# Supplementary material for: SARS-CoV-2 Spike Protein and Mouse Coronavirus Inhibit Biofilm Formation by Streptococcus pneumoniae and Staphylococcus aureus
Source: Int J Mol Sci. 2022 Mar 18;23(6):3291. doi: 10.3390/ijms23063291 (PMC8950232; doi:10.3390/ijms23063291)
Supplement: Supplementary file 1 [file ijms-23-03291-s001.zip]

Archive with 5 entries (4 files):
- IJMS Spike Biofilm Supp Files March 2022/
- IJMS Spike Biofilm Supp Files March 2022/Supp File S1 Proteins annotated by samples SP SA MHV.xlsx
- IJMS Spike Biofilm Supp Files March 2022/Supp File S2 Differential annotated proteins by samples.xlsx
- IJMS Spike Biofilm Supp Files March 2022/Supp File S3 Proteins differentially expressed by samples.xlsx
- IJMS Spike Biofilm Supp Files March 2022/Supp File S4 Effect of MHV on bacterial growth.xlsx
