# Supplementary material for: SARS-CoV-2 Spike Protein and Mouse Coronavirus Inhibit Biofilm Formation by Streptococcus pneumoniae and Staphylococcus aureus
Source: Int J Mol Sci. 2022 Mar 18;23(6):3291. doi: 10.3390/ijms23063291 (PMC8950232; doi:10.3390/ijms23063291)
Supplement: Supplementary file 1 [file ijms-23-03291-s001.zip › IJMS Spike Biofilm Supp Files March 2022/Supp File S1 Proteins annotated by samples SP SA MHV.xlsx]

## Sheet: SA_Neg
	Family	Member	Database	Accession	Score	Mass	Num. of matches	Num. of significant matches	Num. of sequences	Num. of significant sequences	emPAI	MWxEmpai	Protein Content (%)	Description
SA_Neg	731	1	2020-11-12_SA_spike_uniprot_proteome_UP000008816_CRAP	sp|O34090|HEM3_STAA8	40	34517	1	1	1	1	0.13	4487.21	0.00717834	sp|O34090|HEM3_STAA8 Porphobilinogen deaminase OS=Staphylococcus aureus (strain NCTC 8325 / PS 47) OX=93061 GN=hemC PE=3 SV=1
SA_Neg	621	1	2020-11-12_SA_spike_uniprot_proteome_UP000008816_CRAP	sp|P0A084|MSRA1_STAA8	69	19690	1	1	1	1	0.24	4725.6	0.0075597	sp|P0A084|MSRA1_STAA8 Peptide methionine sulfoxide reductase MsrA 1 OS=Staphylococcus aureus (strain NCTC 8325 / PS 47) OX=93061 GN=msrA1 PE=3 SV=1
SA_Neg	733	1	2020-11-12_SA_spike_uniprot_proteome_UP000008816_CRAP	sp|Q05615|AROA_STAA8	39	47066	1	1	1	1	0.09	4235.94	0.00677637	sp|Q05615|AROA_STAA8 3-phosphoshikimate 1-carboxyvinyltransferase OS=Staphylococcus aureus (strain NCTC 8325 / PS 47) OX=93061 GN=aroA PE=3 SV=2
SA_Neg	699	1	2020-11-12_SA_spike_uniprot_proteome_UP000008816_CRAP	sp|Q2FUQ4|RSMG_STAA8	48	27434	1	1	1	1	0.17	4663.78	0.0074608	sp|Q2FUQ4|RSMG_STAA8 Ribosomal RNA small subunit methyltransferase G OS=Staphylococcus aureus (strain NCTC 8325 / PS 47) OX=93061 GN=rsmG PE=3 SV=1
SA_Neg	783	1	2020-11-12_SA_spike_uniprot_proteome_UP000008816_CRAP	sp|Q2FV54|OATA_STAA8	31	69147	1	1	1	1	0.06	4148.82	0.006637	sp|Q2FV54|OATA_STAA8 O-acetyltransferase OatA OS=Staphylococcus aureus (strain NCTC 8325 / PS 47) OX=93061 GN=oatA PE=1 SV=1
SA_Neg	721	1	2020-11-12_SA_spike_uniprot_proteome_UP000008816_CRAP	sp|Q2FV67|ROCA_STAA8	42	56970	1	1	1	1	0.08	4557.6	0.00729094	sp|Q2FV67|ROCA_STAA8 1-pyrroline-5-carboxylate dehydrogenase OS=Staphylococcus aureus (strain NCTC 8325 / PS 47) OX=93061 GN=rocA PE=3 SV=1
SA_Neg	763	1	2020-11-12_SA_spike_uniprot_proteome_UP000008816_CRAP	sp|Q2FVA4|Y2829_STAA8	34	25419	1	1	1	1	0.18	4575.42	0.00731945	sp|Q2FVA4|Y2829_STAA8 Putative NAD(P)H nitroreductase SAOUHSC_02829 OS=Staphylococcus aureus (strain NCTC 8325 / PS 47) OX=93061 GN=SAOUHSC_02829 PE=3 SV=1
SA_Neg	755	1	2020-11-12_SA_spike_uniprot_proteome_UP000008816_CRAP	sp|Q2FVB2|F16PC_STAA8	35	76403	1	1	1	1	0.06	4584.18	0.00733346	sp|Q2FVB2|F16PC_STAA8 Fructose-1,6-bisphosphatase class 3 OS=Staphylococcus aureus (strain NCTC 8325 / PS 47) OX=93061 GN=fbp PE=3 SV=1
SA_Neg	772	1	2020-11-12_SA_spike_uniprot_proteome_UP000008816_CRAP	sp|Q2FVC5|Y2788_STAA8	32	30398	1	1	1	1	0.15	4559.7	0.0072943	sp|Q2FVC5|Y2788_STAA8 Uncharacterized lipoprotein SAOUHSC_02788 OS=Staphylococcus aureus (strain NCTC 8325 / PS 47) OX=93061 GN=SAOUHSC_02788 PE=3 SV=1
SA_Neg	779	1	2020-11-12_SA_spike_uniprot_proteome_UP000008816_CRAP	sp|Q2FVD5|Y2778_STAA8	31	24589	1	1	1	1	0.19	4671.91	0.00747381	sp|Q2FVD5|Y2778_STAA8 Uncharacterized oxidoreductase SAOUHSC_02778 OS=Staphylococcus aureus (strain NCTC 8325 / PS 47) OX=93061 GN=SAOUHSC_02778 PE=3 SV=1
SA_Neg	572	1	2020-11-12_SA_spike_uniprot_proteome_UP000008816_CRAP	sp|Q2FVT1|LYRA_STAA8	86	46802	1	1	1	1	0.09	4212.18	0.00673836	sp|Q2FVT1|LYRA_STAA8 Lysostaphin resistance protein A OS=Staphylococcus aureus (strain NCTC 8325 / PS 47) OX=93061 GN=lyrA PE=1 SV=1
SA_Neg	791	1	2020-11-12_SA_spike_uniprot_proteome_UP000008816_CRAP	sp|Q2FW19|RS14Z_STAA8	30	7479	1	1	1	1	0.72	5384.88	0.00861437	sp|Q2FW19|RS14Z_STAA8 30S ribosomal protein S14 type Z OS=Staphylococcus aureus (strain NCTC 8325 / PS 47) OX=93061 GN=rpsZ PE=1 SV=2
SA_Neg	740	1	2020-11-12_SA_spike_uniprot_proteome_UP000008816_CRAP	sp|Q2FWG2|THIM_STAA8	38	28257	1	1	1	1	0.16	4521.12	0.00723259	sp|Q2FWG2|THIM_STAA8 Hydroxyethylthiazole kinase OS=Staphylococcus aureus (strain NCTC 8325 / PS 47) OX=93061 GN=thiM PE=3 SV=1
SA_Neg	671	1	2020-11-12_SA_spike_uniprot_proteome_UP000008816_CRAP	sp|Q2FWH6|KDPE_STAA8	56	26587	1	1	1	1	0.17	4519.79	0.00723046	sp|Q2FWH6|KDPE_STAA8 Transcriptional regulatory protein KdpE OS=Staphylococcus aureus (strain NCTC 8325 / PS 47) OX=93061 GN=kdpE PE=1 SV=1
SA_Neg	793	1	2020-11-12_SA_spike_uniprot_proteome_UP000008816_CRAP	sp|Q2FWI1|KDPC_STAA8	30	20698	1	1	1	1	0.22	4553.56	0.00728448	sp|Q2FWI1|KDPC_STAA8 Potassium-transporting ATPase KdpC subunit OS=Staphylococcus aureus (strain NCTC 8325 / PS 47) OX=93061 GN=kdpC PE=3 SV=1
SA_Neg	761	1	2020-11-12_SA_spike_uniprot_proteome_UP000008816_CRAP	sp|Q2FWM7|AGRB_STAA8	34	21961	1	1	1	1	0.21	4611.81	0.00737767	sp|Q2FWM7|AGRB_STAA8 Accessory gene regulator protein B OS=Staphylococcus aureus (strain NCTC 8325 / PS 47) OX=93061 GN=agrB PE=3 SV=1
SA_Neg	660	1	2020-11-12_SA_spike_uniprot_proteome_UP000008816_CRAP	sp|Q2FXI7|Y1859_STAA8	59	33095	1	1	1	1	0.14	4633.3	0.00741204	sp|Q2FXI7|Y1859_STAA8 UPF0354 protein SAOUHSC_01859 OS=Staphylococcus aureus (strain NCTC 8325 / PS 47) OX=93061 GN=SAOUHSC_01859 PE=3 SV=1
SA_Neg	795	1	2020-11-12_SA_spike_uniprot_proteome_UP000008816_CRAP	sp|Q2FXT5|QUEA_STAA8	29	38990	1	1	1	1	0.11	4288.9	0.0068611	sp|Q2FXT5|QUEA_STAA8 S-adenosylmethionine:tRNA ribosyltransferase-isomerase OS=Staphylococcus aureus (strain NCTC 8325 / PS 47) OX=93061 GN=queA PE=3 SV=1
SA_Neg	713	1	2020-11-12_SA_spike_uniprot_proteome_UP000008816_CRAP	sp|Q2FXW1|YQGF_STAA8	45	15855	1	1	1	1	0.3	4756.5	0.00760913	sp|Q2FXW1|YQGF_STAA8 Putative pre-16S rRNA nuclease OS=Staphylococcus aureus (strain NCTC 8325 / PS 47) OX=93061 GN=SAOUHSC_01720 PE=3 SV=1
SA_Neg	777	1	2020-11-12_SA_spike_uniprot_proteome_UP000008816_CRAP	sp|Q2FXW2|Y1719_STAA8	32	11941	1	1	1	1	0.41	4895.81	0.00783199	sp|Q2FXW2|Y1719_STAA8 UPF0473 protein SAOUHSC_01719 OS=Staphylococcus aureus (strain NCTC 8325 / PS 47) OX=93061 GN=SAOUHSC_01719 PE=3 SV=1
SA_Neg	748	1	2020-11-12_SA_spike_uniprot_proteome_UP000008816_CRAP	sp|Q2FY10|PDRP_STAA8	37	30903	1	1	1	1	0.15	4635.45	0.00741548	sp|Q2FY10|PDRP_STAA8 Putative pyruvate, phosphate dikinase regulatory protein OS=Staphylococcus aureus (strain NCTC 8325 / PS 47) OX=93061 GN=SAOUHSC_01664 PE=3 SV=1
SA_Neg	770	1	2020-11-12_SA_spike_uniprot_proteome_UP000008816_CRAP	sp|Q2FY19|FUR_STAA8	33	16188	1	1	1	1	0.29	4694.52	0.00750998	sp|Q2FY19|FUR_STAA8 Ferric uptake regulation protein OS=Staphylococcus aureus (strain NCTC 8325 / PS 47) OX=93061 GN=fur PE=3 SV=1
SA_Neg	524	1	2020-11-12_SA_spike_uniprot_proteome_UP000008816_CRAP	sp|Q2FYM9|ACYP_STAA8	111	10154	1	1	1	1	0.5	5077	0.00812184	sp|Q2FYM9|ACYP_STAA8 Acylphosphatase OS=Staphylococcus aureus (strain NCTC 8325 / PS 47) OX=93061 GN=acyP PE=3 SV=1
SA_Neg	780	1	2020-11-12_SA_spike_uniprot_proteome_UP000008816_CRAP	sp|Q2FYS7|Y1349_STAA8	31	11489	1	1	1	1	0.43	4940.27	0.00790311	sp|Q2FYS7|Y1349_STAA8 Uncharacterized protein SAOUHSC_01349 OS=Staphylococcus aureus (strain NCTC 8325 / PS 47) OX=93061 GN=SAOUHSC_01349 PE=3 SV=1
SA_Neg	650	1	2020-11-12_SA_spike_uniprot_proteome_UP000008816_CRAP	sp|Q2FZ50|RNC_STAA8	63	27950	1	1	1	1	0.16	4472	0.00715401	sp|Q2FZ50|RNC_STAA8 Ribonuclease 3 OS=Staphylococcus aureus (strain NCTC 8325 / PS 47) OX=93061 GN=rnc PE=3 SV=1
SA_Neg	665	1	2020-11-12_SA_spike_uniprot_proteome_UP000008816_CRAP	sp|Q2FZ97|MRAZ_STAA8	57	17318	1	1	1	1	0.27	4675.86	0.00748013	sp|Q2FZ97|MRAZ_STAA8 Transcriptional regulator MraZ OS=Staphylococcus aureus (strain NCTC 8325 / PS 47) OX=93061 GN=mraZ PE=3 SV=1
SA_Neg	764	1	2020-11-12_SA_spike_uniprot_proteome_UP000008816_CRAP	sp|Q2FZG8|Y1036_STAA8	34	8746	1	1	1	1	0.59	5160.14	0.00825485	sp|Q2FZG8|Y1036_STAA8 UPF0356 protein SAOUHSC_01036 OS=Staphylococcus aureus (strain NCTC 8325 / PS 47) OX=93061 GN=SAOUHSC_01036 PE=3 SV=1
SA_Neg	800	1	2020-11-12_SA_spike_uniprot_proteome_UP000008816_CRAP	sp|Q2G081|QUEF_STAA8	28	19770	1	1	1	1	0.24	4744.8	0.00759041	sp|Q2G081|QUEF_STAA8 NADPH-dependent 7-cyano-7-deazaguanine reductase OS=Staphylococcus aureus (strain NCTC 8325 / PS 47) OX=93061 GN=queF PE=3 SV=1
SA_Neg	814	1	2020-11-12_SA_spike_uniprot_proteome_UP000008816_CRAP	sp|Q2G0L4|SDRD_STAA8	23	146046	1	1	1	1	0.03	4381.38	0.00700904	sp|Q2G0L4|SDRD_STAA8 Serine-aspartate repeat-containing protein D OS=Staphylococcus aureus (strain NCTC 8325 / PS 47) OX=93061 GN=sdrD PE=1 SV=1
SA_Neg	600	1	2020-11-12_SA_spike_uniprot_proteome_UP000008816_CRAP	sp|Q2G0L5|SDRC_STAA8	75	107731	1	1	1	1	0.04	4309.24	0.00689363	sp|Q2G0L5|SDRC_STAA8 Serine-aspartate repeat-containing protein C OS=Staphylococcus aureus (strain NCTC 8325 / PS 47) OX=93061 GN=sdrC PE=3 SV=1
SA_Neg	677	1	2020-11-12_SA_spike_uniprot_proteome_UP000008816_CRAP	sp|Q2G0L7|AZO1_STAA8	55	20899	1	1	1	1	0.22	4597.78	0.00735522	sp|Q2G0L7|AZO1_STAA8 FMN-dependent NADPH-azoreductase OS=Staphylococcus aureus (strain NCTC 8325 / PS 47) OX=93061 GN=azo1 PE=3 SV=1
SA_Neg	807	1	2020-11-12_SA_spike_uniprot_proteome_UP000008816_CRAP	sp|Q2G0R9|PTH_STAA8	26	21735	1	1	1	1	0.21	4564.35	0.00730174	sp|Q2G0R9|PTH_STAA8 Peptidyl-tRNA hydrolase OS=Staphylococcus aureus (strain NCTC 8325 / PS 47) OX=93061 GN=pth PE=1 SV=1
SA_Neg	588	1	2020-11-12_SA_spike_uniprot_proteome_UP000008816_CRAP	sp|Q2G0T0|RSMA_STAA8	79	33763	1	1	1	1	0.13	4389.19	0.00702153	sp|Q2G0T0|RSMA_STAA8 Ribosomal RNA small subunit methyltransferase A OS=Staphylococcus aureus (strain NCTC 8325 / PS 47) OX=93061 GN=rsmA PE=3 SV=1
SA_Neg	771	1	2020-11-12_SA_spike_uniprot_proteome_UP000008816_CRAP	sp|Q2G1G5|PTXBC_STAA8	33	50816	1	1	1	1	0.09	4573.44	0.00731628	sp|Q2G1G5|PTXBC_STAA8 PTS system EIIBC component SAOUHSC_00158 OS=Staphylococcus aureus (strain NCTC 8325 / PS 47) OX=93061 GN=SAOUHSC_00158 PE=3 SV=1
SA_Neg	778	1	2020-11-12_SA_spike_uniprot_proteome_UP000008816_CRAP	sp|Q2G1J0|ALDA_STAA8	32	53672	1	1	1	1	0.08	4293.76	0.00686887	sp|Q2G1J0|ALDA_STAA8 Putative aldehyde dehydrogenase AldA OS=Staphylococcus aureus (strain NCTC 8325 / PS 47) OX=93061 GN=aldA PE=3 SV=1
SA_Neg	802	1	2020-11-12_SA_spike_uniprot_proteome_UP000008816_CRAP	sp|Q2G1J2|HDOX2_STAA8	28	12783	1	1	1	1	0.38	4857.54	0.00777077	sp|Q2G1J2|HDOX2_STAA8 Heme oxygenase (staphylobilin-producing) 2 OS=Staphylococcus aureus (strain NCTC 8325 / PS 47) OX=93061 GN=isdI PE=1 SV=1
SA_Neg	799	1	2020-11-12_SA_spike_uniprot_proteome_UP000008816_CRAP	sp|Q2G1T6|GTAB_STAA8	28	32431	1	1	1	1	0.14	4540.34	0.00726333	sp|Q2G1T6|GTAB_STAA8 UTP--glucose-1-phosphate uridylyltransferase OS=Staphylococcus aureus (strain NCTC 8325 / PS 47) OX=93061 GN=gtaB PE=1 SV=2
SA_Neg	789	1	2020-11-12_SA_spike_uniprot_proteome_UP000008816_CRAP	sp|Q2G1Z8|DPO3_STAA8	30	163047	1	1	1	1	0.03	4891.41	0.00782495	sp|Q2G1Z8|DPO3_STAA8 DNA polymerase III PolC-type OS=Staphylococcus aureus (strain NCTC 8325 / PS 47) OX=93061 GN=polC PE=3 SV=1
SA_Neg	792	1	2020-11-12_SA_spike_uniprot_proteome_UP000008816_CRAP	sp|Q2G1Z9|NADK_STAA8	30	30842	1	1	1	1	0.15	4626.3	0.00740085	sp|Q2G1Z9|NADK_STAA8 NAD kinase OS=Staphylococcus aureus (strain NCTC 8325 / PS 47) OX=93061 GN=nadK PE=3 SV=1
SA_Neg	737	1	2020-11-12_SA_spike_uniprot_proteome_UP000008816_CRAP	sp|Q2G2F4|ATP6_STAA8	38	27658	1	1	1	1	0.16	4425.28	0.00707927	sp|Q2G2F4|ATP6_STAA8 ATP synthase subunit a OS=Staphylococcus aureus (strain NCTC 8325 / PS 47) OX=93061 GN=atpB PE=3 SV=1
SA_Neg	769	1	2020-11-12_SA_spike_uniprot_proteome_UP000008816_CRAP	sp|Q2G2H8|MNHE1_STAA8	33	18307	1	1	1	1	0.26	4759.82	0.00761444	sp|Q2G2H8|MNHE1_STAA8 Na(+)/H(+) antiporter subunit E1 OS=Staphylococcus aureus (strain NCTC 8325 / PS 47) OX=93061 GN=mnhE1 PE=3 SV=1
SA_Neg	788	1	2020-11-12_SA_spike_uniprot_proteome_UP000008816_CRAP	sp|Q2G2K5|URE1_STAA8	30	61741	1	1	1	1	0.07	4321.87	0.00691384	sp|Q2G2K5|URE1_STAA8 Urease subunit alpha OS=Staphylococcus aureus (strain NCTC 8325 / PS 47) OX=93061 GN=ureC PE=3 SV=1
SA_Neg	810	1	2020-11-12_SA_spike_uniprot_proteome_UP000008816_CRAP	sp|Q2G2L3|TARA_STAA8	25	29160	1	1	1	1	0.15	4374	0.00699723	sp|Q2G2L3|TARA_STAA8 N-acetylglucosaminyldiphosphoundecaprenol N-acetyl-beta-D-mannosaminyltransferase OS=Staphylococcus aureus (strain NCTC 8325 / PS 47) OX=93061 GN=tarA PE=1 SV=1
SA_Neg	662	1	2020-11-12_SA_spike_uniprot_proteome_UP000008816_CRAP	sp|Q2G2P8|NNRD_STAA8	58	30290	1	1	1	1	0.15	4543.5	0.00726839	sp|Q2G2P8|NNRD_STAA8 ADP-dependent (S)-NAD(P)H-hydrate dehydratase OS=Staphylococcus aureus (strain NCTC 8325 / PS 47) OX=93061 GN=nnrD PE=3 SV=2
SA_Neg	794	1	2020-11-12_SA_spike_uniprot_proteome_UP000008816_CRAP	sp|Q2G2Q3|TRUB_STAA8	29	34709	1	1	1	1	0.13	4512.17	0.00721827	sp|Q2G2Q3|TRUB_STAA8 tRNA pseudouridine synthase B OS=Staphylococcus aureus (strain NCTC 8325 / PS 47) OX=93061 GN=truB PE=3 SV=1
SA_Neg	724	1	2020-11-12_SA_spike_uniprot_proteome_UP000008816_CRAP	sp|Q2G2U4|WALK_STAA8	42	69926	1	1	1	1	0.06	4195.56	0.00671178	sp|Q2G2U4|WALK_STAA8 Sensor protein kinase WalK OS=Staphylococcus aureus (strain NCTC 8325 / PS 47) OX=93061 GN=walK PE=1 SV=1
SA_Neg	786	1	2020-11-12_SA_spike_uniprot_proteome_UP000008816_CRAP	sp|Q53727|PCRA_STAA8	31	84204	1	1	1	1	0.05	4210.2	0.0067352	sp|Q53727|PCRA_STAA8 ATP-dependent DNA helicase PcrA OS=Staphylococcus aureus (strain NCTC 8325 / PS 47) OX=93061 GN=pcrA PE=1 SV=3
SA_Neg	787	1	2020-11-12_SA_spike_uniprot_proteome_UP000008816_CRAP	tr|Q2FUY3|Q2FUY3_STAA8	31	29123	1	1	1	1	0.16	4659.68	0.00745424	tr|Q2FUY3|Q2FUY3_STAA8 Tributyrin esterase, putative OS=Staphylococcus aureus (strain NCTC 8325 / PS 47) OX=93061 GN=SAOUHSC_02962 PE=4 SV=1
SA_Neg	776	1	2020-11-12_SA_spike_uniprot_proteome_UP000008816_CRAP	tr|Q2FUY4|Q2FUY4_STAA8	32	17681	1	1	1	1	0.27	4773.87	0.00763692	tr|Q2FUY4|Q2FUY4_STAA8 HTH marR-type domain-containing protein OS=Staphylococcus aureus (strain NCTC 8325 / PS 47) OX=93061 GN=SAOUHSC_02961 PE=4 SV=1
SA_Neg	804	1	2020-11-12_SA_spike_uniprot_proteome_UP000008816_CRAP	tr|Q2FV62|Q2FV62_STAA8	27	37246	1	1	1	1	0.12	4469.52	0.00715004	tr|Q2FV62|Q2FV62_STAA8 D-lactate dehydrogenase OS=Staphylococcus aureus (strain NCTC 8325 / PS 47) OX=93061 GN=SAOUHSC_02875 PE=3 SV=1
SA_Neg	436	1	2020-11-12_SA_spike_uniprot_proteome_UP000008816_CRAP	tr|Q2FVA6|Q2FVA6_STAA8	165	10587	1	1	1	1	0.48	5081.76	0.00812946	tr|Q2FVA6|Q2FVA6_STAA8 N-acetyltransferase domain-containing protein OS=Staphylococcus aureus (strain NCTC 8325 / PS 47) OX=93061 GN=SAOUHSC_02827 PE=4 SV=1
SA_Neg	664	1	2020-11-12_SA_spike_uniprot_proteome_UP000008816_CRAP	tr|Q2FVE2|Q2FVE2_STAA8	57	23370	1	1	1	1	0.2	4674	0.00747715	tr|Q2FVE2|Q2FVE2_STAA8 Uncharacterized protein OS=Staphylococcus aureus (strain NCTC 8325 / PS 47) OX=93061 GN=SAOUHSC_02772 PE=4 SV=1
SA_Neg	749	1	2020-11-12_SA_spike_uniprot_proteome_UP000008816_CRAP	tr|Q2FVF4|Q2FVF4_STAA8	36	58540	1	1	1	1	0.08	4683.2	0.00749187	tr|Q2FVF4|Q2FVF4_STAA8 Glutamate synthase alpha subunit, putative OS=Staphylococcus aureus (strain NCTC 8325 / PS 47) OX=93061 GN=SAOUHSC_02760 PE=3 SV=1
SA_Neg	689	1	2020-11-12_SA_spike_uniprot_proteome_UP000008816_CRAP	tr|Q2FVG8|Q2FVG8_STAA8	50	46191	1	1	1	1	0.1	4619.1	0.00738933	tr|Q2FVG8|Q2FVG8_STAA8 Amino acid ABC transporter, ATP-binding protein, putative OS=Staphylococcus aureus (strain NCTC 8325 / PS 47) OX=93061 GN=SAOUHSC_02744 PE=3 SV=1
SA_Neg	729	1	2020-11-12_SA_spike_uniprot_proteome_UP000008816_CRAP	tr|Q2FVL4|Q2FVL4_STAA8	40	27224	1	1	1	1	0.17	4628.08	0.00740369	tr|Q2FVL4|Q2FVL4_STAA8 Amino acid ABC transporter, ATP-binding protein, putative OS=Staphylococcus aureus (strain NCTC 8325 / PS 47) OX=93061 GN=SAOUHSC_02697 PE=4 SV=1
SA_Neg	775	1	2020-11-12_SA_spike_uniprot_proteome_UP000008816_CRAP	tr|Q2FVL8|Q2FVL8_STAA8	32	89336	1	1	1	1	0.05	4466.8	0.00714569	tr|Q2FVL8|Q2FVL8_STAA8 Assimilatory nitrite reductase [NAD(P)H], large subunit, putative OS=Staphylococcus aureus (strain NCTC 8325 / PS 47) OX=93061 GN=SAOUHSC_02684 PE=4 SV=1
SA_Neg	768	1	2020-11-12_SA_spike_uniprot_proteome_UP000008816_CRAP	tr|Q2FVN4|Q2FVN4_STAA8	33	13999	1	1	1	1	0.34	4759.66	0.00761419	tr|Q2FVN4|Q2FVN4_STAA8 Uncharacterized protein OS=Staphylococcus aureus (strain NCTC 8325 / PS 47) OX=93061 GN=SAOUHSC_02668 PE=4 SV=1
SA_Neg	813	1	2020-11-12_SA_spike_uniprot_proteome_UP000008816_CRAP	tr|Q2FVP6|Q2FVP6_STAA8	23	16579	1	1	1	1	0.29	4807.91	0.00769137	tr|Q2FVP6|Q2FVP6_STAA8 Uncharacterized protein OS=Staphylococcus aureus (strain NCTC 8325 / PS 47) OX=93061 GN=SAOUHSC_02656 PE=4 SV=1
SA_Neg	744	1	2020-11-12_SA_spike_uniprot_proteome_UP000008816_CRAP	tr|Q2FVV1|Q2FVV1_STAA8	38	50365	1	1	1	1	0.09	4532.85	0.00725135	tr|Q2FVV1|Q2FVV1_STAA8 AA_permease domain-containing protein OS=Staphylococcus aureus (strain NCTC 8325 / PS 47) OX=93061 GN=SAOUHSC_02590 PE=4 SV=1
SA_Neg	596	1	2020-11-12_SA_spike_uniprot_proteome_UP000008816_CRAP	tr|Q2FVW3|Q2FVW3_STAA8	77	42048	1	1	1	1	0.11	4625.28	0.00739921	tr|Q2FVW3|Q2FVW3_STAA8 FAD_binding_3 domain-containing protein OS=Staphylococcus aureus (strain NCTC 8325 / PS 47) OX=93061 GN=SAOUHSC_02579 PE=4 SV=1
SA_Neg	683	1	2020-11-12_SA_spike_uniprot_proteome_UP000008816_CRAP	tr|Q2FVW9|Q2FVW9_STAA8	52	34036	1	1	1	1	0.13	4424.68	0.00707831	tr|Q2FVW9|Q2FVW9_STAA8 Fe/B12 periplasmic-binding domain-containing protein OS=Staphylococcus aureus (strain NCTC 8325 / PS 47) OX=93061 GN=SAOUHSC_02554 PE=1 SV=1
SA_Neg	715	1	2020-11-12_SA_spike_uniprot_proteome_UP000008816_CRAP	tr|Q2FVY0|Q2FVY0_STAA8	44	45126	1	1	1	1	0.1	4512.6	0.00721896	tr|Q2FVY0|Q2FVY0_STAA8 Molybdopterin molybdenumtransferase OS=Staphylococcus aureus (strain NCTC 8325 / PS 47) OX=93061 GN=SAOUHSC_02542 PE=3 SV=1
SA_Neg	723	1	2020-11-12_SA_spike_uniprot_proteome_UP000008816_CRAP	tr|Q2FVZ5|Q2FVZ5_STAA8	42	114631	1	1	1	1	0.04	4585.24	0.00733516	tr|Q2FVZ5|Q2FVZ5_STAA8 Uncharacterized protein OS=Staphylococcus aureus (strain NCTC 8325 / PS 47) OX=93061 GN=SAOUHSC_02525 PE=4 SV=1
SA_Neg	629	1	2020-11-12_SA_spike_uniprot_proteome_UP000008816_CRAP	tr|Q2FW75|Q2FW75_STAA8	67	36615	1	1	1	1	0.12	4393.8	0.00702891	tr|Q2FW75|Q2FW75_STAA8 ABC transporter periplasmic binding protein, putative OS=Staphylococcus aureus (strain NCTC 8325 / PS 47) OX=93061 GN=SAOUHSC_02430 PE=4 SV=1
SA_Neg	488	1	2020-11-12_SA_spike_uniprot_proteome_UP000008816_CRAP	tr|Q2FW93|Q2FW93_STAA8	132	34603	1	1	1	1	0.13	4498.39	0.00719622	tr|Q2FW93|Q2FW93_STAA8 Uncharacterized protein OS=Staphylococcus aureus (strain NCTC 8325 / PS 47) OX=93061 GN=SAOUHSC_02406 PE=4 SV=1
SA_Neg	717	1	2020-11-12_SA_spike_uniprot_proteome_UP000008816_CRAP	tr|Q2FWA9|Q2FWA9_STAA8	43	36427	1	1	1	1	0.12	4371.24	0.00699282	tr|Q2FWA9|Q2FWA9_STAA8 Cation efflux family protein, putative OS=Staphylococcus aureus (strain NCTC 8325 / PS 47) OX=93061 GN=SAOUHSC_02389 PE=4 SV=1
SA_Neg	809	1	2020-11-12_SA_spike_uniprot_proteome_UP000008816_CRAP	tr|Q2FWC2|Q2FWC2_STAA8	26	13423	1	1	1	1	0.36	4832.28	0.00773036	tr|Q2FWC2|Q2FWC2_STAA8 Uncharacterized protein OS=Staphylococcus aureus (strain NCTC 8325 / PS 47) OX=93061 GN=SAOUHSC_02376 PE=4 SV=1
SA_Neg	750	1	2020-11-12_SA_spike_uniprot_proteome_UP000008816_CRAP	tr|Q2FWD9|Q2FWD9_STAA8	36	22384	1	1	1	1	0.21	4700.64	0.00751977	tr|Q2FWD9|Q2FWD9_STAA8 Thymidine kinase OS=Staphylococcus aureus (strain NCTC 8325 / PS 47) OX=93061 GN=tdk PE=3 SV=1
SA_Neg	634	1	2020-11-12_SA_spike_uniprot_proteome_UP000008816_CRAP	tr|Q2FWN8|Q2FWN8_STAA8	67	45207	1	1	1	1	0.1	4520.7	0.00723191	tr|Q2FWN8|Q2FWN8_STAA8 Probable succinyl-diaminopimelate desuccinylase OS=Staphylococcus aureus (strain NCTC 8325 / PS 47) OX=93061 GN=SAOUHSC_02244 PE=4 SV=1
SA_Neg	805	1	2020-11-12_SA_spike_uniprot_proteome_UP000008816_CRAP	tr|Q2FX14|Q2FX14_STAA8	27	47180	1	1	1	1	0.09	4246.2	0.00679279	tr|Q2FX14|Q2FX14_STAA8 Aminopeptidase PepS, putative OS=Staphylococcus aureus (strain NCTC 8325 / PS 47) OX=93061 GN=SAOUHSC_02092 PE=3 SV=1
SA_Neg	736	1	2020-11-12_SA_spike_uniprot_proteome_UP000008816_CRAP	tr|Q2FXE7|Q2FXE7_STAA8	39	11579	1	1	1	1	0.43	4978.97	0.00796502	tr|Q2FXE7|Q2FXE7_STAA8 Uncharacterized protein OS=Staphylococcus aureus (strain NCTC 8325 / PS 47) OX=93061 GN=SAOUHSC_01902 PE=4 SV=1
SA_Neg	741	1	2020-11-12_SA_spike_uniprot_proteome_UP000008816_CRAP	tr|Q2FXH0|Q2FXH0_STAA8	38	36260	1	1	1	1	0.12	4351.2	0.00696076	tr|Q2FXH0|Q2FXH0_STAA8 Elp3 domain-containing protein OS=Staphylococcus aureus (strain NCTC 8325 / PS 47) OX=93061 GN=SAOUHSC_01877 PE=4 SV=1
SA_Neg	784	1	2020-11-12_SA_spike_uniprot_proteome_UP000008816_CRAP	tr|Q2FXH3|Q2FXH3_STAA8	31	11383	1	1	1	1	0.43	4894.69	0.0078302	tr|Q2FXH3|Q2FXH3_STAA8 Rhodanese domain-containing protein OS=Staphylococcus aureus (strain NCTC 8325 / PS 47) OX=93061 GN=SAOUHSC_01874 PE=4 SV=1
SA_Neg	722	1	2020-11-12_SA_spike_uniprot_proteome_UP000008816_CRAP	tr|Q2FXK7|Q2FXK7_STAA8	42	17238	1	1	1	1	0.27	4654.26	0.00744557	tr|Q2FXK7|Q2FXK7_STAA8 GAF domain protein OS=Staphylococcus aureus (strain NCTC 8325 / PS 47) OX=93061 GN=SAOUHSC_01828 PE=4 SV=1
SA_Neg	684	1	2020-11-12_SA_spike_uniprot_proteome_UP000008816_CRAP	tr|Q2FXL4|Q2FXL4_STAA8	52	35924	1	1	1	1	0.12	4310.88	0.00689626	tr|Q2FXL4|Q2FXL4_STAA8 N6_Mtase domain-containing protein OS=Staphylococcus aureus (strain NCTC 8325 / PS 47) OX=93061 GN=SAOUHSC_01821 PE=4 SV=1
SA_Neg	757	1	2020-11-12_SA_spike_uniprot_proteome_UP000008816_CRAP	tr|Q2FXM3|Q2FXM3_STAA8	35	35258	1	1	1	1	0.13	4583.54	0.00733244	tr|Q2FXM3|Q2FXM3_STAA8 Uncharacterized protein OS=Staphylococcus aureus (strain NCTC 8325 / PS 47) OX=93061 GN=SAOUHSC_01812 PE=4 SV=1
SA_Neg	701	1	2020-11-12_SA_spike_uniprot_proteome_UP000008816_CRAP	tr|Q2FXN2|Q2FXN2_STAA8	47	50586	1	1	1	1	0.09	4552.74	0.00728317	tr|Q2FXN2|Q2FXN2_STAA8 AA_permease domain-containing protein OS=Staphylococcus aureus (strain NCTC 8325 / PS 47) OX=93061 GN=SAOUHSC_01803 PE=4 SV=1
SA_Neg	797	1	2020-11-12_SA_spike_uniprot_proteome_UP000008816_CRAP	tr|Q2FXR7|Q2FXR7_STAA8	29	21495	1	1	1	1	0.21	4513.95	0.00722112	tr|Q2FXR7|Q2FXR7_STAA8 Uncharacterized protein OS=Staphylococcus aureus (strain NCTC 8325 / PS 47) OX=93061 GN=SAOUHSC_01768 PE=4 SV=1
SA_Neg	537	1	2020-11-12_SA_spike_uniprot_proteome_UP000008816_CRAP	tr|Q2FXT9|Q2FXT9_STAA8	104	85787	1	1	1	1	0.05	4289.35	0.00686182	tr|Q2FXT9|Q2FXT9_STAA8 Single-stranded-DNA-specific exonuclease RecJ OS=Staphylococcus aureus (strain NCTC 8325 / PS 47) OX=93061 GN=SAOUHSC_01744 PE=3 SV=1
SA_Neg	806	1	2020-11-12_SA_spike_uniprot_proteome_UP000008816_CRAP	tr|Q2FXV4|Q2FXV4_STAA8	27	42504	1	1	1	1	0.1	4250.4	0.00679951	tr|Q2FXV4|Q2FXV4_STAA8 Aminotran_5 domain-containing protein OS=Staphylococcus aureus (strain NCTC 8325 / PS 47) OX=93061 GN=SAOUHSC_01727 PE=3 SV=1
SA_Neg	720	1	2020-11-12_SA_spike_uniprot_proteome_UP000008816_CRAP	tr|Q2FXX9|Q2FXX9_STAA8	43	20207	1	1	1	1	0.23	4647.61	0.00743494	tr|Q2FXX9|Q2FXX9_STAA8 Uncharacterized protein OS=Staphylococcus aureus (strain NCTC 8325 / PS 47) OX=93061 GN=SAOUHSC_01701 PE=4 SV=1
SA_Neg	711	1	2020-11-12_SA_spike_uniprot_proteome_UP000008816_CRAP	tr|Q2FXZ5|Q2FXZ5_STAA8	45	28590	1	1	1	1	0.16	4574.4	0.00731782	tr|Q2FXZ5|Q2FXZ5_STAA8 Ribosomal RNA small subunit methyltransferase E OS=Staphylococcus aureus (strain NCTC 8325 / PS 47) OX=93061 GN=SAOUHSC_01680 PE=3 SV=1
SA_Neg	742	1	2020-11-12_SA_spike_uniprot_proteome_UP000008816_CRAP	tr|Q2FY28|Q2FY28_STAA8	38	12320	1	1	1	1	0.4	4928	0.00788348	tr|Q2FY28|Q2FY28_STAA8 Thiamine_BP domain-containing protein OS=Staphylococcus aureus (strain NCTC 8325 / PS 47) OX=93061 GN=SAOUHSC_01645 PE=3 SV=1
SA_Neg	674	1	2020-11-12_SA_spike_uniprot_proteome_UP000008816_CRAP	tr|Q2FY48|Q2FY48_STAA8	55	32833	1	1	1	1	0.14	4596.62	0.00735337	tr|Q2FY48|Q2FY48_STAA8 Geranyltranstransferase, putative OS=Staphylococcus aureus (strain NCTC 8325 / PS 47) OX=93061 GN=SAOUHSC_01618 PE=3 SV=1
SA_Neg	714	1	2020-11-12_SA_spike_uniprot_proteome_UP000008816_CRAP	tr|Q2FY51|Q2FY51_STAA8	44	51263	1	1	1	1	0.09	4613.67	0.00738064	tr|Q2FY51|Q2FY51_STAA8 Dihydrolipoyl dehydrogenase OS=Staphylococcus aureus (strain NCTC 8325 / PS 47) OX=93061 GN=SAOUHSC_01614 PE=3 SV=1
SA_Neg	654	1	2020-11-12_SA_spike_uniprot_proteome_UP000008816_CRAP	tr|Q2FY72|Q2FY72_STAA8	62	20518	1	1	1	1	0.23	4719.14	0.00754936	tr|Q2FY72|Q2FY72_STAA8 NUDIX domain protein OS=Staphylococcus aureus (strain NCTC 8325 / PS 47) OX=93061 GN=SAOUHSC_01593 PE=4 SV=1
SA_Neg	595	1	2020-11-12_SA_spike_uniprot_proteome_UP000008816_CRAP	tr|Q2FY89|Q2FY89_STAA8	77	27047	1	1	1	1	0.17	4597.99	0.00735556	tr|Q2FY89|Q2FY89_STAA8 Helix-turn-helix domain protein OS=Staphylococcus aureus (strain NCTC 8325 / PS 47) OX=93061 GN=SAOUHSC_01575 PE=4 SV=1
SA_Neg	579	1	2020-11-12_SA_spike_uniprot_proteome_UP000008816_CRAP	tr|Q2FYE8|Q2FYE8_STAA8	82	8097	1	1	1	1	0.65	5263.05	0.00841948	tr|Q2FYE8|Q2FYE8_STAA8 Ferredoxin, putative OS=Staphylococcus aureus (strain NCTC 8325 / PS 47) OX=93061 GN=SAOUHSC_01504 PE=4 SV=1
SA_Neg	734	1	2020-11-12_SA_spike_uniprot_proteome_UP000008816_CRAP	tr|Q2FYF5|Q2FYF5_STAA8	39	21011	1	1	1	1	0.22	4622.42	0.00739464	tr|Q2FYF5|Q2FYF5_STAA8 Cytidine monophosphate kinase OS=Staphylococcus aureus (strain NCTC 8325 / PS 47) OX=93061 GN=SAOUHSC_01496 PE=3 SV=1
SA_Neg	641	1	2020-11-12_SA_spike_uniprot_proteome_UP000008816_CRAP	tr|Q2FYJ0|Q2FYJ0_STAA8	65	133117	1	1	1	1	0.03	3993.51	0.00638855	tr|Q2FYJ0|Q2FYJ0_STAA8 Uncharacterized protein OS=Staphylococcus aureus (strain NCTC 8325 / PS 47) OX=93061 GN=SAOUHSC_01455 PE=4 SV=1
SA_Neg	718	1	2020-11-12_SA_spike_uniprot_proteome_UP000008816_CRAP	tr|Q2FYP0|Q2FYP0_STAA8	43	36398	1	1	1	1	0.12	4367.76	0.00698725	tr|Q2FYP0|Q2FYP0_STAA8 Aspartate-semialdehyde dehydrogenase OS=Staphylococcus aureus (strain NCTC 8325 / PS 47) OX=93061 GN=asd PE=3 SV=1
SA_Neg	585	1	2020-11-12_SA_spike_uniprot_proteome_UP000008816_CRAP	tr|Q2FYS0|Q2FYS0_STAA8	80	38108	1	1	1	1	0.12	4572.96	0.00731552	tr|Q2FYS0|Q2FYS0_STAA8 Uncharacterized protein OS=Staphylococcus aureus (strain NCTC 8325 / PS 47) OX=93061 GN=SAOUHSC_01365 PE=3 SV=1
SA_Neg	767	1	2020-11-12_SA_spike_uniprot_proteome_UP000008816_CRAP	tr|Q2FZ05|Q2FZ05_STAA8	33	64607	1	1	1	1	0.07	4522.49	0.00723478	tr|Q2FZ05|Q2FZ05_STAA8 Uncharacterized protein OS=Staphylococcus aureus (strain NCTC 8325 / PS 47) OX=93061 GN=SAOUHSC_01266 PE=4 SV=1
SA_Neg	678	1	2020-11-12_SA_spike_uniprot_proteome_UP000008816_CRAP	tr|Q2FZ12|Q2FZ12_STAA8	54	15104	1	1	1	1	0.32	4833.28	0.00773196	tr|Q2FZ12|Q2FZ12_STAA8 HTH cro/C1-type domain-containing protein OS=Staphylococcus aureus (strain NCTC 8325 / PS 47) OX=93061 GN=SAOUHSC_01259 PE=4 SV=1
SA_Neg	798	1	2020-11-12_SA_spike_uniprot_proteome_UP000008816_CRAP	tr|Q2FZ15|Q2FZ15_STAA8	28	49970	1	1	1	1	0.09	4497.3	0.00719448	tr|Q2FZ15|Q2FZ15_STAA8 Uncharacterized protein OS=Staphylococcus aureus (strain NCTC 8325 / PS 47) OX=93061 GN=SAOUHSC_01256 PE=4 SV=1
SA_Neg	676	1	2020-11-12_SA_spike_uniprot_proteome_UP000008816_CRAP	tr|Q2FZ49|Q2FZ49_STAA8	55	136711	1	1	1	1	0.03	4101.33	0.00656103	tr|Q2FZ49|Q2FZ49_STAA8 Chromosome partition protein Smc OS=Staphylococcus aureus (strain NCTC 8325 / PS 47) OX=93061 GN=smc PE=3 SV=1
SA_Neg	808	1	2020-11-12_SA_spike_uniprot_proteome_UP000008816_CRAP	tr|Q2FZ65|Q2FZ65_STAA8	26	28167	1	1	1	1	0.16	4506.72	0.00720955	tr|Q2FZ65|Q2FZ65_STAA8 PPM-type phosphatase domain-containing protein OS=Staphylococcus aureus (strain NCTC 8325 / PS 47) OX=93061 GN=SAOUHSC_01186 PE=4 SV=1
SA_Neg	735	1	2020-11-12_SA_spike_uniprot_proteome_UP000008816_CRAP	tr|Q2FZG3|Q2FZG3_STAA8	39	16990	1	1	1	1	0.28	4757.2	0.00761025	tr|Q2FZG3|Q2FZG3_STAA8 Uncharacterized protein OS=Staphylococcus aureus (strain NCTC 8325 / PS 47) OX=93061 GN=SAOUHSC_01067 PE=4 SV=1
SA_Neg	751	1	2020-11-12_SA_spike_uniprot_proteome_UP000008816_CRAP	tr|Q2FZH2|Q2FZH2_STAA8	36	39013	1	1	1	1	0.11	4291.43	0.00686514	tr|Q2FZH2|Q2FZH2_STAA8 Cytochrome d ubiquinol oxidase, subunit II, putative OS=Staphylococcus aureus (strain NCTC 8325 / PS 47) OX=93061 GN=SAOUHSC_01032 PE=3 SV=1
SA_Neg	716	1	2020-11-12_SA_spike_uniprot_proteome_UP000008816_CRAP	tr|Q2FZH3|Q2FZH3_STAA8	44	51204	1	1	1	1	0.09	4608.36	0.00737215	tr|Q2FZH3|Q2FZH3_STAA8 Cytochrome d ubiquinol oxidase, subunit I, putative OS=Staphylococcus aureus (strain NCTC 8325 / PS 47) OX=93061 GN=SAOUHSC_01031 PE=3 SV=1
SA_Neg	811	1	2020-11-12_SA_spike_uniprot_proteome_UP000008816_CRAP	tr|Q2FZI0|Q2FZI0_STAA8	24	5160	1	1	1	1	1.16	5985.6	0.00957536	tr|Q2FZI0|Q2FZI0_STAA8 Uncharacterized protein OS=Staphylococcus aureus (strain NCTC 8325 / PS 47) OX=93061 GN=SAOUHSC_01024 PE=4 SV=1
SA_Neg	680	1	2020-11-12_SA_spike_uniprot_proteome_UP000008816_CRAP	tr|Q2FZM0|Q2FZM0_STAA8	54	34469	1	1	1	1	0.13	4480.97	0.00716836	tr|Q2FZM0|Q2FZM0_STAA8 1,4-dihydroxy-2-naphthoate octaprenyltransferase OS=Staphylococcus aureus (strain NCTC 8325 / PS 47) OX=93061 GN=menA PE=3 SV=1
SA_Neg	686	1	2020-11-12_SA_spike_uniprot_proteome_UP000008816_CRAP	tr|Q2FZY4|Q2FZY4_STAA8	51	17143	1	1	1	1	0.28	4800.04	0.00767878	tr|Q2FZY4|Q2FZY4_STAA8 NifU_N domain-containing protein OS=Staphylococcus aureus (strain NCTC 8325 / PS 47) OX=93061 GN=SAOUHSC_00850 PE=4 SV=1
SA_Neg	765	1	2020-11-12_SA_spike_uniprot_proteome_UP000008816_CRAP	tr|Q2G024|Q2G024_STAA8	33	90471	1	1	1	1	0.05	4523.55	0.00723647	tr|Q2G024|Q2G024_STAA8 Ribonuclease R OS=Staphylococcus aureus (strain NCTC 8325 / PS 47) OX=93061 GN=rnr PE=3 SV=1
SA_Neg	725	1	2020-11-12_SA_spike_uniprot_proteome_UP000008816_CRAP	tr|Q2G027|Q2G027_STAA8	41	17231	1	1	1	1	0.27	4652.37	0.00744255	tr|Q2G027|Q2G027_STAA8 Uncharacterized protein OS=Staphylococcus aureus (strain NCTC 8325 / PS 47) OX=93061 GN=SAOUHSC_00800 PE=4 SV=1
SA_Neg	710	1	2020-11-12_SA_spike_uniprot_proteome_UP000008816_CRAP	tr|Q2G065|Q2G065_STAA8	45	41863	1	1	1	1	0.11	4604.93	0.00736666	tr|Q2G065|Q2G065_STAA8 Uncharacterized protein OS=Staphylococcus aureus (strain NCTC 8325 / PS 47) OX=93061 GN=SAOUHSC_00756 PE=3 SV=1
SA_Neg	803	1	2020-11-12_SA_spike_uniprot_proteome_UP000008816_CRAP	tr|Q2G095|Q2G095_STAA8	27	27152	1	1	1	1	0.17	4615.84	0.00738411	tr|Q2G095|Q2G095_STAA8 AHS1 domain-containing protein OS=Staphylococcus aureus (strain NCTC 8325 / PS 47) OX=93061 GN=SAOUHSC_00726 PE=4 SV=1
SA_Neg	732	1	2020-11-12_SA_spike_uniprot_proteome_UP000008816_CRAP	tr|Q2G0C7|Q2G0C7_STAA8	40	25492	1	1	1	1	0.18	4588.56	0.00734047	tr|Q2G0C7|Q2G0C7_STAA8 DUF402 domain-containing protein OS=Staphylococcus aureus (strain NCTC 8325 / PS 47) OX=93061 GN=SAOUHSC_00678 PE=4 SV=1
SA_Neg	762	1	2020-11-12_SA_spike_uniprot_proteome_UP000008816_CRAP	tr|Q2G0G6|Q2G0G6_STAA8	34	35484	1	1	1	1	0.13	4612.92	0.00737944	tr|Q2G0G6|Q2G0G6_STAA8 Aldo_ket_red domain-containing protein OS=Staphylococcus aureus (strain NCTC 8325 / PS 47) OX=93061 GN=SAOUHSC_00603 PE=4 SV=1
SA_Neg	682	1	2020-11-12_SA_spike_uniprot_proteome_UP000008816_CRAP	tr|Q2G0I4|Q2G0I4_STAA8	53	48478	1	1	1	1	0.09	4363.02	0.00697967	tr|Q2G0I4|Q2G0I4_STAA8 Uncharacterized protein OS=Staphylococcus aureus (strain NCTC 8325 / PS 47) OX=93061 GN=SAOUHSC_00581 PE=3 SV=1
SA_Neg	785	1	2020-11-12_SA_spike_uniprot_proteome_UP000008816_CRAP	tr|Q2G0I7|Q2G0I7_STAA8	31	36937	1	1	1	1	0.12	4432.44	0.00709072	tr|Q2G0I7|Q2G0I7_STAA8 Diphosphomevalonate decarboxylase OS=Staphylococcus aureus (strain NCTC 8325 / PS 47) OX=93061 GN=SAOUHSC_00578 PE=3 SV=1
SA_Neg	709	1	2020-11-12_SA_spike_uniprot_proteome_UP000008816_CRAP	tr|Q2G0J4|Q2G0J4_STAA8	46	54486	1	1	1	1	0.08	4358.88	0.00697304	tr|Q2G0J4|Q2G0J4_STAA8 Uncharacterized protein OS=Staphylococcus aureus (strain NCTC 8325 / PS 47) OX=93061 GN=SAOUHSC_00569 PE=4 SV=1
SA_Neg	706	1	2020-11-12_SA_spike_uniprot_proteome_UP000008816_CRAP	tr|Q2G0L3|Q2G0L3_STAA8	46	57387	1	1	1	1	0.08	4590.96	0.00734431	tr|Q2G0L3|Q2G0L3_STAA8 Glycos_transf_1 domain-containing protein OS=Staphylococcus aureus (strain NCTC 8325 / PS 47) OX=93061 GN=SAOUHSC_00547 PE=4 SV=1
SA_Neg	766	1	2020-11-12_SA_spike_uniprot_proteome_UP000008816_CRAP	tr|Q2G0M1|Q2G0M1_STAA8	33	26303	1	1	1	1	0.17	4471.51	0.00715322	tr|Q2G0M1|Q2G0M1_STAA8 dNK domain-containing protein OS=Staphylococcus aureus (strain NCTC 8325 / PS 47) OX=93061 GN=SAOUHSC_00539 PE=3 SV=1
SA_Neg	690	1	2020-11-12_SA_spike_uniprot_proteome_UP000008816_CRAP	tr|Q2G0P9|Q2G0P9_STAA8	50	43777	1	1	1	1	0.1	4377.7	0.00700315	tr|Q2G0P9|Q2G0P9_STAA8 Uncharacterized protein OS=Staphylococcus aureus (strain NCTC 8325 / PS 47) OX=93061 GN=SAOUHSC_00501 PE=3 SV=1
SA_Neg	781	1	2020-11-12_SA_spike_uniprot_proteome_UP000008816_CRAP	tr|Q2G0R5|Q2G0R5_STAA8	31	9850	1	1	1	1	0.51	5023.5	0.00803626	tr|Q2G0R5|Q2G0R5_STAA8 S4 RNA-binding domain-containing protein OS=Staphylococcus aureus (strain NCTC 8325 / PS 47) OX=93061 GN=SAOUHSC_00481 PE=4 SV=1
SA_Neg	743	1	2020-11-12_SA_spike_uniprot_proteome_UP000008816_CRAP	tr|Q2G0T9|Q2G0T9_STAA8	38	63612	1	1	1	1	0.07	4452.84	0.00712336	tr|Q2G0T9|Q2G0T9_STAA8 Alpha amylase family protein, putative OS=Staphylococcus aureus (strain NCTC 8325 / PS 47) OX=93061 GN=SAOUHSC_00438 PE=4 SV=1
SA_Neg	646	1	2020-11-12_SA_spike_uniprot_proteome_UP000008816_CRAP	tr|Q2G0W0|Q2G0W0_STAA8	64	13618	1	1	1	1	0.35	4766.3	0.00762481	tr|Q2G0W0|Q2G0W0_STAA8 DUF2294 domain-containing protein OS=Staphylococcus aureus (strain NCTC 8325 / PS 47) OX=93061 GN=SAOUHSC_00414 PE=4 SV=1
SA_Neg	640	1	2020-11-12_SA_spike_uniprot_proteome_UP000008816_CRAP	tr|Q2G0Z0|Q2G0Z0_STAA8	65	15113	1	1	1	1	0.32	4836.16	0.00773657	tr|Q2G0Z0|Q2G0Z0_STAA8 YflT domain-containing protein OS=Staphylococcus aureus (strain NCTC 8325 / PS 47) OX=93061 GN=SAOUHSC_00371 PE=3 SV=1
SA_Neg	712	1	2020-11-12_SA_spike_uniprot_proteome_UP000008816_CRAP	tr|Q2G104|Q2G104_STAA8	45	10782	1	1	1	1	0.46	4959.72	0.00793423	tr|Q2G104|Q2G104_STAA8 HTH cro/C1-type domain-containing protein OS=Staphylococcus aureus (strain NCTC 8325 / PS 47) OX=93061 GN=SAOUHSC_00357 PE=4 SV=1
SA_Neg	753	1	2020-11-12_SA_spike_uniprot_proteome_UP000008816_CRAP	tr|Q2G168|Q2G168_STAA8	36	38401	1	1	1	1	0.12	4608.12	0.00737176	tr|Q2G168|Q2G168_STAA8 Uncharacterized protein OS=Staphylococcus aureus (strain NCTC 8325 / PS 47) OX=93061 GN=SAOUHSC_00285 PE=4 SV=1
SA_Neg	694	1	2020-11-12_SA_spike_uniprot_proteome_UP000008816_CRAP	tr|Q2G1H0|Q2G1H0_STAA8	49	60501	1	1	1	1	0.07	4235.07	0.00677498	tr|Q2G1H0|Q2G1H0_STAA8 Indolepyruvate decarboxylase, putative OS=Staphylococcus aureus (strain NCTC 8325 / PS 47) OX=93061 GN=SAOUHSC_00153 PE=3 SV=1
SA_Neg	531	1	2020-11-12_SA_spike_uniprot_proteome_UP000008816_CRAP	tr|Q2G1S3|Q2G1S3_STAA8	109	47779	1	1	1	1	0.09	4300.11	0.00687903	tr|Q2G1S3|Q2G1S3_STAA8 Adenylosuccinate synthetase OS=Staphylococcus aureus (strain NCTC 8325 / PS 47) OX=93061 GN=purA PE=3 SV=1
SA_Neg	696	1	2020-11-12_SA_spike_uniprot_proteome_UP000008816_CRAP	tr|Q2G1S4|Q2G1S4_STAA8	48	52676	1	1	1	1	0.08	4214.08	0.0067414	tr|Q2G1S4|Q2G1S4_STAA8 Replicative DNA helicase OS=Staphylococcus aureus (strain NCTC 8325 / PS 47) OX=93061 GN=SAOUHSC_00018 PE=3 SV=1
SA_Neg	618	1	2020-11-12_SA_spike_uniprot_proteome_UP000008816_CRAP	tr|Q2G1U6|Q2G1U6_STAA8	71	15523	1	1	1	1	0.31	4812.13	0.00769812	tr|Q2G1U6|Q2G1U6_STAA8 Regulatory protein Spx OS=Staphylococcus aureus (strain NCTC 8325 / PS 47) OX=93061 GN=spxA PE=3 SV=1
SA_Neg	812	1	2020-11-12_SA_spike_uniprot_proteome_UP000008816_CRAP	tr|Q2G223|Q2G223_STAA8	23	35511	1	1	1	1	0.13	4616.43	0.00738506	tr|Q2G223|Q2G223_STAA8 Mannose-6-phosphate isomerase OS=Staphylococcus aureus (strain NCTC 8325 / PS 47) OX=93061 GN=SAOUHSC_02976 PE=3 SV=1
SA_Neg	666	1	2020-11-12_SA_spike_uniprot_proteome_UP000008816_CRAP	tr|Q2G239|Q2G239_STAA8	57	68716	1	1	1	1	0.06	4122.96	0.00659564	tr|Q2G239|Q2G239_STAA8 EIIA OS=Staphylococcus aureus (strain NCTC 8325 / PS 47) OX=93061 GN=SAOUHSC_00708 PE=4 SV=1
SA_Neg	702	1	2020-11-12_SA_spike_uniprot_proteome_UP000008816_CRAP	tr|Q2G253|Q2G253_STAA8	47	83373	1	1	1	1	0.05	4168.65	0.00666873	tr|Q2G253|Q2G253_STAA8 GRAM_POS_ANCHORING domain-containing protein OS=Staphylococcus aureus (strain NCTC 8325 / PS 47) OX=93061 GN=SAOUHSC_00025 PE=3 SV=1
SA_Neg	756	1	2020-11-12_SA_spike_uniprot_proteome_UP000008816_CRAP	tr|Q2G297|Q2G297_STAA8	35	22587	1	1	1	1	0.2	4517.4	0.00722663	tr|Q2G297|Q2G297_STAA8 HD domain-containing protein OS=Staphylococcus aureus (strain NCTC 8325 / PS 47) OX=93061 GN=SAOUHSC_01696 PE=4 SV=1
SA_Neg	687	1	2020-11-12_SA_spike_uniprot_proteome_UP000008816_CRAP	tr|Q2G2D1|Q2G2D1_STAA8	51	11079	1	1	1	1	0.45	4985.55	0.00797555	tr|Q2G2D1|Q2G2D1_STAA8 YlxR domain-containing protein OS=Staphylococcus aureus (strain NCTC 8325 / PS 47) OX=93061 GN=SAOUHSC_01244 PE=4 SV=1
SA_Neg	801	1	2020-11-12_SA_spike_uniprot_proteome_UP000008816_CRAP	tr|Q2G2E4|Q2G2E4_STAA8	28	45032	1	1	1	1	0.1	4503.2	0.00720392	tr|Q2G2E4|Q2G2E4_STAA8 Uncharacterized protein OS=Staphylococcus aureus (strain NCTC 8325 / PS 47) OX=93061 GN=SAOUHSC_00648 PE=3 SV=1
SA_Neg	739	1	2020-11-12_SA_spike_uniprot_proteome_UP000008816_CRAP	tr|Q2G2M3|Q2G2M3_STAA8	38	27236	1	1	1	1	0.17	4630.12	0.00740696	tr|Q2G2M3|Q2G2M3_STAA8 Putative TrmH family tRNA/rRNA methyltransferase OS=Staphylococcus aureus (strain NCTC 8325 / PS 47) OX=93061 GN=SAOUHSC_00513 PE=4 SV=1
SA_Neg	597	1	2020-11-12_SA_spike_uniprot_proteome_UP000008816_CRAP	tr|Q2G2N2|Q2G2N2_STAA8	76	45137	1	1	1	1	0.1	4513.7	0.00722072	tr|Q2G2N2|Q2G2N2_STAA8 Uncharacterized protein OS=Staphylococcus aureus (strain NCTC 8325 / PS 47) OX=93061 GN=SAOUHSC_01358 PE=3 SV=1
SA_Neg	796	1	2020-11-12_SA_spike_uniprot_proteome_UP000008816_CRAP	tr|Q2G2N5|Q2G2N5_STAA8	29	52200	1	1	1	1	0.08	4176	0.00668049	tr|Q2G2N5|Q2G2N5_STAA8 Sodium:alanine symporter family protein, putative OS=Staphylococcus aureus (strain NCTC 8325 / PS 47) OX=93061 GN=SAOUHSC_01354 PE=3 SV=1
SA_Neg	697	1	2020-11-12_SA_spike_uniprot_proteome_UP000008816_CRAP	tr|Q2G2W2|Q2G2W2_STAA8	48	24364	1	1	1	1	0.19	4629.16	0.00740542	tr|Q2G2W2|Q2G2W2_STAA8 Uncharacterized protein OS=Staphylococcus aureus (strain NCTC 8325 / PS 47) OX=93061 GN=SAOUHSC_02628 PE=4 SV=1
SA_Neg	705	1	2020-11-12_SA_spike_uniprot_proteome_UP000008816_CRAP	sp|P0A0K3|Y2013_STAA8	46	18666	2	2	2	2	0.56	10453	0.0167219	sp|P0A0K3|Y2013_STAA8 Uncharacterized protein SAOUHSC_02013 OS=Staphylococcus aureus (strain NCTC 8325 / PS 47) OX=93061 GN=SAOUHSC_02013 PE=3 SV=1
SA_Neg	695	1	2020-11-12_SA_spike_uniprot_proteome_UP000008816_CRAP	sp|P0C818|PSMA4_STAA8	49	2170	2	2	1	1	4.07	8831.9	0.0141287	sp|P0C818|PSMA4_STAA8 Phenol-soluble modulin alpha 4 peptide OS=Staphylococcus aureus (strain NCTC 8325 / PS 47) OX=93061 GN=psmA4 PE=3 SV=1
SA_Neg	568	1	2020-11-12_SA_spike_uniprot_proteome_UP000008816_CRAP	sp|P60643|LRGB_STAA8	88	25127	2	2	1	1	0.18	4522.86	0.00723537	sp|P60643|LRGB_STAA8 Antiholin-like protein LrgB OS=Staphylococcus aureus (strain NCTC 8325 / PS 47) OX=93061 GN=lrgB PE=1 SV=1
SA_Neg	528	1	2020-11-12_SA_spike_uniprot_proteome_UP000008816_CRAP	sp|P72360|SCDA_STAA8	110	25607	2	2	2	2	0.39	9986.73	0.0159761	sp|P72360|SCDA_STAA8 Iron-sulfur cluster repair protein ScdA OS=Staphylococcus aureus (strain NCTC 8325 / PS 47) OX=93061 GN=scdA PE=1 SV=2
SA_Neg	738	1	2020-11-12_SA_spike_uniprot_proteome_UP000008816_CRAP	sp|Q2FV87|PTU3C_STAA8	38	74460	2	2	2	2	0.12	8935.2	0.0142939	sp|Q2FV87|PTU3C_STAA8 PTS system glucoside-specific EIICBA component OS=Staphylococcus aureus (strain NCTC 8325 / PS 47) OX=93061 GN=glcB PE=3 SV=1
SA_Neg	607	1	2020-11-12_SA_spike_uniprot_proteome_UP000008816_CRAP	sp|Q2FVR9|IDI2_STAA8	74	38745	2	2	2	2	0.24	9298.8	0.0148756	sp|Q2FVR9|IDI2_STAA8 Isopentenyl-diphosphate delta-isomerase OS=Staphylococcus aureus (strain NCTC 8325 / PS 47) OX=93061 GN=fni PE=3 SV=1
SA_Neg	649	1	2020-11-12_SA_spike_uniprot_proteome_UP000008816_CRAP	sp|Q2FVY9|SARV_STAA8	63	13978	2	2	1	1	0.34	4752.52	0.00760276	sp|Q2FVY9|SARV_STAA8 HTH-type transcriptional regulator SarV OS=Staphylococcus aureus (strain NCTC 8325 / PS 47) OX=93061 GN=sarV PE=2 SV=1
SA_Neg	476	1	2020-11-12_SA_spike_uniprot_proteome_UP000008816_CRAP	sp|Q2FWF1|ATPE_STAA8	137	14835	2	2	1	1	0.32	4747.2	0.00759425	sp|Q2FWF1|ATPE_STAA8 ATP synthase epsilon chain OS=Staphylococcus aureus (strain NCTC 8325 / PS 47) OX=93061 GN=atpC PE=3 SV=1
SA_Neg	633	1	2020-11-12_SA_spike_uniprot_proteome_UP000008816_CRAP	sp|Q2FWG0|TENA_STAA8	67	26803	2	2	2	2	0.37	9917.11	0.0158647	sp|Q2FWG0|TENA_STAA8 Aminopyrimidine aminohydrolase OS=Staphylococcus aureus (strain NCTC 8325 / PS 47) OX=93061 GN=tenA PE=3 SV=1
SA_Neg	623	1	2020-11-12_SA_spike_uniprot_proteome_UP000008816_CRAP	sp|Q2FWZ2|DAGK_STAA8	69	34865	2	2	2	2	0.27	9413.55	0.0150592	sp|Q2FWZ2|DAGK_STAA8 Diacylglycerol kinase OS=Staphylococcus aureus (strain NCTC 8325 / PS 47) OX=93061 GN=dagK PE=3 SV=1
SA_Neg	511	1	2020-11-12_SA_spike_uniprot_proteome_UP000008816_CRAP	sp|Q2FXA5|CGOX_STAA8	117	52043	2	2	2	2	0.18	9367.74	0.0149859	sp|Q2FXA5|CGOX_STAA8 Coproporphyrinogen III oxidase OS=Staphylococcus aureus (strain NCTC 8325 / PS 47) OX=93061 GN=cgoX PE=1 SV=1
SA_Neg	668	1	2020-11-12_SA_spike_uniprot_proteome_UP000008816_CRAP	sp|Q2FXP3|NRDR_STAA8	57	18422	2	2	2	2	0.57	10500.5	0.0167981	sp|Q2FXP3|NRDR_STAA8 Transcriptional repressor NrdR OS=Staphylococcus aureus (strain NCTC 8325 / PS 47) OX=93061 GN=nrdR PE=3 SV=1
SA_Neg	703	1	2020-11-12_SA_spike_uniprot_proteome_UP000008816_CRAP	sp|Q2FXQ8|ENGB_STAA8	47	22717	2	2	2	2	0.45	10222.6	0.0163535	sp|Q2FXQ8|ENGB_STAA8 Probable GTP-binding protein EngB OS=Staphylococcus aureus (strain NCTC 8325 / PS 47) OX=93061 GN=engB PE=3 SV=1
SA_Neg	656	1	2020-11-12_SA_spike_uniprot_proteome_UP000008816_CRAP	sp|Q2FY02|YBEY_STAA8	61	17987	2	2	1	1	0.26	4676.62	0.00748134	sp|Q2FY02|YBEY_STAA8 Endoribonuclease YbeY OS=Staphylococcus aureus (strain NCTC 8325 / PS 47) OX=93061 GN=ybeY PE=3 SV=1
SA_Neg	432	1	2020-11-12_SA_spike_uniprot_proteome_UP000008816_CRAP	sp|Q2FY49|ARGR_STAA8	168	17225	2	2	2	2	0.62	10679.5	0.0170843	sp|Q2FY49|ARGR_STAA8 Arginine repressor OS=Staphylococcus aureus (strain NCTC 8325 / PS 47) OX=93061 GN=argR PE=3 SV=1
SA_Neg	536	1	2020-11-12_SA_spike_uniprot_proteome_UP000008816_CRAP	sp|Q2FYG9|AROC_STAA8	105	43158	2	2	1	1	0.1	4315.8	0.00690413	sp|Q2FYG9|AROC_STAA8 Chorismate synthase OS=Staphylococcus aureus (strain NCTC 8325 / PS 47) OX=93061 GN=aroC PE=3 SV=1
SA_Neg	462	1	2020-11-12_SA_spike_uniprot_proteome_UP000008816_CRAP	sp|Q2FYJ3|TDCB_STAA8	147	37328	2	2	1	1	0.12	4479.36	0.00716578	sp|Q2FYJ3|TDCB_STAA8 L-threonine dehydratase catabolic TdcB OS=Staphylococcus aureus (strain NCTC 8325 / PS 47) OX=93061 GN=tdcB PE=3 SV=1
SA_Neg	673	1	2020-11-12_SA_spike_uniprot_proteome_UP000008816_CRAP	sp|Q2FYK5|TYSY_STAA8	55	37000	2	2	2	2	0.26	9620	0.0153894	sp|Q2FYK5|TYSY_STAA8 Thymidylate synthase OS=Staphylococcus aureus (strain NCTC 8325 / PS 47) OX=93061 GN=thyA PE=3 SV=1
SA_Neg	704	1	2020-11-12_SA_spike_uniprot_proteome_UP000008816_CRAP	sp|Q2FYN7|DAPH_STAA8	47	25288	2	2	2	2	0.39	9862.32	0.0157771	sp|Q2FYN7|DAPH_STAA8 2,3,4,5-tetrahydropyridine-2,6-dicarboxylate N-acetyltransferase OS=Staphylococcus aureus (strain NCTC 8325 / PS 47) OX=93061 GN=dapH PE=3 SV=1
SA_Neg	747	1	2020-11-12_SA_spike_uniprot_proteome_UP000008816_CRAP	sp|Q2FYZ9|MUTS_STAA8	37	100162	2	2	2	2	0.09	9014.58	0.0144209	sp|Q2FYZ9|MUTS_STAA8 DNA mismatch repair protein MutS OS=Staphylococcus aureus (strain NCTC 8325 / PS 47) OX=93061 GN=mutS PE=3 SV=2
SA_Neg	698	1	2020-11-12_SA_spike_uniprot_proteome_UP000008816_CRAP	sp|Q2FZW4|DLTC_STAA8	48	9058	2	2	1	1	0.57	5163.06	0.00825952	sp|Q2FZW4|DLTC_STAA8 D-alanyl carrier protein OS=Staphylococcus aureus (strain NCTC 8325 / PS 47) OX=93061 GN=dltC PE=3 SV=1
SA_Neg	726	1	2020-11-12_SA_spike_uniprot_proteome_UP000008816_CRAP	sp|Q2G061|Y760_STAA8	41	40320	2	2	2	2	0.23	9273.6	0.0148353	sp|Q2G061|Y760_STAA8 Uncharacterized membrane protein SAOUHSC_00760 OS=Staphylococcus aureus (strain NCTC 8325 / PS 47) OX=93061 GN=SAOUHSC_00760 PE=4 SV=1
SA_Neg	644	1	2020-11-12_SA_spike_uniprot_proteome_UP000008816_CRAP	sp|Q2G087|HIS8_STAA8	64	39855	2	2	2	2	0.24	9565.2	0.0153018	sp|Q2G087|HIS8_STAA8 Histidinol-phosphate aminotransferase OS=Staphylococcus aureus (strain NCTC 8325 / PS 47) OX=93061 GN=hisC PE=3 SV=1
SA_Neg	692	1	2020-11-12_SA_spike_uniprot_proteome_UP000008816_CRAP	sp|Q2G0W1|Y413_STAA8	50	102828	2	2	1	1	0.04	4113.12	0.00657989	sp|Q2G0W1|Y413_STAA8 UPF0753 protein SAOUHSC_00413 OS=Staphylococcus aureus (strain NCTC 8325 / PS 47) OX=93061 GN=SAOUHSC_00413 PE=3 SV=1
SA_Neg	625	1	2020-11-12_SA_spike_uniprot_proteome_UP000008816_CRAP	sp|Q2G1T3|OHRL_STAA8	69	15422	2	2	1	1	0.31	4780.82	0.00764804	sp|Q2G1T3|OHRL_STAA8 Organic hydroperoxide resistance protein-like OS=Staphylococcus aureus (strain NCTC 8325 / PS 47) OX=93061 GN=SAOUHSC_00831 PE=3 SV=1
SA_Neg	773	1	2020-11-12_SA_spike_uniprot_proteome_UP000008816_CRAP	sp|Q2G1T9|RPOZ_STAA8	32	8145	2	2	2	2	1.72	14009.4	0.0224113	sp|Q2G1T9|RPOZ_STAA8 DNA-directed RNA polymerase subunit omega OS=Staphylococcus aureus (strain NCTC 8325 / PS 47) OX=93061 GN=rpoZ PE=3 SV=1
SA_Neg	474	1	2020-11-12_SA_spike_uniprot_proteome_UP000008816_CRAP	sp|Q2G1U0|KGUA_STAA8	138	24068	2	2	1	1	0.19	4572.92	0.00731545	sp|Q2G1U0|KGUA_STAA8 Guanylate kinase OS=Staphylococcus aureus (strain NCTC 8325 / PS 47) OX=93061 GN=gmk PE=3 SV=1
SA_Neg	782	1	2020-11-12_SA_spike_uniprot_proteome_UP000008816_CRAP	sp|Q2G1U5|MECA_STAA8	31	28308	2	2	2	2	0.35	9907.8	0.0158498	sp|Q2G1U5|MECA_STAA8 Adapter protein MecA OS=Staphylococcus aureus (strain NCTC 8325 / PS 47) OX=93061 GN=mecA PE=1 SV=1
SA_Neg	608	1	2020-11-12_SA_spike_uniprot_proteome_UP000008816_CRAP	sp|Q2G273|UREG_STAA8	74	22377	2	2	2	2	0.45	10069.6	0.0161088	sp|Q2G273|UREG_STAA8 Urease accessory protein UreG OS=Staphylococcus aureus (strain NCTC 8325 / PS 47) OX=93061 GN=ureG PE=3 SV=1
SA_Neg	648	1	2020-11-12_SA_spike_uniprot_proteome_UP000008816_CRAP	sp|Q2G2F6|ATPL_STAA8	64	6975	2	2	1	1	0.78	5440.5	0.00870335	sp|Q2G2F6|ATPL_STAA8 ATP synthase subunit c OS=Staphylococcus aureus (strain NCTC 8325 / PS 47) OX=93061 GN=atpE PE=3 SV=1
SA_Neg	745	1	2020-11-12_SA_spike_uniprot_proteome_UP000008816_CRAP	sp|Q2G2J8|Y1413_STAA8	37	29522	2	2	2	2	0.33	9742.26	0.015585	sp|Q2G2J8|Y1413_STAA8 Uncharacterized protein SAOUHSC_01413 OS=Staphylococcus aureus (strain NCTC 8325 / PS 47) OX=93061 GN=SAOUHSC_01413 PE=3 SV=1
SA_Neg	652	1	2020-11-12_SA_spike_uniprot_proteome_UP000008816_CRAP	sp|Q2G2R9|Y2131_STAA8	63	22986	2	2	1	1	0.2	4597.2	0.00735429	sp|Q2G2R9|Y2131_STAA8 UPF0316 protein SAOUHSC_02131 OS=Staphylococcus aureus (strain NCTC 8325 / PS 47) OX=93061 GN=SAOUHSC_02131 PE=3 SV=1
SA_Neg	790	1	2020-11-12_SA_spike_uniprot_proteome_UP000008816_CRAP	sp|Q2G2X2|TARD_STAA8	30	15853	2	2	2	2	0.69	10938.6	0.0174988	sp|Q2G2X2|TARD_STAA8 Glycerol-3-phosphate cytidylyltransferase OS=Staphylococcus aureus (strain NCTC 8325 / PS 47) OX=93061 GN=tarD PE=1 SV=1
SA_Neg	688	1	2020-11-12_SA_spike_uniprot_proteome_UP000008816_CRAP	sp|Q93T05|MUTL_STAA8	50	76991	2	2	2	2	0.12	9238.92	0.0147798	sp|Q93T05|MUTL_STAA8 DNA mismatch repair protein MutL OS=Staphylococcus aureus (strain NCTC 8325 / PS 47) OX=93061 GN=mutL PE=3 SV=2
SA_Neg	685	1	2020-11-12_SA_spike_uniprot_proteome_UP000008816_CRAP	tr|Q2FV81|Q2FV81_STAA8	51	16906	2	2	1	1	0.28	4733.68	0.00757262	tr|Q2FV81|Q2FV81_STAA8 LysM domain protein OS=Staphylococcus aureus (strain NCTC 8325 / PS 47) OX=93061 GN=SAOUHSC_02855 PE=4 SV=1
SA_Neg	639	1	2020-11-12_SA_spike_uniprot_proteome_UP000008816_CRAP	tr|Q2FVN2|Q2FVN2_STAA8	66	16295	2	2	2	2	0.67	10917.7	0.0174653	tr|Q2FVN2|Q2FVN2_STAA8 SHSP domain-containing protein OS=Staphylococcus aureus (strain NCTC 8325 / PS 47) OX=93061 GN=SAOUHSC_02670 PE=3 SV=1
SA_Neg	693	1	2020-11-12_SA_spike_uniprot_proteome_UP000008816_CRAP	tr|Q2FVN5|Q2FVN5_STAA8	49	46222	2	2	2	2	0.2	9244.4	0.0147886	tr|Q2FVN5|Q2FVN5_STAA8 Uncharacterized protein OS=Staphylococcus aureus (strain NCTC 8325 / PS 47) OX=93061 GN=SAOUHSC_02667 PE=3 SV=1
SA_Neg	624	1	2020-11-12_SA_spike_uniprot_proteome_UP000008816_CRAP	tr|Q2FVV6|Q2FVV6_STAA8	69	26786	2	2	2	2	0.37	9910.82	0.0158547	tr|Q2FVV6|Q2FVV6_STAA8 Lactose phosphotransferase system repressor OS=Staphylococcus aureus (strain NCTC 8325 / PS 47) OX=93061 GN=SAOUHSC_02585 PE=4 SV=1
SA_Neg	547	1	2020-11-12_SA_spike_uniprot_proteome_UP000008816_CRAP	tr|Q2FW97|Q2FW97_STAA8	97	15533	2	2	2	2	0.71	11028.4	0.0176425	tr|Q2FW97|Q2FW97_STAA8 EIIA OS=Staphylococcus aureus (strain NCTC 8325 / PS 47) OX=93061 GN=SAOUHSC_02402 PE=4 SV=1
SA_Neg	522	1	2020-11-12_SA_spike_uniprot_proteome_UP000008816_CRAP	tr|Q2FWA2|Q2FWA2_STAA8	112	32278	2	2	2	2	0.3	9683.4	0.0154909	tr|Q2FWA2|Q2FWA2_STAA8 Uncharacterized protein OS=Staphylococcus aureus (strain NCTC 8325 / PS 47) OX=93061 GN=SAOUHSC_02396 PE=4 SV=1
SA_Neg	759	1	2020-11-12_SA_spike_uniprot_proteome_UP000008816_CRAP	tr|Q2FWB6|Q2FWB6_STAA8	35	16335	2	2	2	2	0.67	10944.5	0.0175082	tr|Q2FWB6|Q2FWB6_STAA8 Uncharacterized protein OS=Staphylococcus aureus (strain NCTC 8325 / PS 47) OX=93061 GN=SAOUHSC_02382 PE=4 SV=1
SA_Neg	643	1	2020-11-12_SA_spike_uniprot_proteome_UP000008816_CRAP	tr|Q2FWM1|Q2FWM1_STAA8	65	58076	2	2	2	2	0.16	9292.16	0.014865	tr|Q2FWM1|Q2FWM1_STAA8 Sucrose-6-phosphate hydrolase OS=Staphylococcus aureus (strain NCTC 8325 / PS 47) OX=93061 GN=SAOUHSC_02268 PE=3 SV=1
SA_Neg	707	1	2020-11-12_SA_spike_uniprot_proteome_UP000008816_CRAP	tr|Q2FWM5|Q2FWM5_STAA8	46	48045	2	2	2	2	0.19	9128.55	0.0146032	tr|Q2FWM5|Q2FWM5_STAA8 Accessory gene regulator protein C OS=Staphylococcus aureus (strain NCTC 8325 / PS 47) OX=93061 GN=SAOUHSC_02264 PE=1 SV=1
SA_Neg	592	1	2020-11-12_SA_spike_uniprot_proteome_UP000008816_CRAP	tr|Q2FWP4|Q2FWP4_STAA8	77	5325	2	2	1	1	1.1	5857.5	0.00937044	tr|Q2FWP4|Q2FWP4_STAA8 Hypothetical phage protein OS=Staphylococcus aureus (strain NCTC 8325 / PS 47) OX=93061 GN=SAOUHSC_01579 PE=4 SV=1
SA_Neg	700	1	2020-11-12_SA_spike_uniprot_proteome_UP000008816_CRAP	tr|Q2FWY6|Q2FWY6_STAA8	47	45399	2	2	2	2	0.2	9079.8	0.0145253	tr|Q2FWY6|Q2FWY6_STAA8 Uncharacterized protein OS=Staphylococcus aureus (strain NCTC 8325 / PS 47) OX=93061 GN=SAOUHSC_02121 PE=4 SV=1
SA_Neg	658	1	2020-11-12_SA_spike_uniprot_proteome_UP000008816_CRAP	tr|Q2FX94|Q2FX94_STAA8	59	51259	2	2	2	2	0.18	9226.62	0.0147601	tr|Q2FX94|Q2FX94_STAA8 Fumarate hydratase class II OS=Staphylococcus aureus (strain NCTC 8325 / PS 47) OX=93061 GN=fumC PE=3 SV=1
SA_Neg	691	1	2020-11-12_SA_spike_uniprot_proteome_UP000008816_CRAP	tr|Q2FXD1|Q2FXD1_STAA8	50	46550	2	2	2	2	0.2	9310	0.0148935	tr|Q2FXD1|Q2FXD1_STAA8 Type I restriction-modification enzyme, S subunit, EcoA family, putative OS=Staphylococcus aureus (strain NCTC 8325 / PS 47) OX=93061 GN=SAOUHSC_01932 PE=4 SV=1
SA_Neg	601	1	2020-11-12_SA_spike_uniprot_proteome_UP000008816_CRAP	tr|Q2FXK1|Q2FXK1_STAA8	75	57583	2	2	2	2	0.16	9213.28	0.0147388	tr|Q2FXK1|Q2FXK1_STAA8 D-3-phosphoglycerate dehydrogenase OS=Staphylococcus aureus (strain NCTC 8325 / PS 47) OX=93061 GN=SAOUHSC_01833 PE=3 SV=1
SA_Neg	599	1	2020-11-12_SA_spike_uniprot_proteome_UP000008816_CRAP	tr|Q2FXK2|Q2FXK2_STAA8	75	42915	2	2	2	2	0.22	9441.3	0.0151036	tr|Q2FXK2|Q2FXK2_STAA8 Aminotran_5 domain-containing protein OS=Staphylococcus aureus (strain NCTC 8325 / PS 47) OX=93061 GN=SAOUHSC_01832 PE=3 SV=1
SA_Neg	580	1	2020-11-12_SA_spike_uniprot_proteome_UP000008816_CRAP	tr|Q2FXP8|Q2FXP8_STAA8	82	54276	2	2	1	1	0.08	4342.08	0.00694617	tr|Q2FXP8|Q2FXP8_STAA8 AA_permease domain-containing protein OS=Staphylococcus aureus (strain NCTC 8325 / PS 47) OX=93061 GN=SAOUHSC_01787 PE=4 SV=1
SA_Neg	681	1	2020-11-12_SA_spike_uniprot_proteome_UP000008816_CRAP	tr|Q2FXX6|Q2FXX6_STAA8	54	10224	2	2	1	1	0.49	5009.76	0.00801428	tr|Q2FXX6|Q2FXX6_STAA8 Uncharacterized protein OS=Staphylococcus aureus (strain NCTC 8325 / PS 47) OX=93061 GN=SAOUHSC_01704 PE=4 SV=1
SA_Neg	594	1	2020-11-12_SA_spike_uniprot_proteome_UP000008816_CRAP	tr|Q2FY01|Q2FY01_STAA8	77	34892	2	2	2	2	0.27	9420.84	0.0150708	tr|Q2FY01|Q2FY01_STAA8 PhoH domain-containing protein OS=Staphylococcus aureus (strain NCTC 8325 / PS 47) OX=93061 GN=SAOUHSC_01673 PE=4 SV=1
SA_Neg	508	1	2020-11-12_SA_spike_uniprot_proteome_UP000008816_CRAP	tr|Q2FY59|Q2FY59_STAA8	122	40281	2	2	2	2	0.23	9264.63	0.0148209	tr|Q2FY59|Q2FY59_STAA8 Peptidase T, putative OS=Staphylococcus aureus (strain NCTC 8325 / PS 47) OX=93061 GN=SAOUHSC_01606 PE=3 SV=1
SA_Neg	515	1	2020-11-12_SA_spike_uniprot_proteome_UP000008816_CRAP	tr|Q2FYT9|Q2FYT9_STAA8	116	9198	2	2	1	1	0.56	5150.88	0.00824003	tr|Q2FYT9|Q2FYT9_STAA8 UPF0291 protein SAOUHSC_01336 OS=Staphylococcus aureus (strain NCTC 8325 / PS 47) OX=93061 GN=SAOUHSC_01336 PE=3 SV=1
SA_Neg	655	1	2020-11-12_SA_spike_uniprot_proteome_UP000008816_CRAP	tr|Q2FYV0|Q2FYV0_STAA8	62	12276	2	2	2	2	0.95	11662.2	0.0186564	tr|Q2FYV0|Q2FYV0_STAA8 Uncharacterized protein OS=Staphylococcus aureus (strain NCTC 8325 / PS 47) OX=93061 GN=SAOUHSC_01324 PE=4 SV=1
SA_Neg	774	1	2020-11-12_SA_spike_uniprot_proteome_UP000008816_CRAP	tr|Q2FYZ7|Q2FYZ7_STAA8	32	20529	2	2	2	2	0.5	10264.5	0.0164205	tr|Q2FYZ7|Q2FYZ7_STAA8 Glycerol uptake operon antiterminator regulatory protein OS=Staphylococcus aureus (strain NCTC 8325 / PS 47) OX=93061 GN=SAOUHSC_01274 PE=4 SV=1
SA_Neg	758	1	2020-11-12_SA_spike_uniprot_proteome_UP000008816_CRAP	tr|Q2FZ06|Q2FZ06_STAA8	35	29856	2	2	1	1	0.15	4478.4	0.00716424	tr|Q2FZ06|Q2FZ06_STAA8 Uncharacterized protein OS=Staphylococcus aureus (strain NCTC 8325 / PS 47) OX=93061 GN=SAOUHSC_01265 PE=4 SV=1
SA_Neg	752	1	2020-11-12_SA_spike_uniprot_proteome_UP000008816_CRAP	tr|Q2FZ10|Q2FZ10_STAA8	36	43241	2	2	2	2	0.22	9513.02	0.0152183	tr|Q2FZ10|Q2FZ10_STAA8 Putative competence-damage inducible protein OS=Staphylococcus aureus (strain NCTC 8325 / PS 47) OX=93061 GN=cinA PE=3 SV=1
SA_Neg	746	1	2020-11-12_SA_spike_uniprot_proteome_UP000008816_CRAP	tr|Q2FZ73|Q2FZ73_STAA8	37	40507	2	2	2	2	0.23	9316.61	0.0149041	tr|Q2FZ73|Q2FZ73_STAA8 Carbamoyl-phosphate synthase small chain OS=Staphylococcus aureus (strain NCTC 8325 / PS 47) OX=93061 GN=carA PE=3 SV=1
SA_Neg	367	1	2020-11-12_SA_spike_uniprot_proteome_UP000008816_CRAP	tr|Q2FZ83|Q2FZ83_STAA8	238	23500	2	2	2	2	0.43	10105	0.0161653	tr|Q2FZ83|Q2FZ83_STAA8 Uncharacterized protein OS=Staphylococcus aureus (strain NCTC 8325 / PS 47) OX=93061 GN=SAOUHSC_01158 PE=4 SV=1
SA_Neg	637	1	2020-11-12_SA_spike_uniprot_proteome_UP000008816_CRAP	tr|Q2FZ94|Q2FZ94_STAA8	66	82657	2	2	2	2	0.11	9092.27	0.0145452	tr|Q2FZ94|Q2FZ94_STAA8 Penicillin-binding protein 1 OS=Staphylococcus aureus (strain NCTC 8325 / PS 47) OX=93061 GN=SAOUHSC_01145 PE=3 SV=1
SA_Neg	587	1	2020-11-12_SA_spike_uniprot_proteome_UP000008816_CRAP	tr|Q2FZA1|Q2FZA1_STAA8	79	16991	2	2	2	2	0.63	10704.3	0.0171241	tr|Q2FZA1|Q2FZA1_STAA8 Uncharacterized N-acetyltransferase SAOUHSC_01138 OS=Staphylococcus aureus (strain NCTC 8325 / PS 47) OX=93061 GN=SAOUHSC_01138 PE=3 SV=1
SA_Neg	760	1	2020-11-12_SA_spike_uniprot_proteome_UP000008816_CRAP	tr|Q2G038|Q2G038_STAA8	35	36330	2	2	1	1	0.12	4359.6	0.0069742	tr|Q2G038|Q2G038_STAA8 Gluconeogenesis factor OS=Staphylococcus aureus (strain NCTC 8325 / PS 47) OX=93061 GN=SAOUHSC_00788 PE=3 SV=1
SA_Neg	619	1	2020-11-12_SA_spike_uniprot_proteome_UP000008816_CRAP	tr|Q2G0I8|Q2G0I8_STAA8	70	32990	2	2	2	2	0.29	9567.1	0.0153048	tr|Q2G0I8|Q2G0I8_STAA8 Mevalonate kinase OS=Staphylococcus aureus (strain NCTC 8325 / PS 47) OX=93061 GN=SAOUHSC_00577 PE=3 SV=1
SA_Neg	496	1	2020-11-12_SA_spike_uniprot_proteome_UP000008816_CRAP	tr|Q2G0K6|Q2G0K6_STAA8	129	17751	2	2	2	2	0.6	10650.6	0.0170381	tr|Q2G0K6|Q2G0K6_STAA8 SIS domain protein OS=Staphylococcus aureus (strain NCTC 8325 / PS 47) OX=93061 GN=SAOUHSC_00554 PE=3 SV=1
SA_Neg	675	1	2020-11-12_SA_spike_uniprot_proteome_UP000008816_CRAP	tr|Q2G0L0|Q2G0L0_STAA8	55	24998	2	2	2	2	0.4	9999.2	0.0159961	tr|Q2G0L0|Q2G0L0_STAA8 Uncharacterized protein OS=Staphylococcus aureus (strain NCTC 8325 / PS 47) OX=93061 GN=SAOUHSC_00550 PE=4 SV=1
SA_Neg	554	1	2020-11-12_SA_spike_uniprot_proteome_UP000008816_CRAP	tr|Q2G0T5|Q2G0T5_STAA8	94	62742	2	2	2	2	0.14	8783.88	0.0140519	tr|Q2G0T5|Q2G0T5_STAA8 DNA polymerase III subunit gamma/tau OS=Staphylococcus aureus (strain NCTC 8325 / PS 47) OX=93061 GN=dnaX PE=3 SV=1
SA_Neg	581	1	2020-11-12_SA_spike_uniprot_proteome_UP000008816_CRAP	tr|Q2G0U8|Q2G0U8_STAA8	82	9993	2	2	1	1	0.51	5096.43	0.00815293	tr|Q2G0U8|Q2G0U8_STAA8 Uncharacterized protein OS=Staphylococcus aureus (strain NCTC 8325 / PS 47) OX=93061 GN=SAOUHSC_00428 PE=4 SV=1
SA_Neg	657	1	2020-11-12_SA_spike_uniprot_proteome_UP000008816_CRAP	tr|Q2G0V7|Q2G0V7_STAA8	60	27472	2	2	1	1	0.17	4670.24	0.00747114	tr|Q2G0V7|Q2G0V7_STAA8 Hydrolase_4 domain-containing protein OS=Staphylococcus aureus (strain NCTC 8325 / PS 47) OX=93061 GN=SAOUHSC_00417 PE=4 SV=1
SA_Neg	669	1	2020-11-12_SA_spike_uniprot_proteome_UP000008816_CRAP	tr|Q2G116|Q2G116_STAA8	57	8015	2	2	1	1	0.66	5289.9	0.00846243	tr|Q2G116|Q2G116_STAA8 Uncharacterized protein OS=Staphylococcus aureus (strain NCTC 8325 / PS 47) OX=93061 GN=SAOUHSC_00345 PE=4 SV=1
SA_Neg	491	1	2020-11-12_SA_spike_uniprot_proteome_UP000008816_CRAP	tr|Q2G117|Q2G117_STAA8	131	32167	2	2	2	2	0.3	9650.1	0.0154376	tr|Q2G117|Q2G117_STAA8 Uncharacterized protein OS=Staphylococcus aureus (strain NCTC 8325 / PS 47) OX=93061 GN=SAOUHSC_00344 PE=3 SV=1
SA_Neg	708	1	2020-11-12_SA_spike_uniprot_proteome_UP000008816_CRAP	tr|Q2G1P3|Q2G1P3_STAA8	46	67974	2	2	2	2	0.13	8836.62	0.0141362	tr|Q2G1P3|Q2G1P3_STAA8 Uncharacterized protein OS=Staphylococcus aureus (strain NCTC 8325 / PS 47) OX=93061 GN=SAOUHSC_00061 PE=4 SV=1
SA_Neg	484	1	2020-11-12_SA_spike_uniprot_proteome_UP000008816_CRAP	tr|Q2G1S2|Q2G1S2_STAA8	133	29355	2	2	1	1	0.15	4403.25	0.00704402	tr|Q2G1S2|Q2G1S2_STAA8 Uncharacterized protein OS=Staphylococcus aureus (strain NCTC 8325 / PS 47) OX=93061 GN=SAOUHSC_00462 PE=4 SV=1
SA_Neg	456	1	2020-11-12_SA_spike_uniprot_proteome_UP000008816_CRAP	tr|Q2G1W1|Q2G1W1_STAA8	152	17434	2	2	1	1	0.27	4707.18	0.00753023	tr|Q2G1W1|Q2G1W1_STAA8 Secretory antigen SsaA, putative OS=Staphylococcus aureus (strain NCTC 8325 / PS 47) OX=93061 GN=SAOUHSC_02576 PE=4 SV=1
SA_Neg	628	1	2020-11-12_SA_spike_uniprot_proteome_UP000008816_CRAP	tr|Q2G1Z5|Q2G1Z5_STAA8	68	44344	2	2	1	1	0.1	4434.4	0.00709386	tr|Q2G1Z5|Q2G1Z5_STAA8 Zinc metalloprotease OS=Staphylococcus aureus (strain NCTC 8325 / PS 47) OX=93061 GN=SAOUHSC_01239 PE=3 SV=1
SA_Neg	727	1	2020-11-12_SA_spike_uniprot_proteome_UP000008816_CRAP	tr|Q2G1Z7|Q2G1Z7_STAA8	41	29875	2	2	2	2	0.33	9858.75	0.0157714	tr|Q2G1Z7|Q2G1Z7_STAA8 Isoprenyl transferase OS=Staphylococcus aureus (strain NCTC 8325 / PS 47) OX=93061 GN=SAOUHSC_01237 PE=3 SV=1
SA_Neg	730	1	2020-11-12_SA_spike_uniprot_proteome_UP000008816_CRAP	tr|Q2G201|Q2G201_STAA8	40	23377	2	2	2	2	0.43	10052.1	0.0160807	tr|Q2G201|Q2G201_STAA8 CYTH domain-containing protein OS=Staphylococcus aureus (strain NCTC 8325 / PS 47) OX=93061 GN=SAOUHSC_00940 PE=4 SV=1
SA_Neg	605	1	2020-11-12_SA_spike_uniprot_proteome_UP000008816_CRAP	tr|Q2G268|Q2G268_STAA8	74	44159	2	2	1	1	0.1	4415.9	0.00706426	tr|Q2G268|Q2G268_STAA8 Coenzyme A biosynthesis bifunctional protein CoaBC OS=Staphylococcus aureus (strain NCTC 8325 / PS 47) OX=93061 GN=coaBC PE=3 SV=1
SA_Neg	549	1	2020-11-12_SA_spike_uniprot_proteome_UP000008816_CRAP	tr|Q2G276|Q2G276_STAA8	96	9132	2	2	1	1	0.57	5205.24	0.00832699	tr|Q2G276|Q2G276_STAA8 S4 RNA-binding domain-containing protein OS=Staphylococcus aureus (strain NCTC 8325 / PS 47) OX=93061 GN=SAOUHSC_00003 PE=4 SV=1
SA_Neg	679	1	2020-11-12_SA_spike_uniprot_proteome_UP000008816_CRAP	tr|Q2G281|Q2G281_STAA8	54	35977	2	2	2	2	0.26	9354.02	0.0149639	tr|Q2G281|Q2G281_STAA8 Uncharacterized protein OS=Staphylococcus aureus (strain NCTC 8325 / PS 47) OX=93061 GN=SAOUHSC_01998 PE=3 SV=1
SA_Neg	521	1	2020-11-12_SA_spike_uniprot_proteome_UP000008816_CRAP	tr|Q2G2G1|Q2G2G1_STAA8	113	17654	2	2	2	2	0.6	10592.4	0.016945	tr|Q2G2G1|Q2G2G1_STAA8 Uncharacterized protein OS=Staphylococcus aureus (strain NCTC 8325 / PS 47) OX=93061 GN=SAOUHSC_00716 PE=4 SV=1
SA_Neg	576	1	2020-11-12_SA_spike_uniprot_proteome_UP000008816_CRAP	tr|Q2G2M0|Q2G2M0_STAA8	84	6740	2	2	1	1	0.81	5459.4	0.00873358	tr|Q2G2M0|Q2G2M0_STAA8 Tautomerase OS=Staphylococcus aureus (strain NCTC 8325 / PS 47) OX=93061 GN=SAOUHSC_01362 PE=3 SV=1
SA_Neg	563	1	2020-11-12_SA_spike_uniprot_proteome_UP000008816_CRAP	sp|P0C7Y1|PSMA1_STAA8	90	2258	3	3	1	1	4.07	9190.06	0.0147016	sp|P0C7Y1|PSMA1_STAA8 Phenol-soluble modulin alpha 1 peptide OS=Staphylococcus aureus (strain NCTC 8325 / PS 47) OX=93061 GN=psmA1 PE=1 SV=1
SA_Neg	602	1	2020-11-12_SA_spike_uniprot_proteome_UP000008816_CRAP	sp|P72358|LRGA_STAA8	75	15862	3	3	2	2	0.69	10944.8	0.0175087	sp|P72358|LRGA_STAA8 Antiholin-like protein LrgA OS=Staphylococcus aureus (strain NCTC 8325 / PS 47) OX=93061 GN=lrgA PE=1 SV=1
SA_Neg	610	1	2020-11-12_SA_spike_uniprot_proteome_UP000008816_CRAP	sp|Q2FVK8|GPMA_STAA8	74	26709	3	3	2	2	0.37	9882.33	0.0158091	sp|Q2FVK8|GPMA_STAA8 2,3-bisphosphoglycerate-dependent phosphoglycerate mutase OS=Staphylococcus aureus (strain NCTC 8325 / PS 47) OX=93061 GN=gpmA PE=3 SV=1
SA_Neg	505	1	2020-11-12_SA_spike_uniprot_proteome_UP000008816_CRAP	sp|Q2FW28|IF1_STAA8	124	8274	3	3	1	1	0.63	5212.62	0.0083388	sp|Q2FW28|IF1_STAA8 Translation initiation factor IF-1 OS=Staphylococcus aureus (strain NCTC 8325 / PS 47) OX=93061 GN=infA PE=1 SV=1
SA_Neg	626	1	2020-11-12_SA_spike_uniprot_proteome_UP000008816_CRAP	sp|Q2FW29|RL36_STAA8	69	4440	3	3	1	1	4.79	21267.6	0.0340225	sp|Q2FW29|RL36_STAA8 50S ribosomal protein L36 OS=Staphylococcus aureus (strain NCTC 8325 / PS 47) OX=93061 GN=rpmJ PE=1 SV=1
SA_Neg	517	1	2020-11-12_SA_spike_uniprot_proteome_UP000008816_CRAP	sp|Q2FWC7|COAW_STAA8	115	29171	3	3	1	1	0.15	4375.65	0.00699987	sp|Q2FWC7|COAW_STAA8 Type II pantothenate kinase OS=Staphylococcus aureus (strain NCTC 8325 / PS 47) OX=93061 GN=coaW PE=1 SV=1
SA_Neg	533	1	2020-11-12_SA_spike_uniprot_proteome_UP000008816_CRAP	sp|Q2FXG2|RISB_STAA8	107	16478	3	3	2	2	0.66	10875.5	0.0173979	sp|Q2FXG2|RISB_STAA8 6,7-dimethyl-8-ribityllumazine synthase OS=Staphylococcus aureus (strain NCTC 8325 / PS 47) OX=93061 GN=ribH PE=3 SV=1
SA_Neg	518	1	2020-11-12_SA_spike_uniprot_proteome_UP000008816_CRAP	sp|Q2FXT6|TGT_STAA8	114	43695	3	3	3	3	0.34	14856.3	0.0237661	sp|Q2FXT6|TGT_STAA8 Queuine tRNA-ribosyltransferase OS=Staphylococcus aureus (strain NCTC 8325 / PS 47) OX=93061 GN=tgt PE=3 SV=1
SA_Neg	545	1	2020-11-12_SA_spike_uniprot_proteome_UP000008816_CRAP	sp|Q2FXU0|APT_STAA8	99	19151	3	3	2	2	0.54	10341.5	0.0165437	sp|Q2FXU0|APT_STAA8 Adenine phosphoribosyltransferase OS=Staphylococcus aureus (strain NCTC 8325 / PS 47) OX=93061 GN=apt PE=3 SV=1
SA_Neg	564	1	2020-11-12_SA_spike_uniprot_proteome_UP000008816_CRAP	sp|Q2FY06|ERA_STAA8	89	34249	3	3	2	2	0.28	9589.72	0.015341	sp|Q2FY06|ERA_STAA8 GTPase Era OS=Staphylococcus aureus (strain NCTC 8325 / PS 47) OX=93061 GN=era PE=3 SV=2
SA_Neg	659	1	2020-11-12_SA_spike_uniprot_proteome_UP000008816_CRAP	sp|Q2FY16|END4_STAA8	59	33230	3	3	3	3	0.46	15285.8	0.0244532	sp|Q2FY16|END4_STAA8 Probable endonuclease 4 OS=Staphylococcus aureus (strain NCTC 8325 / PS 47) OX=93061 GN=nfo PE=3 SV=1
SA_Neg	653	1	2020-11-12_SA_spike_uniprot_proteome_UP000008816_CRAP	sp|Q2FYG1|GPDA_STAA8	62	36186	3	3	3	3	0.42	15198.1	0.0243129	sp|Q2FYG1|GPDA_STAA8 Glycerol-3-phosphate dehydrogenase [NAD(P)+] OS=Staphylococcus aureus (strain NCTC 8325 / PS 47) OX=93061 GN=gpsA PE=3 SV=1
SA_Neg	631	1	2020-11-12_SA_spike_uniprot_proteome_UP000008816_CRAP	sp|Q2FYM2|ODO2_STAA8	67	46690	3	3	1	1	0.09	4202.1	0.00672224	sp|Q2FYM2|ODO2_STAA8 Dihydrolipoyllysine-residue succinyltransferase component of 2-oxoglutarate dehydrogenase complex OS=Staphylococcus aureus (strain NCTC 8325 / PS 47) OX=93061 GN=odhB PE=3 SV=1
SA_Neg	573	1	2020-11-12_SA_spike_uniprot_proteome_UP000008816_CRAP	sp|Q2FZ02|MIAB_STAA8	85	59262	3	3	3	3	0.24	14222.9	0.0227528	sp|Q2FZ02|MIAB_STAA8 tRNA-2-methylthio-N(6)-dimethylallyladenosine synthase OS=Staphylococcus aureus (strain NCTC 8325 / PS 47) OX=93061 GN=miaB PE=3 SV=1
SA_Neg	622	1	2020-11-12_SA_spike_uniprot_proteome_UP000008816_CRAP	sp|Q2FZ51|ACP_STAA8	69	8544	3	3	2	2	1.59	13585	0.0217323	sp|Q2FZ51|ACP_STAA8 Acyl carrier protein OS=Staphylococcus aureus (strain NCTC 8325 / PS 47) OX=93061 GN=acpP PE=2 SV=1
SA_Neg	565	1	2020-11-12_SA_spike_uniprot_proteome_UP000008816_CRAP	sp|Q2FZ77|PYRR_STAA8	89	19843	3	3	2	2	0.52	10318.4	0.0165066	sp|Q2FZ77|PYRR_STAA8 Bifunctional protein PyrR OS=Staphylococcus aureus (strain NCTC 8325 / PS 47) OX=93061 GN=pyrR PE=3 SV=1
SA_Neg	431	1	2020-11-12_SA_spike_uniprot_proteome_UP000008816_CRAP	sp|Q2G015|CLFA_STAA8	169	96392	3	3	2	2	0.09	8675.28	0.0138781	sp|Q2G015|CLFA_STAA8 Clumping factor A OS=Staphylococcus aureus (strain NCTC 8325 / PS 47) OX=93061 GN=clfA PE=1 SV=1
SA_Neg	558	1	2020-11-12_SA_spike_uniprot_proteome_UP000008816_CRAP	sp|Q2G039|Y787_STAA8	93	34928	3	3	3	3	0.44	15368.3	0.0245852	sp|Q2G039|Y787_STAA8 Nucleotide-binding protein SAOUHSC_00787 OS=Staphylococcus aureus (strain NCTC 8325 / PS 47) OX=93061 GN=SAOUHSC_00787 PE=3 SV=2
SA_Neg	606	1	2020-11-12_SA_spike_uniprot_proteome_UP000008816_CRAP	sp|Q2G0S3|GLMU_STAA8	74	48657	3	3	3	3	0.3	14597.1	0.0233515	sp|Q2G0S3|GLMU_STAA8 Bifunctional protein GlmU OS=Staphylococcus aureus (strain NCTC 8325 / PS 47) OX=93061 GN=glmU PE=3 SV=1
SA_Neg	632	1	2020-11-12_SA_spike_uniprot_proteome_UP000008816_CRAP	sp|Q2G107|SELX_STAA8	67	23151	3	3	3	3	0.72	16668.7	0.0266655	sp|Q2G107|SELX_STAA8 Enterotoxin-like toxin X OS=Staphylococcus aureus (strain NCTC 8325 / PS 47) OX=93061 GN=selX PE=3 SV=1
SA_Neg	635	1	2020-11-12_SA_spike_uniprot_proteome_UP000008816_CRAP	sp|Q2G1C1|TARF_STAA8	67	46024	3	3	3	3	0.32	14727.7	0.0235604	sp|Q2G1C1|TARF_STAA8 Teichoic acid glycerol-phosphate transferase OS=Staphylococcus aureus (strain NCTC 8325 / PS 47) OX=93061 GN=tarF PE=1 SV=1
SA_Neg	614	1	2020-11-12_SA_spike_uniprot_proteome_UP000008816_CRAP	sp|Q2G1Y0|DNLJ_STAA8	72	75265	3	3	2	2	0.12	9031.8	0.0144485	sp|Q2G1Y0|DNLJ_STAA8 DNA ligase OS=Staphylococcus aureus (strain NCTC 8325 / PS 47) OX=93061 GN=ligA PE=3 SV=1
SA_Neg	574	1	2020-11-12_SA_spike_uniprot_proteome_UP000008816_CRAP	sp|Q2G2K8|UREE_STAA8	85	17329	3	3	2	2	0.62	10744	0.0171875	sp|Q2G2K8|UREE_STAA8 Urease accessory protein UreE OS=Staphylococcus aureus (strain NCTC 8325 / PS 47) OX=93061 GN=ureE PE=3 SV=1
SA_Neg	548	1	2020-11-12_SA_spike_uniprot_proteome_UP000008816_CRAP	sp|Q2G2P5|NIKA_STAA8	97	55443	3	3	3	3	0.26	14415.2	0.0230604	sp|Q2G2P5|NIKA_STAA8 Nickel-binding protein NikA OS=Staphylococcus aureus (strain NCTC 8325 / PS 47) OX=93061 GN=nikA PE=1 SV=2
SA_Neg	561	1	2020-11-12_SA_spike_uniprot_proteome_UP000008816_CRAP	sp|Q2G2R8|SSPP_STAA8	91	44281	3	3	2	2	0.21	9299.01	0.0148759	sp|Q2G2R8|SSPP_STAA8 Staphopain A OS=Staphylococcus aureus (strain NCTC 8325 / PS 47) OX=93061 GN=sspP PE=1 SV=1
SA_Neg	555	1	2020-11-12_SA_spike_uniprot_proteome_UP000008816_CRAP	sp|Q7BHL7|MSRR_STAA8	94	36948	3	3	3	3	0.41	15148.7	0.0242338	sp|Q7BHL7|MSRR_STAA8 Regulatory protein MsrR OS=Staphylococcus aureus (strain NCTC 8325 / PS 47) OX=93061 GN=msrR PE=2 SV=1
SA_Neg	615	1	2020-11-12_SA_spike_uniprot_proteome_UP000008816_CRAP	tr|Q2FUQ5|Q2FUQ5_STAA8	71	32177	3	3	3	3	0.48	15445	0.0247078	tr|Q2FUQ5|Q2FUQ5_STAA8 ParB domain-containing protein OS=Staphylococcus aureus (strain NCTC 8325 / PS 47) OX=93061 GN=SAOUHSC_03049 PE=3 SV=1
SA_Neg	578	1	2020-11-12_SA_spike_uniprot_proteome_UP000008816_CRAP	tr|Q2FVG3|Q2FVG3_STAA8	82	52120	3	3	3	3	0.28	14593.6	0.0233459	tr|Q2FVG3|Q2FVG3_STAA8 Carboxylic ester hydrolase OS=Staphylococcus aureus (strain NCTC 8325 / PS 47) OX=93061 GN=SAOUHSC_02751 PE=3 SV=1
SA_Neg	647	1	2020-11-12_SA_spike_uniprot_proteome_UP000008816_CRAP	tr|Q2FVL3|Q2FVL3_STAA8	64	26471	3	3	2	2	0.37	9794.27	0.0156682	tr|Q2FVL3|Q2FVL3_STAA8 Amino acid ABC transproter, permease protein, putative OS=Staphylococcus aureus (strain NCTC 8325 / PS 47) OX=93061 GN=SAOUHSC_02698 PE=3 SV=1
SA_Neg	598	1	2020-11-12_SA_spike_uniprot_proteome_UP000008816_CRAP	tr|Q2FW86|Q2FW86_STAA8	76	31770	3	3	2	2	0.3	9531	0.0152471	tr|Q2FW86|Q2FW86_STAA8 Iron-sulfur cluster carrier protein OS=Staphylococcus aureus (strain NCTC 8325 / PS 47) OX=93061 GN=SAOUHSC_02417 PE=3 SV=1
SA_Neg	617	1	2020-11-12_SA_spike_uniprot_proteome_UP000008816_CRAP	tr|Q2FWI0|Q2FWI0_STAA8	71	71198	3	3	3	3	0.2	14239.6	0.0227796	tr|Q2FWI0|Q2FWI0_STAA8 Potassium-transporting ATPase ATP-binding subunit OS=Staphylococcus aureus (strain NCTC 8325 / PS 47) OX=93061 GN=kdpB PE=3 SV=1
SA_Neg	577	1	2020-11-12_SA_spike_uniprot_proteome_UP000008816_CRAP	tr|Q2FWJ5|Q2FWJ5_STAA8	84	80931	3	3	3	3	0.17	13758.3	0.0220096	tr|Q2FWJ5|Q2FWJ5_STAA8 30S ribosomal protein S1 OS=Staphylococcus aureus (strain NCTC 8325 / PS 47) OX=93061 GN=SAOUHSC_02297 PE=3 SV=1
SA_Neg	667	1	2020-11-12_SA_spike_uniprot_proteome_UP000008816_CRAP	tr|Q2FX00|Q2FX00_STAA8	57	27551	3	3	2	2	0.36	9918.36	0.0158667	tr|Q2FX00|Q2FX00_STAA8 GATase cobBQ-type domain-containing protein OS=Staphylococcus aureus (strain NCTC 8325 / PS 47) OX=93061 GN=SAOUHSC_02106 PE=4 SV=1
SA_Neg	559	1	2020-11-12_SA_spike_uniprot_proteome_UP000008816_CRAP	tr|Q2FX11|Q2FX11_STAA8	92	10316	3	3	1	1	0.49	5054.84	0.00808639	tr|Q2FX11|Q2FX11_STAA8 Uncharacterized protein OS=Staphylococcus aureus (strain NCTC 8325 / PS 47) OX=93061 GN=SAOUHSC_02096 PE=4 SV=1
SA_Neg	550	1	2020-11-12_SA_spike_uniprot_proteome_UP000008816_CRAP	tr|Q2FXA7|Q2FXA7_STAA8	96	21428	3	3	1	1	0.22	4714.16	0.0075414	tr|Q2FXA7|Q2FXA7_STAA8 Uncharacterized protein OS=Staphylococcus aureus (strain NCTC 8325 / PS 47) OX=93061 GN=SAOUHSC_01958 PE=4 SV=1
SA_Neg	670	1	2020-11-12_SA_spike_uniprot_proteome_UP000008816_CRAP	tr|Q2FXP1|Q2FXP1_STAA8	56	23578	3	3	2	2	0.43	10138.5	0.016219	tr|Q2FXP1|Q2FXP1_STAA8 Dephospho-CoA kinase OS=Staphylococcus aureus (strain NCTC 8325 / PS 47) OX=93061 GN=coaE PE=3 SV=1
SA_Neg	535	1	2020-11-12_SA_spike_uniprot_proteome_UP000008816_CRAP	tr|Q2FXP5|Q2FXP5_STAA8	106	35797	3	3	2	2	0.27	9665.19	0.0154617	tr|Q2FXP5|Q2FXP5_STAA8 Uncharacterized protein OS=Staphylococcus aureus (strain NCTC 8325 / PS 47) OX=93061 GN=SAOUHSC_01791 PE=1 SV=1
SA_Neg	672	1	2020-11-12_SA_spike_uniprot_proteome_UP000008816_CRAP	tr|Q2FXZ6|Q2FXZ6_STAA8	55	51246	3	3	3	3	0.28	14348.9	0.0229544	tr|Q2FXZ6|Q2FXZ6_STAA8 Uncharacterized protein OS=Staphylococcus aureus (strain NCTC 8325 / PS 47) OX=93061 GN=SAOUHSC_01679 PE=4 SV=1
SA_Neg	503	1	2020-11-12_SA_spike_uniprot_proteome_UP000008816_CRAP	tr|Q2FXZ8|Q2FXZ8_STAA8	126	25079	3	3	3	3	0.65	16301.4	0.0260778	tr|Q2FXZ8|Q2FXZ8_STAA8 NfeD domain-containing protein OS=Staphylococcus aureus (strain NCTC 8325 / PS 47) OX=93061 GN=SAOUHSC_01677 PE=4 SV=1
SA_Neg	504	1	2020-11-12_SA_spike_uniprot_proteome_UP000008816_CRAP	tr|Q2FY71|Q2FY71_STAA8	125	33577	3	3	2	2	0.29	9737.33	0.0155771	tr|Q2FY71|Q2FY71_STAA8 Aldo_ket_red domain-containing protein OS=Staphylococcus aureus (strain NCTC 8325 / PS 47) OX=93061 GN=SAOUHSC_01594 PE=4 SV=1
SA_Neg	520	1	2020-11-12_SA_spike_uniprot_proteome_UP000008816_CRAP	tr|Q2FY73|Q2FY73_STAA8	113	17417	3	3	2	2	0.61	10624.4	0.0169962	tr|Q2FY73|Q2FY73_STAA8 Transcriptional regulator, Fur, putative OS=Staphylococcus aureus (strain NCTC 8325 / PS 47) OX=93061 GN=SAOUHSC_01592 PE=3 SV=1
SA_Neg	529	1	2020-11-12_SA_spike_uniprot_proteome_UP000008816_CRAP	tr|Q2FYK2|Q2FYK2_STAA8	109	9401	3	3	2	2	1.38	12973.4	0.0207539	tr|Q2FYK2|Q2FYK2_STAA8 Nfu_N domain-containing protein OS=Staphylococcus aureus (strain NCTC 8325 / PS 47) OX=93061 GN=SAOUHSC_01438 PE=4 SV=1
SA_Neg	620	1	2020-11-12_SA_spike_uniprot_proteome_UP000008816_CRAP	tr|Q2FYW4|Q2FYW4_STAA8	70	56422	3	3	2	2	0.16	9027.52	0.0144416	tr|Q2FYW4|Q2FYW4_STAA8 Cardiolipin synthase OS=Staphylococcus aureus (strain NCTC 8325 / PS 47) OX=93061 GN=SAOUHSC_01310 PE=3 SV=1
SA_Neg	728	1	2020-11-12_SA_spike_uniprot_proteome_UP000008816_CRAP	tr|Q2FYZ0|Q2FYZ0_STAA8	40	18244	3	3	2	2	0.58	10581.5	0.0169276	tr|Q2FYZ0|Q2FYZ0_STAA8 Glutathione peroxidase OS=Staphylococcus aureus (strain NCTC 8325 / PS 47) OX=93061 GN=SAOUHSC_01282 PE=3 SV=1
SA_Neg	613	1	2020-11-12_SA_spike_uniprot_proteome_UP000008816_CRAP	tr|Q2FZ16|Q2FZ16_STAA8	72	48634	3	3	2	2	0.19	9240.46	0.0147823	tr|Q2FZ16|Q2FZ16_STAA8 Peptidase_M16_C domain-containing protein OS=Staphylococcus aureus (strain NCTC 8325 / PS 47) OX=93061 GN=SAOUHSC_01255 PE=4 SV=1
SA_Neg	591	1	2020-11-12_SA_spike_uniprot_proteome_UP000008816_CRAP	tr|Q2FZ67|Q2FZ67_STAA8	78	50312	3	3	2	2	0.18	9056.16	0.0144874	tr|Q2FZ67|Q2FZ67_STAA8 16S rRNA m5C967 methyltransferase OS=Staphylococcus aureus (strain NCTC 8325 / PS 47) OX=93061 GN=SAOUHSC_01184 PE=3 SV=1
SA_Neg	661	1	2020-11-12_SA_spike_uniprot_proteome_UP000008816_CRAP	tr|Q2FZ85|Q2FZ85_STAA8	59	11244	3	3	1	1	0.44	4947.36	0.00791446	tr|Q2FZ85|Q2FZ85_STAA8 Uncharacterized protein OS=Staphylococcus aureus (strain NCTC 8325 / PS 47) OX=93061 GN=SAOUHSC_01155 PE=3 SV=1
SA_Neg	534	1	2020-11-12_SA_spike_uniprot_proteome_UP000008816_CRAP	tr|Q2FZA4|Q2FZA4_STAA8	107	4493	3	3	1	1	1.41	6335.13	0.0101345	tr|Q2FZA4|Q2FZA4_STAA8 Uncharacterized protein OS=Staphylococcus aureus (strain NCTC 8325 / PS 47) OX=93061 GN=SAOUHSC_01135 PE=3 SV=1
SA_Neg	571	1	2020-11-12_SA_spike_uniprot_proteome_UP000008816_CRAP	tr|Q2FZU3|Q2FZU3_STAA8	87	35289	3	3	2	2	0.27	9528.03	0.0152423	tr|Q2FZU3|Q2FZU3_STAA8 GP-PDE domain-containing protein OS=Staphylococcus aureus (strain NCTC 8325 / PS 47) OX=93061 GN=SAOUHSC_00897 PE=4 SV=1
SA_Neg	479	1	2020-11-12_SA_spike_uniprot_proteome_UP000008816_CRAP	tr|Q2FZV6|Q2FZV6_STAA8	135	54232	3	3	2	2	0.17	9219.44	0.0147486	tr|Q2FZV6|Q2FZV6_STAA8 Probable cytosol aminopeptidase OS=Staphylococcus aureus (strain NCTC 8325 / PS 47) OX=93061 GN=SAOUHSC_00879 PE=3 SV=1
SA_Neg	540	1	2020-11-12_SA_spike_uniprot_proteome_UP000008816_CRAP	tr|Q2G050|Q2G050_STAA8	102	39929	3	3	3	3	0.37	14773.7	0.023634	tr|Q2G050|Q2G050_STAA8 Excinuclease ABC, B subunit OS=Staphylococcus aureus (strain NCTC 8325 / PS 47) OX=93061 GN=SAOUHSC_00776 PE=4 SV=1
SA_Neg	543	1	2020-11-12_SA_spike_uniprot_proteome_UP000008816_CRAP	tr|Q2G082|Q2G082_STAA8	100	54930	3	3	3	3	0.26	14281.8	0.0228471	tr|Q2G082|Q2G082_STAA8 MFS domain-containing protein OS=Staphylococcus aureus (strain NCTC 8325 / PS 47) OX=93061 GN=SAOUHSC_00738 PE=3 SV=1
SA_Neg	638	1	2020-11-12_SA_spike_uniprot_proteome_UP000008816_CRAP	tr|Q2G0K9|Q2G0K9_STAA8	66	13685	3	3	2	2	0.83	11358.5	0.0181706	tr|Q2G0K9|Q2G0K9_STAA8 Uncharacterized protein OS=Staphylococcus aureus (strain NCTC 8325 / PS 47) OX=93061 GN=SAOUHSC_00551 PE=4 SV=1
SA_Neg	586	1	2020-11-12_SA_spike_uniprot_proteome_UP000008816_CRAP	tr|Q2G0X3|Q2G0X3_STAA8	80	56512	3	3	2	2	0.16	9041.92	0.0144647	tr|Q2G0X3|Q2G0X3_STAA8 Uncharacterized protein OS=Staphylococcus aureus (strain NCTC 8325 / PS 47) OX=93061 GN=SAOUHSC_00400 PE=4 SV=1
SA_Neg	499	1	2020-11-12_SA_spike_uniprot_proteome_UP000008816_CRAP	tr|Q2G0Z9|Q2G0Z9_STAA8	128	23695	3	3	3	3	0.7	16586.5	0.026534	tr|Q2G0Z9|Q2G0Z9_STAA8 Uncharacterized protein OS=Staphylococcus aureus (strain NCTC 8325 / PS 47) OX=93061 GN=SAOUHSC_00362 PE=4 SV=1
SA_Neg	593	1	2020-11-12_SA_spike_uniprot_proteome_UP000008816_CRAP	tr|Q2G242|Q2G242_STAA8	77	39001	3	3	3	3	0.38	14820.4	0.0237087	tr|Q2G242|Q2G242_STAA8 TRAM domain-containing protein OS=Staphylococcus aureus (strain NCTC 8325 / PS 47) OX=93061 GN=SAOUHSC_00508 PE=3 SV=1
SA_Neg	489	1	2020-11-12_SA_spike_uniprot_proteome_UP000008816_CRAP	tr|Q2G257|Q2G257_STAA8	132	24566	3	3	1	1	0.19	4667.54	0.00746682	tr|Q2G257|Q2G257_STAA8 Uncharacterized protein OS=Staphylococcus aureus (strain NCTC 8325 / PS 47) OX=93061 GN=SAOUHSC_01477 PE=4 SV=1
SA_Neg	603	1	2020-11-12_SA_spike_uniprot_proteome_UP000008816_CRAP	tr|Q2G2J7|Q2G2J7_STAA8	75	13430	3	3	2	2	0.85	11415.5	0.0182618	tr|Q2G2J7|Q2G2J7_STAA8 Uncharacterized protein OS=Staphylococcus aureus (strain NCTC 8325 / PS 47) OX=93061 GN=SAOUHSC_01414 PE=4 SV=1
SA_Neg	557	1	2020-11-12_SA_spike_uniprot_proteome_UP000008816_CRAP	sp|Q2FV22|PANC_STAA8	93	31514	4	4	3	3	0.49	15441.9	0.0247029	sp|Q2FV22|PANC_STAA8 Pantothenate synthetase OS=Staphylococcus aureus (strain NCTC 8325 / PS 47) OX=93061 GN=panC PE=1 SV=1
SA_Neg	487	1	2020-11-12_SA_spike_uniprot_proteome_UP000008816_CRAP	sp|Q2FWC3|LUXS_STAA8	132	17640	4	4	2	2	0.6	10584	0.0169316	sp|Q2FWC3|LUXS_STAA8 S-ribosylhomocysteine lyase OS=Staphylococcus aureus (strain NCTC 8325 / PS 47) OX=93061 GN=luxS PE=3 SV=1
SA_Neg	553	1	2020-11-12_SA_spike_uniprot_proteome_UP000008816_CRAP	sp|Q2FXA4|CPFC_STAA8	96	35186	4	4	4	4	0.62	21815.3	0.0348987	sp|Q2FXA4|CPFC_STAA8 Coproporphyrin III ferrochelatase OS=Staphylococcus aureus (strain NCTC 8325 / PS 47) OX=93061 GN=cpfC PE=1 SV=1
SA_Neg	538	1	2020-11-12_SA_spike_uniprot_proteome_UP000008816_CRAP	sp|Q2FXJ0|MURC_STAA8	103	49249	4	4	3	3	0.29	14282.2	0.0228477	sp|Q2FXJ0|MURC_STAA8 UDP-N-acetylmuramate--L-alanine ligase OS=Staphylococcus aureus (strain NCTC 8325 / PS 47) OX=93061 GN=murC PE=3 SV=1
SA_Neg	383	1	2020-11-12_SA_spike_uniprot_proteome_UP000008816_CRAP	sp|Q2FXL9|Y1816_STAA8	219	39713	4	4	3	3	0.38	15090.9	0.0241415	sp|Q2FXL9|Y1816_STAA8 Uncharacterized peptidase SAOUHSC_01816 OS=Staphylococcus aureus (strain NCTC 8325 / PS 47) OX=93061 GN=SAOUHSC_01816 PE=3 SV=1
SA_Neg	347	1	2020-11-12_SA_spike_uniprot_proteome_UP000008816_CRAP	sp|Q2FXX8|MTNN_STAA8	263	24565	4	4	3	3	0.67	16458.5	0.0263293	sp|Q2FXX8|MTNN_STAA8 5'-methylthioadenosine/S-adenosylhomocysteine nucleosidase OS=Staphylococcus aureus (strain NCTC 8325 / PS 47) OX=93061 GN=mtnN PE=3 SV=1
SA_Neg	512	1	2020-11-12_SA_spike_uniprot_proteome_UP000008816_CRAP	sp|Q2FXZ3|DNAJ_STAA8	117	42102	4	4	3	3	0.35	14735.7	0.0235732	sp|Q2FXZ3|DNAJ_STAA8 Chaperone protein DnaJ OS=Staphylococcus aureus (strain NCTC 8325 / PS 47) OX=93061 GN=dnaJ PE=3 SV=1
SA_Neg	493	1	2020-11-12_SA_spike_uniprot_proteome_UP000008816_CRAP	sp|Q2FY37|LIPM_STAA8	130	31907	4	4	3	3	0.49	15634.4	0.0250109	sp|Q2FY37|LIPM_STAA8 Octanoyltransferase LipM OS=Staphylococcus aureus (strain NCTC 8325 / PS 47) OX=93061 GN=lipM PE=3 SV=1
SA_Neg	494	1	2020-11-12_SA_spike_uniprot_proteome_UP000008816_CRAP	sp|Q2FY45|NUSB_STAA8	129	15052	4	4	3	3	1.28	19266.6	0.0308214	sp|Q2FY45|NUSB_STAA8 Transcription antitermination protein NusB OS=Staphylococcus aureus (strain NCTC 8325 / PS 47) OX=93061 GN=nusB PE=3 SV=1
SA_Neg	532	1	2020-11-12_SA_spike_uniprot_proteome_UP000008816_CRAP	sp|Q2FZ08|RNY_STAA8	108	58477	4	4	4	4	0.34	19882.2	0.0318062	sp|Q2FZ08|RNY_STAA8 Ribonuclease Y OS=Staphylococcus aureus (strain NCTC 8325 / PS 47) OX=93061 GN=rny PE=1 SV=1
SA_Neg	642	1	2020-11-12_SA_spike_uniprot_proteome_UP000008816_CRAP	sp|Q2FZ60|RL28_STAA8	65	7019	4	4	2	2	2.16	15161	0.0242536	sp|Q2FZ60|RL28_STAA8 50S ribosomal protein L28 OS=Staphylococcus aureus (strain NCTC 8325 / PS 47) OX=93061 GN=rpmB PE=1 SV=1
SA_Neg	560	1	2020-11-12_SA_spike_uniprot_proteome_UP000008816_CRAP	sp|Q2FZ75|PYRB_STAA8	91	33421	4	4	2	2	0.29	9692.09	0.0155048	sp|Q2FZ75|PYRB_STAA8 Aspartate carbamoyltransferase OS=Staphylococcus aureus (strain NCTC 8325 / PS 47) OX=93061 GN=pyrB PE=1 SV=1
SA_Neg	575	1	2020-11-12_SA_spike_uniprot_proteome_UP000008816_CRAP	sp|Q2FZP6|MURE_STAA8	85	54209	4	4	4	4	0.37	20057.3	0.0320864	sp|Q2FZP6|MURE_STAA8 UDP-N-acetylmuramoyl-L-alanyl-D-glutamate--L-lysine ligase OS=Staphylococcus aureus (strain NCTC 8325 / PS 47) OX=93061 GN=murE PE=1 SV=1
SA_Neg	455	1	2020-11-12_SA_spike_uniprot_proteome_UP000008816_CRAP	sp|Q2FZU2|ARLY_STAA8	152	52076	4	4	3	3	0.28	14581.3	0.0233262	sp|Q2FZU2|ARLY_STAA8 Argininosuccinate lyase OS=Staphylococcus aureus (strain NCTC 8325 / PS 47) OX=93061 GN=argH PE=3 SV=1
SA_Neg	332	1	2020-11-12_SA_spike_uniprot_proteome_UP000008816_CRAP	sp|Q2FZZ8|GCSH_STAA8	295	14084	4	4	3	3	1.42	19999.3	0.0319935	sp|Q2FZZ8|GCSH_STAA8 Glycine cleavage system H protein OS=Staphylococcus aureus (strain NCTC 8325 / PS 47) OX=93061 GN=gcvH PE=3 SV=1
SA_Neg	552	1	2020-11-12_SA_spike_uniprot_proteome_UP000008816_CRAP	sp|Q2G0K7|HPS_STAA8	96	22468	4	4	2	2	0.75	16851	0.0269571	sp|Q2G0K7|HPS_STAA8 3-hexulose-6-phosphate synthase OS=Staphylococcus aureus (strain NCTC 8325 / PS 47) OX=93061 GN=SAOUHSC_00553 PE=3 SV=1
SA_Neg	525	1	2020-11-12_SA_spike_uniprot_proteome_UP000008816_CRAP	sp|Q2G0Q9|HSLO_STAA8	111	31986	4	4	3	3	0.48	15353.3	0.0245612	sp|Q2G0Q9|HSLO_STAA8 33 kDa chaperonin OS=Staphylococcus aureus (strain NCTC 8325 / PS 47) OX=93061 GN=hslO PE=3 SV=1
SA_Neg	424	1	2020-11-12_SA_spike_uniprot_proteome_UP000008816_CRAP	sp|Q2G2G3|MNTH_STAA8	176	49830	4	4	3	3	0.29	14450.7	0.0231173	sp|Q2G2G3|MNTH_STAA8 Divalent metal cation transporter MntH OS=Staphylococcus aureus (strain NCTC 8325 / PS 47) OX=93061 GN=mntH PE=3 SV=1
SA_Neg	719	1	2020-11-12_SA_spike_uniprot_proteome_UP000008816_CRAP	tr|Q2FUQ9|Q2FUQ9_STAA8	43	8417	4	4	2	2	1.62	13635.5	0.0218132	tr|Q2FUQ9|Q2FUQ9_STAA8 Cold shock protein CspA OS=Staphylococcus aureus (strain NCTC 8325 / PS 47) OX=93061 GN=SAOUHSC_03045 PE=4 SV=1
SA_Neg	466	1	2020-11-12_SA_spike_uniprot_proteome_UP000008816_CRAP	tr|Q2FV77|Q2FV77_STAA8	143	46254	4	4	4	4	0.44	20351.8	0.0325574	tr|Q2FV77|Q2FV77_STAA8 3-hydroxy-3-methylglutaryl coenzyme A reductase OS=Staphylococcus aureus (strain NCTC 8325 / PS 47) OX=93061 GN=SAOUHSC_02859 PE=3 SV=1
SA_Neg	584	1	2020-11-12_SA_spike_uniprot_proteome_UP000008816_CRAP	tr|Q2FVA3|Q2FVA3_STAA8	81	34828	4	4	4	4	0.62	21593.4	0.0345436	tr|Q2FVA3|Q2FVA3_STAA8 D-lactate dehydrogenase OS=Staphylococcus aureus (strain NCTC 8325 / PS 47) OX=93061 GN=SAOUHSC_02830 PE=3 SV=1
SA_Neg	604	1	2020-11-12_SA_spike_uniprot_proteome_UP000008816_CRAP	tr|Q2FVF5|Q2FVF5_STAA8	74	17438	4	4	3	3	1.05	18309.9	0.029291	tr|Q2FVF5|Q2FVF5_STAA8 Uncharacterized protein OS=Staphylococcus aureus (strain NCTC 8325 / PS 47) OX=93061 GN=SAOUHSC_02759 PE=4 SV=1
SA_Neg	483	1	2020-11-12_SA_spike_uniprot_proteome_UP000008816_CRAP	tr|Q2FVN7|Q2FVN7_STAA8	134	15950	4	4	2	2	0.68	10846	0.0173507	tr|Q2FVN7|Q2FVN7_STAA8 Putative_PNPOx domain-containing protein OS=Staphylococcus aureus (strain NCTC 8325 / PS 47) OX=93061 GN=SAOUHSC_02665 PE=4 SV=1
SA_Neg	627	1	2020-11-12_SA_spike_uniprot_proteome_UP000008816_CRAP	tr|Q2FVW0|Q2FVW0_STAA8	68	17467	4	4	3	3	1.05	18340.4	0.0293397	tr|Q2FVW0|Q2FVW0_STAA8 Uncharacterized protein OS=Staphylococcus aureus (strain NCTC 8325 / PS 47) OX=93061 GN=SAOUHSC_02581 PE=4 SV=1
SA_Neg	609	1	2020-11-12_SA_spike_uniprot_proteome_UP000008816_CRAP	tr|Q2FVX4|Q2FVX4_STAA8	74	29079	4	4	3	3	0.54	15702.7	0.0251201	tr|Q2FVX4|Q2FVX4_STAA8 Molybdenum ABC transporter, periplasmic molybdate-binding protein OS=Staphylococcus aureus (strain NCTC 8325 / PS 47) OX=93061 GN=SAOUHSC_02549 PE=3 SV=1
SA_Neg	514	1	2020-11-12_SA_spike_uniprot_proteome_UP000008816_CRAP	tr|Q2FWB1|Q2FWB1_STAA8	117	24017	4	4	2	2	0.42	10087.1	0.0161367	tr|Q2FWB1|Q2FWB1_STAA8 NAD(P)-bd_dom domain-containing protein OS=Staphylococcus aureus (strain NCTC 8325 / PS 47) OX=93061 GN=SAOUHSC_02387 PE=4 SV=1
SA_Neg	448	1	2020-11-12_SA_spike_uniprot_proteome_UP000008816_CRAP	tr|Q2FWB7|Q2FWB7_STAA8	156	16727	4	4	3	3	1.11	18567	0.0297022	tr|Q2FWB7|Q2FWB7_STAA8 Ferritin domain-containing protein OS=Staphylococcus aureus (strain NCTC 8325 / PS 47) OX=93061 GN=SAOUHSC_02381 PE=3 SV=1
SA_Neg	473	1	2020-11-12_SA_spike_uniprot_proteome_UP000008816_CRAP	tr|Q2FWD7|Q2FWD7_STAA8	138	49939	4	4	4	4	0.4	19975.6	0.0319556	tr|Q2FWD7|Q2FWD7_STAA8 Transcription termination factor Rho OS=Staphylococcus aureus (strain NCTC 8325 / PS 47) OX=93061 GN=rho PE=3 SV=1
SA_Neg	542	1	2020-11-12_SA_spike_uniprot_proteome_UP000008816_CRAP	tr|Q2FWX0|Q2FWX0_STAA8	100	28121	4	4	3	3	0.57	16029	0.0256421	tr|Q2FWX0|Q2FWX0_STAA8 Uncharacterized protein OS=Staphylococcus aureus (strain NCTC 8325 / PS 47) OX=93061 GN=SAOUHSC_02151 PE=4 SV=1
SA_Neg	506	1	2020-11-12_SA_spike_uniprot_proteome_UP000008816_CRAP	tr|Q2FWZ9|Q2FWZ9_STAA8	122	49419	4	4	4	4	0.41	20261.8	0.0324135	tr|Q2FWZ9|Q2FWZ9_STAA8 Lipid II isoglutaminyl synthase (glutamine-hydrolyzing) subunit MurT OS=Staphylococcus aureus (strain NCTC 8325 / PS 47) OX=93061 GN=murT PE=3 SV=1
SA_Neg	651	1	2020-11-12_SA_spike_uniprot_proteome_UP000008816_CRAP	tr|Q2FXU7|Q2FXU7_STAA8	63	28761	4	4	4	4	0.8	23008.8	0.0368079	tr|Q2FXU7|Q2FXU7_STAA8 ThiF domain-containing protein OS=Staphylococcus aureus (strain NCTC 8325 / PS 47) OX=93061 GN=SAOUHSC_01735 PE=4 SV=1
SA_Neg	544	1	2020-11-12_SA_spike_uniprot_proteome_UP000008816_CRAP	tr|Q2FXY2|Q2FXY2_STAA8	99	11041	4	4	3	3	2.07	22854.9	0.0365617	tr|Q2FXY2|Q2FXY2_STAA8 CRM domain-containing protein OS=Staphylococcus aureus (strain NCTC 8325 / PS 47) OX=93061 GN=SAOUHSC_01698 PE=4 SV=1
SA_Neg	459	1	2020-11-12_SA_spike_uniprot_proteome_UP000008816_CRAP	tr|Q2FY50|Q2FY50_STAA8	151	64374	4	4	4	4	0.3	19312.2	0.0308944	tr|Q2FY50|Q2FY50_STAA8 DNA repair protein RecN OS=Staphylococcus aureus (strain NCTC 8325 / PS 47) OX=93061 GN=SAOUHSC_01615 PE=3 SV=1
SA_Neg	471	1	2020-11-12_SA_spike_uniprot_proteome_UP000008816_CRAP	tr|Q2FY78|Q2FY78_STAA8	140	27952	4	4	2	2	0.35	9783.2	0.0156505	tr|Q2FY78|Q2FY78_STAA8 Pseudouridine synthase OS=Staphylococcus aureus (strain NCTC 8325 / PS 47) OX=93061 GN=SAOUHSC_01587 PE=3 SV=1
SA_Neg	583	1	2020-11-12_SA_spike_uniprot_proteome_UP000008816_CRAP	tr|Q2FYK6|Q2FYK6_STAA8	81	18239	4	4	3	3	0.99	18056.6	0.0288858	tr|Q2FYK6|Q2FYK6_STAA8 Dihydrofolate reductase OS=Staphylococcus aureus (strain NCTC 8325 / PS 47) OX=93061 GN=SAOUHSC_01434 PE=3 SV=1
SA_Neg	486	1	2020-11-12_SA_spike_uniprot_proteome_UP000008816_CRAP	tr|Q2FZ39|Q2FZ39_STAA8	132	33406	4	4	2	2	0.29	9687.74	0.0154978	tr|Q2FZ39|Q2FZ39_STAA8 Ribosome biogenesis GTPase A OS=Staphylococcus aureus (strain NCTC 8325 / PS 47) OX=93061 GN=SAOUHSC_01214 PE=3 SV=1
SA_Neg	482	1	2020-11-12_SA_spike_uniprot_proteome_UP000008816_CRAP	tr|Q2FZ70|Q2FZ70_STAA8	134	22075	4	4	2	2	0.46	10154.5	0.0162445	tr|Q2FZ70|Q2FZ70_STAA8 Orotate phosphoribosyltransferase OS=Staphylococcus aureus (strain NCTC 8325 / PS 47) OX=93061 GN=pyrE PE=3 SV=1
SA_Neg	446	1	2020-11-12_SA_spike_uniprot_proteome_UP000008816_CRAP	tr|Q2FZC5|Q2FZC5_STAA8	157	21436	4	4	3	3	0.8	17148.8	0.0274335	tr|Q2FZC5|Q2FZC5_STAA8 dITP/XTP pyrophosphatase OS=Staphylococcus aureus (strain NCTC 8325 / PS 47) OX=93061 GN=SAOUHSC_01107 PE=3 SV=1
SA_Neg	481	1	2020-11-12_SA_spike_uniprot_proteome_UP000008816_CRAP	tr|Q2FZF9|Q2FZF9_STAA8	134	34712	4	4	4	4	0.62	21521.4	0.0344286	tr|Q2FZF9|Q2FZF9_STAA8 Glycerophosphoryl diester phosphodiesterase, putative OS=Staphylococcus aureus (strain NCTC 8325 / PS 47) OX=93061 GN=SAOUHSC_01071 PE=4 SV=1
SA_Neg	556	1	2020-11-12_SA_spike_uniprot_proteome_UP000008816_CRAP	tr|Q2FZT1|Q2FZT1_STAA8	94	31787	4	4	3	3	0.49	15575.6	0.0249169	tr|Q2FZT1|Q2FZT1_STAA8 Uncharacterized protein OS=Staphylococcus aureus (strain NCTC 8325 / PS 47) OX=93061 GN=SAOUHSC_00909 PE=4 SV=1
SA_Neg	500	1	2020-11-12_SA_spike_uniprot_proteome_UP000008816_CRAP	tr|Q2G146|Q2G146_STAA8	127	37799	4	4	3	3	0.4	15119.6	0.0241873	tr|Q2G146|Q2G146_STAA8 3Beta_HSD domain-containing protein OS=Staphylococcus aureus (strain NCTC 8325 / PS 47) OX=93061 GN=SAOUHSC_00309 PE=4 SV=1
SA_Neg	754	1	2020-11-12_SA_spike_uniprot_proteome_UP000008816_CRAP	tr|Q2G1H7|Q2G1H7_STAA8	36	18450	4	4	1	1	0.25	4612.5	0.00737877	tr|Q2G1H7|Q2G1H7_STAA8 Uncharacterized protein OS=Staphylococcus aureus (strain NCTC 8325 / PS 47) OX=93061 GN=SAOUHSC_00146 PE=4 SV=1
SA_Neg	475	1	2020-11-12_SA_spike_uniprot_proteome_UP000008816_CRAP	tr|Q2G1V0|Q2G1V0_STAA8	138	30787	4	4	2	2	0.31	9543.97	0.0152678	tr|Q2G1V0|Q2G1V0_STAA8 Formate/nitrite transporter, putative OS=Staphylococcus aureus (strain NCTC 8325 / PS 47) OX=93061 GN=SAOUHSC_02687 PE=4 SV=1
SA_Neg	562	1	2020-11-12_SA_spike_uniprot_proteome_UP000008816_CRAP	tr|Q2G2F1|Q2G2F1_STAA8	91	27791	4	4	2	2	0.35	9726.85	0.0155604	tr|Q2G2F1|Q2G2F1_STAA8 ABC transporter, ATP-binding protein, putative OS=Staphylococcus aureus (strain NCTC 8325 / PS 47) OX=93061 GN=SAOUHSC_01967 PE=4 SV=1
SA_Neg	611	1	2020-11-12_SA_spike_uniprot_proteome_UP000008816_CRAP	tr|Q2G2L0|Q2G2L0_STAA8	73	24915	4	4	3	3	0.66	16443.9	0.0263059	tr|Q2G2L0|Q2G2L0_STAA8 HTH dtxR-type domain-containing protein OS=Staphylococcus aureus (strain NCTC 8325 / PS 47) OX=93061 GN=SAOUHSC_00638 PE=3 SV=1
SA_Neg	582	1	2020-11-12_SA_spike_uniprot_proteome_UP000008816_CRAP	tr|Q2G2T0|Q2G2T0_STAA8	81	13204	4	4	2	2	0.87	11487.5	0.0183769	tr|Q2G2T0|Q2G2T0_STAA8 Uncharacterized protein OS=Staphylococcus aureus (strain NCTC 8325 / PS 47) OX=93061 GN=SAOUHSC_01969 PE=4 SV=1
SA_Neg	636	1	2020-11-12_SA_spike_uniprot_proteome_UP000008816_CRAP	tr|Q2G2W3|Q2G2W3_STAA8	67	34753	4	4	2	2	0.27	9383.31	0.0150108	tr|Q2G2W3|Q2G2W3_STAA8 Abhydrolase_3 domain-containing protein OS=Staphylococcus aureus (strain NCTC 8325 / PS 47) OX=93061 GN=SAOUHSC_02627 PE=4 SV=1
SA_Neg	492	1	2020-11-12_SA_spike_uniprot_proteome_UP000008816_CRAP	sp|O08387|SECY_STAA8	130	47118	5	5	3	3	0.31	14606.6	0.0233666	sp|O08387|SECY_STAA8 Protein translocase subunit SecY OS=Staphylococcus aureus (strain NCTC 8325 / PS 47) OX=93061 GN=secY PE=3 SV=2
SA_Neg	416	1	2020-11-12_SA_spike_uniprot_proteome_UP000008816_CRAP	sp|P60393|RSMH_STAA8	183	35752	5	5	4	4	0.6	21451.2	0.0343162	sp|P60393|RSMH_STAA8 Ribosomal RNA small subunit methyltransferase H OS=Staphylococcus aureus (strain NCTC 8325 / PS 47) OX=93061 GN=rsmH PE=3 SV=1
SA_Neg	407	1	2020-11-12_SA_spike_uniprot_proteome_UP000008816_CRAP	sp|Q2FWG4|YIDC_STAA8	189	33651	5	5	4	4	0.65	21873.2	0.0349912	sp|Q2FWG4|YIDC_STAA8 Membrane protein insertase YidC OS=Staphylococcus aureus (strain NCTC 8325 / PS 47) OX=93061 GN=yidC PE=3 SV=1
SA_Neg	472	1	2020-11-12_SA_spike_uniprot_proteome_UP000008816_CRAP	sp|Q2FWM8|HLD_STAA8	139	2977	5	5	1	1	11.22	33401.9	0.0534342	sp|Q2FWM8|HLD_STAA8 Delta-hemolysin OS=Staphylococcus aureus (strain NCTC 8325 / PS 47) OX=93061 GN=hld PE=3 SV=3
SA_Neg	437	1	2020-11-12_SA_spike_uniprot_proteome_UP000008816_CRAP	sp|Q2FXA3|DCUP_STAA8	165	39373	5	5	3	3	0.38	14961.7	0.0239348	sp|Q2FXA3|DCUP_STAA8 Uroporphyrinogen decarboxylase OS=Staphylococcus aureus (strain NCTC 8325 / PS 47) OX=93061 GN=hemE PE=3 SV=1
SA_Neg	569	1	2020-11-12_SA_spike_uniprot_proteome_UP000008816_CRAP	sp|Q2FXQ0|RL35_STAA8	88	7692	5	5	2	2	1.87	14384	0.0230106	sp|Q2FXQ0|RL35_STAA8 50S ribosomal protein L35 OS=Staphylococcus aureus (strain NCTC 8325 / PS 47) OX=93061 GN=rpmI PE=1 SV=1
SA_Neg	530	1	2020-11-12_SA_spike_uniprot_proteome_UP000008816_CRAP	sp|Q2FXU2|DTD_STAA8	109	16732	5	5	3	3	1.11	18572.5	0.0297111	sp|Q2FXU2|DTD_STAA8 D-aminoacyl-tRNA deacylase OS=Staphylococcus aureus (strain NCTC 8325 / PS 47) OX=93061 GN=dtd PE=3 SV=1
SA_Neg	396	1	2020-11-12_SA_spike_uniprot_proteome_UP000008816_CRAP	sp|Q2FYP3|CVFB_STAA8	200	34177	5	5	4	4	0.64	21873.3	0.0349914	sp|Q2FYP3|CVFB_STAA8 Conserved virulence factor B OS=Staphylococcus aureus (strain NCTC 8325 / PS 47) OX=93061 GN=cvfB PE=1 SV=1
SA_Neg	353	1	2020-11-12_SA_spike_uniprot_proteome_UP000008816_CRAP	sp|Q2FZ68|FMT_STAA8	254	34190	5	5	3	3	0.45	15385.5	0.0246127	sp|Q2FZ68|FMT_STAA8 Methionyl-tRNA formyltransferase OS=Staphylococcus aureus (strain NCTC 8325 / PS 47) OX=93061 GN=fmt PE=3 SV=1
SA_Neg	612	1	2020-11-12_SA_spike_uniprot_proteome_UP000008816_CRAP	sp|Q2FZD3|MUTS2_STAA8	72	88698	5	5	1	1	0.05	4434.9	0.00709466	sp|Q2FZD3|MUTS2_STAA8 Endonuclease MutS2 OS=Staphylococcus aureus (strain NCTC 8325 / PS 47) OX=93061 GN=mutS2 PE=3 SV=1
SA_Neg	435	1	2020-11-12_SA_spike_uniprot_proteome_UP000008816_CRAP	sp|Q2FZD9|SYFA_STAA8	166	40311	5	5	4	4	0.52	20961.7	0.0335332	sp|Q2FZD9|SYFA_STAA8 Phenylalanine--tRNA ligase alpha subunit OS=Staphylococcus aureus (strain NCTC 8325 / PS 47) OX=93061 GN=pheS PE=3 SV=1
SA_Neg	447	1	2020-11-12_SA_spike_uniprot_proteome_UP000008816_CRAP	sp|Q2FZE9|ISDA_STAA8	156	38722	5	5	4	4	0.55	21297.1	0.0340697	sp|Q2FZE9|ISDA_STAA8 Iron-regulated surface determinant protein A OS=Staphylococcus aureus (strain NCTC 8325 / PS 47) OX=93061 GN=isdA PE=1 SV=1
SA_Neg	319	1	2020-11-12_SA_spike_uniprot_proteome_UP000008816_CRAP	sp|Q2FZF1|RL32_STAA8	309	6820	5	5	1	1	0.81	5524.2	0.00883725	sp|Q2FZF1|RL32_STAA8 50S ribosomal protein L32 OS=Staphylococcus aureus (strain NCTC 8325 / PS 47) OX=93061 GN=rpmF PE=1 SV=2
SA_Neg	567	1	2020-11-12_SA_spike_uniprot_proteome_UP000008816_CRAP	sp|Q2G2G2|SAER_STAA8	88	26887	5	5	3	3	0.6	16132.2	0.0258072	sp|Q2G2G2|SAER_STAA8 Response regulator SaeR OS=Staphylococcus aureus (strain NCTC 8325 / PS 47) OX=93061 GN=saeR PE=1 SV=1
SA_Neg	541	1	2020-11-12_SA_spike_uniprot_proteome_UP000008816_CRAP	sp|Q2G2L1|TAGH_STAA8	100	29882	5	5	4	4	0.76	22710.3	0.0363305	sp|Q2G2L1|TAGH_STAA8 Teichoic acids export ATP-binding protein TagH OS=Staphylococcus aureus (strain NCTC 8325 / PS 47) OX=93061 GN=tagH PE=3 SV=1
SA_Neg	616	1	2020-11-12_SA_spike_uniprot_proteome_UP000008816_CRAP	sp|Q2G2Q1|RS15_STAA8	71	10602	5	5	2	2	1.16	12298.3	0.019674	sp|Q2G2Q1|RS15_STAA8 30S ribosomal protein S15 OS=Staphylococcus aureus (strain NCTC 8325 / PS 47) OX=93061 GN=rpsO PE=1 SV=1
SA_Neg	427	1	2020-11-12_SA_spike_uniprot_proteome_UP000008816_CRAP	tr|Q2FUQ8|Q2FUQ8_STAA8	173	21788	5	5	4	4	1.16	25274.1	0.0404318	tr|Q2FUQ8|Q2FUQ8_STAA8 Helix-turn-helix domain protein OS=Staphylococcus aureus (strain NCTC 8325 / PS 47) OX=93061 GN=SAOUHSC_03046 PE=4 SV=1
SA_Neg	440	1	2020-11-12_SA_spike_uniprot_proteome_UP000008816_CRAP	tr|Q2FV90|Q2FV90_STAA8	163	36824	5	5	3	3	0.41	15097.8	0.0241525	tr|Q2FV90|Q2FV90_STAA8 Abhydrolase_3 domain-containing protein OS=Staphylococcus aureus (strain NCTC 8325 / PS 47) OX=93061 GN=SAOUHSC_02844 PE=4 SV=1
SA_Neg	444	1	2020-11-12_SA_spike_uniprot_proteome_UP000008816_CRAP	tr|Q2FVQ5|Q2FVQ5_STAA8	159	54963	5	5	4	4	0.36	19786.7	0.0316534	tr|Q2FVQ5|Q2FVQ5_STAA8 Probable malate:quinone oxidoreductase OS=Staphylococcus aureus (strain NCTC 8325 / PS 47) OX=93061 GN=mqo PE=3 SV=1
SA_Neg	376	1	2020-11-12_SA_spike_uniprot_proteome_UP000008816_CRAP	tr|Q2FW65|Q2FW65_STAA8	226	9263	5	5	2	2	1.42	13153.5	0.021042	tr|Q2FW65|Q2FW65_STAA8 Uncharacterized protein OS=Staphylococcus aureus (strain NCTC 8325 / PS 47) OX=93061 GN=SAOUHSC_02442 PE=4 SV=1
SA_Neg	645	1	2020-11-12_SA_spike_uniprot_proteome_UP000008816_CRAP	tr|Q2FWJ1|Q2FWJ1_STAA8	64	30097	5	5	3	3	0.52	15650.4	0.0250365	tr|Q2FWJ1|Q2FWJ1_STAA8 SigmaB regulation protein RsbU, putative OS=Staphylococcus aureus (strain NCTC 8325 / PS 47) OX=93061 GN=SAOUHSC_02301 PE=4 SV=1
SA_Neg	470	1	2020-11-12_SA_spike_uniprot_proteome_UP000008816_CRAP	tr|Q2FXF4|Q2FXF4_STAA8	141	32486	5	5	4	4	0.68	22090.5	0.0353389	tr|Q2FXF4|Q2FXF4_STAA8 LYZ2 domain-containing protein OS=Staphylococcus aureus (strain NCTC 8325 / PS 47) OX=93061 GN=SAOUHSC_01895 PE=3 SV=1
SA_Neg	415	1	2020-11-12_SA_spike_uniprot_proteome_UP000008816_CRAP	tr|Q2FXI6|Q2FXI6_STAA8	184	11986	5	5	3	3	1.81	21694.7	0.0347057	tr|Q2FXI6|Q2FXI6_STAA8 Thioredoxin domain-containing protein OS=Staphylococcus aureus (strain NCTC 8325 / PS 47) OX=93061 GN=SAOUHSC_01860 PE=4 SV=1
SA_Neg	411	1	2020-11-12_SA_spike_uniprot_proteome_UP000008816_CRAP	tr|Q2FY42|Q2FY42_STAA8	186	17157	5	5	3	3	1.07	18358	0.0293679	tr|Q2FY42|Q2FY42_STAA8 Biotin carboxyl carrier protein of acetyl-CoA carboxylase OS=Staphylococcus aureus (strain NCTC 8325 / PS 47) OX=93061 GN=SAOUHSC_01624 PE=4 SV=1
SA_Neg	236	1	2020-11-12_SA_spike_uniprot_proteome_UP000008816_CRAP	tr|Q2FY44|Q2FY44_STAA8	548	13311	5	5	1	1	0.36	4791.96	0.00766586	tr|Q2FY44|Q2FY44_STAA8 Alkaline shock protein 23 OS=Staphylococcus aureus (strain NCTC 8325 / PS 47) OX=93061 GN=SAOUHSC_01622 PE=3 SV=1
SA_Neg	478	1	2020-11-12_SA_spike_uniprot_proteome_UP000008816_CRAP	tr|Q2FYN4|Q2FYN4_STAA8	135	47143	5	5	4	4	0.43	20271.5	0.032429	tr|Q2FYN4|Q2FYN4_STAA8 Diaminopimelate decarboxylase OS=Staphylococcus aureus (strain NCTC 8325 / PS 47) OX=93061 GN=lysA PE=3 SV=1
SA_Neg	412	1	2020-11-12_SA_spike_uniprot_proteome_UP000008816_CRAP	tr|Q2FYT0|Q2FYT0_STAA8	185	60479	5	5	4	4	0.32	19353.3	0.0309601	tr|Q2FYT0|Q2FYT0_STAA8 Glycine betaine transporter, putative OS=Staphylococcus aureus (strain NCTC 8325 / PS 47) OX=93061 GN=SAOUHSC_01346 PE=3 SV=1
SA_Neg	351	1	2020-11-12_SA_spike_uniprot_proteome_UP000008816_CRAP	tr|Q2FZ48|Q2FZ48_STAA8	260	46653	5	5	3	3	0.31	14462.4	0.023136	tr|Q2FZ48|Q2FZ48_STAA8 Signal recognition particle receptor FtsY OS=Staphylococcus aureus (strain NCTC 8325 / PS 47) OX=93061 GN=ftsY PE=3 SV=1
SA_Neg	630	1	2020-11-12_SA_spike_uniprot_proteome_UP000008816_CRAP	tr|Q2FZ64|Q2FZ64_STAA8	67	74409	5	5	4	4	0.26	19346.3	0.030949	tr|Q2FZ64|Q2FZ64_STAA8 Non-specific serine/threonine protein kinase OS=Staphylococcus aureus (strain NCTC 8325 / PS 47) OX=93061 GN=SAOUHSC_01187 PE=4 SV=1
SA_Neg	463	1	2020-11-12_SA_spike_uniprot_proteome_UP000008816_CRAP	tr|Q2FZB8|Q2FZB8_STAA8	147	18753	5	5	2	2	0.56	10501.7	0.0167999	tr|Q2FZB8|Q2FZB8_STAA8 Fibrinogen-binding protein OS=Staphylococcus aureus (strain NCTC 8325 / PS 47) OX=93061 GN=SAOUHSC_01114 PE=4 SV=1
SA_Neg	348	1	2020-11-12_SA_spike_uniprot_proteome_UP000008816_CRAP	tr|Q2FZH6|Q2FZH6_STAA8	262	9490	5	5	1	1	0.54	5124.6	0.00819799	tr|Q2FZH6|Q2FZH6_STAA8 Histidine-containing protein OS=Staphylococcus aureus (strain NCTC 8325 / PS 47) OX=93061 GN=SAOUHSC_01028 PE=4 SV=1
SA_Neg	104	2	2020-11-12_SA_spike_uniprot_proteome_UP000008816_CRAP	tr|Q2FZS8|Q2FZS8_STAA8	123	98363	5	5	4	4	0.19	18689	0.0298974	tr|Q2FZS8|Q2FZS8_STAA8 Chaperone protein ClpB OS=Staphylococcus aureus (strain NCTC 8325 / PS 47) OX=93061 GN=clpB PE=3 SV=1
SA_Neg	513	1	2020-11-12_SA_spike_uniprot_proteome_UP000008816_CRAP	tr|Q2FZU7|Q2FZU7_STAA8	117	42083	5	5	2	2	0.22	9258.26	0.0148107	tr|Q2FZU7|Q2FZU7_STAA8 FMN oxidoreductase, putative OS=Staphylococcus aureus (strain NCTC 8325 / PS 47) OX=93061 GN=SAOUHSC_00893 PE=4 SV=1
SA_Neg	498	1	2020-11-12_SA_spike_uniprot_proteome_UP000008816_CRAP	tr|Q2FZZ0|Q2FZZ0_STAA8	128	30378	5	5	5	5	1	30378	0.0485967	tr|Q2FZZ0|Q2FZZ0_STAA8 Lipoprotein OS=Staphylococcus aureus (strain NCTC 8325 / PS 47) OX=93061 GN=SAOUHSC_00844 PE=3 SV=1
SA_Neg	663	1	2020-11-12_SA_spike_uniprot_proteome_UP000008816_CRAP	tr|Q2G009|Q2G009_STAA8	58	7370	5	5	3	3	4.22	31101.4	0.0497539	tr|Q2G009|Q2G009_STAA8 Cold shock protein CspA OS=Staphylococcus aureus (strain NCTC 8325 / PS 47) OX=93061 GN=SAOUHSC_00819 PE=4 SV=1
SA_Neg	380	1	2020-11-12_SA_spike_uniprot_proteome_UP000008816_CRAP	tr|Q2G046|Q2G046_STAA8	220	105854	5	5	4	4	0.17	17995.2	0.0287875	tr|Q2G046|Q2G046_STAA8 UvrABC system protein A OS=Staphylococcus aureus (strain NCTC 8325 / PS 47) OX=93061 GN=uvrA PE=3 SV=1
SA_Neg	590	1	2020-11-12_SA_spike_uniprot_proteome_UP000008816_CRAP	tr|Q2G0B7|Q2G0B7_STAA8	78	20967	5	5	3	3	0.82	17192.9	0.0275041	tr|Q2G0B7|Q2G0B7_STAA8 Cytokinin riboside 5'-monophosphate phosphoribohydrolase OS=Staphylococcus aureus (strain NCTC 8325 / PS 47) OX=93061 GN=SAOUHSC_00688 PE=3 SV=1
SA_Neg	449	1	2020-11-12_SA_spike_uniprot_proteome_UP000008816_CRAP	tr|Q2G0N7|Q2G0N7_STAA8	155	22712	5	5	4	4	1.09	24756.1	0.0396031	tr|Q2G0N7|Q2G0N7_STAA8 MTS domain-containing protein OS=Staphylococcus aureus (strain NCTC 8325 / PS 47) OX=93061 GN=SAOUHSC_00523 PE=4 SV=1
SA_Neg	401	1	2020-11-12_SA_spike_uniprot_proteome_UP000008816_CRAP	tr|Q2G243|Q2G243_STAA8	198	48884	5	5	4	4	0.41	20042.4	0.0320626	tr|Q2G243|Q2G243_STAA8 DNA repair protein RadA OS=Staphylococcus aureus (strain NCTC 8325 / PS 47) OX=93061 GN=radA PE=3 SV=1
SA_Neg	442	1	2020-11-12_SA_spike_uniprot_proteome_UP000008816_CRAP	tr|Q2G2Q2|Q2G2Q2_STAA8	160	36715	5	5	2	2	0.26	9545.9	0.0152709	tr|Q2G2Q2|Q2G2Q2_STAA8 Riboflavin biosynthesis protein OS=Staphylococcus aureus (strain NCTC 8325 / PS 47) OX=93061 GN=SAOUHSC_01249 PE=3 SV=1
SA_Neg	405	1	2020-11-12_SA_spike_uniprot_proteome_UP000008816_CRAP	sp|P52078|Y997_STAA8	190	45657	6	6	6	6	0.74	33786.2	0.0540489	sp|P52078|Y997_STAA8 Uncharacterized protein SAOUHSC_00997 OS=Staphylococcus aureus (strain NCTC 8325 / PS 47) OX=93061 GN=SAOUHSC_00997 PE=3 SV=2
SA_Neg	539	1	2020-11-12_SA_spike_uniprot_proteome_UP000008816_CRAP	sp|Q2FUQ3|MNMG_STAA8	102	70210	6	6	4	4	0.27	18956.7	0.0303257	sp|Q2FUQ3|MNMG_STAA8 tRNA uridine 5-carboxymethylaminomethyl modification enzyme MnmG OS=Staphylococcus aureus (strain NCTC 8325 / PS 47) OX=93061 GN=mnmG PE=3 SV=2
SA_Neg	42	2	2020-11-12_SA_spike_uniprot_proteome_UP000008816_CRAP	sp|Q2FUU5|LIP1_STAA8	165	76629	6	6	3	3	0.25	19157.2	0.0306465	sp|Q2FUU5|LIP1_STAA8 Lipase 1 OS=Staphylococcus aureus (strain NCTC 8325 / PS 47) OX=93061 GN=lipA PE=1 SV=1
SA_Neg	410	1	2020-11-12_SA_spike_uniprot_proteome_UP000008816_CRAP	sp|Q2FV21|PANB_STAA8	187	29237	6	6	5	5	1.06	30991.2	0.0495777	sp|Q2FV21|PANB_STAA8 3-methyl-2-oxobutanoate hydroxymethyltransferase OS=Staphylococcus aureus (strain NCTC 8325 / PS 47) OX=93061 GN=panB PE=3 SV=2
SA_Neg	394	1	2020-11-12_SA_spike_uniprot_proteome_UP000008816_CRAP	sp|Q2FV39|Y2900_STAA8	201	30986	6	6	5	5	0.97	30056.4	0.0480822	sp|Q2FV39|Y2900_STAA8 Uncharacterized hydrolase SAOUHSC_02900 OS=Staphylococcus aureus (strain NCTC 8325 / PS 47) OX=93061 GN=SAOUHSC_02900 PE=3 SV=1
SA_Neg	392	1	2020-11-12_SA_spike_uniprot_proteome_UP000008816_CRAP	sp|Q2FVQ2|Y2650_STAA8	202	23394	6	6	4	4	1.05	24563.7	0.0392954	sp|Q2FVQ2|Y2650_STAA8 Uncharacterized lipoprotein SAOUHSC_02650 OS=Staphylococcus aureus (strain NCTC 8325 / PS 47) OX=93061 GN=SAOUHSC_02650 PE=3 SV=1
SA_Neg	379	1	2020-11-12_SA_spike_uniprot_proteome_UP000008816_CRAP	sp|Q2FXM0|Y1815_STAA8	223	25326	6	6	3	3	0.64	16208.6	0.0259295	sp|Q2FXM0|Y1815_STAA8 UPF0173 metal-dependent hydrolase SAOUHSC_01815 OS=Staphylococcus aureus (strain NCTC 8325 / PS 47) OX=93061 GN=SAOUHSC_01815 PE=3 SV=1
SA_Neg	360	1	2020-11-12_SA_spike_uniprot_proteome_UP000008816_CRAP	sp|Q2FYF1|EBPS_STAA8	248	53190	6	6	4	4	0.38	20212.2	0.0323341	sp|Q2FYF1|EBPS_STAA8 Elastin-binding protein EbpS OS=Staphylococcus aureus (strain NCTC 8325 / PS 47) OX=93061 GN=ebpS PE=1 SV=1
SA_Neg	399	1	2020-11-12_SA_spike_uniprot_proteome_UP000008816_CRAP	sp|Q2FZ21|RRF_STAA8	199	20341	6	6	5	5	1.8	36613.8	0.0585723	sp|Q2FZ21|RRF_STAA8 Ribosome-recycling factor OS=Staphylococcus aureus (strain NCTC 8325 / PS 47) OX=93061 GN=frr PE=3 SV=1
SA_Neg	370	1	2020-11-12_SA_spike_uniprot_proteome_UP000008816_CRAP	sp|Q2FZ29|HSLV_STAA8	236	19606	6	6	2	2	0.53	10391.2	0.0166231	sp|Q2FZ29|HSLV_STAA8 ATP-dependent protease subunit HslV OS=Staphylococcus aureus (strain NCTC 8325 / PS 47) OX=93061 GN=hslV PE=3 SV=1
SA_Neg	450	1	2020-11-12_SA_spike_uniprot_proteome_UP000008816_CRAP	sp|Q2G064|PEPT_STAA8	154	45957	6	6	5	5	0.58	26655.1	0.042641	sp|Q2G064|PEPT_STAA8 Peptidase T OS=Staphylococcus aureus (strain NCTC 8325 / PS 47) OX=93061 GN=pepT PE=3 SV=1
SA_Neg	523	1	2020-11-12_SA_spike_uniprot_proteome_UP000008816_CRAP	sp|Q2G2H5|DNAA_STAA8	111	51934	6	6	5	5	0.5	25967	0.0415403	sp|Q2G2H5|DNAA_STAA8 Chromosomal replication initiator protein DnaA OS=Staphylococcus aureus (strain NCTC 8325 / PS 47) OX=93061 GN=dnaA PE=3 SV=1
SA_Neg	589	1	2020-11-12_SA_spike_uniprot_proteome_UP000008816_CRAP	sp|Q2G2Q4|RBFA_STAA8	79	13506	6	6	3	3	1.5	20259	0.032409	sp|Q2G2Q4|RBFA_STAA8 Ribosome-binding factor A OS=Staphylococcus aureus (strain NCTC 8325 / PS 47) OX=93061 GN=rbfA PE=3 SV=1
SA_Neg	461	1	2020-11-12_SA_spike_uniprot_proteome_UP000008816_CRAP	sp|Q9ZAH5|ALR1_STAA8	147	43118	6	6	3	3	0.34	14660.1	0.0234523	sp|Q9ZAH5|ALR1_STAA8 Alanine racemase 1 OS=Staphylococcus aureus (strain NCTC 8325 / PS 47) OX=93061 GN=alr1 PE=3 SV=1
SA_Neg	409	1	2020-11-12_SA_spike_uniprot_proteome_UP000008816_CRAP	tr|Q2FVU2|Q2FVU2_STAA8	188	20070	6	6	3	3	0.87	17460.9	0.0279328	tr|Q2FVU2|Q2FVU2_STAA8 Uncharacterized protein OS=Staphylococcus aureus (strain NCTC 8325 / PS 47) OX=93061 GN=SAOUHSC_02600 PE=3 SV=1
SA_Neg	527	1	2020-11-12_SA_spike_uniprot_proteome_UP000008816_CRAP	tr|Q2FXQ3|Q2FXQ3_STAA8	111	22978	6	6	3	3	0.73	16773.9	0.0268338	tr|Q2FXQ3|Q2FXQ3_STAA8 Nudix hydrolase domain-containing protein OS=Staphylococcus aureus (strain NCTC 8325 / PS 47) OX=93061 GN=SAOUHSC_01782 PE=4 SV=1
SA_Neg	451	1	2020-11-12_SA_spike_uniprot_proteome_UP000008816_CRAP	tr|Q2FXS6|Q2FXS6_STAA8	154	31037	6	6	4	4	0.72	22346.6	0.0357487	tr|Q2FXS6|Q2FXS6_STAA8 Cell shape-determining protein MreC OS=Staphylococcus aureus (strain NCTC 8325 / PS 47) OX=93061 GN=SAOUHSC_01759 PE=3 SV=1
SA_Neg	441	1	2020-11-12_SA_spike_uniprot_proteome_UP000008816_CRAP	tr|Q2FY68|Q2FY68_STAA8	162	28878	6	6	5	5	1.07	30899.5	0.0494309	tr|Q2FY68|Q2FY68_STAA8 Pyrroline-5-carboxylate reductase OS=Staphylococcus aureus (strain NCTC 8325 / PS 47) OX=93061 GN=proC PE=3 SV=1
SA_Neg	526	1	2020-11-12_SA_spike_uniprot_proteome_UP000008816_CRAP	tr|Q2FYG5|Q2FYG5_STAA8	111	22494	6	6	4	4	1.1	24743.4	0.0395828	tr|Q2FYG5|Q2FYG5_STAA8 Menaquinone biosynthesis methyltransferase, putative OS=Staphylococcus aureus (strain NCTC 8325 / PS 47) OX=93061 GN=SAOUHSC_01487 PE=4 SV=1
SA_Neg	443	1	2020-11-12_SA_spike_uniprot_proteome_UP000008816_CRAP	tr|Q2FYI6|Q2FYI6_STAA8	160	43536	6	6	3	3	0.34	14802.2	0.0236796	tr|Q2FYI6|Q2FYI6_STAA8 THUMP domain-containing protein OS=Staphylococcus aureus (strain NCTC 8325 / PS 47) OX=93061 GN=SAOUHSC_01460 PE=4 SV=1
SA_Neg	516	1	2020-11-12_SA_spike_uniprot_proteome_UP000008816_CRAP	tr|Q2FYL3|Q2FYL3_STAA8	116	55227	6	6	5	5	0.47	25956.7	0.0415238	tr|Q2FYL3|Q2FYL3_STAA8 Probable CtpA-like serine protease OS=Staphylococcus aureus (strain NCTC 8325 / PS 47) OX=93061 GN=SAOUHSC_01427 PE=3 SV=1
SA_Neg	507	1	2020-11-12_SA_spike_uniprot_proteome_UP000008816_CRAP	tr|Q2FYS8|Q2FYS8_STAA8	122	18210	6	6	4	4	1.5	27315	0.0436967	tr|Q2FYS8|Q2FYS8_STAA8 4HBT domain-containing protein OS=Staphylococcus aureus (strain NCTC 8325 / PS 47) OX=93061 GN=SAOUHSC_01348 PE=3 SV=1
SA_Neg	336	1	2020-11-12_SA_spike_uniprot_proteome_UP000008816_CRAP	tr|Q2FYV1|Q2FYV1_STAA8	285	29895	6	6	3	3	0.53	15844.4	0.0253467	tr|Q2FYV1|Q2FYV1_STAA8 Uncharacterized protein OS=Staphylococcus aureus (strain NCTC 8325 / PS 47) OX=93061 GN=SAOUHSC_01323 PE=4 SV=1
SA_Neg	510	1	2020-11-12_SA_spike_uniprot_proteome_UP000008816_CRAP	tr|Q2FYV4|Q2FYV4_STAA8	118	46845	6	6	3	3	0.31	14522	0.0232312	tr|Q2FYV4|Q2FYV4_STAA8 Homoserine dehydrogenase OS=Staphylococcus aureus (strain NCTC 8325 / PS 47) OX=93061 GN=SAOUHSC_01320 PE=3 SV=1
SA_Neg	418	1	2020-11-12_SA_spike_uniprot_proteome_UP000008816_CRAP	tr|Q2FZ78|Q2FZ78_STAA8	181	34629	6	6	4	4	0.63	21816.3	0.0349002	tr|Q2FZ78|Q2FZ78_STAA8 Pseudouridine synthase OS=Staphylococcus aureus (strain NCTC 8325 / PS 47) OX=93061 GN=SAOUHSC_01163 PE=3 SV=1
SA_Neg	460	1	2020-11-12_SA_spike_uniprot_proteome_UP000008816_CRAP	tr|Q2FZC7|Q2FZC7_STAA8	150	31115	6	6	5	5	0.97	30181.5	0.0482824	tr|Q2FZC7|Q2FZC7_STAA8 Iron-sulphur subunit of succinate dehydrogenase, putative OS=Staphylococcus aureus (strain NCTC 8325 / PS 47) OX=93061 GN=SAOUHSC_01105 PE=3 SV=1
SA_Neg	452	1	2020-11-12_SA_spike_uniprot_proteome_UP000008816_CRAP	tr|Q2FZH8|Q2FZH8_STAA8	154	44786	6	6	4	4	0.46	20601.6	0.032957	tr|Q2FZH8|Q2FZH8_STAA8 Uncharacterized protein OS=Staphylococcus aureus (strain NCTC 8325 / PS 47) OX=93061 GN=SAOUHSC_01026 PE=4 SV=1
SA_Neg	453	1	2020-11-12_SA_spike_uniprot_proteome_UP000008816_CRAP	tr|Q2G0E7|Q2G0E7_STAA8	153	19043	6	6	3	3	0.93	17710	0.0283313	tr|Q2G0E7|Q2G0E7_STAA8 Uncharacterized protein OS=Staphylococcus aureus (strain NCTC 8325 / PS 47) OX=93061 GN=SAOUHSC_00659 PE=4 SV=1
SA_Neg	378	1	2020-11-12_SA_spike_uniprot_proteome_UP000008816_CRAP	tr|Q2G1A6|Q2G1A6_STAA8	226	32429	6	6	6	6	1.18	38266.2	0.0612157	tr|Q2G1A6|Q2G1A6_STAA8 Ribokinase OS=Staphylococcus aureus (strain NCTC 8325 / PS 47) OX=93061 GN=rbsK PE=3 SV=1
SA_Neg	467	1	2020-11-12_SA_spike_uniprot_proteome_UP000008816_CRAP	tr|Q2G1Y7|Q2G1Y7_STAA8	142	18569	6	6	1	1	0.25	4642.25	0.00742636	tr|Q2G1Y7|Q2G1Y7_STAA8 Uncharacterized protein OS=Staphylococcus aureus (strain NCTC 8325 / PS 47) OX=93061 GN=SAOUHSC_01061 PE=4 SV=1
SA_Neg	502	1	2020-11-12_SA_spike_uniprot_proteome_UP000008816_CRAP	tr|Q2G221|Q2G221_STAA8	127	108741	6	6	5	5	0.22	23923	0.0382704	tr|Q2G221|Q2G221_STAA8 Phage infection protein, putative OS=Staphylococcus aureus (strain NCTC 8325 / PS 47) OX=93061 GN=SAOUHSC_02978 PE=4 SV=1
SA_Neg	420	1	2020-11-12_SA_spike_uniprot_proteome_UP000008816_CRAP	tr|Q2G245|Q2G245_STAA8	178	55058	6	6	3	3	0.26	14315.1	0.0229003	tr|Q2G245|Q2G245_STAA8 Uncharacterized protein OS=Staphylococcus aureus (strain NCTC 8325 / PS 47) OX=93061 GN=SAOUHSC_01854 PE=4 SV=1
SA_Neg	509	1	2020-11-12_SA_spike_uniprot_proteome_UP000008816_CRAP	tr|Q2G2F0|Q2G2F0_STAA8	118	15935	6	6	5	5	2.67	42546.4	0.068063	tr|Q2G2F0|Q2G2F0_STAA8 HIT domain-containing protein OS=Staphylococcus aureus (strain NCTC 8325 / PS 47) OX=93061 GN=SAOUHSC_01968 PE=4 SV=1
SA_Neg	477	1	2020-11-12_SA_spike_uniprot_proteome_UP000008816_CRAP	tr|Q2G2L7|Q2G2L7_STAA8	136	27240	6	6	4	4	0.86	23426.4	0.037476	tr|Q2G2L7|Q2G2L7_STAA8 RelA_SpoT domain-containing protein OS=Staphylococcus aureus (strain NCTC 8325 / PS 47) OX=93061 GN=SAOUHSC_02811 PE=4 SV=1
SA_Neg	551	1	2020-11-12_SA_spike_uniprot_proteome_UP000008816_CRAP	sp|Q2FXB0|LUKEV_STAA8	96	34135	7	7	4	4	0.64	21846.4	0.0349484	sp|Q2FXB0|LUKEV_STAA8 Leucotoxin LukEv OS=Staphylococcus aureus (strain NCTC 8325 / PS 47) OX=93061 GN=lukEv PE=1 SV=2
SA_Neg	385	1	2020-11-12_SA_spike_uniprot_proteome_UP000008816_CRAP	sp|Q2FXU4|SYH_STAA8	214	48436	7	7	5	5	0.55	26639.8	0.0426166	sp|Q2FXU4|SYH_STAA8 Histidine--tRNA ligase OS=Staphylococcus aureus (strain NCTC 8325 / PS 47) OX=93061 GN=hisS PE=3 SV=1
SA_Neg	395	1	2020-11-12_SA_spike_uniprot_proteome_UP000008816_CRAP	sp|Q2FXZ1|GRPE_STAA8	201	23994	7	7	4	4	1.01	24233.9	0.0387678	sp|Q2FXZ1|GRPE_STAA8 Protein GrpE OS=Staphylococcus aureus (strain NCTC 8325 / PS 47) OX=93061 GN=grpE PE=3 SV=1
SA_Neg	422	1	2020-11-12_SA_spike_uniprot_proteome_UP000008816_CRAP	sp|Q2FY15|CSHB_STAA8	177	51187	7	7	4	4	0.39	19962.9	0.0319354	sp|Q2FY15|CSHB_STAA8 DEAD-box ATP-dependent RNA helicase CshB OS=Staphylococcus aureus (strain NCTC 8325 / PS 47) OX=93061 GN=cshB PE=3 SV=1
SA_Neg	402	1	2020-11-12_SA_spike_uniprot_proteome_UP000008816_CRAP	sp|Q2FY33|GCST_STAA8	195	40570	7	7	4	4	0.52	21096.4	0.0337486	sp|Q2FY33|GCST_STAA8 Aminomethyltransferase OS=Staphylococcus aureus (strain NCTC 8325 / PS 47) OX=93061 GN=gcvT PE=3 SV=1
SA_Neg	393	1	2020-11-12_SA_spike_uniprot_proteome_UP000008816_CRAP	sp|Q2FYJ2|DHA1_STAA8	202	40292	7	7	4	4	0.52	20951.8	0.0335174	sp|Q2FYJ2|DHA1_STAA8 Alanine dehydrogenase 1 OS=Staphylococcus aureus (strain NCTC 8325 / PS 47) OX=93061 GN=ald1 PE=3 SV=1
SA_Neg	480	1	2020-11-12_SA_spike_uniprot_proteome_UP000008816_CRAP	sp|Q2FYK4|Y1436_STAA8	135	16141	7	7	3	3	1.17	18885	0.0302109	sp|Q2FYK4|Y1436_STAA8 UPF0403 protein SAOUHSC_01436 OS=Staphylococcus aureus (strain NCTC 8325 / PS 47) OX=93061 GN=SAOUHSC_01436 PE=3 SV=1
SA_Neg	426	1	2020-11-12_SA_spike_uniprot_proteome_UP000008816_CRAP	sp|Q2FYL5|MURG_STAA8	175	39672	7	7	4	4	0.53	21026.2	0.0336362	sp|Q2FYL5|MURG_STAA8 UDP-N-acetylglucosamine--N-acetylmuramyl-(pentapeptide) pyrophosphoryl-undecaprenol N-acetylglucosamine transferase OS=Staphylococcus aureus (strain NCTC 8325 / PS 47) OX=93061 GN=murG PE=3 SV=1
SA_Neg	485	1	2020-11-12_SA_spike_uniprot_proteome_UP000008816_CRAP	sp|Q2G0Q0|PDXT_STAA8	133	20709	7	7	4	4	1.24	25679.2	0.0410798	sp|Q2G0Q0|PDXT_STAA8 Pyridoxal 5'-phosphate synthase subunit PdxT OS=Staphylococcus aureus (strain NCTC 8325 / PS 47) OX=93061 GN=pdxT PE=3 SV=1
SA_Neg	400	1	2020-11-12_SA_spike_uniprot_proteome_UP000008816_CRAP	sp|Q2G0Y9|XPT_STAA8	198	20963	7	7	4	4	1.22	25574.9	0.0409129	sp|Q2G0Y9|XPT_STAA8 Xanthine phosphoribosyltransferase OS=Staphylococcus aureus (strain NCTC 8325 / PS 47) OX=93061 GN=xpt PE=3 SV=1
SA_Neg	438	1	2020-11-12_SA_spike_uniprot_proteome_UP000008816_CRAP	sp|Q2G1G8|PTG3C_STAA8	164	73970	7	7	6	6	0.41	30327.7	0.0485162	sp|Q2G1G8|PTG3C_STAA8 PTS system glucose-specific EIICBA component OS=Staphylococcus aureus (strain NCTC 8325 / PS 47) OX=93061 GN=ptsG PE=3 SV=2
SA_Neg	425	1	2020-11-12_SA_spike_uniprot_proteome_UP000008816_CRAP	tr|Q2FV53|Q2FV53_STAA8	176	19175	7	7	3	3	0.92	17641	0.0282209	tr|Q2FV53|Q2FV53_STAA8 N-acetyltransferase domain-containing protein OS=Staphylococcus aureus (strain NCTC 8325 / PS 47) OX=93061 GN=SAOUHSC_02886 PE=4 SV=1
SA_Neg	439	1	2020-11-12_SA_spike_uniprot_proteome_UP000008816_CRAP	tr|Q2FVF9|Q2FVF9_STAA8	163	39214	7	7	5	5	0.71	27841.9	0.0445397	tr|Q2FVF9|Q2FVF9_STAA8 Uncharacterized protein OS=Staphylococcus aureus (strain NCTC 8325 / PS 47) OX=93061 GN=SAOUHSC_02755 PE=3 SV=1
SA_Neg	519	1	2020-11-12_SA_spike_uniprot_proteome_UP000008816_CRAP	tr|Q2FVN6|Q2FVN6_STAA8	114	13377	7	7	5	5	3.67	49093.6	0.0785366	tr|Q2FVN6|Q2FVN6_STAA8 Uncharacterized protein OS=Staphylococcus aureus (strain NCTC 8325 / PS 47) OX=93061 GN=SAOUHSC_02666 PE=4 SV=1
SA_Neg	501	1	2020-11-12_SA_spike_uniprot_proteome_UP000008816_CRAP	tr|Q2FWX6|Q2FWX6_STAA8	127	6606	7	7	2	2	2.34	15458	0.0247287	tr|Q2FWX6|Q2FWX6_STAA8 Uncharacterized protein OS=Staphylococcus aureus (strain NCTC 8325 / PS 47) OX=93061 GN=SAOUHSC_02145 PE=4 SV=1
SA_Neg	566	1	2020-11-12_SA_spike_uniprot_proteome_UP000008816_CRAP	tr|Q2FXU1|Q2FXU1_STAA8	88	83826	7	7	4	4	0.22	18441.7	0.0295018	tr|Q2FXU1|Q2FXU1_STAA8 (p)ppGpp synthase OS=Staphylococcus aureus (strain NCTC 8325 / PS 47) OX=93061 GN=SAOUHSC_01742 PE=3 SV=1
SA_Neg	356	1	2020-11-12_SA_spike_uniprot_proteome_UP000008816_CRAP	tr|Q2FXV0|Q2FXV0_STAA8	251	12898	7	7	3	3	1.62	20894.8	0.033426	tr|Q2FXV0|Q2FXV0_STAA8 Uncharacterized protein OS=Staphylococcus aureus (strain NCTC 8325 / PS 47) OX=93061 GN=SAOUHSC_01732 PE=4 SV=1
SA_Neg	381	1	2020-11-12_SA_spike_uniprot_proteome_UP000008816_CRAP	tr|Q2FY36|Q2FY36_STAA8	220	14840	7	7	5	5	3.03	44965.2	0.0719323	tr|Q2FY36|Q2FY36_STAA8 Rhodanese domain-containing protein OS=Staphylococcus aureus (strain NCTC 8325 / PS 47) OX=93061 GN=SAOUHSC_01630 PE=4 SV=1
SA_Neg	404	1	2020-11-12_SA_spike_uniprot_proteome_UP000008816_CRAP	tr|Q2FZ74|Q2FZ74_STAA8	193	46664	7	7	7	7	0.89	41531	0.0664385	tr|Q2FZ74|Q2FZ74_STAA8 Dihydroorotase OS=Staphylococcus aureus (strain NCTC 8325 / PS 47) OX=93061 GN=pyrC PE=3 SV=1
SA_Neg	457	1	2020-11-12_SA_spike_uniprot_proteome_UP000008816_CRAP	tr|Q2FZJ7|Q2FZJ7_STAA8	152	11338	7	7	4	4	3.28	37188.6	0.0594919	tr|Q2FZJ7|Q2FZJ7_STAA8 DUF5011 domain-containing protein OS=Staphylococcus aureus (strain NCTC 8325 / PS 47) OX=93061 GN=SAOUHSC_01005 PE=4 SV=1
SA_Neg	345	1	2020-11-12_SA_spike_uniprot_proteome_UP000008816_CRAP	tr|Q2FZN7|Q2FZN7_STAA8	265	37950	7	7	5	5	0.74	28083	0.0449253	tr|Q2FZN7|Q2FZN7_STAA8 Lipoate--protein ligase OS=Staphylococcus aureus (strain NCTC 8325 / PS 47) OX=93061 GN=SAOUHSC_00963 PE=4 SV=1
SA_Neg	358	1	2020-11-12_SA_spike_uniprot_proteome_UP000008816_CRAP	tr|Q2FZY5|Q2FZY5_STAA8	249	46635	7	7	5	5	0.57	26581.9	0.042524	tr|Q2FZY5|Q2FZY5_STAA8 Probable cysteine desulfurase OS=Staphylococcus aureus (strain NCTC 8325 / PS 47) OX=93061 GN=SAOUHSC_00849 PE=3 SV=1
SA_Neg	390	1	2020-11-12_SA_spike_uniprot_proteome_UP000008816_CRAP	tr|Q2G0B5|Q2G0B5_STAA8	207	26671	7	7	3	3	0.6	16002.6	0.0255999	tr|Q2G0B5|Q2G0B5_STAA8 Uncharacterized protein OS=Staphylococcus aureus (strain NCTC 8325 / PS 47) OX=93061 GN=SAOUHSC_00690 PE=4 SV=1
SA_Neg	387	1	2020-11-12_SA_spike_uniprot_proteome_UP000008816_CRAP	tr|Q2G1E3|Q2G1E3_STAA8	210	21811	7	7	3	3	0.78	17012.6	0.0272156	tr|Q2G1E3|Q2G1E3_STAA8 Uncharacterized protein OS=Staphylococcus aureus (strain NCTC 8325 / PS 47) OX=93061 GN=SAOUHSC_00182 PE=4 SV=1
SA_Neg	497	1	2020-11-12_SA_spike_uniprot_proteome_UP000008816_CRAP	tr|Q2G2F2|Q2G2F2_STAA8	128	48547	7	7	5	5	0.55	26700.9	0.0427142	tr|Q2G2F2|Q2G2F2_STAA8 Uncharacterized protein OS=Staphylococcus aureus (strain NCTC 8325 / PS 47) OX=93061 GN=SAOUHSC_01966 PE=4 SV=1
SA_Neg	546	1	2020-11-12_SA_spike_uniprot_proteome_UP000008816_CRAP	tr|Q2G2T1|Q2G2T1_STAA8	97	35848	7	7	4	4	0.6	21508.8	0.0344083	tr|Q2G2T1|Q2G2T1_STAA8 HD domain-containing protein OS=Staphylococcus aureus (strain NCTC 8325 / PS 47) OX=93061 GN=SAOUHSC_01973 PE=4 SV=1
SA_Neg	445	1	2020-11-12_SA_spike_uniprot_proteome_UP000008816_CRAP	tr|Q2G2T8|Q2G2T8_STAA8	158	32477	7	7	5	5	0.91	29554.1	0.0472786	tr|Q2G2T8|Q2G2T8_STAA8 Aldo_ket_red domain-containing protein OS=Staphylococcus aureus (strain NCTC 8325 / PS 47) OX=93061 GN=SAOUHSC_00712 PE=4 SV=1
SA_Neg	465	1	2020-11-12_SA_spike_uniprot_proteome_UP000008816_CRAP	tr|Q2G2W5|Q2G2W5_STAA8	143	23010	7	7	4	4	1.07	24620.7	0.0393865	tr|Q2G2W5|Q2G2W5_STAA8 Biotin_lipoyl_2 domain-containing protein OS=Staphylococcus aureus (strain NCTC 8325 / PS 47) OX=93061 GN=SAOUHSC_02630 PE=4 SV=1
SA_Neg	342	1	2020-11-12_SA_spike_uniprot_proteome_UP000008816_CRAP	sp|Q2FWD0|RPOE_STAA8	270	20868	8	8	5	5	1.72	35893	0.0574192	sp|Q2FWD0|RPOE_STAA8 Probable DNA-directed RNA polymerase subunit delta OS=Staphylococcus aureus (strain NCTC 8325 / PS 47) OX=93061 GN=rpoE PE=3 SV=1
SA_Neg	369	1	2020-11-12_SA_spike_uniprot_proteome_UP000008816_CRAP	sp|Q2FWL6|REX_STAA8	237	23584	8	8	5	5	1.44	33961	0.0543285	sp|Q2FWL6|REX_STAA8 Redox-sensing transcriptional repressor Rex OS=Staphylococcus aureus (strain NCTC 8325 / PS 47) OX=93061 GN=rex PE=3 SV=1
SA_Neg	355	1	2020-11-12_SA_spike_uniprot_proteome_UP000008816_CRAP	sp|Q2FWN3|CH10_STAA8	252	10410	8	8	3	3	2.25	23422.5	0.0374697	sp|Q2FWN3|CH10_STAA8 10 kDa chaperonin OS=Staphylococcus aureus (strain NCTC 8325 / PS 47) OX=93061 GN=groS PE=3 SV=1
SA_Neg	320	1	2020-11-12_SA_spike_uniprot_proteome_UP000008816_CRAP	sp|Q2FWV6|SCIN_STAA8	308	13044	8	8	2	2	0.88	11478.7	0.0183629	sp|Q2FWV6|SCIN_STAA8 Staphylococcal complement inhibitor OS=Staphylococcus aureus (strain NCTC 8325 / PS 47) OX=93061 GN=scn PE=1 SV=1
SA_Neg	403	1	2020-11-12_SA_spike_uniprot_proteome_UP000008816_CRAP	sp|Q2FWX9|DIALD_STAA8	193	51801	8	8	5	5	0.5	25900.5	0.0414339	sp|Q2FWX9|DIALD_STAA8 4,4'-diaponeurosporen-aldehyde dehydrogenase OS=Staphylococcus aureus (strain NCTC 8325 / PS 47) OX=93061 GN=aldH1 PE=1 SV=1
SA_Neg	234	1	2020-11-12_SA_spike_uniprot_proteome_UP000008816_CRAP	sp|Q2FXW7|GREA_STAA8	552	17732	8	8	6	6	3.09	54791.9	0.0876524	sp|Q2FXW7|GREA_STAA8 Transcription elongation factor GreA OS=Staphylococcus aureus (strain NCTC 8325 / PS 47) OX=93061 GN=greA PE=3 SV=1
SA_Neg	374	1	2020-11-12_SA_spike_uniprot_proteome_UP000008816_CRAP	sp|Q2FYS4|PARC_STAA8	231	90942	8	8	6	6	0.32	29101.4	0.0465545	sp|Q2FYS4|PARC_STAA8 DNA topoisomerase 4 subunit A OS=Staphylococcus aureus (strain NCTC 8325 / PS 47) OX=93061 GN=parC PE=1 SV=1
SA_Neg	364	1	2020-11-12_SA_spike_uniprot_proteome_UP000008816_CRAP	sp|Q2FZ92|MURD_STAA8	240	49997	8	8	5	5	0.53	26498.4	0.0423904	sp|Q2FZ92|MURD_STAA8 UDP-N-acetylmuramoylalanine--D-glutamate ligase OS=Staphylococcus aureus (strain NCTC 8325 / PS 47) OX=93061 GN=murD PE=3 SV=1
SA_Neg	372	1	2020-11-12_SA_spike_uniprot_proteome_UP000008816_CRAP	sp|Q2FZX4|LIPA_STAA8	234	35185	8	8	6	6	1.05	36944.2	0.0591009	sp|Q2FZX4|LIPA_STAA8 Lipoyl synthase OS=Staphylococcus aureus (strain NCTC 8325 / PS 47) OX=93061 GN=lipA PE=3 SV=1
SA_Neg	570	1	2020-11-12_SA_spike_uniprot_proteome_UP000008816_CRAP	sp|Q2G111|RS18_STAA8	87	9350	8	8	3	3	2.72	25432	0.0406844	sp|Q2G111|RS18_STAA8 30S ribosomal protein S18 OS=Staphylococcus aureus (strain NCTC 8325 / PS 47) OX=93061 GN=rpsR PE=1 SV=1
SA_Neg	413	2	2020-11-12_SA_spike_uniprot_proteome_UP000008816_CRAP	sp|Q2G1B8|TARL_STAA8	121	66126	8	8	7	7	0.57	37691.8	0.0602969	sp|Q2G1B8|TARL_STAA8 Teichoic acid ribitol-phosphate polymerase TarL OS=Staphylococcus aureus (strain NCTC 8325 / PS 47) OX=93061 GN=tarL PE=1 SV=1
SA_Neg	373	1	2020-11-12_SA_spike_uniprot_proteome_UP000008816_CRAP	tr|Q2FVI6|Q2FVI6_STAA8	232	25784	8	8	6	6	1.66	42801.4	0.0684709	tr|Q2FVI6|Q2FVI6_STAA8 Uncharacterized protein OS=Staphylococcus aureus (strain NCTC 8325 / PS 47) OX=93061 GN=SAOUHSC_02724 PE=4 SV=1
SA_Neg	468	1	2020-11-12_SA_spike_uniprot_proteome_UP000008816_CRAP	tr|Q2FVQ4|Q2FVQ4_STAA8	141	56881	8	8	4	4	0.35	19908.3	0.031848	tr|Q2FVQ4|Q2FVQ4_STAA8 L-lactate permease OS=Staphylococcus aureus (strain NCTC 8325 / PS 47) OX=93061 GN=SAOUHSC_02648 PE=3 SV=1
SA_Neg	313	1	2020-11-12_SA_spike_uniprot_proteome_UP000008816_CRAP	tr|Q2FXT7|Q2FXT7_STAA8	324	9665	8	8	1	1	0.53	5122.45	0.00819455	tr|Q2FXT7|Q2FXT7_STAA8 Preprotein translocase, YajC subunit OS=Staphylococcus aureus (strain NCTC 8325 / PS 47) OX=93061 GN=SAOUHSC_01747 PE=3 SV=1
SA_Neg	341	1	2020-11-12_SA_spike_uniprot_proteome_UP000008816_CRAP	tr|Q2FY27|Q2FY27_STAA8	274	35378	8	8	4	4	0.61	21580.6	0.0345232	tr|Q2FY27|Q2FY27_STAA8 Glucokinase OS=Staphylococcus aureus (strain NCTC 8325 / PS 47) OX=93061 GN=SAOUHSC_01646 PE=3 SV=1
SA_Neg	307	1	2020-11-12_SA_spike_uniprot_proteome_UP000008816_CRAP	tr|Q2FZ59|Q2FZ59_STAA8	337	13423	8	8	4	4	2.43	32617.9	0.0521799	tr|Q2FZ59|Q2FZ59_STAA8 Alkaline shock protein 23 OS=Staphylococcus aureus (strain NCTC 8325 / PS 47) OX=93061 GN=SAOUHSC_01192 PE=3 SV=1
SA_Neg	429	1	2020-11-12_SA_spike_uniprot_proteome_UP000008816_CRAP	tr|Q2FZU5|Q2FZU5_STAA8	171	45869	8	8	6	6	0.74	33943.1	0.0542998	tr|Q2FZU5|Q2FZU5_STAA8 Glutamate dehydrogenase OS=Staphylococcus aureus (strain NCTC 8325 / PS 47) OX=93061 GN=SAOUHSC_00895 PE=3 SV=1
SA_Neg	454	1	2020-11-12_SA_spike_uniprot_proteome_UP000008816_CRAP	tr|Q2FZU6|Q2FZU6_STAA8	153	43620	8	8	8	8	1.17	51035.4	0.081643	tr|Q2FZU6|Q2FZU6_STAA8 Ornithine aminotransferase OS=Staphylococcus aureus (strain NCTC 8325 / PS 47) OX=93061 GN=rocD PE=3 SV=1
SA_Neg	284	1	2020-11-12_SA_spike_uniprot_proteome_UP000008816_CRAP	tr|Q2FZZ9|Q2FZZ9_STAA8	408	13683	8	8	5	5	3.55	48574.6	0.0777065	tr|Q2FZZ9|Q2FZZ9_STAA8 Uncharacterized protein OS=Staphylococcus aureus (strain NCTC 8325 / PS 47) OX=93061 GN=SAOUHSC_00835 PE=4 SV=1
SA_Neg	417	1	2020-11-12_SA_spike_uniprot_proteome_UP000008816_CRAP	tr|Q2G0D6|Q2G0D6_STAA8	182	23861	8	8	4	4	1.02	24338.2	0.0389347	tr|Q2G0D6|Q2G0D6_STAA8 Uncharacterized protein OS=Staphylococcus aureus (strain NCTC 8325 / PS 47) OX=93061 GN=SAOUHSC_00669 PE=3 SV=1
SA_Neg	433	1	2020-11-12_SA_spike_uniprot_proteome_UP000008816_CRAP	tr|Q2G0F3|Q2G0F3_STAA8	167	30952	8	8	5	5	0.97	30023.4	0.0480295	tr|Q2G0F3|Q2G0F3_STAA8 AB hydrolase-1 domain-containing protein OS=Staphylococcus aureus (strain NCTC 8325 / PS 47) OX=93061 GN=SAOUHSC_00616 PE=3 SV=1
SA_Neg	357	1	2020-11-12_SA_spike_uniprot_proteome_UP000008816_CRAP	tr|Q2G0R1|Q2G0R1_STAA8	250	20233	8	8	6	6	2.46	49773.2	0.0796238	tr|Q2G0R1|Q2G0R1_STAA8 Hypoxanthine phosphoribosyltransferase OS=Staphylococcus aureus (strain NCTC 8325 / PS 47) OX=93061 GN=SAOUHSC_00485 PE=3 SV=1
SA_Neg	469	1	2020-11-12_SA_spike_uniprot_proteome_UP000008816_CRAP	tr|Q2G0R3|Q2G0R3_STAA8	141	14803	8	8	4	4	2.08	30790.2	0.0492562	tr|Q2G0R3|Q2G0R3_STAA8 30S ribosomal protein S1 OS=Staphylococcus aureus (strain NCTC 8325 / PS 47) OX=93061 GN=SAOUHSC_00483 PE=3 SV=1
SA_Neg	388	1	2020-11-12_SA_spike_uniprot_proteome_UP000008816_CRAP	tr|Q2G2U0|Q2G2U0_STAA8	210	43103	8	8	3	3	0.34	14655	0.0234441	tr|Q2G2U0|Q2G2U0_STAA8 N-acetylglucosamine-6-phosphate deacetylase OS=Staphylococcus aureus (strain NCTC 8325 / PS 47) OX=93061 GN=SAOUHSC_00710 PE=3 SV=1
SA_Neg	495	1	2020-11-12_SA_spike_uniprot_proteome_UP000008816_CRAP	sp|P68805|MSCL_STAA8	129	13607	9	9	2	2	0.83	11293.8	0.0180671	sp|P68805|MSCL_STAA8 Large-conductance mechanosensitive channel OS=Staphylococcus aureus (strain NCTC 8325 / PS 47) OX=93061 GN=mscL PE=1 SV=1
SA_Neg	458	1	2020-11-12_SA_spike_uniprot_proteome_UP000008816_CRAP	sp|Q2FW79|Y2425_STAA8	152	10000	9	9	3	3	2.42	24200	0.0387135	sp|Q2FW79|Y2425_STAA8 UPF0457 protein SAOUHSC_02425 OS=Staphylococcus aureus (strain NCTC 8325 / PS 47) OX=93061 GN=SAOUHSC_02425 PE=3 SV=1
SA_Neg	365	1	2020-11-12_SA_spike_uniprot_proteome_UP000008816_CRAP	sp|Q2FX09|VRAR_STAA8	240	23530	9	9	7	7	2.48	58354.4	0.0933515	sp|Q2FX09|VRAR_STAA8 Response regulator protein VraR OS=Staphylococcus aureus (strain NCTC 8325 / PS 47) OX=93061 GN=vraR PE=1 SV=1
SA_Neg	11	2	2020-11-12_SA_spike_uniprot_proteome_UP000008816_CRAP	sp|Q2FYH5|DING_STAA8	107	104382	9	9	3	3	0.13	13569.7	0.0217078	sp|Q2FYH5|DING_STAA8 3'-5' exonuclease DinG OS=Staphylococcus aureus (strain NCTC 8325 / PS 47) OX=93061 GN=dinG PE=2 SV=1
SA_Neg	361	1	2020-11-12_SA_spike_uniprot_proteome_UP000008816_CRAP	sp|Q2FYS5|PARE_STAA8	246	74318	9	9	5	5	0.33	24524.9	0.0392334	sp|Q2FYS5|PARE_STAA8 DNA topoisomerase 4 subunit B OS=Staphylococcus aureus (strain NCTC 8325 / PS 47) OX=93061 GN=parE PE=3 SV=1
SA_Neg	391	1	2020-11-12_SA_spike_uniprot_proteome_UP000008816_CRAP	sp|Q2FZ31|TRMFO_STAA8	206	48479	9	9	6	6	0.69	33450.5	0.0535119	sp|Q2FZ31|TRMFO_STAA8 Methylenetetrahydrofolate--tRNA-(uracil-5-)-methyltransferase TrmFO OS=Staphylococcus aureus (strain NCTC 8325 / PS 47) OX=93061 GN=trmFO PE=3 SV=1
SA_Neg	430	1	2020-11-12_SA_spike_uniprot_proteome_UP000008816_CRAP	sp|Q2FZ55|PLSX_STAA8	169	35500	9	9	6	6	1.04	36920	0.0590621	sp|Q2FZ55|PLSX_STAA8 Phosphate acyltransferase OS=Staphylococcus aureus (strain NCTC 8325 / PS 47) OX=93061 GN=plsX PE=3 SV=1
SA_Neg	428	1	2020-11-12_SA_spike_uniprot_proteome_UP000008816_CRAP	sp|Q2FZP4|RF3_STAA8	171	59656	9	9	6	6	0.53	31617.7	0.0505798	sp|Q2FZP4|RF3_STAA8 Peptide chain release factor 3 OS=Staphylococcus aureus (strain NCTC 8325 / PS 47) OX=93061 GN=prfC PE=3 SV=1
SA_Neg	384	1	2020-11-12_SA_spike_uniprot_proteome_UP000008816_CRAP	sp|Q2G2F3|TRAP_STAA8	215	19582	9	9	7	7	3.47	67949.5	0.108701	sp|Q2G2F3|TRAP_STAA8 Signal transduction protein TRAP OS=Staphylococcus aureus (strain NCTC 8325 / PS 47) OX=93061 GN=traP PE=1 SV=1
SA_Neg	408	1	2020-11-12_SA_spike_uniprot_proteome_UP000008816_CRAP	tr|Q2FV30|Q2FV30_STAA8	189	39604	9	9	5	5	0.7	27722.8	0.0443491	tr|Q2FV30|Q2FV30_STAA8 DHOdehase OS=Staphylococcus aureus (strain NCTC 8325 / PS 47) OX=93061 GN=SAOUHSC_02909 PE=3 SV=1
SA_Neg	325	1	2020-11-12_SA_spike_uniprot_proteome_UP000008816_CRAP	tr|Q2FVG5|Q2FVG5_STAA8	304	23831	9	9	6	6	1.87	44564	0.0712905	tr|Q2FVG5|Q2FVG5_STAA8 DUF1801 domain-containing protein OS=Staphylococcus aureus (strain NCTC 8325 / PS 47) OX=93061 GN=SAOUHSC_02747 PE=4 SV=1
SA_Neg	434	1	2020-11-12_SA_spike_uniprot_proteome_UP000008816_CRAP	tr|Q2FWM4|Q2FWM4_STAA8	167	24422	9	9	7	7	2.33	56903.3	0.09103	tr|Q2FWM4|Q2FWM4_STAA8 Accessory gene regulator protein A OS=Staphylococcus aureus (strain NCTC 8325 / PS 47) OX=93061 GN=SAOUHSC_02265 PE=4 SV=1
SA_Neg	297	1	2020-11-12_SA_spike_uniprot_proteome_UP000008816_CRAP	tr|Q2FWW3|Q2FWW3_STAA8	358	48135	9	9	5	5	0.55	26474.3	0.0423517	tr|Q2FWW3|Q2FWW3_STAA8 Aminotran_1_2 domain-containing protein OS=Staphylococcus aureus (strain NCTC 8325 / PS 47) OX=93061 GN=SAOUHSC_02158 PE=4 SV=1
SA_Neg	337	1	2020-11-12_SA_spike_uniprot_proteome_UP000008816_CRAP	tr|Q2FYK7|Q2FYK7_STAA8	284	30626	9	9	5	5	0.99	30319.7	0.0485035	tr|Q2FYK7|Q2FYK7_STAA8 Uncharacterized protein OS=Staphylococcus aureus (strain NCTC 8325 / PS 47) OX=93061 GN=SAOUHSC_01433 PE=4 SV=1
SA_Neg	375	1	2020-11-12_SA_spike_uniprot_proteome_UP000008816_CRAP	tr|Q2FYV3|Q2FYV3_STAA8	230	37938	9	9	7	7	1.18	44766.8	0.071615	tr|Q2FYV3|Q2FYV3_STAA8 Threonine synthase OS=Staphylococcus aureus (strain NCTC 8325 / PS 47) OX=93061 GN=SAOUHSC_01321 PE=3 SV=1
SA_Neg	310	1	2020-11-12_SA_spike_uniprot_proteome_UP000008816_CRAP	tr|Q2G0L8|Q2G0L8_STAA8	330	31867	9	9	6	6	1.21	38559.1	0.0616842	tr|Q2G0L8|Q2G0L8_STAA8 Uncharacterized protein OS=Staphylococcus aureus (strain NCTC 8325 / PS 47) OX=93061 GN=SAOUHSC_00542 PE=4 SV=1
SA_Neg	464	1	2020-11-12_SA_spike_uniprot_proteome_UP000008816_CRAP	tr|Q2G2S7|Q2G2S7_STAA8	145	46334	9	9	7	7	0.9	41700.6	0.0667098	tr|Q2G2S7|Q2G2S7_STAA8 Metallophos domain-containing protein OS=Staphylococcus aureus (strain NCTC 8325 / PS 47) OX=93061 GN=SAOUHSC_01975 PE=4 SV=1
SA_Neg	308	1	2020-11-12_SA_spike_uniprot_proteome_UP000008816_CRAP	sp|Q2FVZ4|FEMX_STAA8	333	48537	10	10	6	6	0.69	33490.5	0.0535759	sp|Q2FVZ4|FEMX_STAA8 Lipid II:glycine glycyltransferase OS=Staphylococcus aureus (strain NCTC 8325 / PS 47) OX=93061 GN=femX PE=1 SV=1
SA_Neg	303	1	2020-11-12_SA_spike_uniprot_proteome_UP000008816_CRAP	sp|Q2FWJ3|RSBW_STAA8	340	17910	10	10	7	7	4.12	73789.2	0.118043	sp|Q2FWJ3|RSBW_STAA8 Serine-protein kinase RsbW OS=Staphylococcus aureus (strain NCTC 8325 / PS 47) OX=93061 GN=rsbW PE=3 SV=2
SA_Neg	296	1	2020-11-12_SA_spike_uniprot_proteome_UP000008816_CRAP	sp|Q2FXP9|IF3_STAA8	360	20292	10	10	6	6	2.44	49512.5	0.0792068	sp|Q2FXP9|IF3_STAA8 Translation initiation factor IF-3 OS=Staphylococcus aureus (strain NCTC 8325 / PS 47) OX=93061 GN=infC PE=3 SV=1
SA_Neg	331	1	2020-11-12_SA_spike_uniprot_proteome_UP000008816_CRAP	sp|Q2FXR3|HEM2_STAA8	295	36789	10	10	9	9	1.81	66588.1	0.106523	sp|Q2FXR3|HEM2_STAA8 Delta-aminolevulinic acid dehydratase OS=Staphylococcus aureus (strain NCTC 8325 / PS 47) OX=93061 GN=hemB PE=3 SV=1
SA_Neg	362	1	2020-11-12_SA_spike_uniprot_proteome_UP000008816_CRAP	sp|Q2FXT1|OBG_STAA8	246	47252	10	10	8	8	1.05	49614.6	0.0793701	sp|Q2FXT1|OBG_STAA8 GTPase Obg OS=Staphylococcus aureus (strain NCTC 8325 / PS 47) OX=93061 GN=obg PE=3 SV=1
SA_Neg	322	1	2020-11-12_SA_spike_uniprot_proteome_UP000008816_CRAP	sp|Q2FXY7|LEPA_STAA8	304	68362	10	10	8	8	0.64	43751.7	0.069991	sp|Q2FXY7|LEPA_STAA8 Elongation factor 4 OS=Staphylococcus aureus (strain NCTC 8325 / PS 47) OX=93061 GN=lepA PE=1 SV=1
SA_Neg	398	1	2020-11-12_SA_spike_uniprot_proteome_UP000008816_CRAP	sp|Q2FXZ7|RS21_STAA8	199	6968	10	10	2	2	2.16	15050.9	0.0240774	sp|Q2FXZ7|RS21_STAA8 30S ribosomal protein S21 OS=Staphylococcus aureus (strain NCTC 8325 / PS 47) OX=93061 GN=rpsU PE=1 SV=1
SA_Neg	256	1	2020-11-12_SA_spike_uniprot_proteome_UP000008816_CRAP	sp|Q2FY34|GCSPA_STAA8	490	49869	10	10	6	6	0.66	32913.5	0.0526529	sp|Q2FY34|GCSPA_STAA8 Probable glycine dehydrogenase (decarboxylating) subunit 1 OS=Staphylococcus aureus (strain NCTC 8325 / PS 47) OX=93061 GN=gcvPA PE=3 SV=1
SA_Neg	389	1	2020-11-12_SA_spike_uniprot_proteome_UP000008816_CRAP	sp|Q2FYR1|FEMB_STAA8	209	49737	10	10	6	6	0.67	33323.8	0.0533092	sp|Q2FYR1|FEMB_STAA8 Aminoacyltransferase FemB OS=Staphylococcus aureus (strain NCTC 8325 / PS 47) OX=93061 GN=femB PE=1 SV=1
SA_Neg	350	1	2020-11-12_SA_spike_uniprot_proteome_UP000008816_CRAP	sp|Q2FYR2|FEMA_STAA8	260	49185	10	10	7	7	0.83	40823.5	0.0653068	sp|Q2FYR2|FEMA_STAA8 Aminoacyltransferase FemA OS=Staphylococcus aureus (strain NCTC 8325 / PS 47) OX=93061 GN=femA PE=1 SV=1
SA_Neg	292	1	2020-11-12_SA_spike_uniprot_proteome_UP000008816_CRAP	sp|Q2FZ86|SEPF_STAA8	372	21102	10	10	6	6	2.29	48323.6	0.0773048	sp|Q2FZ86|SEPF_STAA8 Cell division protein SepF OS=Staphylococcus aureus (strain NCTC 8325 / PS 47) OX=93061 GN=sepF PE=3 SV=1
SA_Neg	368	1	2020-11-12_SA_spike_uniprot_proteome_UP000008816_CRAP	sp|Q2G069|MURB_STAA8	237	33960	10	10	8	8	1.7	57732	0.0923558	sp|Q2G069|MURB_STAA8 UDP-N-acetylenolpyruvoylglucosamine reductase OS=Staphylococcus aureus (strain NCTC 8325 / PS 47) OX=93061 GN=murB PE=3 SV=1
SA_Neg	413	1	2020-11-12_SA_spike_uniprot_proteome_UP000008816_CRAP	sp|Q2G1C2|TARK_STAA8	184	60238	10	10	8	8	0.76	45780.9	0.0732372	sp|Q2G1C2|TARK_STAA8 Teichoic acid ribitol-phosphate polymerase TarK OS=Staphylococcus aureus (strain NCTC 8325 / PS 47) OX=93061 GN=tarK PE=1 SV=1
SA_Neg	421	1	2020-11-12_SA_spike_uniprot_proteome_UP000008816_CRAP	sp|Q2G2U6|WALR_STAA8	177	27267	10	10	7	7	1.94	52898	0.0846226	sp|Q2G2U6|WALR_STAA8 Transcriptional regulatory protein WalR OS=Staphylococcus aureus (strain NCTC 8325 / PS 47) OX=93061 GN=walR PE=1 SV=1
SA_Neg	397	1	2020-11-12_SA_spike_uniprot_proteome_UP000008816_CRAP	tr|Q2FVT8|Q2FVT8_STAA8	200	31853	10	10	6	6	1.21	38542.1	0.0616571	tr|Q2FVT8|Q2FVT8_STAA8 Uncharacterized protein OS=Staphylococcus aureus (strain NCTC 8325 / PS 47) OX=93061 GN=SAOUHSC_02604 PE=4 SV=1
SA_Neg	423	1	2020-11-12_SA_spike_uniprot_proteome_UP000008816_CRAP	tr|Q2FWB5|Q2FWB5_STAA8	176	53006	10	10	9	9	1.05	55656.3	0.0890352	tr|Q2FWB5|Q2FWB5_STAA8 EVE domain-containing protein OS=Staphylococcus aureus (strain NCTC 8325 / PS 47) OX=93061 GN=SAOUHSC_02383 PE=4 SV=1
SA_Neg	363	1	2020-11-12_SA_spike_uniprot_proteome_UP000008816_CRAP	tr|Q2FWH4|Q2FWH4_STAA8	242	50159	10	10	6	6	0.66	33104.9	0.0529591	tr|Q2FWH4|Q2FWH4_STAA8 UDP-N-acetylmuramoyl-tripeptide--D-alanyl-D-alanine ligase OS=Staphylococcus aureus (strain NCTC 8325 / PS 47) OX=93061 GN=murF PE=3 SV=1
SA_Neg	329	1	2020-11-12_SA_spike_uniprot_proteome_UP000008816_CRAP	tr|Q2FX98|Q2FX98_STAA8	300	17971	10	10	4	4	1.53	27495.6	0.0439857	tr|Q2FX98|Q2FX98_STAA8 HTH cro/C1-type domain-containing protein OS=Staphylococcus aureus (strain NCTC 8325 / PS 47) OX=93061 GN=SAOUHSC_01979 PE=4 SV=1
SA_Neg	312	1	2020-11-12_SA_spike_uniprot_proteome_UP000008816_CRAP	tr|Q2FXD0|Q2FXD0_STAA8	328	67092	10	10	8	8	0.66	44280.7	0.0708373	tr|Q2FXD0|Q2FXD0_STAA8 Site-specific DNA-methyltransferase (adenine-specific) OS=Staphylococcus aureus (strain NCTC 8325 / PS 47) OX=93061 GN=SAOUHSC_01933 PE=3 SV=1
SA_Neg	301	1	2020-11-12_SA_spike_uniprot_proteome_UP000008816_CRAP	tr|Q2FXI5|Q2FXI5_STAA8	342	39942	10	10	6	6	0.89	35548.4	0.0568679	tr|Q2FXI5|Q2FXI5_STAA8 Uncharacterized protein OS=Staphylococcus aureus (strain NCTC 8325 / PS 47) OX=93061 GN=SAOUHSC_01861 PE=3 SV=1
SA_Neg	349	1	2020-11-12_SA_spike_uniprot_proteome_UP000008816_CRAP	tr|Q2FXP2|Q2FXP2_STAA8	262	37094	10	10	5	5	0.77	28562.4	0.0456922	tr|Q2FXP2|Q2FXP2_STAA8 Glyceraldehyde-3-phosphate dehydrogenase OS=Staphylococcus aureus (strain NCTC 8325 / PS 47) OX=93061 GN=SAOUHSC_01794 PE=3 SV=1
SA_Neg	490	1	2020-11-12_SA_spike_uniprot_proteome_UP000008816_CRAP	tr|Q2FZC2|Q2FZC2_STAA8	131	12589	10	10	4	4	2.73	34368	0.0549796	tr|Q2FZC2|Q2FZC2_STAA8 Fibrinogen-binding protein OS=Staphylococcus aureus (strain NCTC 8325 / PS 47) OX=93061 GN=SAOUHSC_01110 PE=4 SV=1
SA_Neg	309	1	2020-11-12_SA_spike_uniprot_proteome_UP000008816_CRAP	tr|Q2FZH7|Q2FZH7_STAA8	330	20123	10	10	5	5	1.83	36825.1	0.0589103	tr|Q2FZH7|Q2FZH7_STAA8 Uncharacterized protein OS=Staphylococcus aureus (strain NCTC 8325 / PS 47) OX=93061 GN=SAOUHSC_01027 PE=4 SV=1
SA_Neg	406	1	2020-11-12_SA_spike_uniprot_proteome_UP000008816_CRAP	tr|Q2FZQ7|Q2FZQ7_STAA8	189	36978	10	10	6	6	0.98	36238.4	0.0579718	tr|Q2FZQ7|Q2FZQ7_STAA8 Tryptophan--tRNA ligase OS=Staphylococcus aureus (strain NCTC 8325 / PS 47) OX=93061 GN=trpS PE=3 SV=1
SA_Neg	318	1	2020-11-12_SA_spike_uniprot_proteome_UP000008816_CRAP	tr|Q2G248|Q2G248_STAA8	309	40685	10	10	5	5	0.68	27665.8	0.0442579	tr|Q2G248|Q2G248_STAA8 Chorismate mutase domain-containing protein OS=Staphylococcus aureus (strain NCTC 8325 / PS 47) OX=93061 GN=SAOUHSC_01852 PE=4 SV=1
SA_Neg	324	1	2020-11-12_SA_spike_uniprot_proteome_UP000008816_CRAP	sp|P0A0J0|SIGA_STAA8	304	42145	11	11	6	6	0.82	34558.9	0.055285	sp|P0A0J0|SIGA_STAA8 RNA polymerase sigma factor SigA OS=Staphylococcus aureus (strain NCTC 8325 / PS 47) OX=93061 GN=sigA PE=1 SV=1
SA_Neg	352	1	2020-11-12_SA_spike_uniprot_proteome_UP000008816_CRAP	sp|Q2FW13|RL16_STAA8	258	16232	11	11	4	4	1.79	29055.3	0.0464807	sp|Q2FW13|RL16_STAA8 50S ribosomal protein L16 OS=Staphylococcus aureus (strain NCTC 8325 / PS 47) OX=93061 GN=rplP PE=1 SV=1
SA_Neg	382	1	2020-11-12_SA_spike_uniprot_proteome_UP000008816_CRAP	sp|Q2FW15|RS17_STAA8	220	10169	11	11	3	3	2.33	23693.8	0.0379037	sp|Q2FW15|RS17_STAA8 30S ribosomal protein S17 OS=Staphylococcus aureus (strain NCTC 8325 / PS 47) OX=93061 GN=rpsQ PE=1 SV=1
SA_Neg	275	1	2020-11-12_SA_spike_uniprot_proteome_UP000008816_CRAP	sp|Q2FYN2|CSPA_STAA8	424	7317	11	11	4	4	8.05	58901.9	0.0942272	sp|Q2FYN2|CSPA_STAA8 Cold shock protein CspA OS=Staphylococcus aureus (strain NCTC 8325 / PS 47) OX=93061 GN=cspA PE=1 SV=1
SA_Neg	328	1	2020-11-12_SA_spike_uniprot_proteome_UP000008816_CRAP	sp|Q2FZ66|RLMN_STAA8	300	42154	11	11	7	7	1.02	42997.1	0.0687839	sp|Q2FZ66|RLMN_STAA8 Probable dual-specificity RNA methyltransferase RlmN OS=Staphylococcus aureus (strain NCTC 8325 / PS 47) OX=93061 GN=rlmN PE=3 SV=1
SA_Neg	317	1	2020-11-12_SA_spike_uniprot_proteome_UP000008816_CRAP	sp|Q2G036|CLPP_STAA8	312	21546	11	11	4	4	1.18	25424.3	0.0406721	sp|Q2G036|CLPP_STAA8 ATP-dependent Clp protease proteolytic subunit OS=Staphylococcus aureus (strain NCTC 8325 / PS 47) OX=93061 GN=clpP PE=1 SV=1
SA_Neg	377	1	2020-11-12_SA_spike_uniprot_proteome_UP000008816_CRAP	sp|Q2G0J1|CHDC_STAA8	226	29417	11	11	4	4	0.77	22651.1	0.0362357	sp|Q2G0J1|CHDC_STAA8 Coproheme decarboxylase OS=Staphylococcus aureus (strain NCTC 8325 / PS 47) OX=93061 GN=chdC PE=1 SV=1
SA_Neg	239	1	2020-11-12_SA_spike_uniprot_proteome_UP000008816_CRAP	sp|Q2G0P2|NUSG_STAA8	537	20651	11	11	5	5	1.75	36139.2	0.0578132	sp|Q2G0P2|NUSG_STAA8 Transcription termination/antitermination protein NusG OS=Staphylococcus aureus (strain NCTC 8325 / PS 47) OX=93061 GN=nusG PE=3 SV=1
SA_Neg	283	1	2020-11-12_SA_spike_uniprot_proteome_UP000008816_CRAP	sp|Q2G236|NADE_STAA8	408	30724	11	11	7	7	1.61	49465.6	0.0791318	sp|Q2G236|NADE_STAA8 NH(3)-dependent NAD(+) synthetase OS=Staphylococcus aureus (strain NCTC 8325 / PS 47) OX=93061 GN=nadE PE=3 SV=1
SA_Neg	326	1	2020-11-12_SA_spike_uniprot_proteome_UP000008816_CRAP	sp|Q2G2G7|Y1054_STAA8	302	24050	11	11	7	7	2.38	57239	0.0915671	sp|Q2G2G7|Y1054_STAA8 UPF0637 protein SAOUHSC_01054 OS=Staphylococcus aureus (strain NCTC 8325 / PS 47) OX=93061 GN=SAOUHSC_01054 PE=3 SV=1
SA_Neg	327	1	2020-11-12_SA_spike_uniprot_proteome_UP000008816_CRAP	sp|Q2G2M6|SYC_STAA8	301	53744	11	11	10	10	1.2	64492.8	0.103171	sp|Q2G2M6|SYC_STAA8 Cysteine--tRNA ligase OS=Staphylococcus aureus (strain NCTC 8325 / PS 47) OX=93061 GN=cysS PE=3 SV=1
SA_Neg	414	1	2020-11-12_SA_spike_uniprot_proteome_UP000008816_CRAP	tr|Q2FZC8|Q2FZC8_STAA8	184	65600	11	11	8	8	0.68	44608	0.0713609	tr|Q2FZC8|Q2FZC8_STAA8 Succinate dehydrogenase, flavoprotein chain TC0881, putative OS=Staphylococcus aureus (strain NCTC 8325 / PS 47) OX=93061 GN=SAOUHSC_01104 PE=3 SV=1
SA_Neg	287	1	2020-11-12_SA_spike_uniprot_proteome_UP000008816_CRAP	tr|Q2G000|Q2G000_STAA8	393	12225	11	11	3	3	1.76	21516	0.0344199	tr|Q2G000|Q2G000_STAA8 Thioredoxin, putative OS=Staphylococcus aureus (strain NCTC 8325 / PS 47) OX=93061 GN=SAOUHSC_00834 PE=1 SV=1
SA_Neg	302	1	2020-11-12_SA_spike_uniprot_proteome_UP000008816_CRAP	tr|Q2G0S7|Q2G0S7_STAA8	341	30376	11	11	6	6	1.29	39185	0.0626856	tr|Q2G0S7|Q2G0S7_STAA8 Pur operon repressor OS=Staphylococcus aureus (strain NCTC 8325 / PS 47) OX=93061 GN=SAOUHSC_00467 PE=3 SV=1
SA_Neg	153	2	2020-11-12_SA_spike_uniprot_proteome_UP000008816_CRAP	tr|Q2G170|Q2G170_STAA8	215	33331	11	11	4	4	0.66	21998.5	0.0351917	tr|Q2G170|Q2G170_STAA8 5'-nucleotidase, lipoprotein e(P4) family OS=Staphylococcus aureus (strain NCTC 8325 / PS 47) OX=93061 GN=SAOUHSC_00284 PE=4 SV=1
SA_Neg	334	1	2020-11-12_SA_spike_uniprot_proteome_UP000008816_CRAP	tr|Q2G280|Q2G280_STAA8	286	17341	11	11	7	7	4.39	76127	0.121783	tr|Q2G280|Q2G280_STAA8 Thioredoxin domain-containing protein OS=Staphylococcus aureus (strain NCTC 8325 / PS 47) OX=93061 GN=SAOUHSC_01999 PE=3 SV=1
SA_Neg	371	1	2020-11-12_SA_spike_uniprot_proteome_UP000008816_CRAP	tr|Q2G2E5|Q2G2E5_STAA8	234	64056	11	11	8	8	0.7	44839.2	0.0717308	tr|Q2G2E5|Q2G2E5_STAA8 Uncharacterized protein OS=Staphylococcus aureus (strain NCTC 8325 / PS 47) OX=93061 GN=SAOUHSC_00647 PE=4 SV=1
SA_Neg	273	1	2020-11-12_SA_spike_uniprot_proteome_UP000008816_CRAP	sp|Q2FUX3|ISAB_STAA8	438	19404	12	12	5	5	1.93	37449.7	0.0599096	sp|Q2FUX3|ISAB_STAA8 Immunodominant staphylococcal antigen B OS=Staphylococcus aureus (strain NCTC 8325 / PS 47) OX=93061 GN=isaB PE=2 SV=1
SA_Neg	267	1	2020-11-12_SA_spike_uniprot_proteome_UP000008816_CRAP	sp|Q2FW14|RL29_STAA8	455	8085	12	12	4	4	6.4	51744	0.0827766	sp|Q2FW14|RL29_STAA8 50S ribosomal protein L29 OS=Staphylococcus aureus (strain NCTC 8325 / PS 47) OX=93061 GN=rpmC PE=1 SV=1
SA_Neg	339	1	2020-11-12_SA_spike_uniprot_proteome_UP000008816_CRAP	sp|Q2FW17|RL24_STAA8	276	11529	12	12	2	2	1.91	22020.4	0.0352267	sp|Q2FW17|RL24_STAA8 50S ribosomal protein L24 OS=Staphylococcus aureus (strain NCTC 8325 / PS 47) OX=93061 GN=rplX PE=1 SV=1
SA_Neg	354	1	2020-11-12_SA_spike_uniprot_proteome_UP000008816_CRAP	sp|Q2FWF5|FABZ_STAA8	252	16255	12	12	4	4	1.79	29096.5	0.0465466	sp|Q2FWF5|FABZ_STAA8 3-hydroxyacyl-[acyl-carrier-protein] dehydratase FabZ OS=Staphylococcus aureus (strain NCTC 8325 / PS 47) OX=93061 GN=fabZ PE=3 SV=1
SA_Neg	290	1	2020-11-12_SA_spike_uniprot_proteome_UP000008816_CRAP	sp|Q2FWH5|CSHA_STAA8	377	56907	12	12	7	7	0.68	38696.8	0.0619045	sp|Q2FWH5|CSHA_STAA8 DEAD-box ATP-dependent RNA helicase CshA OS=Staphylococcus aureus (strain NCTC 8325 / PS 47) OX=93061 GN=cshA PE=1 SV=1
SA_Neg	386	1	2020-11-12_SA_spike_uniprot_proteome_UP000008816_CRAP	sp|Q2FWX8|Y2143_STAA8	212	38799	12	12	7	7	1.14	44230.9	0.0707576	sp|Q2FWX8|Y2143_STAA8 Uncharacterized protein SAOUHSC_02143 OS=Staphylococcus aureus (strain NCTC 8325 / PS 47) OX=93061 GN=SAOUHSC_02143 PE=3 SV=1
SA_Neg	225	1	2020-11-12_SA_spike_uniprot_proteome_UP000008816_CRAP	sp|Q2FXY6|RS20_STAA8	574	9016	12	12	4	4	5.13	46252.1	0.073991	sp|Q2FXY6|RS20_STAA8 30S ribosomal protein S20 OS=Staphylococcus aureus (strain NCTC 8325 / PS 47) OX=93061 GN=rpsT PE=1 SV=1
SA_Neg	245	1	2020-11-12_SA_spike_uniprot_proteome_UP000008816_CRAP	sp|Q2FZ45|RS16_STAA8	520	10229	12	12	3	3	2.33	23833.6	0.0381274	sp|Q2FZ45|RS16_STAA8 30S ribosomal protein S16 OS=Staphylococcus aureus (strain NCTC 8325 / PS 47) OX=93061 GN=rpsP PE=1 SV=1
SA_Neg	340	1	2020-11-12_SA_spike_uniprot_proteome_UP000008816_CRAP	sp|Q2G035|Y792_STAA8	275	34206	12	12	7	7	1.37	46862.2	0.074967	sp|Q2G035|Y792_STAA8 Epimerase family protein SAOUHSC_00792 OS=Staphylococcus aureus (strain NCTC 8325 / PS 47) OX=93061 GN=SAOUHSC_00792 PE=3 SV=1
SA_Neg	305	1	2020-11-12_SA_spike_uniprot_proteome_UP000008816_CRAP	sp|Q2G2F8|ATPF_STAA8	338	19527	12	12	4	4	1.35	26361.5	0.0421713	sp|Q2G2F8|ATPF_STAA8 ATP synthase subunit b OS=Staphylococcus aureus (strain NCTC 8325 / PS 47) OX=93061 GN=atpF PE=3 SV=1
SA_Neg	366	1	2020-11-12_SA_spike_uniprot_proteome_UP000008816_CRAP	tr|Q2FV86|Q2FV86_STAA8	238	63855	12	12	10	10	0.94	60023.7	0.0960219	tr|Q2FV86|Q2FV86_STAA8 Pyruvate oxidase, putative OS=Staphylococcus aureus (strain NCTC 8325 / PS 47) OX=93061 GN=SAOUHSC_02849 PE=3 SV=1
SA_Neg	282	1	2020-11-12_SA_spike_uniprot_proteome_UP000008816_CRAP	tr|Q2FVQ0|Q2FVQ0_STAA8	410	32891	12	12	6	6	1.16	38153.6	0.0610355	tr|Q2FVQ0|Q2FVQ0_STAA8 PKS_ER domain-containing protein OS=Staphylococcus aureus (strain NCTC 8325 / PS 47) OX=93061 GN=SAOUHSC_02652 PE=4 SV=1
SA_Neg	289	1	2020-11-12_SA_spike_uniprot_proteome_UP000008816_CRAP	tr|Q2FXT8|Q2FXT8_STAA8	385	82001	12	12	7	7	0.44	36080.4	0.0577191	tr|Q2FXT8|Q2FXT8_STAA8 Multifunctional fusion protein OS=Staphylococcus aureus (strain NCTC 8325 / PS 47) OX=93061 GN=secD PE=3 SV=1
SA_Neg	295	1	2020-11-12_SA_spike_uniprot_proteome_UP000008816_CRAP	tr|Q2FXV2|Q2FXV2_STAA8	363	5652	12	12	3	3	7.19	40637.9	0.0650098	tr|Q2FXV2|Q2FXV2_STAA8 Uncharacterized protein OS=Staphylococcus aureus (strain NCTC 8325 / PS 47) OX=93061 GN=SAOUHSC_01729 PE=4 SV=1
SA_Neg	344	1	2020-11-12_SA_spike_uniprot_proteome_UP000008816_CRAP	tr|Q2FY43|Q2FY43_STAA8	266	50339	12	12	8	8	0.96	48325.4	0.0773078	tr|Q2FY43|Q2FY43_STAA8 Biotin carboxylase OS=Staphylococcus aureus (strain NCTC 8325 / PS 47) OX=93061 GN=SAOUHSC_01623 PE=4 SV=1
SA_Neg	244	1	2020-11-12_SA_spike_uniprot_proteome_UP000008816_CRAP	tr|Q2FY52|Q2FY52_STAA8	521	36299	12	12	7	7	1.53	55537.5	0.0888451	tr|Q2FY52|Q2FY52_STAA8 2-oxoisovalerate dehydrogenase, E1 component, alpha subunit, putative OS=Staphylococcus aureus (strain NCTC 8325 / PS 47) OX=93061 GN=SAOUHSC_01613 PE=4 SV=1
SA_Neg	419	1	2020-11-12_SA_spike_uniprot_proteome_UP000008816_CRAP	tr|Q2FYT7|Q2FYT7_STAA8	179	11016	12	12	6	6	8.43	92864.9	0.148559	tr|Q2FYT7|Q2FYT7_STAA8 UPF0154 protein SAOUHSC_01338 OS=Staphylococcus aureus (strain NCTC 8325 / PS 47) OX=93061 GN=SAOUHSC_01338 PE=3 SV=1
SA_Neg	247	1	2020-11-12_SA_spike_uniprot_proteome_UP000008816_CRAP	tr|Q2FZ54|Q2FZ54_STAA8	520	33706	12	12	6	6	1.12	37750.7	0.0603911	tr|Q2FZ54|Q2FZ54_STAA8 Malonyl CoA-acyl carrier protein transacylase OS=Staphylococcus aureus (strain NCTC 8325 / PS 47) OX=93061 GN=SAOUHSC_01198 PE=3 SV=1
SA_Neg	300	1	2020-11-12_SA_spike_uniprot_proteome_UP000008816_CRAP	tr|Q2G112|Q2G112_STAA8	347	18620	12	12	5	5	2.06	38357.2	0.0613613	tr|Q2G112|Q2G112_STAA8 Single-stranded DNA-binding protein OS=Staphylococcus aureus (strain NCTC 8325 / PS 47) OX=93061 GN=SAOUHSC_00349 PE=3 SV=1
SA_Neg	294	1	2020-11-12_SA_spike_uniprot_proteome_UP000008816_CRAP	sp|Q2FXM7|ACCA_STAA8	364	35048	13	13	6	6	1.06	37150.9	0.0594315	sp|Q2FXM7|ACCA_STAA8 Acetyl-coenzyme A carboxylase carboxyl transferase subunit alpha OS=Staphylococcus aureus (strain NCTC 8325 / PS 47) OX=93061 GN=accA PE=1 SV=1
SA_Neg	254	1	2020-11-12_SA_spike_uniprot_proteome_UP000008816_CRAP	sp|Q2FZK0|QOX1_STAA8	494	75469	13	13	6	6	0.4	30187.6	0.0482921	sp|Q2FZK0|QOX1_STAA8 Probable quinol oxidase subunit 1 OS=Staphylococcus aureus (strain NCTC 8325 / PS 47) OX=93061 GN=qoxB PE=3 SV=1
SA_Neg	330	1	2020-11-12_SA_spike_uniprot_proteome_UP000008816_CRAP	sp|Q2G045|HPRK_STAA8	297	34506	13	13	8	8	1.66	57280	0.0916326	sp|Q2G045|HPRK_STAA8 HPr kinase/phosphorylase OS=Staphylococcus aureus (strain NCTC 8325 / PS 47) OX=93061 GN=hprK PE=3 SV=1
SA_Neg	346	1	2020-11-12_SA_spike_uniprot_proteome_UP000008816_CRAP	sp|Q2G0L1|GCH4_STAA8	264	33599	13	13	7	7	1.4	47038.6	0.0752492	sp|Q2G0L1|GCH4_STAA8 GTP cyclohydrolase FolE2 OS=Staphylococcus aureus (strain NCTC 8325 / PS 47) OX=93061 GN=folE2 PE=3 SV=1
SA_Neg	293	1	2020-11-12_SA_spike_uniprot_proteome_UP000008816_CRAP	sp|Q2G2U1|SAES_STAA8	367	39855	13	13	8	8	1.33	53007.2	0.0847973	sp|Q2G2U1|SAES_STAA8 Histidine protein kinase SaeS OS=Staphylococcus aureus (strain NCTC 8325 / PS 47) OX=93061 GN=saeS PE=1 SV=1
SA_Neg	241	1	2020-11-12_SA_spike_uniprot_proteome_UP000008816_CRAP	tr|Q2FWE9|Q2FWE9_STAA8	532	29456	13	13	7	7	1.72	50664.3	0.0810494	tr|Q2FWE9|Q2FWE9_STAA8 ATP synthase gamma chain OS=Staphylococcus aureus (strain NCTC 8325 / PS 47) OX=93061 GN=atpG PE=3 SV=1
SA_Neg	306	1	2020-11-12_SA_spike_uniprot_proteome_UP000008816_CRAP	tr|Q2FXN4|Q2FXN4_STAA8	337	46440	13	13	7	7	0.89	41331.6	0.0661195	tr|Q2FXN4|Q2FXN4_STAA8 Isocitrate dehydrogenase [NADP] OS=Staphylococcus aureus (strain NCTC 8325 / PS 47) OX=93061 GN=SAOUHSC_01801 PE=3 SV=1
SA_Neg	272	1	2020-11-12_SA_spike_uniprot_proteome_UP000008816_CRAP	tr|Q2FY54|Q2FY54_STAA8	441	46835	13	13	10	10	1.47	68847.4	0.110138	tr|Q2FY54|Q2FY54_STAA8 Dihydrolipoamide acetyltransferase component of pyruvate dehydrogenase complex OS=Staphylococcus aureus (strain NCTC 8325 / PS 47) OX=93061 GN=SAOUHSC_01611 PE=3 SV=1
SA_Neg	214	1	2020-11-12_SA_spike_uniprot_proteome_UP000008816_CRAP	tr|Q2FYM3|Q2FYM3_STAA8	611	30112	13	13	6	6	1.32	39747.8	0.0635859	tr|Q2FYM3|Q2FYM3_STAA8 VOC domain-containing protein OS=Staphylococcus aureus (strain NCTC 8325 / PS 47) OX=93061 GN=SAOUHSC_01415 PE=4 SV=1
SA_Neg	338	1	2020-11-12_SA_spike_uniprot_proteome_UP000008816_CRAP	tr|Q2FYV7|Q2FYV7_STAA8	279	32831	13	13	9	9	2.17	71243.3	0.11397	tr|Q2FYV7|Q2FYV7_STAA8 Uncharacterized protein OS=Staphylococcus aureus (strain NCTC 8325 / PS 47) OX=93061 GN=SAOUHSC_01317 PE=4 SV=1
SA_Neg	274	1	2020-11-12_SA_spike_uniprot_proteome_UP000008816_CRAP	tr|Q2FZD8|Q2FZD8_STAA8	427	89050	13	13	10	10	0.61	54320.5	0.0868983	tr|Q2FZD8|Q2FZD8_STAA8 Phenylalanine--tRNA ligase beta subunit OS=Staphylococcus aureus (strain NCTC 8325 / PS 47) OX=93061 GN=pheT PE=3 SV=1
SA_Neg	304	1	2020-11-12_SA_spike_uniprot_proteome_UP000008816_CRAP	tr|Q2FZT7|Q2FZT7_STAA8	339	17587	13	13	7	7	4.28	75272.4	0.120416	tr|Q2FZT7|Q2FZT7_STAA8 Signal peptidase I OS=Staphylococcus aureus (strain NCTC 8325 / PS 47) OX=93061 GN=SAOUHSC_00903 PE=3 SV=1
SA_Neg	222	1	2020-11-12_SA_spike_uniprot_proteome_UP000008816_CRAP	tr|Q2G0S2|Q2G0S2_STAA8	582	35538	13	13	6	6	1.04	36959.5	0.0591254	tr|Q2G0S2|Q2G0S2_STAA8 Ribose-phosphate pyrophosphokinase OS=Staphylococcus aureus (strain NCTC 8325 / PS 47) OX=93061 GN=prs PE=3 SV=1
SA_Neg	266	1	2020-11-12_SA_spike_uniprot_proteome_UP000008816_CRAP	tr|Q2G220|Q2G220_STAA8	456	20763	13	13	5	5	1.74	36127.6	0.0577945	tr|Q2G220|Q2G220_STAA8 Isochorismatase domain-containing protein OS=Staphylococcus aureus (strain NCTC 8325 / PS 47) OX=93061 GN=SAOUHSC_02980 PE=4 SV=1
SA_Neg	252	1	2020-11-12_SA_spike_uniprot_proteome_UP000008816_CRAP	sp|Q2FW96|MTLD_STAA8	496	40958	14	14	10	10	1.8	73724.4	0.117939	sp|Q2FW96|MTLD_STAA8 Mannitol-1-phosphate 5-dehydrogenase OS=Staphylococcus aureus (strain NCTC 8325 / PS 47) OX=93061 GN=mtlD PE=1 SV=1
SA_Neg	276	1	2020-11-12_SA_spike_uniprot_proteome_UP000008816_CRAP	sp|Q2FWE0|RF1_STAA8	423	40325	14	14	9	9	1.57	63310.2	0.10128	sp|Q2FWE0|RF1_STAA8 Peptide chain release factor 1 OS=Staphylococcus aureus (strain NCTC 8325 / PS 47) OX=93061 GN=prfA PE=3 SV=1
SA_Neg	248	1	2020-11-12_SA_spike_uniprot_proteome_UP000008816_CRAP	sp|Q2FWE7|ATPD_STAA8	515	20486	14	14	6	6	2.39	48961.5	0.0783254	sp|Q2FWE7|ATPD_STAA8 ATP synthase subunit delta OS=Staphylococcus aureus (strain NCTC 8325 / PS 47) OX=93061 GN=atpH PE=3 SV=1
SA_Neg	193	1	2020-11-12_SA_spike_uniprot_proteome_UP000008816_CRAP	sp|Q2FXA0|Y1977_STAA8	686	13302	14	14	6	6	5.44	72362.9	0.115761	sp|Q2FXA0|Y1977_STAA8 UPF0342 protein SAOUHSC_01977 OS=Staphylococcus aureus (strain NCTC 8325 / PS 47) OX=93061 GN=SAOUHSC_01977 PE=3 SV=1
SA_Neg	224	1	2020-11-12_SA_spike_uniprot_proteome_UP000008816_CRAP	sp|Q2FXT0|RL27_STAA8	578	10308	14	14	4	4	3.9	40201.2	0.0643112	sp|Q2FXT0|RL27_STAA8 50S ribosomal protein L27 OS=Staphylococcus aureus (strain NCTC 8325 / PS 47) OX=93061 GN=rpmA PE=1 SV=1
SA_Neg	286	1	2020-11-12_SA_spike_uniprot_proteome_UP000008816_CRAP	sp|Q2FY35|GCSPB_STAA8	399	54840	14	14	10	10	1.16	63614.4	0.101766	sp|Q2FY35|GCSPB_STAA8 Probable glycine dehydrogenase (decarboxylating) subunit 2 OS=Staphylococcus aureus (strain NCTC 8325 / PS 47) OX=93061 GN=gcvPB PE=3 SV=1
SA_Neg	359	1	2020-11-12_SA_spike_uniprot_proteome_UP000008816_CRAP	sp|Q2FY41|EFP_STAA8	249	20541	14	14	5	5	1.77	36357.6	0.0581624	sp|Q2FY41|EFP_STAA8 Elongation factor P OS=Staphylococcus aureus (strain NCTC 8325 / PS 47) OX=93061 GN=efp PE=1 SV=1
SA_Neg	246	1	2020-11-12_SA_spike_uniprot_proteome_UP000008816_CRAP	sp|Q2FZW3|DLTD_STAA8	520	44918	14	14	8	8	1.12	50308.2	0.0804796	sp|Q2FZW3|DLTD_STAA8 Protein DltD OS=Staphylococcus aureus (strain NCTC 8325 / PS 47) OX=93061 GN=dltD PE=1 SV=1
SA_Neg	170	2	2020-11-12_SA_spike_uniprot_proteome_UP000008816_CRAP	sp|Q2G2C4|TARI2_STAA8	291	26604	14	14	5	5	1.2	31924.8	0.0510712	sp|Q2G2C4|TARI2_STAA8 Ribitol-5-phosphate cytidylyltransferase 2 OS=Staphylococcus aureus (strain NCTC 8325 / PS 47) OX=93061 GN=tarI' PE=1 SV=2
SA_Neg	333	1	2020-11-12_SA_spike_uniprot_proteome_UP000008816_CRAP	tr|Q2FWW9|Q2FWW9_STAA8	292	32977	14	14	7	7	1.45	47816.7	0.0764939	tr|Q2FWW9|Q2FWW9_STAA8 ABC transporter, ATP-binding protein, putative OS=Staphylococcus aureus (strain NCTC 8325 / PS 47) OX=93061 GN=SAOUHSC_02152 PE=4 SV=1
SA_Neg	271	1	2020-11-12_SA_spike_uniprot_proteome_UP000008816_CRAP	tr|Q2FWX1|Q2FWX1_STAA8	442	21948	14	14	8	8	3.59	78793.3	0.126048	tr|Q2FWX1|Q2FWX1_STAA8 Uncharacterized protein OS=Staphylococcus aureus (strain NCTC 8325 / PS 47) OX=93061 GN=SAOUHSC_02150 PE=4 SV=1
SA_Neg	343	1	2020-11-12_SA_spike_uniprot_proteome_UP000008816_CRAP	tr|Q2FXJ7|Q2FXJ7_STAA8	269	23105	14	14	7	7	2.56	59148.8	0.0946223	tr|Q2FXJ7|Q2FXJ7_STAA8 1-acyl-sn-glycerol-3-phosphate acyltransferases domain protein OS=Staphylococcus aureus (strain NCTC 8325 / PS 47) OX=93061 GN=SAOUHSC_01837 PE=4 SV=1
SA_Neg	264	1	2020-11-12_SA_spike_uniprot_proteome_UP000008816_CRAP	tr|Q2FYF3|Q2FYF3_STAA8	464	36851	14	14	5	5	0.77	28375.3	0.0453929	tr|Q2FYF3|Q2FYF3_STAA8 Uncharacterized protein OS=Staphylococcus aureus (strain NCTC 8325 / PS 47) OX=93061 GN=SAOUHSC_01499 PE=4 SV=1
SA_Neg	177	1	2020-11-12_SA_spike_uniprot_proteome_UP000008816_CRAP	sp|Q2FXQ7|CLPX_STAA8	760	46499	15	15	8	8	1.07	49753.9	0.079593	sp|Q2FXQ7|CLPX_STAA8 ATP-dependent Clp protease ATP-binding subunit ClpX OS=Staphylococcus aureus (strain NCTC 8325 / PS 47) OX=93061 GN=clpX PE=3 SV=1
SA_Neg	285	1	2020-11-12_SA_spike_uniprot_proteome_UP000008816_CRAP	sp|Q2FZ22|PYRH_STAA8	407	26266	15	15	7	7	2.06	54108	0.0865583	sp|Q2FZ22|PYRH_STAA8 Uridylate kinase OS=Staphylococcus aureus (strain NCTC 8325 / PS 47) OX=93061 GN=pyrH PE=1 SV=1
SA_Neg	280	1	2020-11-12_SA_spike_uniprot_proteome_UP000008816_CRAP	sp|Q2FZX0|NAGD_STAA8	414	27928	15	15	7	7	1.86	51946.1	0.0830999	sp|Q2FZX0|NAGD_STAA8 Acid sugar phosphatase OS=Staphylococcus aureus (strain NCTC 8325 / PS 47) OX=93061 GN=nagD PE=3 SV=1
SA_Neg	232	1	2020-11-12_SA_spike_uniprot_proteome_UP000008816_CRAP	sp|Q2G0B1|MGRA_STAA8	553	17125	15	15	7	7	4.5	77062.5	0.123279	sp|Q2G0B1|MGRA_STAA8 HTH-type transcriptional regulator MgrA OS=Staphylococcus aureus (strain NCTC 8325 / PS 47) OX=93061 GN=mgrA PE=1 SV=3
SA_Neg	262	1	2020-11-12_SA_spike_uniprot_proteome_UP000008816_CRAP	tr|Q2FWA8|Q2FWA8_STAA8	470	40640	15	15	6	6	1.07	43484.8	0.0695641	tr|Q2FWA8|Q2FWA8_STAA8 Lytic regulatory protein, putative OS=Staphylococcus aureus (strain NCTC 8325 / PS 47) OX=93061 GN=SAOUHSC_02390 PE=4 SV=1
SA_Neg	311	1	2020-11-12_SA_spike_uniprot_proteome_UP000008816_CRAP	tr|Q2FX05|Q2FX05_STAA8	329	27623	15	15	8	8	2.93	80935.4	0.129475	tr|Q2FX05|Q2FX05_STAA8 Methionine aminopeptidase OS=Staphylococcus aureus (strain NCTC 8325 / PS 47) OX=93061 GN=map PE=3 SV=1
SA_Neg	265	1	2020-11-12_SA_spike_uniprot_proteome_UP000008816_CRAP	tr|Q2FXE2|Q2FXE2_STAA8	460	31498	15	15	8	8	1.91	60161.2	0.0962418	tr|Q2FXE2|Q2FXE2_STAA8 Aldo_ket_red domain-containing protein OS=Staphylococcus aureus (strain NCTC 8325 / PS 47) OX=93061 GN=SAOUHSC_01907 PE=4 SV=1
SA_Neg	323	1	2020-11-12_SA_spike_uniprot_proteome_UP000008816_CRAP	tr|Q2FZ46|Q2FZ46_STAA8	304	50672	15	15	9	9	1.12	56752.6	0.0907891	tr|Q2FZ46|Q2FZ46_STAA8 Signal recognition particle protein OS=Staphylococcus aureus (strain NCTC 8325 / PS 47) OX=93061 GN=ffh PE=3 SV=1
SA_Neg	278	1	2020-11-12_SA_spike_uniprot_proteome_UP000008816_CRAP	tr|Q2FZG6|Q2FZG6_STAA8	420	20593	15	15	8	8	4.06	83607.6	0.13375	tr|Q2FZG6|Q2FZG6_STAA8 Peptide deformylase OS=Staphylococcus aureus (strain NCTC 8325 / PS 47) OX=93061 GN=def PE=3 SV=1
SA_Neg	235	1	2020-11-12_SA_spike_uniprot_proteome_UP000008816_CRAP	tr|Q2G0J8|Q2G0J8_STAA8	551	29930	15	15	8	8	2.08	62254.4	0.0995904	tr|Q2G0J8|Q2G0J8_STAA8 Phosphomethylpyrimidine kinase OS=Staphylococcus aureus (strain NCTC 8325 / PS 47) OX=93061 GN=SAOUHSC_00562 PE=3 SV=1
SA_Neg	227	1	2020-11-12_SA_spike_uniprot_proteome_UP000008816_CRAP	tr|Q2G0R0|Q2G0R0_STAA8	572	77902	15	15	12	12	0.92	71669.8	0.114653	tr|Q2G0R0|Q2G0R0_STAA8 ATP-dependent zinc metalloprotease FtsH OS=Staphylococcus aureus (strain NCTC 8325 / PS 47) OX=93061 GN=ftsH PE=3 SV=1
SA_Neg	191	1	2020-11-12_SA_spike_uniprot_proteome_UP000008816_CRAP	tr|Q2G0Z2|Q2G0Z2_STAA8	697	35591	15	15	8	8	1.58	56233.8	0.089959	tr|Q2G0Z2|Q2G0Z2_STAA8 Uncharacterized protein OS=Staphylococcus aureus (strain NCTC 8325 / PS 47) OX=93061 GN=SAOUHSC_00369 PE=4 SV=1
SA_Neg	263	1	2020-11-12_SA_spike_uniprot_proteome_UP000008816_CRAP	tr|Q2G105|Q2G105_STAA8	466	21339	15	15	9	9	4.85	103494	0.165563	tr|Q2G105|Q2G105_STAA8 Uncharacterized protein OS=Staphylococcus aureus (strain NCTC 8325 / PS 47) OX=93061 GN=SAOUHSC_00356 PE=4 SV=1
SA_Neg	316	1	2020-11-12_SA_spike_uniprot_proteome_UP000008816_CRAP	tr|Q2G1W0|Q2G1W0_STAA8	317	40855	15	15	10	10	1.81	73947.6	0.118296	tr|Q2G1W0|Q2G1W0_STAA8 6-phosphogluconate dehydrogenase, decarboxylating OS=Staphylococcus aureus (strain NCTC 8325 / PS 47) OX=93061 GN=SAOUHSC_02574 PE=4 SV=1
SA_Neg	298	1	2020-11-12_SA_spike_uniprot_proteome_UP000008816_CRAP	tr|Q2G274|Q2G274_STAA8	357	72587	15	15	10	10	0.79	57343.7	0.0917347	tr|Q2G274|Q2G274_STAA8 DNA gyrase subunit B OS=Staphylococcus aureus (strain NCTC 8325 / PS 47) OX=93061 GN=gyrB PE=3 SV=1
SA_Neg	268	1	2020-11-12_SA_spike_uniprot_proteome_UP000008816_CRAP	sp|Q2FXJ5|SYY_STAA8	448	47660	16	16	10	10	1.43	68153.8	0.109028	sp|Q2FXJ5|SYY_STAA8 Tyrosine--tRNA ligase OS=Staphylococcus aureus (strain NCTC 8325 / PS 47) OX=93061 GN=tyrS PE=3 SV=1
SA_Neg	249	1	2020-11-12_SA_spike_uniprot_proteome_UP000008816_CRAP	sp|Q2FYI5|GPSB_STAA8	514	13143	16	16	6	6	8.11	106590	0.170515	sp|Q2FYI5|GPSB_STAA8 Cell cycle protein GpsB OS=Staphylococcus aureus (strain NCTC 8325 / PS 47) OX=93061 GN=gpsB PE=3 SV=1
SA_Neg	279	1	2020-11-12_SA_spike_uniprot_proteome_UP000008816_CRAP	sp|Q2FYZ5|GLPK_STAA8	416	55729	16	16	14	14	1.9	105885	0.169388	sp|Q2FYZ5|GLPK_STAA8 Glycerol kinase OS=Staphylococcus aureus (strain NCTC 8325 / PS 47) OX=93061 GN=glpK PE=3 SV=1
SA_Neg	257	1	2020-11-12_SA_spike_uniprot_proteome_UP000008816_CRAP	sp|Q2G124|THLA_STAA8	486	41769	16	16	8	8	1.25	52211.2	0.0835241	sp|Q2G124|THLA_STAA8 Probable acetyl-CoA acyltransferase OS=Staphylococcus aureus (strain NCTC 8325 / PS 47) OX=93061 GN=SAOUHSC_00336 PE=3 SV=1
SA_Neg	281	1	2020-11-12_SA_spike_uniprot_proteome_UP000008816_CRAP	tr|Q2FWD4|Q2FWD4_STAA8	411	45276	16	16	8	8	1.11	50256.4	0.0803968	tr|Q2FWD4|Q2FWD4_STAA8 UDP-N-acetylglucosamine 1-carboxyvinyltransferase OS=Staphylococcus aureus (strain NCTC 8325 / PS 47) OX=93061 GN=murA PE=3 SV=1
SA_Neg	240	1	2020-11-12_SA_spike_uniprot_proteome_UP000008816_CRAP	tr|Q2FXN9|Q2FXN9_STAA8	535	99133	16	16	11	11	0.6	59479.8	0.0951518	tr|Q2FXN9|Q2FXN9_STAA8 DNA polymerase I OS=Staphylococcus aureus (strain NCTC 8325 / PS 47) OX=93061 GN=polA PE=3 SV=1
SA_Neg	209	1	2020-11-12_SA_spike_uniprot_proteome_UP000008816_CRAP	tr|Q2FYP2|Q2FYP2_STAA8	626	60356	16	16	12	12	1.32	79669.9	0.127451	tr|Q2FYP2|Q2FYP2_STAA8 ABC transporter, ATP-binding protein, putative OS=Staphylococcus aureus (strain NCTC 8325 / PS 47) OX=93061 GN=SAOUHSC_01392 PE=4 SV=1
SA_Neg	321	1	2020-11-12_SA_spike_uniprot_proteome_UP000008816_CRAP	tr|Q2G1B7|Q2G1B7_STAA8	306	66318	16	16	9	9	0.78	51728	0.0827511	tr|Q2G1B7|Q2G1B7_STAA8 Uncharacterized protein OS=Staphylococcus aureus (strain NCTC 8325 / PS 47) OX=93061 GN=SAOUHSC_00228 PE=4 SV=1
SA_Neg	202	1	2020-11-12_SA_spike_uniprot_proteome_UP000008816_CRAP	sp|Q2FW39|RS9_STAA8	658	14821	17	17	3	3	1.31	19415.5	0.0310596	sp|Q2FW39|RS9_STAA8 30S ribosomal protein S9 OS=Staphylococcus aureus (strain NCTC 8325 / PS 47) OX=93061 GN=rpsI PE=1 SV=1
SA_Neg	220	1	2020-11-12_SA_spike_uniprot_proteome_UP000008816_CRAP	sp|Q2FXM6|ACCD_STAA8	590	32127	17	17	8	8	1.86	59756.2	0.095594	sp|Q2FXM6|ACCD_STAA8 Acetyl-coenzyme A carboxylase carboxyl transferase subunit beta OS=Staphylococcus aureus (strain NCTC 8325 / PS 47) OX=93061 GN=accD PE=1 SV=1
SA_Neg	229	1	2020-11-12_SA_spike_uniprot_proteome_UP000008816_CRAP	sp|Q2FYM7|TELL_STAA8	567	43381	17	17	7	7	0.98	42513.4	0.0680101	sp|Q2FYM7|TELL_STAA8 TelA-like protein SAOUHSC_01408 OS=Staphylococcus aureus (strain NCTC 8325 / PS 47) OX=93061 GN=SAOUHSC_01408 PE=3 SV=1
SA_Neg	314	1	2020-11-12_SA_spike_uniprot_proteome_UP000008816_CRAP	sp|Q2FZ72|CARB_STAA8	322	117480	17	17	11	11	0.49	57565.2	0.092089	sp|Q2FZ72|CARB_STAA8 Carbamoyl-phosphate synthase large chain OS=Staphylococcus aureus (strain NCTC 8325 / PS 47) OX=93061 GN=carB PE=3 SV=1
SA_Neg	169	2	2020-11-12_SA_spike_uniprot_proteome_UP000008816_CRAP	tr|Q2FVK3|Q2FVK3_STAA8	402	34934	17	17	9	9	2.34	81745.6	0.130771	tr|Q2FVK3|Q2FVK3_STAA8 Gamma-hemolysin h-gamma-ii subunit, putative OS=Staphylococcus aureus (strain NCTC 8325 / PS 47) OX=93061 GN=SAOUHSC_02708 PE=3 SV=1
SA_Neg	335	1	2020-11-12_SA_spike_uniprot_proteome_UP000008816_CRAP	tr|Q2FW64|Q2FW64_STAA8	285	20787	17	17	7	7	3.1	64439.7	0.103086	tr|Q2FW64|Q2FW64_STAA8 Uncharacterized protein OS=Staphylococcus aureus (strain NCTC 8325 / PS 47) OX=93061 GN=SAOUHSC_02443 PE=4 SV=1
SA_Neg	180	1	2020-11-12_SA_spike_uniprot_proteome_UP000008816_CRAP	tr|Q2G235|Q2G235_STAA8	746	54901	17	17	12	12	1.52	83449.5	0.133497	tr|Q2G235|Q2G235_STAA8 Nicotinate phosphoribosyltransferase OS=Staphylococcus aureus (strain NCTC 8325 / PS 47) OX=93061 GN=SAOUHSC_02133 PE=3 SV=1
SA_Neg	213	2	2020-11-12_SA_spike_uniprot_proteome_UP000008816_CRAP	sp|Q2FXV1|Y1730_STAA8	514	6678	18	18	5	5	19.34	129153	0.20661	sp|Q2FXV1|Y1730_STAA8 UPF0337 protein SAOUHSC_01730 OS=Staphylococcus aureus (strain NCTC 8325 / PS 47) OX=93061 GN=SAOUHSC_01730 PE=3 SV=1
SA_Neg	217	1	2020-11-12_SA_spike_uniprot_proteome_UP000008816_CRAP	sp|Q2G0D0|Y675_STAA8	602	26304	18	18	6	6	1.61	42349.4	0.0677478	sp|Q2G0D0|Y675_STAA8 Probable transcriptional regulatory protein SAOUHSC_00675 OS=Staphylococcus aureus (strain NCTC 8325 / PS 47) OX=93061 GN=SAOUHSC_00675 PE=3 SV=1
SA_Neg	238	1	2020-11-12_SA_spike_uniprot_proteome_UP000008816_CRAP	tr|Q2FVV8|Q2FVV8_STAA8	538	33783	18	18	9	9	2.08	70268.6	0.112411	tr|Q2FVV8|Q2FVV8_STAA8 Transcriptional regulator, putative OS=Staphylococcus aureus (strain NCTC 8325 / PS 47) OX=93061 GN=SAOUHSC_02583 PE=3 SV=1
SA_Neg	231	1	2020-11-12_SA_spike_uniprot_proteome_UP000008816_CRAP	tr|Q2FXH8|Q2FXH8_STAA8	562	15724	18	18	7	7	5.33	83808.9	0.134072	tr|Q2FXH8|Q2FXH8_STAA8 Uncharacterized protein OS=Staphylococcus aureus (strain NCTC 8325 / PS 47) OX=93061 GN=SAOUHSC_01869 PE=4 SV=1
SA_Neg	261	1	2020-11-12_SA_spike_uniprot_proteome_UP000008816_CRAP	tr|Q2FYS9|Q2FYS9_STAA8	476	99092	18	18	13	13	0.75	74319	0.118891	tr|Q2FYS9|Q2FYS9_STAA8 Aconitate hydratase OS=Staphylococcus aureus (strain NCTC 8325 / PS 47) OX=93061 GN=SAOUHSC_01347 PE=3 SV=1
SA_Neg	251	1	2020-11-12_SA_spike_uniprot_proteome_UP000008816_CRAP	tr|Q2G1W5|Q2G1W5_STAA8	501	35031	18	18	11	11	2.75	96335.2	0.154111	tr|Q2G1W5|Q2G1W5_STAA8 NERD domain-containing protein OS=Staphylococcus aureus (strain NCTC 8325 / PS 47) OX=93061 GN=SAOUHSC_01908 PE=4 SV=1
SA_Neg	199	1	2020-11-12_SA_spike_uniprot_proteome_UP000008816_CRAP	sp|P0A088|MSRB_STAA8	675	16359	19	19	4	4	1.77	28955.4	0.046321	sp|P0A088|MSRB_STAA8 Peptide methionine sulfoxide reductase MsrB OS=Staphylococcus aureus (strain NCTC 8325 / PS 47) OX=93061 GN=msrB PE=1 SV=1
SA_Neg	259	1	2020-11-12_SA_spike_uniprot_proteome_UP000008816_CRAP	sp|Q2FYG0|DER_STAA8	480	48949	19	19	9	9	1.18	57759.8	0.0924003	sp|Q2FYG0|DER_STAA8 GTPase Der OS=Staphylococcus aureus (strain NCTC 8325 / PS 47) OX=93061 GN=der PE=3 SV=1
SA_Neg	221	1	2020-11-12_SA_spike_uniprot_proteome_UP000008816_CRAP	sp|Q2FZS0|FABH_STAA8	585	33904	19	19	9	9	2.07	70181.3	0.112271	sp|Q2FZS0|FABH_STAA8 3-oxoacyl-[acyl-carrier-protein] synthase 3 OS=Staphylococcus aureus (strain NCTC 8325 / PS 47) OX=93061 GN=fabH PE=3 SV=1
SA_Neg	189	1	2020-11-12_SA_spike_uniprot_proteome_UP000008816_CRAP	sp|Q2G0T4|Y444_STAA8	705	11590	19	19	4	4	4.95	57370.5	0.0917775	sp|Q2G0T4|Y444_STAA8 Nucleoid-associated protein SAOUHSC_00444 OS=Staphylococcus aureus (strain NCTC 8325 / PS 47) OX=93061 GN=SAOUHSC_00444 PE=3 SV=1
SA_Neg	269	1	2020-11-12_SA_spike_uniprot_proteome_UP000008816_CRAP	tr|Q2FWB8|Q2FWB8_STAA8	447	25938	19	19	7	7	2.1	54469.8	0.0871371	tr|Q2FWB8|Q2FWB8_STAA8 Purine nucleoside phosphorylase DeoD-type OS=Staphylococcus aureus (strain NCTC 8325 / PS 47) OX=93061 GN=deoD PE=3 SV=1
SA_Neg	132	1	2020-11-12_SA_spike_uniprot_proteome_UP000008816_CRAP	tr|Q2FXM1|Q2FXM1_STAA8	1017	15216	19	19	6	6	4.15	63146.4	0.101017	tr|Q2FXM1|Q2FXM1_STAA8 Usp domain-containing protein OS=Staphylococcus aureus (strain NCTC 8325 / PS 47) OX=93061 GN=SAOUHSC_01814 PE=3 SV=1
SA_Neg	230	1	2020-11-12_SA_spike_uniprot_proteome_UP000008816_CRAP	tr|Q2FZ36|Q2FZ36_STAA8	563	31706	19	19	9	9	2.3	72923.8	0.116659	tr|Q2FZ36|Q2FZ36_STAA8 Succinate--CoA ligase [ADP-forming] subunit alpha OS=Staphylococcus aureus (strain NCTC 8325 / PS 47) OX=93061 GN=sucD PE=3 SV=1
SA_Neg	205	1	2020-11-12_SA_spike_uniprot_proteome_UP000008816_CRAP	sp|P0A0G2|RL30_STAA8	637	6550	20	20	7	7	71.57	468783	0.749928	sp|P0A0G2|RL30_STAA8 50S ribosomal protein L30 OS=Staphylococcus aureus (strain NCTC 8325 / PS 47) OX=93061 GN=rpmD PE=1 SV=1
SA_Neg	211	1	2020-11-12_SA_spike_uniprot_proteome_UP000008816_CRAP	sp|Q2FVW4|Y2577_STAA8	622	34653	20	20	11	11	2.82	97721.5	0.156328	sp|Q2FVW4|Y2577_STAA8 Putative 2-hydroxyacid dehydrogenase SAOUHSC_02577 OS=Staphylococcus aureus (strain NCTC 8325 / PS 47) OX=93061 GN=SAOUHSC_02577 PE=3 SV=1
SA_Neg	201	1	2020-11-12_SA_spike_uniprot_proteome_UP000008816_CRAP	sp|Q2FXV9|SYA_STAA8	663	98505	20	20	14	14	0.83	81759.1	0.130793	sp|Q2FXV9|SYA_STAA8 Alanine--tRNA ligase OS=Staphylococcus aureus (strain NCTC 8325 / PS 47) OX=93061 GN=alaS PE=3 SV=1
SA_Neg	215	1	2020-11-12_SA_spike_uniprot_proteome_UP000008816_CRAP	sp|Q2G1B9|TARJ1_STAA8	604	38520	20	20	6	6	0.93	35823.6	0.0573082	sp|Q2G1B9|TARJ1_STAA8 Ribulose-5-phosphate reductase 1 OS=Staphylococcus aureus (strain NCTC 8325 / PS 47) OX=93061 GN=tarJ PE=1 SV=1
SA_Neg	299	1	2020-11-12_SA_spike_uniprot_proteome_UP000008816_CRAP	sp|Q2G1W2|PCKA_STAA8	348	59478	20	20	13	13	1.52	90406.6	0.144626	sp|Q2G1W2|PCKA_STAA8 Phosphoenolpyruvate carboxykinase (ATP) OS=Staphylococcus aureus (strain NCTC 8325 / PS 47) OX=93061 GN=pckA PE=3 SV=1
SA_Neg	243	1	2020-11-12_SA_spike_uniprot_proteome_UP000008816_CRAP	tr|Q2FYI0|Q2FYI0_STAA8	522	80377	20	20	17	17	1.45	116547	0.186444	tr|Q2FYI0|Q2FYI0_STAA8 DD-transpeptidase OS=Staphylococcus aureus (strain NCTC 8325 / PS 47) OX=93061 GN=SAOUHSC_01467 PE=4 SV=1
SA_Neg	218	1	2020-11-12_SA_spike_uniprot_proteome_UP000008816_CRAP	tr|Q2G077|Q2G077_STAA8	596	37489	20	20	9	9	1.75	65605.8	0.104952	tr|Q2G077|Q2G077_STAA8 Ribonucleoside-diphosphate reductase OS=Staphylococcus aureus (strain NCTC 8325 / PS 47) OX=93061 GN=SAOUHSC_00743 PE=3 SV=1
SA_Neg	270	1	2020-11-12_SA_spike_uniprot_proteome_UP000008816_CRAP	tr|Q2G295|Q2G295_STAA8	444	36130	20	20	10	10	2.22	80208.6	0.128312	tr|Q2G295|Q2G295_STAA8 Catabolite control protein A OS=Staphylococcus aureus (strain NCTC 8325 / PS 47) OX=93061 GN=SAOUHSC_01850 PE=4 SV=1
SA_Neg	66	2	2020-11-12_SA_spike_uniprot_proteome_UP000008816_CRAP	sp|Q2FXB1|LUKDV_STAA8	555	36866	21	21	8	8	1.8	66358.8	0.106156	sp|Q2FXB1|LUKDV_STAA8 Leucotoxin LukDv OS=Staphylococcus aureus (strain NCTC 8325 / PS 47) OX=93061 GN=lukDv PE=1 SV=1
SA_Neg	291	1	2020-11-12_SA_spike_uniprot_proteome_UP000008816_CRAP	sp|Q2FZ42|RL19_STAA8	373	13354	21	21	7	7	7.79	104028	0.166416	sp|Q2FZ42|RL19_STAA8 50S ribosomal protein L19 OS=Staphylococcus aureus (strain NCTC 8325 / PS 47) OX=93061 GN=rplS PE=1 SV=1
SA_Neg	206	1	2020-11-12_SA_spike_uniprot_proteome_UP000008816_CRAP	sp|Q2FZP9|Y951_STAA8	636	19314	21	21	6	6	2.66	51375.2	0.0821867	sp|Q2FZP9|Y951_STAA8 Putative phosphoesterase SAOUHSC_00951 OS=Staphylococcus aureus (strain NCTC 8325 / PS 47) OX=93061 GN=SAOUHSC_00951 PE=3 SV=1
SA_Neg	196	1	2020-11-12_SA_spike_uniprot_proteome_UP000008816_CRAP	sp|Q2G1W4|METK_STAA8	682	43752	21	21	9	9	1.39	60815.3	0.0972882	sp|Q2G1W4|METK_STAA8 S-adenosylmethionine synthase OS=Staphylococcus aureus (strain NCTC 8325 / PS 47) OX=93061 GN=metK PE=3 SV=1
SA_Neg	233	1	2020-11-12_SA_spike_uniprot_proteome_UP000008816_CRAP	tr|Q2G0M8|Q2G0M8_STAA8	552	42956	21	21	14	14	2.96	127150	0.203406	tr|Q2G0M8|Q2G0M8_STAA8 Putative pyridoxal phosphate-dependent acyltransferase OS=Staphylococcus aureus (strain NCTC 8325 / PS 47) OX=93061 GN=SAOUHSC_00532 PE=3 SV=1
SA_Neg	210	1	2020-11-12_SA_spike_uniprot_proteome_UP000008816_CRAP	sp|O52582|CDR_STAA8	625	49302	22	22	10	10	1.36	67050.7	0.107263	sp|O52582|CDR_STAA8 Coenzyme A disulfide reductase OS=Staphylococcus aureus (strain NCTC 8325 / PS 47) OX=93061 GN=cdr PE=1 SV=3
SA_Neg	208	1	2020-11-12_SA_spike_uniprot_proteome_UP000008816_CRAP	sp|P0A086|MSRA2_STAA8	627	20713	22	22	8	8	4.01	83059.1	0.132872	sp|P0A086|MSRA2_STAA8 Peptide methionine sulfoxide reductase MsrA 2 OS=Staphylococcus aureus (strain NCTC 8325 / PS 47) OX=93061 GN=msrA2 PE=1 SV=1
SA_Neg	157	1	2020-11-12_SA_spike_uniprot_proteome_UP000008816_CRAP	sp|P0A0F4|RL11_STAA8	876	14911	22	22	7	7	8.32	124060	0.198462	sp|P0A0F4|RL11_STAA8 50S ribosomal protein L11 OS=Staphylococcus aureus (strain NCTC 8325 / PS 47) OX=93061 GN=rplK PE=3 SV=2
SA_Neg	277	1	2020-11-12_SA_spike_uniprot_proteome_UP000008816_CRAP	sp|Q2FXQ1|RL20_STAA8	421	13678	22	22	7	7	5.17	70715.3	0.113126	sp|Q2FXQ1|RL20_STAA8 50S ribosomal protein L20 OS=Staphylococcus aureus (strain NCTC 8325 / PS 47) OX=93061 GN=rplT PE=1 SV=1
SA_Neg	186	1	2020-11-12_SA_spike_uniprot_proteome_UP000008816_CRAP	sp|Q2FXR4|GSA1_STAA8	723	46497	22	22	10	10	1.48	68815.6	0.110087	sp|Q2FXR4|GSA1_STAA8 Glutamate-1-semialdehyde 2,1-aminomutase 1 OS=Staphylococcus aureus (strain NCTC 8325 / PS 47) OX=93061 GN=hemL1 PE=3 SV=1
SA_Neg	203	1	2020-11-12_SA_spike_uniprot_proteome_UP000008816_CRAP	sp|Q2FZD2|THIO_STAA8	655	11525	22	22	7	7	11.14	128388	0.205387	sp|Q2FZD2|THIO_STAA8 Thioredoxin OS=Staphylococcus aureus (strain NCTC 8325 / PS 47) OX=93061 GN=trxA PE=2 SV=1
SA_Neg	260	1	2020-11-12_SA_spike_uniprot_proteome_UP000008816_CRAP	sp|Q2FZJ6|FOLD_STAA8	479	30870	22	22	12	12	4.14	127802	0.204449	sp|Q2FZJ6|FOLD_STAA8 Bifunctional protein FolD OS=Staphylococcus aureus (strain NCTC 8325 / PS 47) OX=93061 GN=folD PE=3 SV=1
SA_Neg	288	1	2020-11-12_SA_spike_uniprot_proteome_UP000008816_CRAP	tr|Q2FV14|Q2FV14_STAA8	390	59987	22	22	10	10	1.03	61786.6	0.0988421	tr|Q2FV14|Q2FV14_STAA8 Acyl-CoA synthetase OS=Staphylococcus aureus (strain NCTC 8325 / PS 47) OX=93061 GN=SAOUHSC_02929 PE=4 SV=1
SA_Neg	253	1	2020-11-12_SA_spike_uniprot_proteome_UP000008816_CRAP	tr|Q2FWF4|Q2FWF4_STAA8	494	44959	22	22	16	16	3.5	157356	0.251728	tr|Q2FWF4|Q2FWF4_STAA8 UDP-N-acetylglucosamine 1-carboxyvinyltransferase OS=Staphylococcus aureus (strain NCTC 8325 / PS 47) OX=93061 GN=murA PE=3 SV=1
SA_Neg	212	1	2020-11-12_SA_spike_uniprot_proteome_UP000008816_CRAP	tr|Q2FZG5|Q2FZG5_STAA8	619	23907	22	22	12	12	7.24	173087	0.276892	tr|Q2FZG5|Q2FZG5_STAA8 Uncharacterized protein OS=Staphylococcus aureus (strain NCTC 8325 / PS 47) OX=93061 GN=SAOUHSC_01039 PE=4 SV=1
SA_Neg	219	1	2020-11-12_SA_spike_uniprot_proteome_UP000008816_CRAP	sp|Q2FWD8|RL31B_STAA8	592	9717	23	23	4	4	7.12	69185	0.110678	sp|Q2FWD8|RL31B_STAA8 50S ribosomal protein L31 type B OS=Staphylococcus aureus (strain NCTC 8325 / PS 47) OX=93061 GN=rpmE2 PE=1 SV=1
SA_Neg	140	1	2020-11-12_SA_spike_uniprot_proteome_UP000008816_CRAP	sp|Q2FY79|SRRA_STAA8	956	28189	23	23	9	9	2.83	79774.9	0.127618	sp|Q2FY79|SRRA_STAA8 Transcriptional regulatory protein SrrA OS=Staphylococcus aureus (strain NCTC 8325 / PS 47) OX=93061 GN=srrA PE=3 SV=1
SA_Neg	122	1	2020-11-12_SA_spike_uniprot_proteome_UP000008816_CRAP	sp|Q2G227|DEOB_STAA8	1101	43814	23	23	12	12	2.18	95514.5	0.152798	sp|Q2G227|DEOB_STAA8 Phosphopentomutase OS=Staphylococcus aureus (strain NCTC 8325 / PS 47) OX=93061 GN=deoB PE=3 SV=1
SA_Neg	163	1	2020-11-12_SA_spike_uniprot_proteome_UP000008816_CRAP	tr|Q2FVL2|Q2FVL2_STAA8	851	28932	23	23	11	11	3.94	113992	0.182357	tr|Q2FVL2|Q2FVL2_STAA8 Uncharacterized protein OS=Staphylococcus aureus (strain NCTC 8325 / PS 47) OX=93061 GN=SAOUHSC_02699 PE=4 SV=1
SA_Neg	105	1	2020-11-12_SA_spike_uniprot_proteome_UP000008816_CRAP	tr|Q2FXL3|Q2FXL3_STAA8	1271	18086	23	23	5	5	2.17	39246.6	0.0627841	tr|Q2FXL3|Q2FXL3_STAA8 Thiol peroxidase OS=Staphylococcus aureus (strain NCTC 8325 / PS 47) OX=93061 GN=tpx PE=1 SV=1
SA_Neg	190	1	2020-11-12_SA_spike_uniprot_proteome_UP000008816_CRAP	tr|Q2FZL5|Q2FZL5_STAA8	698	30590	23	23	7	7	1.62	49555.8	0.0792761	tr|Q2FZL5|Q2FZL5_STAA8 1,4-dihydroxy-2-naphthoyl-CoA synthase OS=Staphylococcus aureus (strain NCTC 8325 / PS 47) OX=93061 GN=menB PE=3 SV=1
SA_Neg	216	1	2020-11-12_SA_spike_uniprot_proteome_UP000008816_CRAP	tr|Q2FZY6|Q2FZY6_STAA8	603	48519	23	23	10	10	1.39	67441.4	0.107888	tr|Q2FZY6|Q2FZY6_STAA8 Uncharacterized protein OS=Staphylococcus aureus (strain NCTC 8325 / PS 47) OX=93061 GN=SAOUHSC_00848 PE=3 SV=1
SA_Neg	204	1	2020-11-12_SA_spike_uniprot_proteome_UP000008816_CRAP	tr|Q2G2S8|Q2G2S8_STAA8	651	114397	23	23	13	13	0.62	70926.1	0.113463	tr|Q2G2S8|Q2G2S8_STAA8 AAA_27 domain-containing protein OS=Staphylococcus aureus (strain NCTC 8325 / PS 47) OX=93061 GN=SAOUHSC_01974 PE=4 SV=1
SA_Neg	197	1	2020-11-12_SA_spike_uniprot_proteome_UP000008816_CRAP	sp|Q2FVV9|FDHL_STAA8	680	112369	24	24	17	17	0.9	101132	0.161784	sp|Q2FVV9|FDHL_STAA8 Putative formate dehydrogenase SAOUHSC_02582 OS=Staphylococcus aureus (strain NCTC 8325 / PS 47) OX=93061 GN=SAOUHSC_02582 PE=3 SV=1
SA_Neg	179	1	2020-11-12_SA_spike_uniprot_proteome_UP000008816_CRAP	sp|Q2FW33|RL17_STAA8	747	13739	24	24	4	4	2.33	32011.9	0.0512104	sp|Q2FW33|RL17_STAA8 50S ribosomal protein L17 OS=Staphylococcus aureus (strain NCTC 8325 / PS 47) OX=93061 GN=rplQ PE=1 SV=1
SA_Neg	178	1	2020-11-12_SA_spike_uniprot_proteome_UP000008816_CRAP	sp|Q2FZ28|HSLU_STAA8	752	52282	24	24	9	9	1.07	55941.7	0.0894919	sp|Q2FZ28|HSLU_STAA8 ATP-dependent protease ATPase subunit HslU OS=Staphylococcus aureus (strain NCTC 8325 / PS 47) OX=93061 GN=hslU PE=3 SV=1
SA_Neg	181	1	2020-11-12_SA_spike_uniprot_proteome_UP000008816_CRAP	sp|Q2FZG9|RNJ1_STAA8	745	62814	24	24	14	14	1.57	98618	0.157762	sp|Q2FZG9|RNJ1_STAA8 Ribonuclease J 1 OS=Staphylococcus aureus (strain NCTC 8325 / PS 47) OX=93061 GN=rnj1 PE=1 SV=1
SA_Neg	136	1	2020-11-12_SA_spike_uniprot_proteome_UP000008816_CRAP	sp|Q2G283|GSA2_STAA8	979	46727	24	24	12	12	1.96	91584.9	0.146511	sp|Q2G283|GSA2_STAA8 Glutamate-1-semialdehyde 2,1-aminomutase 2 OS=Staphylococcus aureus (strain NCTC 8325 / PS 47) OX=93061 GN=hemL2 PE=3 SV=2
SA_Neg	242	1	2020-11-12_SA_spike_uniprot_proteome_UP000008816_CRAP	sp|Q2G2S0|PUR8_STAA8	532	49710	24	24	14	14	2.29	113836	0.182107	sp|Q2G2S0|PUR8_STAA8 Adenylosuccinate lyase OS=Staphylococcus aureus (strain NCTC 8325 / PS 47) OX=93061 GN=purB PE=3 SV=1
SA_Neg	226	1	2020-11-12_SA_spike_uniprot_proteome_UP000008816_CRAP	sp|Q2G2T3|RL9_STAA8	573	16629	24	24	9	9	8.48	141014	0.225585	sp|Q2G2T3|RL9_STAA8 50S ribosomal protein L9 OS=Staphylococcus aureus (strain NCTC 8325 / PS 47) OX=93061 GN=rplI PE=3 SV=1
SA_Neg	255	1	2020-11-12_SA_spike_uniprot_proteome_UP000008816_CRAP	tr|Q2FXE8|Q2FXE8_STAA8	492	25781	24	24	14	14	8.8	226873	0.362936	tr|Q2FXE8|Q2FXE8_STAA8 Uncharacterized protein OS=Staphylococcus aureus (strain NCTC 8325 / PS 47) OX=93061 GN=SAOUHSC_01901 PE=4 SV=1
SA_Neg	171	1	2020-11-12_SA_spike_uniprot_proteome_UP000008816_CRAP	tr|Q2FXM5|Q2FXM5_STAA8	798	44390	24	24	11	11	1.85	82121.5	0.131372	tr|Q2FXM5|Q2FXM5_STAA8 Malate dehydrogenase (oxaloacetate-decarboxylating) OS=Staphylococcus aureus (strain NCTC 8325 / PS 47) OX=93061 GN=SAOUHSC_01810 PE=3 SV=1
SA_Neg	237	1	2020-11-12_SA_spike_uniprot_proteome_UP000008816_CRAP	tr|Q2FYL0|Q2FYL0_STAA8	540	17949	24	24	5	5	3.02	54206	0.0867151	tr|Q2FYL0|Q2FYL0_STAA8 Phosphotransferase system enzyme IIA, putative OS=Staphylococcus aureus (strain NCTC 8325 / PS 47) OX=93061 GN=SAOUHSC_01430 PE=4 SV=1
SA_Neg	158	1	2020-11-12_SA_spike_uniprot_proteome_UP000008816_CRAP	tr|Q2G115|Q2G115_STAA8	868	40662	24	24	10	10	1.83	74411.5	0.119038	tr|Q2G115|Q2G115_STAA8 Ribosome-binding ATPase YchF OS=Staphylococcus aureus (strain NCTC 8325 / PS 47) OX=93061 GN=ychF PE=3 SV=1
SA_Neg	108	1	2020-11-12_SA_spike_uniprot_proteome_UP000008816_CRAP	tr|Q2G1M1|Q2G1M1_STAA8	1233	27245	24	24	7	7	1.95	53127.8	0.0849902	tr|Q2G1M1|Q2G1M1_STAA8 Acetoin(diacetyl) reductase OS=Staphylococcus aureus (strain NCTC 8325 / PS 47) OX=93061 GN=SAOUHSC_00086 PE=3 SV=1
SA_Neg	228	1	2020-11-12_SA_spike_uniprot_proteome_UP000008816_CRAP	sp|Q2FZ27|CODY_STAA8	568	28737	25	25	8	8	2.22	63796.1	0.102057	sp|Q2FZ27|CODY_STAA8 GTP-sensing transcriptional pleiotropic repressor CodY OS=Staphylococcus aureus (strain NCTC 8325 / PS 47) OX=93061 GN=codY PE=1 SV=1
SA_Neg	250	1	2020-11-12_SA_spike_uniprot_proteome_UP000008816_CRAP	sp|Q2FZU9|PPI1_STAA8	510	21605	25	25	7	7	2.87	62006.4	0.0991936	sp|Q2FZU9|PPI1_STAA8 Putative peptidyl-prolyl cis-trans isomerase OS=Staphylococcus aureus (strain NCTC 8325 / PS 47) OX=93061 GN=SAOUHSC_00891 PE=3 SV=1
SA_Neg	162	1	2020-11-12_SA_spike_uniprot_proteome_UP000008816_CRAP	tr|Q2FW27|Q2FW27_STAA8	856	24097	25	25	11	11	5.79	139522	0.223197	tr|Q2FW27|Q2FW27_STAA8 Adenylate kinase OS=Staphylococcus aureus (strain NCTC 8325 / PS 47) OX=93061 GN=adk PE=3 SV=1
SA_Neg	166	1	2020-11-12_SA_spike_uniprot_proteome_UP000008816_CRAP	tr|Q2FX90|Q2FX90_STAA8	842	22330	25	25	9	9	4.42	98698.6	0.157891	tr|Q2FX90|Q2FX90_STAA8 Uncharacterized protein OS=Staphylococcus aureus (strain NCTC 8325 / PS 47) OX=93061 GN=SAOUHSC_01987 PE=4 SV=1
SA_Neg	129	1	2020-11-12_SA_spike_uniprot_proteome_UP000008816_CRAP	tr|Q2FY53|Q2FY53_STAA8	1023	36222	25	25	9	9	1.86	67372.9	0.107779	tr|Q2FY53|Q2FY53_STAA8 2-oxoisovalerate dehydrogenase, E1 component, beta subunit, putative OS=Staphylococcus aureus (strain NCTC 8325 / PS 47) OX=93061 GN=SAOUHSC_01612 PE=4 SV=1
SA_Neg	164	1	2020-11-12_SA_spike_uniprot_proteome_UP000008816_CRAP	tr|Q2G0F2|Q2G0F2_STAA8	849	18628	25	25	7	7	3.79	70600.1	0.112941	tr|Q2G0F2|Q2G0F2_STAA8 Uncharacterized protein OS=Staphylococcus aureus (strain NCTC 8325 / PS 47) OX=93061 GN=SAOUHSC_00617 PE=4 SV=1
SA_Neg	187	1	2020-11-12_SA_spike_uniprot_proteome_UP000008816_CRAP	tr|Q2G224|Q2G224_STAA8	720	23550	25	25	10	10	4.94	116337	0.186108	tr|Q2G224|Q2G224_STAA8 Deoxyribose-phosphate aldolase OS=Staphylococcus aureus (strain NCTC 8325 / PS 47) OX=93061 GN=deoC PE=3 SV=1
SA_Neg	133	1	2020-11-12_SA_spike_uniprot_proteome_UP000008816_CRAP	sp|Q2FW31|RS11_STAA8	1016	13919	26	26	7	7	9.89	137659	0.220218	sp|Q2FW31|RS11_STAA8 30S ribosomal protein S11 OS=Staphylococcus aureus (strain NCTC 8325 / PS 47) OX=93061 GN=rpsK PE=1 SV=1
SA_Neg	124	1	2020-11-12_SA_spike_uniprot_proteome_UP000008816_CRAP	sp|Q2FWC1|PDP_STAA8	1085	46279	26	26	13	13	2.28	105516	0.168798	sp|Q2FWC1|PDP_STAA8 Pyrimidine-nucleoside phosphorylase OS=Staphylococcus aureus (strain NCTC 8325 / PS 47) OX=93061 GN=pdp PE=3 SV=1
SA_Neg	200	1	2020-11-12_SA_spike_uniprot_proteome_UP000008816_CRAP	sp|Q2FZ37|SUCC_STAA8	667	42214	26	26	12	12	2.33	98358.6	0.157348	sp|Q2FZ37|SUCC_STAA8 Succinate--CoA ligase [ADP-forming] subunit beta OS=Staphylococcus aureus (strain NCTC 8325 / PS 47) OX=93061 GN=sucC PE=3 SV=1
SA_Neg	185	1	2020-11-12_SA_spike_uniprot_proteome_UP000008816_CRAP	sp|Q2FZJ9|QOX2_STAA8	725	41842	26	26	12	12	2.36	98747.1	0.157969	sp|Q2FZJ9|QOX2_STAA8 Probable quinol oxidase subunit 2 OS=Staphylococcus aureus (strain NCTC 8325 / PS 47) OX=93061 GN=qoxA PE=3 SV=1
SA_Neg	315	1	2020-11-12_SA_spike_uniprot_proteome_UP000008816_CRAP	sp|Q2FZQ3|FABI_STAA8	322	28005	26	26	8	8	2.33	65251.7	0.104385	sp|Q2FZQ3|FABI_STAA8 Enoyl-[acyl-carrier-protein] reductase [NADPH] FabI OS=Staphylococcus aureus (strain NCTC 8325 / PS 47) OX=93061 GN=fabI PE=1 SV=1
SA_Neg	161	1	2020-11-12_SA_spike_uniprot_proteome_UP000008816_CRAP	sp|Q2G055|HPF_STAA8	860	22199	26	26	7	7	2.75	61047.2	0.0976593	sp|Q2G055|HPF_STAA8 Ribosome hibernation promotion factor OS=Staphylococcus aureus (strain NCTC 8325 / PS 47) OX=93061 GN=hpf PE=1 SV=1
SA_Neg	184	1	2020-11-12_SA_spike_uniprot_proteome_UP000008816_CRAP	sp|Q9F0R1|SARR_STAA8	742	13706	26	26	7	7	7.35	100739	0.161156	sp|Q9F0R1|SARR_STAA8 HTH-type transcriptional regulator SarR OS=Staphylococcus aureus (strain NCTC 8325 / PS 47) OX=93061 GN=sarR PE=1 SV=3
SA_Neg	154	1	2020-11-12_SA_spike_uniprot_proteome_UP000008816_CRAP	tr|Q2FV76|Q2FV76_STAA8	883	43316	26	26	12	12	2.23	96594.7	0.154526	tr|Q2FV76|Q2FV76_STAA8 HMG-CoA synthase, putative OS=Staphylococcus aureus (strain NCTC 8325 / PS 47) OX=93061 GN=SAOUHSC_02860 PE=3 SV=1
SA_Neg	146	1	2020-11-12_SA_spike_uniprot_proteome_UP000008816_CRAP	tr|Q2FZ09|Q2FZ09_STAA8	933	34857	26	26	11	11	2.78	96902.5	0.155018	tr|Q2FZ09|Q2FZ09_STAA8 Protein RecA OS=Staphylococcus aureus (strain NCTC 8325 / PS 47) OX=93061 GN=recA PE=3 SV=1
SA_Neg	195	1	2020-11-12_SA_spike_uniprot_proteome_UP000008816_CRAP	tr|Q2FZY7|Q2FZY7_STAA8	683	28257	26	26	10	10	3.42	96638.9	0.154597	tr|Q2FZY7|Q2FZY7_STAA8 ABC transporter, ATP-binding protein, putative OS=Staphylococcus aureus (strain NCTC 8325 / PS 47) OX=93061 GN=SAOUHSC_00847 PE=3 SV=1
SA_Neg	130	1	2020-11-12_SA_spike_uniprot_proteome_UP000008816_CRAP	tr|Q2G2D2|Q2G2D2_STAA8	1023	43760	26	26	11	11	1.9	83144	0.133008	tr|Q2G2D2|Q2G2D2_STAA8 Transcription termination/antitermination protein NusA OS=Staphylococcus aureus (strain NCTC 8325 / PS 47) OX=93061 GN=nusA PE=3 SV=1
SA_Neg	223	1	2020-11-12_SA_spike_uniprot_proteome_UP000008816_CRAP	sp|P0A0H0|RS12_STAA8	579	15323	27	27	10	10	14.05	215288	0.344404	sp|P0A0H0|RS12_STAA8 30S ribosomal protein S12 OS=Staphylococcus aureus (strain NCTC 8325 / PS 47) OX=93061 GN=rpsL PE=1 SV=1
SA_Neg	182	1	2020-11-12_SA_spike_uniprot_proteome_UP000008816_CRAP	sp|Q2FZ19|RNJ2_STAA8	743	62701	27	27	13	13	1.41	88408.4	0.14143	sp|Q2FZ19|RNJ2_STAA8 Ribonuclease J 2 OS=Staphylococcus aureus (strain NCTC 8325 / PS 47) OX=93061 GN=rnj2 PE=1 SV=2
SA_Neg	160	1	2020-11-12_SA_spike_uniprot_proteome_UP000008816_CRAP	sp|Q2G2Q0|GYRA_STAA8	863	99336	27	27	15	15	0.9	89402.4	0.14302	sp|Q2G2Q0|GYRA_STAA8 DNA gyrase subunit A OS=Staphylococcus aureus (strain NCTC 8325 / PS 47) OX=93061 GN=gyrA PE=1 SV=1
SA_Neg	150	1	2020-11-12_SA_spike_uniprot_proteome_UP000008816_CRAP	tr|Q2FY40|Q2FY40_STAA8	922	39497	27	27	11	11	2.24	88473.3	0.141534	tr|Q2FY40|Q2FY40_STAA8 Proline dipeptidase, putative OS=Staphylococcus aureus (strain NCTC 8325 / PS 47) OX=93061 GN=SAOUHSC_01626 PE=3 SV=1
SA_Neg	168	1	2020-11-12_SA_spike_uniprot_proteome_UP000008816_CRAP	sp|Q2FZW6|DLTA_STAA8	826	54820	28	28	12	12	1.53	83874.6	0.134177	sp|Q2FZW6|DLTA_STAA8 D-alanine--D-alanyl carrier protein ligase OS=Staphylococcus aureus (strain NCTC 8325 / PS 47) OX=93061 GN=dltA PE=3 SV=1
SA_Neg	149	1	2020-11-12_SA_spike_uniprot_proteome_UP000008816_CRAP	sp|Q2G113|RS6_STAA8	924	11588	28	28	8	8	16.34	189348	0.302906	sp|Q2G113|RS6_STAA8 30S ribosomal protein S6 OS=Staphylococcus aureus (strain NCTC 8325 / PS 47) OX=93061 GN=rpsF PE=1 SV=1
SA_Neg	172	1	2020-11-12_SA_spike_uniprot_proteome_UP000008816_CRAP	sp|O05204|AHPF_STAA8	796	54871	29	29	12	12	1.53	83952.6	0.134302	sp|O05204|AHPF_STAA8 Alkyl hydroperoxide reductase subunit F OS=Staphylococcus aureus (strain NCTC 8325 / PS 47) OX=93061 GN=ahpF PE=3 SV=1
SA_Neg	167	1	2020-11-12_SA_spike_uniprot_proteome_UP000008816_CRAP	sp|Q2FW08|RL23_STAA8	836	10599	29	29	7	7	21.48	227667	0.364206	sp|Q2FW08|RL23_STAA8 50S ribosomal protein L23 OS=Staphylococcus aureus (strain NCTC 8325 / PS 47) OX=93061 GN=rplW PE=1 SV=1
SA_Neg	173	1	2020-11-12_SA_spike_uniprot_proteome_UP000008816_CRAP	sp|Q2FW10|RS19_STAA8	777	10609	29	29	6	6	13.83	146722	0.234717	sp|Q2FW10|RS19_STAA8 30S ribosomal protein S19 OS=Staphylococcus aureus (strain NCTC 8325 / PS 47) OX=93061 GN=rpsS PE=1 SV=1
SA_Neg	198	1	2020-11-12_SA_spike_uniprot_proteome_UP000008816_CRAP	sp|Q2FXH2|SYL_STAA8	675	91866	29	29	14	14	0.91	83598.1	0.133735	sp|Q2FXH2|SYL_STAA8 Leucine--tRNA ligase OS=Staphylococcus aureus (strain NCTC 8325 / PS 47) OX=93061 GN=leuS PE=3 SV=1
SA_Neg	176	1	2020-11-12_SA_spike_uniprot_proteome_UP000008816_CRAP	sp|Q2FXU5|SYD_STAA8	763	66725	29	29	14	14	1.44	96084	0.153709	sp|Q2FXU5|SYD_STAA8 Aspartate--tRNA ligase OS=Staphylococcus aureus (strain NCTC 8325 / PS 47) OX=93061 GN=aspS PE=3 SV=1
SA_Neg	174	1	2020-11-12_SA_spike_uniprot_proteome_UP000008816_CRAP	sp|Q2FZU1|ASSY_STAA8	776	44658	29	29	14	14	2.77	123703	0.197891	sp|Q2FZU1|ASSY_STAA8 Argininosuccinate synthase OS=Staphylococcus aureus (strain NCTC 8325 / PS 47) OX=93061 GN=argG PE=3 SV=1
SA_Neg	165	1	2020-11-12_SA_spike_uniprot_proteome_UP000008816_CRAP	sp|Q2G1Z4|SYP_STAA8	844	63869	29	29	16	16	1.89	120712	0.193108	sp|Q2G1Z4|SYP_STAA8 Proline--tRNA ligase OS=Staphylococcus aureus (strain NCTC 8325 / PS 47) OX=93061 GN=proS PE=3 SV=1
SA_Neg	207	1	2020-11-12_SA_spike_uniprot_proteome_UP000008816_CRAP	tr|Q2FW50|Q2FW50_STAA8	629	26207	29	29	11	11	5.85	153311	0.245257	tr|Q2FW50|Q2FW50_STAA8 Alpha-acetolactate decarboxylase OS=Staphylococcus aureus (strain NCTC 8325 / PS 47) OX=93061 GN=SAOUHSC_02467 PE=3 SV=1
SA_Neg	107	1	2020-11-12_SA_spike_uniprot_proteome_UP000008816_CRAP	tr|Q2FZR9|Q2FZR9_STAA8	1233	43850	29	29	12	12	2.18	95593	0.152923	tr|Q2FZR9|Q2FZR9_STAA8 3-oxoacyl-[acyl-carrier-protein] synthase 2 OS=Staphylococcus aureus (strain NCTC 8325 / PS 47) OX=93061 GN=SAOUHSC_00921 PE=3 SV=1
SA_Neg	183	1	2020-11-12_SA_spike_uniprot_proteome_UP000008816_CRAP	tr|Q2G1K9|Q2G1K9_STAA8	743	95252	29	29	17	17	1.13	107635	0.172187	tr|Q2G1K9|Q2G1K9_STAA8 Aldehyde-alcohol dehydrogenase OS=Staphylococcus aureus (strain NCTC 8325 / PS 47) OX=93061 GN=SAOUHSC_00113 PE=3 SV=1
SA_Neg	151	1	2020-11-12_SA_spike_uniprot_proteome_UP000008816_CRAP	sp|Q2FWH3|DDL_STAA8	901	40343	30	30	12	12	2.52	101664	0.162636	sp|Q2FWH3|DDL_STAA8 D-alanine--D-alanine ligase OS=Staphylococcus aureus (strain NCTC 8325 / PS 47) OX=93061 GN=ddl PE=3 SV=1
SA_Neg	143	1	2020-11-12_SA_spike_uniprot_proteome_UP000008816_CRAP	sp|Q2FYU7|CATA_STAA8	944	58435	30	30	16	16	2.19	127973	0.204722	sp|Q2FYU7|CATA_STAA8 Catalase OS=Staphylococcus aureus (strain NCTC 8325 / PS 47) OX=93061 GN=katA PE=2 SV=2
SA_Neg	112	1	2020-11-12_SA_spike_uniprot_proteome_UP000008816_CRAP	tr|Q2FXI0|Q2FXI0_STAA8	1222	31920	30	30	13	13	4.54	144917	0.231828	tr|Q2FXI0|Q2FXI0_STAA8 D-alanine aminotransferase OS=Staphylococcus aureus (strain NCTC 8325 / PS 47) OX=93061 GN=SAOUHSC_01867 PE=3 SV=1
SA_Neg	175	1	2020-11-12_SA_spike_uniprot_proteome_UP000008816_CRAP	tr|Q2G2P2|Q2G2P2_STAA8	773	42972	30	30	12	12	2.26	97116.7	0.155361	tr|Q2G2P2|Q2G2P2_STAA8 Nitric oxide dioxygenase OS=Staphylococcus aureus (strain NCTC 8325 / PS 47) OX=93061 GN=SAOUHSC_00204 PE=3 SV=1
SA_Neg	213	1	2020-11-12_SA_spike_uniprot_proteome_UP000008816_CRAP	sp|Q2FZY9|Y845_STAA8	616	7014	31	31	8	8	98.84	693264	1.10904	sp|Q2FZY9|Y845_STAA8 UPF0337 protein SAOUHSC_00845 OS=Staphylococcus aureus (strain NCTC 8325 / PS 47) OX=93061 GN=SAOUHSC_00845 PE=3 SV=1
SA_Neg	74	1	2020-11-12_SA_spike_uniprot_proteome_UP000008816_CRAP	sp|Q2G247|Y1855_STAA8	1758	18037	31	31	9	9	7.06	127341	0.203712	sp|Q2G247|Y1855_STAA8 UPF0478 protein SAOUHSC_01855 OS=Staphylococcus aureus (strain NCTC 8325 / PS 47) OX=93061 GN=SAOUHSC_01855 PE=3 SV=1
SA_Neg	194	1	2020-11-12_SA_spike_uniprot_proteome_UP000008816_CRAP	sp|Q2G2U9|SARA_STAA8	686	14755	31	31	8	8	8.47	124975	0.199926	sp|Q2G2U9|SARA_STAA8 Transcriptional regulator SarA OS=Staphylococcus aureus (strain NCTC 8325 / PS 47) OX=93061 GN=sarA PE=1 SV=3
SA_Neg	139	1	2020-11-12_SA_spike_uniprot_proteome_UP000008816_CRAP	sp|Q2FW81|URTF_STAA8	959	44958	32	32	17	17	3.95	177584	0.284087	sp|Q2FW81|URTF_STAA8 Probable uridylyltransferase SAOUHSC_02423 OS=Staphylococcus aureus (strain NCTC 8325 / PS 47) OX=93061 GN=SAOUHSC_02423 PE=3 SV=1
SA_Neg	159	1	2020-11-12_SA_spike_uniprot_proteome_UP000008816_CRAP	sp|Q2FZY3|Y851_STAA8	868	52636	32	32	13	13	1.85	97376.6	0.155777	sp|Q2FZY3|Y851_STAA8 UPF0051 protein SAOUHSC_00851 OS=Staphylococcus aureus (strain NCTC 8325 / PS 47) OX=93061 GN=SAOUHSC_00851 PE=3 SV=1
SA_Neg	128	1	2020-11-12_SA_spike_uniprot_proteome_UP000008816_CRAP	sp|Q2G0Y6|GUAA_STAA8	1040	58424	32	32	10	10	1.07	62513.7	0.100005	sp|Q2G0Y6|GUAA_STAA8 GMP synthase [glutamine-hydrolyzing] OS=Staphylococcus aureus (strain NCTC 8325 / PS 47) OX=93061 GN=guaA PE=3 SV=1
SA_Neg	141	1	2020-11-12_SA_spike_uniprot_proteome_UP000008816_CRAP	sp|P0C0V7|GLMM_STAA8	951	49326	33	33	15	15	2.62	129234	0.20674	sp|P0C0V7|GLMM_STAA8 Phosphoglucosamine mutase OS=Staphylococcus aureus (strain NCTC 8325 / PS 47) OX=93061 GN=glmM PE=1 SV=1
SA_Neg	156	1	2020-11-12_SA_spike_uniprot_proteome_UP000008816_CRAP	tr|Q2FXI8|Q2FXI8_STAA8	877	21768	33	33	10	10	5.85	127343	0.203714	tr|Q2FXI8|Q2FXI8_STAA8 tRNA-binding domain-containing protein OS=Staphylococcus aureus (strain NCTC 8325 / PS 47) OX=93061 GN=SAOUHSC_01858 PE=4 SV=1
SA_Neg	131	1	2020-11-12_SA_spike_uniprot_proteome_UP000008816_CRAP	tr|Q2G078|Q2G078_STAA8	1018	82782	33	33	19	19	1.65	136590	0.218508	tr|Q2G078|Q2G078_STAA8 Ribonucleoside-diphosphate reductase OS=Staphylococcus aureus (strain NCTC 8325 / PS 47) OX=93061 GN=SAOUHSC_00742 PE=3 SV=1
SA_Neg	147	1	2020-11-12_SA_spike_uniprot_proteome_UP000008816_CRAP	sp|P95689|SYS_STAA8	930	48839	34	34	17	17	3.36	164099	0.262515	sp|P95689|SYS_STAA8 Serine--tRNA ligase OS=Staphylococcus aureus (strain NCTC 8325 / PS 47) OX=93061 GN=serS PE=3 SV=1
SA_Neg	155	1	2020-11-12_SA_spike_uniprot_proteome_UP000008816_CRAP	sp|Q2FUW9|SASF_STAA8	882	70935	34	34	21	21	2.51	178047	0.284827	sp|Q2FUW9|SASF_STAA8 Surface protein F OS=Staphylococcus aureus (strain NCTC 8325 / PS 47) OX=93061 GN=sasF PE=3 SV=1
SA_Neg	169	1	2020-11-12_SA_spike_uniprot_proteome_UP000008816_CRAP	sp|Q2FVK2|HLGC_STAA8	814	35592	34	34	12	12	3.66	130267	0.208392	sp|Q2FVK2|HLGC_STAA8 Gamma-hemolysin component C OS=Staphylococcus aureus (strain NCTC 8325 / PS 47) OX=93061 GN=hlgC PE=1 SV=1
SA_Neg	127	1	2020-11-12_SA_spike_uniprot_proteome_UP000008816_CRAP	sp|Q2FW07|RL4_STAA8	1055	22451	34	34	6	6	2.07	46473.6	0.0743453	sp|Q2FW07|RL4_STAA8 50S ribosomal protein L4 OS=Staphylococcus aureus (strain NCTC 8325 / PS 47) OX=93061 GN=rplD PE=1 SV=1
SA_Neg	148	1	2020-11-12_SA_spike_uniprot_proteome_UP000008816_CRAP	sp|Q2FXK8|EZRA_STAA8	926	66298	34	34	18	18	2.16	143204	0.229088	sp|Q2FXK8|EZRA_STAA8 Septation ring formation regulator EzrA OS=Staphylococcus aureus (strain NCTC 8325 / PS 47) OX=93061 GN=ezrA PE=3 SV=1
SA_Neg	89	1	2020-11-12_SA_spike_uniprot_proteome_UP000008816_CRAP	sp|Q2FXS8|RL21_STAA8	1498	11326	34	34	6	6	11.72	132741	0.21235	sp|Q2FXS8|RL21_STAA8 50S ribosomal protein L21 OS=Staphylococcus aureus (strain NCTC 8325 / PS 47) OX=93061 GN=rplU PE=1 SV=1
SA_Neg	170	1	2020-11-12_SA_spike_uniprot_proteome_UP000008816_CRAP	sp|Q2G1C0|TARI1_STAA8	812	26686	34	34	14	14	8.09	215890	0.345366	sp|Q2G1C0|TARI1_STAA8 Ribitol-5-phosphate cytidylyltransferase 1 OS=Staphylococcus aureus (strain NCTC 8325 / PS 47) OX=93061 GN=tarI PE=1 SV=1
SA_Neg	91	1	2020-11-12_SA_spike_uniprot_proteome_UP000008816_CRAP	tr|Q2G0M4|Q2G0M4_STAA8	1472	40062	34	34	13	13	2.94	117782	0.18842	tr|Q2G0M4|Q2G0M4_STAA8 Branched-chain-amino-acid aminotransferase OS=Staphylococcus aureus (strain NCTC 8325 / PS 47) OX=93061 GN=SAOUHSC_00536 PE=3 SV=1
SA_Neg	123	1	2020-11-12_SA_spike_uniprot_proteome_UP000008816_CRAP	sp|P0A0J3|SODM1_STAA8	1096	22697	35	35	9	9	4.29	97370.1	0.155766	sp|P0A0J3|SODM1_STAA8 Superoxide dismutase [Mn] 1 OS=Staphylococcus aureus (strain NCTC 8325 / PS 47) OX=93061 GN=sodA PE=1 SV=1
SA_Neg	192	1	2020-11-12_SA_spike_uniprot_proteome_UP000008816_CRAP	sp|P48860|RL7_STAA8	693	12704	35	35	7	7	12.61	160197	0.256273	sp|P48860|RL7_STAA8 50S ribosomal protein L7/L12 OS=Staphylococcus aureus (strain NCTC 8325 / PS 47) OX=93061 GN=rplL PE=3 SV=2
SA_Neg	109	1	2020-11-12_SA_spike_uniprot_proteome_UP000008816_CRAP	sp|Q2FW06|RL3_STAA8	1231	23703	35	35	9	9	4.84	114723	0.183525	sp|Q2FW06|RL3_STAA8 50S ribosomal protein L3 OS=Staphylococcus aureus (strain NCTC 8325 / PS 47) OX=93061 GN=rplC PE=1 SV=1
SA_Neg	93	1	2020-11-12_SA_spike_uniprot_proteome_UP000008816_CRAP	sp|P0A0F8|RL15_STAA8	1422	15587	36	36	9	9	10.09	157273	0.251595	sp|P0A0F8|RL15_STAA8 50S ribosomal protein L15 OS=Staphylococcus aureus (strain NCTC 8325 / PS 47) OX=93061 GN=rplO PE=1 SV=1
SA_Neg	102	1	2020-11-12_SA_spike_uniprot_proteome_UP000008816_CRAP	sp|Q2FW30|RS13_STAA8	1327	13711	36	36	9	9	13.99	191817	0.306856	sp|Q2FW30|RS13_STAA8 30S ribosomal protein S13 OS=Staphylococcus aureus (strain NCTC 8325 / PS 47) OX=93061 GN=rpsM PE=1 SV=1
SA_Neg	126	1	2020-11-12_SA_spike_uniprot_proteome_UP000008816_CRAP	sp|Q2FWY1|PPAC_STAA8	1075	34185	36	36	12	12	3.39	115887	0.185389	sp|Q2FWY1|PPAC_STAA8 Probable manganese-dependent inorganic pyrophosphatase OS=Staphylococcus aureus (strain NCTC 8325 / PS 47) OX=93061 GN=ppaC PE=3 SV=1
SA_Neg	94	1	2020-11-12_SA_spike_uniprot_proteome_UP000008816_CRAP	sp|Q2FZ58|Y1193_STAA8	1393	60707	36	36	13	13	1.48	89846.4	0.14373	sp|Q2FZ58|Y1193_STAA8 Uncharacterized protein SAOUHSC_01193 OS=Staphylococcus aureus (strain NCTC 8325 / PS 47) OX=93061 GN=SAOUHSC_01193 PE=4 SV=1
SA_Neg	134	1	2020-11-12_SA_spike_uniprot_proteome_UP000008816_CRAP	sp|Q2G0N9|RL10_STAA8	1012	17699	36	36	7	7	5.61	99291.4	0.15884	sp|Q2G0N9|RL10_STAA8 50S ribosomal protein L10 OS=Staphylococcus aureus (strain NCTC 8325 / PS 47) OX=93061 GN=rplJ PE=3 SV=1
SA_Neg	125	1	2020-11-12_SA_spike_uniprot_proteome_UP000008816_CRAP	sp|Q2G296|FTHS_STAA8	1081	59957	36	36	15	15	1.89	113319	0.18128	sp|Q2G296|FTHS_STAA8 Formate--tetrahydrofolate ligase OS=Staphylococcus aureus (strain NCTC 8325 / PS 47) OX=93061 GN=fhs PE=3 SV=1
SA_Neg	152	1	2020-11-12_SA_spike_uniprot_proteome_UP000008816_CRAP	tr|Q2FY66|Q2FY66_STAA8	894	57021	36	36	14	14	1.83	104348	0.16693	tr|Q2FY66|Q2FY66_STAA8 Glucose-6-phosphate 1-dehydrogenase OS=Staphylococcus aureus (strain NCTC 8325 / PS 47) OX=93061 GN=zwf PE=3 SV=1
SA_Neg	121	1	2020-11-12_SA_spike_uniprot_proteome_UP000008816_CRAP	sp|Q2G0M7|HCHA_STAA8	1104	32248	37	37	12	12	3.78	121897	0.195003	sp|Q2G0M7|HCHA_STAA8 Protein/nucleic acid deglycase HchA OS=Staphylococcus aureus (strain NCTC 8325 / PS 47) OX=93061 GN=hchA PE=1 SV=1
SA_Neg	145	1	2020-11-12_SA_spike_uniprot_proteome_UP000008816_CRAP	sp|Q7X2S2|ARCC2_STAA8	937	34446	37	37	14	14	5.28	181875	0.290951	sp|Q7X2S2|ARCC2_STAA8 Carbamate kinase 2 OS=Staphylococcus aureus (strain NCTC 8325 / PS 47) OX=93061 GN=arcC2 PE=3 SV=1
SA_Neg	137	1	2020-11-12_SA_spike_uniprot_proteome_UP000008816_CRAP	tr|Q2G1U3|Q2G1U3_STAA8	976	69868	37	37	14	14	1.34	93623.1	0.149772	tr|Q2G1U3|Q2G1U3_STAA8 Oligoendopeptidase F OS=Staphylococcus aureus (strain NCTC 8325 / PS 47) OX=93061 GN=SAOUHSC_00937 PE=3 SV=1
SA_Neg	135	1	2020-11-12_SA_spike_uniprot_proteome_UP000008816_CRAP	sp|Q2FW21|RL6_STAA8	984	19774	38	38	8	8	5.71	112910	0.180625	sp|Q2FW21|RL6_STAA8 50S ribosomal protein L6 OS=Staphylococcus aureus (strain NCTC 8325 / PS 47) OX=93061 GN=rplF PE=1 SV=1
SA_Neg	96	1	2020-11-12_SA_spike_uniprot_proteome_UP000008816_CRAP	sp|Q2FXM8|PFKA_STAA8	1388	35048	38	38	12	12	3.23	113205	0.181098	sp|Q2FXM8|PFKA_STAA8 ATP-dependent 6-phosphofructokinase OS=Staphylococcus aureus (strain NCTC 8325 / PS 47) OX=93061 GN=pfkA PE=1 SV=2
SA_Neg	188	1	2020-11-12_SA_spike_uniprot_proteome_UP000008816_CRAP	tr|Q2G2H4|Q2G2H4_STAA8	707	41934	38	38	15	15	3.53	148027	0.236804	tr|Q2G2H4|Q2G2H4_STAA8 Beta sliding clamp OS=Staphylococcus aureus (strain NCTC 8325 / PS 47) OX=93061 GN=SAOUHSC_00002 PE=3 SV=1
SA_Neg	100	1	2020-11-12_SA_spike_uniprot_proteome_UP000008816_CRAP	sp|P48940|RS7_STAA8	1363	17783	40	40	8	8	5.54	98517.8	0.157602	sp|P48940|RS7_STAA8 30S ribosomal protein S7 OS=Staphylococcus aureus (strain NCTC 8325 / PS 47) OX=93061 GN=rpsG PE=1 SV=2
SA_Neg	258	1	2020-11-12_SA_spike_uniprot_proteome_UP000008816_CRAP	sp|Q2FW16|RL14_STAA8	485	13219	40	40	10	10	30.3	400536	0.64075	sp|Q2FW16|RL14_STAA8 50S ribosomal protein L14 OS=Staphylococcus aureus (strain NCTC 8325 / PS 47) OX=93061 GN=rplN PE=1 SV=1
SA_Neg	142	1	2020-11-12_SA_spike_uniprot_proteome_UP000008816_CRAP	sp|Q2FW22|RL18_STAA8	947	13089	40	40	7	7	8.11	106152	0.169815	sp|Q2FW22|RL18_STAA8 50S ribosomal protein L18 OS=Staphylococcus aureus (strain NCTC 8325 / PS 47) OX=93061 GN=rplR PE=1 SV=1
SA_Neg	99	1	2020-11-12_SA_spike_uniprot_proteome_UP000008816_CRAP	sp|Q2FZV7|Y878_STAA8	1375	44307	40	40	16	16	3.61	159948	0.255875	sp|Q2FZV7|Y878_STAA8 NADH dehydrogenase-like protein SAOUHSC_00878 OS=Staphylococcus aureus (strain NCTC 8325 / PS 47) OX=93061 GN=SAOUHSC_00878 PE=1 SV=1
SA_Neg	116	1	2020-11-12_SA_spike_uniprot_proteome_UP000008816_CRAP	sp|O07325|FTSA_STAA8	1192	53040	41	41	16	16	2.59	137374	0.219761	sp|O07325|FTSA_STAA8 Cell division protein FtsA OS=Staphylococcus aureus (strain NCTC 8325 / PS 47) OX=93061 GN=ftsA PE=1 SV=2
SA_Neg	101	1	2020-11-12_SA_spike_uniprot_proteome_UP000008816_CRAP	sp|Q2G218|LDH1_STAA8	1351	34654	41	41	13	13	3.87	134111	0.214542	sp|Q2G218|LDH1_STAA8 L-lactate dehydrogenase 1 OS=Staphylococcus aureus (strain NCTC 8325 / PS 47) OX=93061 GN=ldh1 PE=3 SV=2
SA_Neg	138	1	2020-11-12_SA_spike_uniprot_proteome_UP000008816_CRAP	sp|Q2FWD1|PYRG_STAA8	964	60221	42	42	15	15	1.87	112613	0.180151	sp|Q2FWD1|PYRG_STAA8 CTP synthase OS=Staphylococcus aureus (strain NCTC 8325 / PS 47) OX=93061 GN=pyrG PE=3 SV=1
SA_Neg	153	1	2020-11-12_SA_spike_uniprot_proteome_UP000008816_CRAP	sp|Q2FXR8|SYV_STAA8	893	101798	42	42	19	19	1.21	123176	0.197048	sp|Q2FXR8|SYV_STAA8 Valine--tRNA ligase OS=Staphylococcus aureus (strain NCTC 8325 / PS 47) OX=93061 GN=valS PE=3 SV=1
SA_Neg	106	1	2020-11-12_SA_spike_uniprot_proteome_UP000008816_CRAP	sp|Q2FYH6|SYN_STAA8	1266	49265	42	42	14	14	2.62	129074	0.206484	sp|Q2FYH6|SYN_STAA8 Asparagine--tRNA ligase OS=Staphylococcus aureus (strain NCTC 8325 / PS 47) OX=93061 GN=asnS PE=3 SV=1
SA_Neg	114	1	2020-11-12_SA_spike_uniprot_proteome_UP000008816_CRAP	sp|Q2FZ20|PNP_STAA8	1203	77406	42	42	22	22	2.34	181130	0.28976	sp|Q2FZ20|PNP_STAA8 Polyribonucleotide nucleotidyltransferase OS=Staphylococcus aureus (strain NCTC 8325 / PS 47) OX=93061 GN=pnp PE=1 SV=1
SA_Neg	85	1	2020-11-12_SA_spike_uniprot_proteome_UP000008816_CRAP	sp|Q2G0Q1|PDXS_STAA8	1612	32064	42	42	16	16	7.17	229899	0.367777	sp|Q2G0Q1|PDXS_STAA8 Pyridoxal 5'-phosphate synthase subunit PdxS OS=Staphylococcus aureus (strain NCTC 8325 / PS 47) OX=93061 GN=pdxS PE=3 SV=1
SA_Neg	144	1	2020-11-12_SA_spike_uniprot_proteome_UP000008816_CRAP	sp|Q2FVK5|SBI_STAA8	942	50040	43	43	18	18	3.98	199159	0.318602	sp|Q2FVK5|SBI_STAA8 Immunoglobulin-binding protein Sbi OS=Staphylococcus aureus (strain NCTC 8325 / PS 47) OX=93061 GN=sbi PE=1 SV=1
SA_Neg	111	1	2020-11-12_SA_spike_uniprot_proteome_UP000008816_CRAP	sp|Q2FW23|RS5_STAA8	1223	17732	43	43	11	11	15.72	278747	0.445921	sp|Q2FW23|RS5_STAA8 30S ribosomal protein S5 OS=Staphylococcus aureus (strain NCTC 8325 / PS 47) OX=93061 GN=rpsE PE=1 SV=1
SA_Neg	115	1	2020-11-12_SA_spike_uniprot_proteome_UP000008816_CRAP	tr|Q2FWA0|Q2FWA0_STAA8	1198	65901	43	43	19	19	2.39	157503	0.251963	tr|Q2FWA0|Q2FWA0_STAA8 Glutamine--fructose-6-phosphate aminotransferase [isomerizing] OS=Staphylococcus aureus (strain NCTC 8325 / PS 47) OX=93061 GN=glmS PE=3 SV=1
SA_Neg	120	1	2020-11-12_SA_spike_uniprot_proteome_UP000008816_CRAP	sp|Q2FYZ4|GLPD_STAA8	1110	62395	44	44	21	21	3.17	197792	0.316415	sp|Q2FYZ4|GLPD_STAA8 Aerobic glycerol-3-phosphate dehydrogenase OS=Staphylococcus aureus (strain NCTC 8325 / PS 47) OX=93061 GN=glpD PE=3 SV=1
SA_Neg	72	1	2020-11-12_SA_spike_uniprot_proteome_UP000008816_CRAP	sp|Q2G1Y5|LDH2_STAA8	1797	34445	44	44	12	12	3.35	115391	0.184594	sp|Q2G1Y5|LDH2_STAA8 L-lactate dehydrogenase 2 OS=Staphylococcus aureus (strain NCTC 8325 / PS 47) OX=93061 GN=ldh2 PE=3 SV=1
SA_Neg	54	1	2020-11-12_SA_spike_uniprot_proteome_UP000008816_CRAP	sp|Q2FW11|RL22_STAA8	2291	12827	45	45	8	8	16.96	217546	0.348015	sp|Q2FW11|RL22_STAA8 50S ribosomal protein L22 OS=Staphylococcus aureus (strain NCTC 8325 / PS 47) OX=93061 GN=rplV PE=1 SV=1
SA_Neg	104	1	2020-11-12_SA_spike_uniprot_proteome_UP000008816_CRAP	sp|Q2G0P5|CLPC_STAA8	1278	91027	45	45	23	23	1.93	175682	0.281044	sp|Q2G0P5|CLPC_STAA8 ATP-dependent Clp protease ATP-binding subunit ClpC OS=Staphylococcus aureus (strain NCTC 8325 / PS 47) OX=93061 GN=clpC PE=1 SV=1
SA_Neg	113	1	2020-11-12_SA_spike_uniprot_proteome_UP000008816_CRAP	sp|Q2FW20|RS8_STAA8	1208	14822	46	46	10	10	20.52	304147	0.486555	sp|Q2FW20|RS8_STAA8 30S ribosomal protein S8 OS=Staphylococcus aureus (strain NCTC 8325 / PS 47) OX=93061 GN=rpsH PE=1 SV=1
SA_Neg	79	1	2020-11-12_SA_spike_uniprot_proteome_UP000008816_CRAP	sp|Q2FW32|RPOA_STAA8	1643	35036	46	46	13	13	3.77	132086	0.211302	sp|Q2FW32|RPOA_STAA8 DNA-directed RNA polymerase subunit alpha OS=Staphylococcus aureus (strain NCTC 8325 / PS 47) OX=93061 GN=rpoA PE=3 SV=1
SA_Neg	110	1	2020-11-12_SA_spike_uniprot_proteome_UP000008816_CRAP	tr|Q2FZH5|Q2FZH5_STAA8	1226	63317	46	46	16	16	1.92	121569	0.194477	tr|Q2FZH5|Q2FZH5_STAA8 Phosphoenolpyruvate-protein phosphotransferase OS=Staphylococcus aureus (strain NCTC 8325 / PS 47) OX=93061 GN=SAOUHSC_01029 PE=3 SV=1
SA_Neg	82	1	2020-11-12_SA_spike_uniprot_proteome_UP000008816_CRAP	tr|Q2G1R9|Q2G1R9_STAA8	1629	74838	46	46	18	18	1.78	133212	0.213103	tr|Q2G1R9|Q2G1R9_STAA8 Methionine--tRNA ligase OS=Staphylococcus aureus (strain NCTC 8325 / PS 47) OX=93061 GN=metG PE=3 SV=1
SA_Neg	92	1	2020-11-12_SA_spike_uniprot_proteome_UP000008816_CRAP	sp|P0A0B7|AHPC_STAA8	1428	21101	47	47	11	11	7.87	166065	0.265659	sp|P0A0B7|AHPC_STAA8 Alkyl hydroperoxide reductase C OS=Staphylococcus aureus (strain NCTC 8325 / PS 47) OX=93061 GN=ahpC PE=1 SV=1
SA_Neg	103	1	2020-11-12_SA_spike_uniprot_proteome_UP000008816_CRAP	sp|Q2FWE5|GLYA_STAA8	1315	45282	47	47	19	19	4.89	221429	0.354227	sp|Q2FWE5|GLYA_STAA8 Serine hydroxymethyltransferase OS=Staphylococcus aureus (strain NCTC 8325 / PS 47) OX=93061 GN=glyA PE=3 SV=1
SA_Neg	88	1	2020-11-12_SA_spike_uniprot_proteome_UP000008816_CRAP	tr|Q2G041|Q2G041_STAA8	1533	33687	47	47	13	13	4.1	138117	0.22095	tr|Q2G041|Q2G041_STAA8 Thioredoxin reductase OS=Staphylococcus aureus (strain NCTC 8325 / PS 47) OX=93061 GN=SAOUHSC_00785 PE=3 SV=1
SA_Neg	87	1	2020-11-12_SA_spike_uniprot_proteome_UP000008816_CRAP	sp|P60430|RL2_STAA8	1540	30182	48	48	12	12	6.04	182299	0.29163	sp|P60430|RL2_STAA8 50S ribosomal protein L2 OS=Staphylococcus aureus (strain NCTC 8325 / PS 47) OX=93061 GN=rplB PE=1 SV=1
SA_Neg	97	1	2020-11-12_SA_spike_uniprot_proteome_UP000008816_CRAP	tr|Q2FXJ6|Q2FXJ6_STAA8	1387	45775	48	48	15	15	3	137325	0.219683	tr|Q2FXJ6|Q2FXJ6_STAA8 Serine protease HtrA-like OS=Staphylococcus aureus (strain NCTC 8325 / PS 47) OX=93061 GN=SAOUHSC_01838 PE=3 SV=1
SA_Neg	46	1	2020-11-12_SA_spike_uniprot_proteome_UP000008816_CRAP	sp|Q2G222|Y2979_STAA8	2533	69258	49	49	19	19	2.2	152368	0.243747	sp|Q2G222|Y2979_STAA8 N-acetylmuramoyl-L-alanine amidase domain-containing protein SAOUHSC_02979 OS=Staphylococcus aureus (strain NCTC 8325 / PS 47) OX=93061 GN=SAOUHSC_02979 PE=1 SV=1
SA_Neg	76	1	2020-11-12_SA_spike_uniprot_proteome_UP000008816_CRAP	sp|Q2FWZ8|FTN_STAA8	1726	19622	50	50	8	8	4.48	87906.6	0.140627	sp|Q2FWZ8|FTN_STAA8 Bacterial non-heme ferritin OS=Staphylococcus aureus (strain NCTC 8325 / PS 47) OX=93061 GN=ftnA PE=1 SV=1
SA_Neg	61	1	2020-11-12_SA_spike_uniprot_proteome_UP000008816_CRAP	sp|Q2FXZ9|Y1676_STAA8	2081	35160	50	50	15	15	5.04	177206	0.283483	sp|Q2FXZ9|Y1676_STAA8 UPF0365 protein SAOUHSC_01676 OS=Staphylococcus aureus (strain NCTC 8325 / PS 47) OX=93061 GN=SAOUHSC_01676 PE=3 SV=1
SA_Neg	117	1	2020-11-12_SA_spike_uniprot_proteome_UP000008816_CRAP	sp|Q2FZ82|SYI_STAA8	1173	105096	50	50	24	24	1.64	172357	0.275726	sp|Q2FZ82|SYI_STAA8 Isoleucine--tRNA ligase OS=Staphylococcus aureus (strain NCTC 8325 / PS 47) OX=93061 GN=ileS PE=3 SV=1
SA_Neg	83	1	2020-11-12_SA_spike_uniprot_proteome_UP000008816_CRAP	tr|Q2G029|Q2G029_STAA8	1622	56435	50	50	15	15	2.09	117949	0.188687	tr|Q2G029|Q2G029_STAA8 2,3-bisphosphoglycerate-independent phosphoglycerate mutase OS=Staphylococcus aureus (strain NCTC 8325 / PS 47) OX=93061 GN=gpmI PE=1 SV=1
SA_Neg	95	1	2020-11-12_SA_spike_uniprot_proteome_UP000008816_CRAP	sp|Q2G0F8|SYR_STAA8	1392	62388	51	51	22	22	3.46	215862	0.345322	sp|Q2G0F8|SYR_STAA8 Arginine--tRNA ligase OS=Staphylococcus aureus (strain NCTC 8325 / PS 47) OX=93061 GN=argS PE=3 SV=1
SA_Neg	118	1	2020-11-12_SA_spike_uniprot_proteome_UP000008816_CRAP	tr|Q2G1H9|Q2G1H9_STAA8	1159	274550	51	51	27	27	0.52	142766	0.228387	tr|Q2G1H9|Q2G1H9_STAA8 Acyl-CoA synthetase OS=Staphylococcus aureus (strain NCTC 8325 / PS 47) OX=93061 GN=SAOUHSC_00144 PE=3 SV=1
SA_Neg	80	1	2020-11-12_SA_spike_uniprot_proteome_UP000008816_CRAP	sp|Q2G0Q3|SYK_STAA8	1641	56684	52	52	20	20	3.45	195560	0.312843	sp|Q2G0Q3|SYK_STAA8 Lysine--tRNA ligase OS=Staphylococcus aureus (strain NCTC 8325 / PS 47) OX=93061 GN=lysS PE=3 SV=1
SA_Neg	30	1	2020-11-12_SA_spike_uniprot_proteome_UP000008816_CRAP	sp|Q2G2J2|SSAA2_STAA8	3520	29355	52	52	9	9	3.2	93936	0.150273	sp|Q2G2J2|SSAA2_STAA8 Staphylococcal secretory antigen ssaA2 OS=Staphylococcus aureus (strain NCTC 8325 / PS 47) OX=93061 GN=ssaA2 PE=1 SV=1
SA_Neg	67	1	2020-11-12_SA_spike_uniprot_proteome_UP000008816_CRAP	tr|Q2FZ53|Q2FZ53_STAA8	1875	25916	52	52	15	15	12.43	322136	0.515331	tr|Q2FZ53|Q2FZ53_STAA8 3-oxoacyl-[acyl-carrier-protein] reductase OS=Staphylococcus aureus (strain NCTC 8325 / PS 47) OX=93061 GN=SAOUHSC_01199 PE=1 SV=1
SA_Neg	90	1	2020-11-12_SA_spike_uniprot_proteome_UP000008816_CRAP	sp|Q2FWE6|UPP_STAA8	1498	23081	53	53	9	9	5.14	118636	0.189786	sp|Q2FWE6|UPP_STAA8 Uracil phosphoribosyltransferase OS=Staphylococcus aureus (strain NCTC 8325 / PS 47) OX=93061 GN=upp PE=3 SV=1
SA_Neg	78	1	2020-11-12_SA_spike_uniprot_proteome_UP000008816_CRAP	sp|Q2FXH9|PEPVL_STAA8	1649	52975	53	53	19	19	3.95	209251	0.334746	sp|Q2FXH9|PEPVL_STAA8 Putative dipeptidase SAOUHSC_01868 OS=Staphylococcus aureus (strain NCTC 8325 / PS 47) OX=93061 GN=SAOUHSC_01868 PE=3 SV=1
SA_Neg	64	1	2020-11-12_SA_spike_uniprot_proteome_UP000008816_CRAP	tr|Q2G0S0|Q2G0S0_STAA8	1953	23773	53	53	6	6	2.44	58006.1	0.0927943	tr|Q2G0S0|Q2G0S0_STAA8 50S ribosomal protein L25 OS=Staphylococcus aureus (strain NCTC 8325 / PS 47) OX=93061 GN=rplY PE=1 SV=1
SA_Neg	71	1	2020-11-12_SA_spike_uniprot_proteome_UP000008816_CRAP	sp|Q2FYJ6|EBH_STAA8	1797	1029310	54	54	41	41	0.19	195569	0.312858	sp|Q2FYJ6|EBH_STAA8 Extracellular matrix-binding protein ebh OS=Staphylococcus aureus (strain NCTC 8325 / PS 47) OX=93061 GN=ebh PE=1 SV=1
SA_Neg	86	1	2020-11-12_SA_spike_uniprot_proteome_UP000008816_CRAP	sp|Q2FXP7|SYT_STAA8	1557	74533	55	55	21	21	2.71	201984	0.323121	sp|Q2FXP7|SYT_STAA8 Threonine--tRNA ligase OS=Staphylococcus aureus (strain NCTC 8325 / PS 47) OX=93061 GN=thrS PE=3 SV=1
SA_Neg	81	1	2020-11-12_SA_spike_uniprot_proteome_UP000008816_CRAP	sp|Q2G241|SYE_STAA8	1636	56299	55	55	22	22	4.24	238708	0.381869	sp|Q2G241|SYE_STAA8 Glutamate--tRNA ligase OS=Staphylococcus aureus (strain NCTC 8325 / PS 47) OX=93061 GN=gltX PE=3 SV=1
SA_Neg	68	1	2020-11-12_SA_spike_uniprot_proteome_UP000008816_CRAP	sp|Q2FWD6|ALDH_STAA8	1855	51983	56	56	19	19	3.7	192337	0.307688	sp|Q2FWD6|ALDH_STAA8 Putative aldehyde dehydrogenase OS=Staphylococcus aureus (strain NCTC 8325 / PS 47) OX=93061 GN=SAOUHSC_02363 PE=3 SV=1
SA_Neg	65	1	2020-11-12_SA_spike_uniprot_proteome_UP000008816_CRAP	tr|Q2G1Y6|Q2G1Y6_STAA8	1911	69244	56	56	20	20	2.4	166186	0.265853	tr|Q2G1Y6|Q2G1Y6_STAA8 GTP-binding protein TypA, putative OS=Staphylococcus aureus (strain NCTC 8325 / PS 47) OX=93061 GN=SAOUHSC_01058 PE=4 SV=1
SA_Neg	52	1	2020-11-12_SA_spike_uniprot_proteome_UP000008816_CRAP	sp|Q2FWN4|CH60_STAA8	2322	57629	58	58	22	22	4.04	232821	0.372452	sp|Q2FWN4|CH60_STAA8 60 kDa chaperonin OS=Staphylococcus aureus (strain NCTC 8325 / PS 47) OX=93061 GN=groL PE=3 SV=1
SA_Neg	73	1	2020-11-12_SA_spike_uniprot_proteome_UP000008816_CRAP	sp|Q2G093|LTAS_STAA8	1790	74353	58	58	23	23	2.72	202240	0.32353	sp|Q2G093|LTAS_STAA8 Lipoteichoic acid synthase OS=Staphylococcus aureus (strain NCTC 8325 / PS 47) OX=93061 GN=ltaS PE=1 SV=1
SA_Neg	53	1	2020-11-12_SA_spike_uniprot_proteome_UP000008816_CRAP	sp|Q2FV17|ALF1_STAA8	2303	33034	59	59	17	17	7.72	255022	0.407968	sp|Q2FV17|ALF1_STAA8 Fructose-bisphosphate aldolase class 1 OS=Staphylococcus aureus (strain NCTC 8325 / PS 47) OX=93061 GN=fda PE=3 SV=1
SA_Neg	69	1	2020-11-12_SA_spike_uniprot_proteome_UP000008816_CRAP	sp|Q2FW38|RL13_STAA8	1854	16323	59	59	13	13	34.48	562817	0.900357	sp|Q2FW38|RL13_STAA8 50S ribosomal protein L13 OS=Staphylococcus aureus (strain NCTC 8325 / PS 47) OX=93061 GN=rplM PE=1 SV=1
SA_Neg	75	1	2020-11-12_SA_spike_uniprot_proteome_UP000008816_CRAP	sp|Q2FWE8|ATPA_STAA8	1744	54596	60	60	19	19	3.72	203097	0.324901	sp|Q2FWE8|ATPA_STAA8 ATP synthase subunit alpha OS=Staphylococcus aureus (strain NCTC 8325 / PS 47) OX=93061 GN=atpA PE=3 SV=1
SA_Neg	66	1	2020-11-12_SA_spike_uniprot_proteome_UP000008816_CRAP	sp|Q2FVK1|HLGB_STAA8	1882	36688	61	61	16	16	6.9	253147	0.404968	sp|Q2FVK1|HLGB_STAA8 Gamma-hemolysin component B OS=Staphylococcus aureus (strain NCTC 8325 / PS 47) OX=93061 GN=hlgB PE=1 SV=1
SA_Neg	77	1	2020-11-12_SA_spike_uniprot_proteome_UP000008816_CRAP	sp|Q2FXK6|RS4_STAA8	1676	22999	61	61	13	13	9.71	223320	0.357253	sp|Q2FXK6|RS4_STAA8 30S ribosomal protein S4 OS=Staphylococcus aureus (strain NCTC 8325 / PS 47) OX=93061 GN=rpsD PE=1 SV=1
SA_Neg	98	1	2020-11-12_SA_spike_uniprot_proteome_UP000008816_CRAP	sp|Q2FW12|RS3_STAA8	1375	24085	62	62	16	16	15.21	366333	0.586035	sp|Q2FW12|RS3_STAA8 30S ribosomal protein S3 OS=Staphylococcus aureus (strain NCTC 8325 / PS 47) OX=93061 GN=rpsC PE=1 SV=1
SA_Neg	58	1	2020-11-12_SA_spike_uniprot_proteome_UP000008816_CRAP	sp|Q2FWY9|GATA_STAA8	2098	52926	63	63	18	18	3.57	188946	0.302263	sp|Q2FWY9|GATA_STAA8 Glutamyl-tRNA(Gln) amidotransferase subunit A OS=Staphylococcus aureus (strain NCTC 8325 / PS 47) OX=93061 GN=gatA PE=3 SV=1
SA_Neg	56	1	2020-11-12_SA_spike_uniprot_proteome_UP000008816_CRAP	tr|Q2FW49|Q2FW49_STAA8	2209	61181	63	63	20	20	3	183543	0.29362	tr|Q2FW49|Q2FW49_STAA8 Acetolactate synthase, putative OS=Staphylococcus aureus (strain NCTC 8325 / PS 47) OX=93061 GN=SAOUHSC_02468 PE=3 SV=1
SA_Neg	50	1	2020-11-12_SA_spike_uniprot_proteome_UP000008816_CRAP	tr|Q2FYF9|Q2FYF9_STAA8	2424	43261	65	65	20	20	6.05	261729	0.418697	tr|Q2FYF9|Q2FYF9_STAA8 30S ribosomal protein S1 OS=Staphylococcus aureus (strain NCTC 8325 / PS 47) OX=93061 GN=SAOUHSC_01493 PE=3 SV=1
SA_Neg	70	1	2020-11-12_SA_spike_uniprot_proteome_UP000008816_CRAP	sp|O06446|SECA1_STAA8	1839	96084	66	66	33	33	3.3	317077	0.507239	sp|O06446|SECA1_STAA8 Protein translocase subunit SecA 1 OS=Staphylococcus aureus (strain NCTC 8325 / PS 47) OX=93061 GN=secA1 PE=1 SV=2
SA_Neg	119	1	2020-11-12_SA_spike_uniprot_proteome_UP000008816_CRAP	tr|Q2G2G0|Q2G2G0_STAA8	1159	16127	66	66	14	14	61.41	990359	1.58431	tr|Q2G2G0|Q2G2G0_STAA8 DM13 domain-containing protein OS=Staphylococcus aureus (strain NCTC 8325 / PS 47) OX=93061 GN=SAOUHSC_00717 PE=4 SV=1
SA_Neg	57	1	2020-11-12_SA_spike_uniprot_proteome_UP000008816_CRAP	sp|Q2G0Y7|IMDH_STAA8	2146	52910	68	68	24	24	7	370370	0.592493	sp|Q2G0Y7|IMDH_STAA8 Inosine-5'-monophosphate dehydrogenase OS=Staphylococcus aureus (strain NCTC 8325 / PS 47) OX=93061 GN=guaB PE=3 SV=1
SA_Neg	51	1	2020-11-12_SA_spike_uniprot_proteome_UP000008816_CRAP	tr|Q2G0J0|Q2G0J0_STAA8	2394	35022	69	69	12	12	3.77	132033	0.211217	tr|Q2G0J0|Q2G0J0_STAA8 Phosphate acetyltransferase OS=Staphylococcus aureus (strain NCTC 8325 / PS 47) OX=93061 GN=SAOUHSC_00574 PE=3 SV=1
SA_Neg	63	1	2020-11-12_SA_spike_uniprot_proteome_UP000008816_CRAP	tr|Q2G2C1|Q2G2C1_STAA8	1960	128697	69	69	36	36	2.29	294716	0.471467	tr|Q2G2C1|Q2G2C1_STAA8 Pyruvate carboxylase OS=Staphylococcus aureus (strain NCTC 8325 / PS 47) OX=93061 GN=SAOUHSC_01064 PE=4 SV=1
SA_Neg	84	1	2020-11-12_SA_spike_uniprot_proteome_UP000008816_CRAP	sp|Q2FY08|SYG_STAA8	1619	53816	75	75	24	24	5.6	301370	0.482111	sp|Q2FY08|SYG_STAA8 Glycine--tRNA ligase OS=Staphylococcus aureus (strain NCTC 8325 / PS 47) OX=93061 GN=glyQS PE=3 SV=1
SA_Neg	62	1	2020-11-12_SA_spike_uniprot_proteome_UP000008816_CRAP	tr|Q2FY60|Q2FY60_STAA8	2041	51908	75	75	22	22	6.07	315082	0.504046	tr|Q2FY60|Q2FY60_STAA8 6-phosphogluconate dehydrogenase, decarboxylating OS=Staphylococcus aureus (strain NCTC 8325 / PS 47) OX=93061 GN=SAOUHSC_01605 PE=3 SV=1
SA_Neg	38	1	2020-11-12_SA_spike_uniprot_proteome_UP000008816_CRAP	sp|Q2FZT4|Y906_STAA8	3092	33139	76	76	18	18	10.16	336692	0.538618	sp|Q2FZT4|Y906_STAA8 Uncharacterized protein SAOUHSC_00906 OS=Staphylococcus aureus (strain NCTC 8325 / PS 47) OX=93061 GN=SAOUHSC_00906 PE=3 SV=1
SA_Neg	60	1	2020-11-12_SA_spike_uniprot_proteome_UP000008816_CRAP	sp|Q2G0P0|RL1_STAA8	2085	24693	78	78	13	13	11.86	292859	0.468496	sp|Q2G0P0|RL1_STAA8 50S ribosomal protein L1 OS=Staphylococcus aureus (strain NCTC 8325 / PS 47) OX=93061 GN=rplA PE=3 SV=1
SA_Neg	35	1	2020-11-12_SA_spike_uniprot_proteome_UP000008816_CRAP	sp|Q2G030|TPIS_STAA8	3203	27413	80	80	15	15	8.97	245895	0.393366	sp|Q2G030|TPIS_STAA8 Triosephosphate isomerase OS=Staphylococcus aureus (strain NCTC 8325 / PS 47) OX=93061 GN=tpiA PE=3 SV=1
SA_Neg	55	1	2020-11-12_SA_spike_uniprot_proteome_UP000008816_CRAP	sp|Q2G2D0|IF2_STAA8	2250	77915	83	83	25	25	3.12	243095	0.388887	sp|Q2G2D0|IF2_STAA8 Translation initiation factor IF-2 OS=Staphylococcus aureus (strain NCTC 8325 / PS 47) OX=93061 GN=infB PE=3 SV=1
SA_Neg	22	1	2020-11-12_SA_spike_uniprot_proteome_UP000008816_CRAP	sp|Q2FZ89|FTSZ_STAA8	3920	41012	84	84	18	18	6.87	281752	0.450729	sp|Q2FZ89|FTSZ_STAA8 Cell division protein FtsZ OS=Staphylococcus aureus (strain NCTC 8325 / PS 47) OX=93061 GN=ftsZ PE=1 SV=1
SA_Neg	39	1	2020-11-12_SA_spike_uniprot_proteome_UP000008816_CRAP	sp|Q2FXL6|Y1819_STAA8	2986	18509	85	85	12	12	13.9	257275	0.411571	sp|Q2FXL6|Y1819_STAA8 Putative universal stress protein SAOUHSC_01819 OS=Staphylococcus aureus (strain NCTC 8325 / PS 47) OX=93061 GN=SAOUHSC_01819 PE=3 SV=1
SA_Neg	42	1	2020-11-12_SA_spike_uniprot_proteome_UP000008816_CRAP	sp|Q2G155|LIP2_STAA8	2766	76341	85	85	27	27	3.74	285515	0.456748	sp|Q2G155|LIP2_STAA8 Lipase 2 OS=Staphylococcus aureus (strain NCTC 8325 / PS 47) OX=93061 GN=lip2 PE=1 SV=1
SA_Neg	43	1	2020-11-12_SA_spike_uniprot_proteome_UP000008816_CRAP	tr|Q2FYY6|Q2FYY6_STAA8	2722	51038	85	85	17	17	3.09	157707	0.25229	tr|Q2FYY6|Q2FYY6_STAA8 Glutamine synthetase OS=Staphylococcus aureus (strain NCTC 8325 / PS 47) OX=93061 GN=SAOUHSC_01287 PE=3 SV=1
SA_Neg	33	1	2020-11-12_SA_spike_uniprot_proteome_UP000008816_CRAP	sp|Q2FW66|ASP23_STAA8	3273	19180	86	86	11	11	9.93	190457	0.304681	sp|Q2FW66|ASP23_STAA8 Alkaline shock protein 23 OS=Staphylococcus aureus (strain NCTC 8325 / PS 47) OX=93061 GN=asp23 PE=3 SV=1
SA_Neg	40	1	2020-11-12_SA_spike_uniprot_proteome_UP000008816_CRAP	sp|Q2FXL5|ACKA_STAA8	2864	44061	86	86	20	20	7.25	319442	0.511022	sp|Q2FXL5|ACKA_STAA8 Acetate kinase OS=Staphylococcus aureus (strain NCTC 8325 / PS 47) OX=93061 GN=ackA PE=3 SV=1
SA_Neg	45	1	2020-11-12_SA_spike_uniprot_proteome_UP000008816_CRAP	sp|Q2FZ25|RS2_STAA8	2673	29122	86	86	15	15	10.69	311314	0.49802	sp|Q2FZ25|RS2_STAA8 30S ribosomal protein S2 OS=Staphylococcus aureus (strain NCTC 8325 / PS 47) OX=93061 GN=rpsB PE=1 SV=2
SA_Neg	47	1	2020-11-12_SA_spike_uniprot_proteome_UP000008816_CRAP	sp|Q2FWZ0|GATB_STAA8	2530	53669	88	88	29	29	9.64	517369	0.827653	sp|Q2FWZ0|GATB_STAA8 Aspartyl/glutamyl-tRNA(Asn/Gln) amidotransferase subunit B OS=Staphylococcus aureus (strain NCTC 8325 / PS 47) OX=93061 GN=gatB PE=3 SV=1
SA_Neg	49	1	2020-11-12_SA_spike_uniprot_proteome_UP000008816_CRAP	sp|Q2G2S6|PRSA_STAA8	2489	35662	88	88	24	24	18.28	651901	1.04287	sp|Q2G2S6|PRSA_STAA8 Foldase protein PrsA OS=Staphylococcus aureus (strain NCTC 8325 / PS 47) OX=93061 GN=prsA PE=3 SV=1
SA_Neg	28	1	2020-11-12_SA_spike_uniprot_proteome_UP000008816_CRAP	sp|Q2G0G1|ADH_STAA8	3679	36347	89	89	18	18	7.1	258064	0.412833	sp|Q2G0G1|ADH_STAA8 Alcohol dehydrogenase OS=Staphylococcus aureus (strain NCTC 8325 / PS 47) OX=93061 GN=adh PE=3 SV=1
SA_Neg	26	1	2020-11-12_SA_spike_uniprot_proteome_UP000008816_CRAP	tr|Q2G0Q8|Q2G0Q8_STAA8	3704	33001	91	91	13	13	7.78	256748	0.410728	tr|Q2G0Q8|Q2G0Q8_STAA8 Cysteine synthase OS=Staphylococcus aureus (strain NCTC 8325 / PS 47) OX=93061 GN=SAOUHSC_00488 PE=3 SV=1
SA_Neg	48	1	2020-11-12_SA_spike_uniprot_proteome_UP000008816_CRAP	sp|Q2FUX7|ARCA_STAA8	2494	47069	92	92	25	25	8.46	398204	0.63702	sp|Q2FUX7|ARCA_STAA8 Arginine deiminase OS=Staphylococcus aureus (strain NCTC 8325 / PS 47) OX=93061 GN=arcA PE=3 SV=1
SA_Neg	41	1	2020-11-12_SA_spike_uniprot_proteome_UP000008816_CRAP	tr|Q2FUX8|Q2FUX8_STAA8	2847	37831	93	93	15	15	4.95	187263	0.299572	tr|Q2FUX8|Q2FUX8_STAA8 Ornithine carbamoyltransferase OS=Staphylococcus aureus (strain NCTC 8325 / PS 47) OX=93061 GN=argF PE=3 SV=1
SA_Neg	23	1	2020-11-12_SA_spike_uniprot_proteome_UP000008816_CRAP	tr|Q2FZG4|Q2FZG4_STAA8	3893	41357	93	93	14	14	3.62	149712	0.2395	tr|Q2FZG4|Q2FZG4_STAA8 Pyruvate dehydrogenase E1 component subunit alpha OS=Staphylococcus aureus (strain NCTC 8325 / PS 47) OX=93061 GN=pdhA PE=4 SV=1
SA_Neg	32	1	2020-11-12_SA_spike_uniprot_proteome_UP000008816_CRAP	sp|Q2FWF0|ATPB_STAA8	3372	51368	97	97	19	19	5.12	263004	0.420736	sp|Q2FWF0|ATPB_STAA8 ATP synthase subunit beta OS=Staphylococcus aureus (strain NCTC 8325 / PS 47) OX=93061 GN=atpD PE=3 SV=1
SA_Neg	27	1	2020-11-12_SA_spike_uniprot_proteome_UP000008816_CRAP	sp|Q2FZU0|G6PI_STAA8	3683	49837	99	99	21	21	5.48	273107	0.436898	sp|Q2FZU0|G6PI_STAA8 Glucose-6-phosphate isomerase OS=Staphylococcus aureus (strain NCTC 8325 / PS 47) OX=93061 GN=pgi PE=3 SV=1
SA_Neg	36	1	2020-11-12_SA_spike_uniprot_proteome_UP000008816_CRAP	sp|Q2G1X0|HLA_STAA8	3157	35951	99	99	19	19	10.74	386114	0.617679	sp|Q2G1X0|HLA_STAA8 Alpha-hemolysin OS=Staphylococcus aureus (strain NCTC 8325 / PS 47) OX=93061 GN=hly PE=1 SV=1
SA_Neg	29	1	2020-11-12_SA_spike_uniprot_proteome_UP000008816_CRAP	sp|Q2FW18|RL5_STAA8	3537	20254	102	102	14	14	49.98	1.01229e+06	1.6194	sp|Q2FW18|RL5_STAA8 50S ribosomal protein L5 OS=Staphylococcus aureus (strain NCTC 8325 / PS 47) OX=93061 GN=rplE PE=1 SV=1
SA_Neg	34	1	2020-11-12_SA_spike_uniprot_proteome_UP000008816_CRAP	sp|Q2FWP0|LUKL1_STAA8	3246	38754	110	110	20	20	10	387540	0.619961	sp|Q2FWP0|LUKL1_STAA8 Uncharacterized leukocidin-like protein 1 OS=Staphylococcus aureus (strain NCTC 8325 / PS 47) OX=93061 GN=SAOUHSC_02241 PE=1 SV=1
SA_Neg	37	1	2020-11-12_SA_spike_uniprot_proteome_UP000008816_CRAP	sp|Q2FXQ6|TIG_STAA8	3128	48579	110	110	20	20	5.78	280787	0.449184	sp|Q2FXQ6|TIG_STAA8 Trigger factor OS=Staphylococcus aureus (strain NCTC 8325 / PS 47) OX=93061 GN=tig PE=3 SV=1
SA_Neg	44	1	2020-11-12_SA_spike_uniprot_proteome_UP000008816_CRAP	sp|P47768|RPOB_STAA8	2704	133412	111	111	44	44	3.34	445596	0.712835	sp|P47768|RPOB_STAA8 DNA-directed RNA polymerase subunit beta OS=Staphylococcus aureus (strain NCTC 8325 / PS 47) OX=93061 GN=rpoB PE=3 SV=2
SA_Neg	19	1	2020-11-12_SA_spike_uniprot_proteome_UP000008816_CRAP	tr|Q2FYT8|Q2FYT8_STAA8	4426	68317	115	115	27	27	4.35	297179	0.475407	tr|Q2FYT8|Q2FYT8_STAA8 Transketolase OS=Staphylococcus aureus (strain NCTC 8325 / PS 47) OX=93061 GN=SAOUHSC_01337 PE=3 SV=1
SA_Neg	25	1	2020-11-12_SA_spike_uniprot_proteome_UP000008816_CRAP	sp|Q2FZ23|EFTS_STAA8	3769	32566	116	116	26	26	47.72	1.55405e+06	2.48606	sp|Q2FZ23|EFTS_STAA8 Elongation factor Ts OS=Staphylococcus aureus (strain NCTC 8325 / PS 47) OX=93061 GN=tsf PE=3 SV=1
SA_Neg	59	1	2020-11-12_SA_spike_uniprot_proteome_UP000008816_CRAP	tr|Q2FWW1|Q2FWW1_STAA8	2092	65534	117	117	25	25	4.05	265413	0.424589	tr|Q2FWW1|Q2FWW1_STAA8 MHC class II analog protein OS=Staphylococcus aureus (strain NCTC 8325 / PS 47) OX=93061 GN=SAOUHSC_02161 PE=4 SV=1
SA_Neg	31	1	2020-11-12_SA_spike_uniprot_proteome_UP000008816_CRAP	tr|Q2G2A4|Q2G2A4_STAA8	3436	46372	122	122	20	20	7.14	331096	0.529665	tr|Q2G2A4|Q2G2A4_STAA8 Dihydrolipoamide acetyltransferase component of pyruvate dehydrogenase complex OS=Staphylococcus aureus (strain NCTC 8325 / PS 47) OX=93061 GN=SAOUHSC_01042 PE=3 SV=1
SA_Neg	24	1	2020-11-12_SA_spike_uniprot_proteome_UP000008816_CRAP	tr|Q2FWD3|Q2FWD3_STAA8	3830	30909	123	123	16	16	12.36	382035	0.611154	tr|Q2FWD3|Q2FWD3_STAA8 Fructose-1,6-bisphosphate aldolase OS=Staphylococcus aureus (strain NCTC 8325 / PS 47) OX=93061 GN=SAOUHSC_02366 PE=3 SV=1
SA_Neg	18	1	2020-11-12_SA_spike_uniprot_proteome_UP000008816_CRAP	sp|Q2G031|PGK_STAA8	4500	42621	125	125	21	21	7.86	335001	0.535912	sp|Q2G031|PGK_STAA8 Phosphoglycerate kinase OS=Staphylococcus aureus (strain NCTC 8325 / PS 47) OX=93061 GN=pgk PE=3 SV=1
SA_Neg	20	1	2020-11-12_SA_spike_uniprot_proteome_UP000008816_CRAP	sp|Q2FXZ2|DNAK_STAA8	4262	66367	129	129	30	30	6.25	414794	0.663559	sp|Q2FXZ2|DNAK_STAA8 Chaperone protein DnaK OS=Staphylococcus aureus (strain NCTC 8325 / PS 47) OX=93061 GN=dnaK PE=3 SV=1
SA_Neg	13	1	2020-11-12_SA_spike_uniprot_proteome_UP000008816_CRAP	tr|Q2FYG2|Q2FYG2_STAA8	5980	9620	136	136	9	9	44.16	424819	0.679597	tr|Q2FYG2|Q2FYG2_STAA8 DNA-binding protein HU, putative OS=Staphylococcus aureus (strain NCTC 8325 / PS 47) OX=93061 GN=SAOUHSC_01490 PE=3 SV=1
SA_Neg	17	1	2020-11-12_SA_spike_uniprot_proteome_UP000008816_CRAP	tr|Q2G2A3|Q2G2A3_STAA8	4810	49588	138	138	25	25	9	446292	0.713948	tr|Q2G2A3|Q2G2A3_STAA8 Dihydrolipoyl dehydrogenase OS=Staphylococcus aureus (strain NCTC 8325 / PS 47) OX=93061 GN=SAOUHSC_01043 PE=3 SV=1
SA_Neg	21	1	2020-11-12_SA_spike_uniprot_proteome_UP000008816_CRAP	sp|Q2G0N5|RPOC_STAA8	4019	135783	139	139	58	58	5.16	700640	1.12084	sp|Q2G0N5|RPOC_STAA8 DNA-directed RNA polymerase subunit beta' OS=Staphylococcus aureus (strain NCTC 8325 / PS 47) OX=93061 GN=rpoC PE=3 SV=2
SA_Neg	14	1	2020-11-12_SA_spike_uniprot_proteome_UP000008816_CRAP	sp|Q2FZK7|ATL_STAA8	5752	137346	160	160	51	51	3.86	530156	0.848107	sp|Q2FZK7|ATL_STAA8 Bifunctional autolysin OS=Staphylococcus aureus (strain NCTC 8325 / PS 47) OX=93061 GN=atl PE=1 SV=1
SA_Neg	11	1	2020-11-12_SA_spike_uniprot_proteome_UP000008816_CRAP	sp|Q2FV74|CLPL_STAA8	6697	77881	167	167	47	47	12.66	985973	1.57729	sp|Q2FV74|CLPL_STAA8 ATP-dependent Clp protease ATP-binding subunit ClpL OS=Staphylococcus aureus (strain NCTC 8325 / PS 47) OX=93061 GN=clpL PE=2 SV=1
SA_Neg	16	1	2020-11-12_SA_spike_uniprot_proteome_UP000008816_CRAP	tr|Q2FV16|Q2FV16_STAA8	4951	56102	176	176	33	33	13.08	733814	1.17391	tr|Q2FV16|Q2FV16_STAA8 Probable malate:quinone oxidoreductase OS=Staphylococcus aureus (strain NCTC 8325 / PS 47) OX=93061 GN=mqo PE=3 SV=1
SA_Neg	12	1	2020-11-12_SA_spike_uniprot_proteome_UP000008816_CRAP	sp|Q2FXM9|KPYK_STAA8	6516	63247	178	178	34	34	10.93	691290	1.10588	sp|Q2FXM9|KPYK_STAA8 Pyruvate kinase OS=Staphylococcus aureus (strain NCTC 8325 / PS 47) OX=93061 GN=pyk PE=3 SV=1
SA_Neg	15	1	2020-11-12_SA_spike_uniprot_proteome_UP000008816_CRAP	sp|Q2FWN9|LUKL2_STAA8	5600	40456	181	181	22	22	8.97	362890	0.580528	sp|Q2FWN9|LUKL2_STAA8 Uncharacterized leukocidin-like protein 2 OS=Staphylococcus aureus (strain NCTC 8325 / PS 47) OX=93061 GN=SAOUHSC_02243 PE=1 SV=1
SA_Neg	7	1	2020-11-12_SA_spike_uniprot_proteome_UP000008816_CRAP	sp|Q2G028|ENO_STAA8	9627	47134	210	210	22	22	8.41	396397	0.634129	sp|Q2G028|ENO_STAA8 Enolase OS=Staphylococcus aureus (strain NCTC 8325 / PS 47) OX=93061 GN=eno PE=1 SV=1
SA_Neg	9	1	2020-11-12_SA_spike_uniprot_proteome_UP000008816_CRAP	tr|Q2G2A5|Q2G2A5_STAA8	7686	35224	210	210	22	22	16.75	590002	0.943846	tr|Q2G2A5|Q2G2A5_STAA8 Pyruvate dehydrogenase complex, E1 component, pyruvate dehydrogenase beta subunit, putative OS=Staphylococcus aureus (strain NCTC 8325 / PS 47) OX=93061 GN=SAOUHSC_01041 PE=4 SV=1
SA_Neg	4	1	2020-11-12_SA_spike_uniprot_proteome_UP000008816_CRAP	sp|Q2FV52|ISAA_STAA8	12924	24188	218	218	6	6	3	72564	0.116083	sp|Q2FV52|ISAA_STAA8 Probable transglycosylase IsaA OS=Staphylococcus aureus (strain NCTC 8325 / PS 47) OX=93061 GN=isaA PE=1 SV=1
SA_Neg	5	1	2020-11-12_SA_spike_uniprot_proteome_UP000008816_CRAP	sp|Q2G0N1|EFG_STAA8	10025	76794	242	242	34	34	7.63	585938	0.937345	sp|Q2G0N1|EFG_STAA8 Elongation factor G OS=Staphylococcus aureus (strain NCTC 8325 / PS 47) OX=93061 GN=fusA PE=1 SV=3
SA_Neg	8	1	2020-11-12_SA_spike_uniprot_proteome_UP000008816_CRAP	sp|Q2G1D8|PFLB_STAA8	9313	85176	250	250	42	42	12.38	1.05448e+06	1.68688	sp|Q2G1D8|PFLB_STAA8 Formate acetyltransferase OS=Staphylococcus aureus (strain NCTC 8325 / PS 47) OX=93061 GN=pflB PE=3 SV=1
SA_Neg	3	1	2020-11-12_SA_spike_uniprot_proteome_UP000008816_CRAP	tr|Q2G032|Q2G032_STAA8	14633	36350	344	344	21	21	15.27	555064	0.887955	tr|Q2G032|Q2G032_STAA8 Glyceraldehyde-3-phosphate dehydrogenase OS=Staphylococcus aureus (strain NCTC 8325 / PS 47) OX=93061 GN=SAOUHSC_00795 PE=3 SV=1
SA_Neg	1	1	2020-11-12_SA_spike_uniprot_proteome_UP000008816_CRAP	sp|Q2G0N0|EFTU_STAA8	25121	43123	563	563	25	25	19.95	860304	1.37626	sp|Q2G0N0|EFTU_STAA8 Elongation factor Tu OS=Staphylococcus aureus (strain NCTC 8325 / PS 47) OX=93061 GN=tuf PE=3 SV=1
									sum of empai =			6.05705e+07	96.8967

## Sheet: SA_S1
	Family	Member	Database	Accession	Score	Mass	Num. of matches	Num. of significant matches	Num. of sequences	Num. of significant sequences	emPAI	MWxEmpai	protein content (%)	Description
SA_S1	185	1	2020-11-12_SA_spike_uniprot_proteome_UP000008816_CRAP	sp|O05204|AHPF_STAA8	650	54871	25	25	13	13	1.73	94926.8	0.169827	sp|O05204|AHPF_STAA8 Alkyl hydroperoxide reductase subunit F OS=Staphylococcus aureus (strain NCTC 8325 / PS 47) OX=93061 GN=ahpF PE=3 SV=1
SA_S1	72	1	2020-11-12_SA_spike_uniprot_proteome_UP000008816_CRAP	sp|O06446|SECA1_STAA8	1744	96084	68	68	34	34	3.49	335333	0.59992	sp|O06446|SECA1_STAA8 Protein translocase subunit SecA 1 OS=Staphylococcus aureus (strain NCTC 8325 / PS 47) OX=93061 GN=secA1 PE=1 SV=2
SA_S1	112	1	2020-11-12_SA_spike_uniprot_proteome_UP000008816_CRAP	sp|O07325|FTSA_STAA8	1068	53040	41	41	15	15	2.31	122522	0.219196	sp|O07325|FTSA_STAA8 Cell division protein FtsA OS=Staphylococcus aureus (strain NCTC 8325 / PS 47) OX=93061 GN=ftsA PE=1 SV=2
SA_S1	511	1	2020-11-12_SA_spike_uniprot_proteome_UP000008816_CRAP	sp|O08387|SECY_STAA8	100	47118	6	6	4	4	0.43	20260.7	0.036247	sp|O08387|SECY_STAA8 Protein translocase subunit SecY OS=Staphylococcus aureus (strain NCTC 8325 / PS 47) OX=93061 GN=secY PE=3 SV=2
SA_S1	471	1	2020-11-12_SA_spike_uniprot_proteome_UP000008816_CRAP	sp|O34090|HEM3_STAA8	125	34517	3	3	3	3	0.44	15187.5	0.0271708	sp|O34090|HEM3_STAA8 Porphobilinogen deaminase OS=Staphylococcus aureus (strain NCTC 8325 / PS 47) OX=93061 GN=hemC PE=3 SV=1
SA_S1	210	1	2020-11-12_SA_spike_uniprot_proteome_UP000008816_CRAP	sp|O52582|CDR_STAA8	579	49302	19	19	11	11	1.57	77404.1	0.138478	sp|O52582|CDR_STAA8 Coenzyme A disulfide reductase OS=Staphylococcus aureus (strain NCTC 8325 / PS 47) OX=93061 GN=cdr PE=1 SV=3
SA_S1	742	1	2020-11-12_SA_spike_uniprot_proteome_UP000008816_CRAP	sp|P02976|SPA_STAA8	32	56403	1	1	1	1	0.08	4512.24	0.00807252	sp|P02976|SPA_STAA8 Immunoglobulin G-binding protein A OS=Staphylococcus aureus (strain NCTC 8325 / PS 47) OX=93061 GN=spa PE=1 SV=3
SA_S1	644	1	2020-11-12_SA_spike_uniprot_proteome_UP000008816_CRAP	sp|P0A084|MSRA1_STAA8	49	19690	1	1	1	1	0.24	4725.6	0.00845422	sp|P0A084|MSRA1_STAA8 Peptide methionine sulfoxide reductase MsrA 1 OS=Staphylococcus aureus (strain NCTC 8325 / PS 47) OX=93061 GN=msrA1 PE=3 SV=1
SA_S1	203	1	2020-11-12_SA_spike_uniprot_proteome_UP000008816_CRAP	sp|P0A086|MSRA2_STAA8	594	20713	20	20	9	9	5.13	106258	0.190098	sp|P0A086|MSRA2_STAA8 Peptide methionine sulfoxide reductase MsrA 2 OS=Staphylococcus aureus (strain NCTC 8325 / PS 47) OX=93061 GN=msrA2 PE=1 SV=1
SA_S1	182	1	2020-11-12_SA_spike_uniprot_proteome_UP000008816_CRAP	sp|P0A088|MSRB_STAA8	699	16359	19	19	5	5	2.58	42206.2	0.075508	sp|P0A088|MSRB_STAA8 Peptide methionine sulfoxide reductase MsrB OS=Staphylococcus aureus (strain NCTC 8325 / PS 47) OX=93061 GN=msrB PE=1 SV=1
SA_S1	82	1	2020-11-12_SA_spike_uniprot_proteome_UP000008816_CRAP	sp|P0A0B7|AHPC_STAA8	1521	21101	44	44	9	9	4.96	104661	0.187241	sp|P0A0B7|AHPC_STAA8 Alkyl hydroperoxide reductase C OS=Staphylococcus aureus (strain NCTC 8325 / PS 47) OX=93061 GN=ahpC PE=1 SV=1
SA_S1	181	1	2020-11-12_SA_spike_uniprot_proteome_UP000008816_CRAP	sp|P0A0F4|RL11_STAA8	699	14911	21	21	6	6	6.05	90211.6	0.161391	sp|P0A0F4|RL11_STAA8 50S ribosomal protein L11 OS=Staphylococcus aureus (strain NCTC 8325 / PS 47) OX=93061 GN=rplK PE=3 SV=2
SA_S1	89	1	2020-11-12_SA_spike_uniprot_proteome_UP000008816_CRAP	sp|P0A0F8|RL15_STAA8	1411	15587	34	34	10	10	13.49	210269	0.376176	sp|P0A0F8|RL15_STAA8 50S ribosomal protein L15 OS=Staphylococcus aureus (strain NCTC 8325 / PS 47) OX=93061 GN=rplO PE=1 SV=1
SA_S1	166	1	2020-11-12_SA_spike_uniprot_proteome_UP000008816_CRAP	sp|P0A0G2|RL30_STAA8	737	6550	22	22	7	7	71.57	468783	0.838666	sp|P0A0G2|RL30_STAA8 50S ribosomal protein L30 OS=Staphylococcus aureus (strain NCTC 8325 / PS 47) OX=93061 GN=rpmD PE=1 SV=1
SA_S1	227	1	2020-11-12_SA_spike_uniprot_proteome_UP000008816_CRAP	sp|P0A0H0|RS12_STAA8	524	15323	25	25	8	8	7.75	118753	0.212453	sp|P0A0H0|RS12_STAA8 30S ribosomal protein S12 OS=Staphylococcus aureus (strain NCTC 8325 / PS 47) OX=93061 GN=rpsL PE=1 SV=1
SA_S1	415	1	2020-11-12_SA_spike_uniprot_proteome_UP000008816_CRAP	sp|P0A0J0|SIGA_STAA8	166	42145	7	7	3	3	0.35	14750.7	0.0263895	sp|P0A0J0|SIGA_STAA8 RNA polymerase sigma factor SigA OS=Staphylococcus aureus (strain NCTC 8325 / PS 47) OX=93061 GN=sigA PE=1 SV=1
SA_S1	137	1	2020-11-12_SA_spike_uniprot_proteome_UP000008816_CRAP	sp|P0A0J3|SODM1_STAA8	904	22697	26	26	4	4	1.1	24966.7	0.0446661	sp|P0A0J3|SODM1_STAA8 Superoxide dismutase [Mn] 1 OS=Staphylococcus aureus (strain NCTC 8325 / PS 47) OX=93061 GN=sodA PE=1 SV=1
SA_S1	684	1	2020-11-12_SA_spike_uniprot_proteome_UP000008816_CRAP	sp|P0A0K3|Y2013_STAA8	42	18666	2	2	2	2	0.56	10453	0.0187006	sp|P0A0K3|Y2013_STAA8 Uncharacterized protein SAOUHSC_02013 OS=Staphylococcus aureus (strain NCTC 8325 / PS 47) OX=93061 GN=SAOUHSC_02013 PE=3 SV=1
SA_S1	172	1	2020-11-12_SA_spike_uniprot_proteome_UP000008816_CRAP	sp|P0C0V7|GLMM_STAA8	727	49326	25	25	14	14	2.33	114930	0.205612	sp|P0C0V7|GLMM_STAA8 Phosphoglucosamine mutase OS=Staphylococcus aureus (strain NCTC 8325 / PS 47) OX=93061 GN=glmM PE=1 SV=1
SA_S1	578	1	2020-11-12_SA_spike_uniprot_proteome_UP000008816_CRAP	sp|P0C7Y1|PSMA1_STAA8	70	2258	2	2	1	1	4.07	9190.06	0.0164413	sp|P0C7Y1|PSMA1_STAA8 Phenol-soluble modulin alpha 1 peptide OS=Staphylococcus aureus (strain NCTC 8325 / PS 47) OX=93061 GN=psmA1 PE=1 SV=1
SA_S1	677	1	2020-11-12_SA_spike_uniprot_proteome_UP000008816_CRAP	sp|P0C818|PSMA4_STAA8	44	2170	2	2	1	1	4.07	8831.9	0.0158005	sp|P0C818|PSMA4_STAA8 Phenol-soluble modulin alpha 4 peptide OS=Staphylococcus aureus (strain NCTC 8325 / PS 47) OX=93061 GN=psmA4 PE=3 SV=1
SA_S1	5	1	2020-11-12_SA_spike_uniprot_proteome_UP000008816_CRAP	sp|P0DTC2_S1|SPIKE_S1_SARS2	12873	76960	403	403	30	30	4.53	348629	0.623706	sp|P0DTC2_S1|SPIKE_S1_SARS2 Spike glycoprotein S1 OS=Severe acute respiratory syndrome coronavirus 2 OX=2697049 GN=S PE=1 SV=1
SA_S1	740	1	2020-11-12_SA_spike_uniprot_proteome_UP000008816_CRAP	sp|P14738|FNBA_STAA8	30	111713	2	2	2	2	0.08	8937.04	0.0159886	sp|P14738|FNBA_STAA8 Fibronectin-binding protein A OS=Staphylococcus aureus (strain NCTC 8325 / PS 47) OX=93061 GN=fnbA PE=1 SV=1
SA_S1	43	1	2020-11-12_SA_spike_uniprot_proteome_UP000008816_CRAP	sp|P47768|RPOB_STAA8	2546	133412	109	109	43	43	3.07	409575	0.73274	sp|P47768|RPOB_STAA8 DNA-directed RNA polymerase subunit beta OS=Staphylococcus aureus (strain NCTC 8325 / PS 47) OX=93061 GN=rpoB PE=3 SV=2
SA_S1	167	1	2020-11-12_SA_spike_uniprot_proteome_UP000008816_CRAP	sp|P48860|RL7_STAA8	734	12704	36	36	7	7	12.61	160197	0.286597	sp|P48860|RL7_STAA8 50S ribosomal protein L7/L12 OS=Staphylococcus aureus (strain NCTC 8325 / PS 47) OX=93061 GN=rplL PE=3 SV=2
SA_S1	104	1	2020-11-12_SA_spike_uniprot_proteome_UP000008816_CRAP	sp|P48940|RS7_STAA8	1181	17783	32	32	7	7	4.17	74155.1	0.132665	sp|P48940|RS7_STAA8 30S ribosomal protein S7 OS=Staphylococcus aureus (strain NCTC 8325 / PS 47) OX=93061 GN=rpsG PE=1 SV=2
SA_S1	320	1	2020-11-12_SA_spike_uniprot_proteome_UP000008816_CRAP	sp|P52078|Y997_STAA8	273	45657	9	9	6	6	0.74	33786.2	0.0604444	sp|P52078|Y997_STAA8 Uncharacterized protein SAOUHSC_00997 OS=Staphylococcus aureus (strain NCTC 8325 / PS 47) OX=93061 GN=SAOUHSC_00997 PE=3 SV=2
SA_S1	729	1	2020-11-12_SA_spike_uniprot_proteome_UP000008816_CRAP	sp|P60070|RSBV_STAA8	34	12197	1	1	1	1	0.4	4878.8	0.0087283	sp|P60070|RSBV_STAA8 Anti-sigma-B factor antagonist OS=Staphylococcus aureus (strain NCTC 8325 / PS 47) OX=93061 GN=rsbV PE=3 SV=1
SA_S1	372	1	2020-11-12_SA_spike_uniprot_proteome_UP000008816_CRAP	sp|P60393|RSMH_STAA8	209	35752	4	4	3	3	0.42	15015.8	0.0268637	sp|P60393|RSMH_STAA8 Ribosomal RNA small subunit methyltransferase H OS=Staphylococcus aureus (strain NCTC 8325 / PS 47) OX=93061 GN=rsmH PE=3 SV=1
SA_S1	83	1	2020-11-12_SA_spike_uniprot_proteome_UP000008816_CRAP	sp|P60430|RL2_STAA8	1507	30182	53	53	10	10	4.33	130688	0.233804	sp|P60430|RL2_STAA8 50S ribosomal protein L2 OS=Staphylococcus aureus (strain NCTC 8325 / PS 47) OX=93061 GN=rplB PE=1 SV=1
SA_S1	533	1	2020-11-12_SA_spike_uniprot_proteome_UP000008816_CRAP	sp|P60643|LRGB_STAA8	88	25127	3	3	2	2	0.4	10050.8	0.0179811	sp|P60643|LRGB_STAA8 Antiholin-like protein LrgB OS=Staphylococcus aureus (strain NCTC 8325 / PS 47) OX=93061 GN=lrgB PE=1 SV=1
SA_S1	543	1	2020-11-12_SA_spike_uniprot_proteome_UP000008816_CRAP	sp|P68805|MSCL_STAA8	83	13607	6	6	2	2	0.83	11293.8	0.0202049	sp|P68805|MSCL_STAA8 Large-conductance mechanosensitive channel OS=Staphylococcus aureus (strain NCTC 8325 / PS 47) OX=93061 GN=mscL PE=1 SV=1
SA_S1	556	1	2020-11-12_SA_spike_uniprot_proteome_UP000008816_CRAP	sp|P72358|LRGA_STAA8	78	15862	3	3	2	2	0.69	10944.8	0.0195805	sp|P72358|LRGA_STAA8 Antiholin-like protein LrgA OS=Staphylococcus aureus (strain NCTC 8325 / PS 47) OX=93061 GN=lrgA PE=1 SV=1
SA_S1	498	1	2020-11-12_SA_spike_uniprot_proteome_UP000008816_CRAP	sp|P72360|SCDA_STAA8	110	25607	3	3	3	3	0.63	16132.4	0.0288613	sp|P72360|SCDA_STAA8 Iron-sulfur cluster repair protein ScdA OS=Staphylococcus aureus (strain NCTC 8325 / PS 47) OX=93061 GN=scdA PE=1 SV=2
SA_S1	138	1	2020-11-12_SA_spike_uniprot_proteome_UP000008816_CRAP	sp|P95689|SYS_STAA8	903	48839	34	34	18	18	3.76	183635	0.328527	sp|P95689|SYS_STAA8 Serine--tRNA ligase OS=Staphylococcus aureus (strain NCTC 8325 / PS 47) OX=93061 GN=serS PE=3 SV=1
SA_S1	658	1	2020-11-12_SA_spike_uniprot_proteome_UP000008816_CRAP	sp|Q05615|AROA_STAA8	47	47066	1	1	1	1	0.09	4235.94	0.00757821	sp|Q05615|AROA_STAA8 3-phosphoshikimate 1-carboxyvinyltransferase OS=Staphylococcus aureus (strain NCTC 8325 / PS 47) OX=93061 GN=aroA PE=3 SV=2
SA_S1	419	1	2020-11-12_SA_spike_uniprot_proteome_UP000008816_CRAP	sp|Q2FUQ3|MNMG_STAA8	160	70210	5	5	5	5	0.35	24573.5	0.0439626	sp|Q2FUQ3|MNMG_STAA8 tRNA uridine 5-carboxymethylaminomethyl modification enzyme MnmG OS=Staphylococcus aureus (strain NCTC 8325 / PS 47) OX=93061 GN=mnmG PE=3 SV=2
SA_S1	56	2	2020-11-12_SA_spike_uniprot_proteome_UP000008816_CRAP	sp|Q2FUU5|LIP1_STAA8	139	76629	6	6	3	3	0.18	13793.2	0.0246764	sp|Q2FUU5|LIP1_STAA8 Lipase 1 OS=Staphylococcus aureus (strain NCTC 8325 / PS 47) OX=93061 GN=lipA PE=1 SV=1
SA_S1	155	1	2020-11-12_SA_spike_uniprot_proteome_UP000008816_CRAP	sp|Q2FUW9|SASF_STAA8	801	70935	29	29	17	17	1.76	124846	0.223352	sp|Q2FUW9|SASF_STAA8 Surface protein F OS=Staphylococcus aureus (strain NCTC 8325 / PS 47) OX=93061 GN=sasF PE=3 SV=1
SA_S1	257	1	2020-11-12_SA_spike_uniprot_proteome_UP000008816_CRAP	sp|Q2FUX3|ISAB_STAA8	422	19404	12	12	5	5	1.93	37449.7	0.0669985	sp|Q2FUX3|ISAB_STAA8 Immunodominant staphylococcal antigen B OS=Staphylococcus aureus (strain NCTC 8325 / PS 47) OX=93061 GN=isaB PE=2 SV=1
SA_S1	45	1	2020-11-12_SA_spike_uniprot_proteome_UP000008816_CRAP	sp|Q2FUX7|ARCA_STAA8	2512	47069	94	94	25	25	8.46	398204	0.712397	sp|Q2FUX7|ARCA_STAA8 Arginine deiminase OS=Staphylococcus aureus (strain NCTC 8325 / PS 47) OX=93061 GN=arcA PE=3 SV=1
SA_S1	60	1	2020-11-12_SA_spike_uniprot_proteome_UP000008816_CRAP	sp|Q2FV17|ALF1_STAA8	2050	33034	52	52	17	17	7.72	255022	0.456242	sp|Q2FV17|ALF1_STAA8 Fructose-bisphosphate aldolase class 1 OS=Staphylococcus aureus (strain NCTC 8325 / PS 47) OX=93061 GN=fda PE=3 SV=1
SA_S1	453	1	2020-11-12_SA_spike_uniprot_proteome_UP000008816_CRAP	sp|Q2FV21|PANB_STAA8	137	29237	6	6	6	6	1.37	40054.7	0.0716589	sp|Q2FV21|PANB_STAA8 3-methyl-2-oxobutanoate hydroxymethyltransferase OS=Staphylococcus aureus (strain NCTC 8325 / PS 47) OX=93061 GN=panB PE=3 SV=2
SA_S1	699	1	2020-11-12_SA_spike_uniprot_proteome_UP000008816_CRAP	sp|Q2FV22|PANC_STAA8	39	31514	1	1	1	1	0.14	4411.96	0.00789311	sp|Q2FV22|PANC_STAA8 Pantothenate synthetase OS=Staphylococcus aureus (strain NCTC 8325 / PS 47) OX=93061 GN=panC PE=1 SV=1
SA_S1	385	1	2020-11-12_SA_spike_uniprot_proteome_UP000008816_CRAP	sp|Q2FV39|Y2900_STAA8	193	30986	7	7	6	6	1.26	39042.4	0.0698478	sp|Q2FV39|Y2900_STAA8 Uncharacterized hydrolase SAOUHSC_02900 OS=Staphylococcus aureus (strain NCTC 8325 / PS 47) OX=93061 GN=SAOUHSC_02900 PE=3 SV=1
SA_S1	4	1	2020-11-12_SA_spike_uniprot_proteome_UP000008816_CRAP	sp|Q2FV52|ISAA_STAA8	13259	24188	224	224	6	6	3	72564	0.129819	sp|Q2FV52|ISAA_STAA8 Probable transglycosylase IsaA OS=Staphylococcus aureus (strain NCTC 8325 / PS 47) OX=93061 GN=isaA PE=1 SV=1
SA_S1	716	1	2020-11-12_SA_spike_uniprot_proteome_UP000008816_CRAP	sp|Q2FV67|ROCA_STAA8	36	56970	1	1	1	1	0.08	4557.6	0.00815367	sp|Q2FV67|ROCA_STAA8 1-pyrroline-5-carboxylate dehydrogenase OS=Staphylococcus aureus (strain NCTC 8325 / PS 47) OX=93061 GN=rocA PE=3 SV=1
SA_S1	13	1	2020-11-12_SA_spike_uniprot_proteome_UP000008816_CRAP	sp|Q2FV74|CLPL_STAA8	5919	77881	146	146	46	46	11.25	876161	1.56748	sp|Q2FV74|CLPL_STAA8 ATP-dependent Clp protease ATP-binding subunit ClpL OS=Staphylococcus aureus (strain NCTC 8325 / PS 47) OX=93061 GN=clpL PE=2 SV=1
SA_S1	639	1	2020-11-12_SA_spike_uniprot_proteome_UP000008816_CRAP	sp|Q2FVD5|Y2778_STAA8	50	24589	1	1	1	1	0.19	4671.91	0.00835817	sp|Q2FVD5|Y2778_STAA8 Uncharacterized oxidoreductase SAOUHSC_02778 OS=Staphylococcus aureus (strain NCTC 8325 / PS 47) OX=93061 GN=SAOUHSC_02778 PE=3 SV=1
SA_S1	726	1	2020-11-12_SA_spike_uniprot_proteome_UP000008816_CRAP	sp|Q2FVH6|FLP_STAA8	35	56505	1	1	1	1	0.08	4520.4	0.00808711	sp|Q2FVH6|FLP_STAA8 Protein flp OS=Staphylococcus aureus (strain NCTC 8325 / PS 47) OX=93061 GN=flp PE=4 SV=1
SA_S1	68	1	2020-11-12_SA_spike_uniprot_proteome_UP000008816_CRAP	sp|Q2FVK1|HLGB_STAA8	1895	36688	62	62	14	14	3.99	146385	0.261887	sp|Q2FVK1|HLGB_STAA8 Gamma-hemolysin component B OS=Staphylococcus aureus (strain NCTC 8325 / PS 47) OX=93061 GN=hlgB PE=1 SV=1
SA_S1	140	1	2020-11-12_SA_spike_uniprot_proteome_UP000008816_CRAP	sp|Q2FVK2|HLGC_STAA8	889	35592	34	34	12	12	3.14	111759	0.19994	sp|Q2FVK2|HLGC_STAA8 Gamma-hemolysin component C OS=Staphylococcus aureus (strain NCTC 8325 / PS 47) OX=93061 GN=hlgC PE=1 SV=1
SA_S1	124	1	2020-11-12_SA_spike_uniprot_proteome_UP000008816_CRAP	sp|Q2FVK5|SBI_STAA8	988	50040	40	40	14	14	2.27	113591	0.203217	sp|Q2FVK5|SBI_STAA8 Immunoglobulin-binding protein Sbi OS=Staphylococcus aureus (strain NCTC 8325 / PS 47) OX=93061 GN=sbi PE=1 SV=1
SA_S1	691	1	2020-11-12_SA_spike_uniprot_proteome_UP000008816_CRAP	sp|Q2FVK8|GPMA_STAA8	41	26709	2	2	2	2	0.37	9882.33	0.0176797	sp|Q2FVK8|GPMA_STAA8 2,3-bisphosphoglycerate-dependent phosphoglycerate mutase OS=Staphylococcus aureus (strain NCTC 8325 / PS 47) OX=93061 GN=gpmA PE=3 SV=1
SA_S1	719	1	2020-11-12_SA_spike_uniprot_proteome_UP000008816_CRAP	sp|Q2FVN3|SARZ_STAA8	36	17470	1	1	1	1	0.27	4716.9	0.00843866	sp|Q2FVN3|SARZ_STAA8 HTH-type transcriptional regulator SarZ OS=Staphylococcus aureus (strain NCTC 8325 / PS 47) OX=93061 GN=sarZ PE=1 SV=1
SA_S1	390	1	2020-11-12_SA_spike_uniprot_proteome_UP000008816_CRAP	sp|Q2FVQ2|Y2650_STAA8	189	23394	7	7	4	4	1.05	24563.7	0.0439451	sp|Q2FVQ2|Y2650_STAA8 Uncharacterized lipoprotein SAOUHSC_02650 OS=Staphylococcus aureus (strain NCTC 8325 / PS 47) OX=93061 GN=SAOUHSC_02650 PE=3 SV=1
SA_S1	519	1	2020-11-12_SA_spike_uniprot_proteome_UP000008816_CRAP	sp|Q2FVT1|LYRA_STAA8	96	46802	1	1	1	1	0.09	4212.18	0.0075357	sp|Q2FVT1|LYRA_STAA8 Lysostaphin resistance protein A OS=Staphylococcus aureus (strain NCTC 8325 / PS 47) OX=93061 GN=lyrA PE=1 SV=1
SA_S1	234	1	2020-11-12_SA_spike_uniprot_proteome_UP000008816_CRAP	sp|Q2FVV9|FDHL_STAA8	499	112369	19	19	16	16	0.83	93266.3	0.166856	sp|Q2FVV9|FDHL_STAA8 Putative formate dehydrogenase SAOUHSC_02582 OS=Staphylococcus aureus (strain NCTC 8325 / PS 47) OX=93061 GN=SAOUHSC_02582 PE=3 SV=1
SA_S1	283	1	2020-11-12_SA_spike_uniprot_proteome_UP000008816_CRAP	sp|Q2FVW4|Y2577_STAA8	350	34653	14	14	8	8	1.65	57177.4	0.102292	sp|Q2FVW4|Y2577_STAA8 Putative 2-hydroxyacid dehydrogenase SAOUHSC_02577 OS=Staphylococcus aureus (strain NCTC 8325 / PS 47) OX=93061 GN=SAOUHSC_02577 PE=3 SV=1
SA_S1	551	1	2020-11-12_SA_spike_uniprot_proteome_UP000008816_CRAP	sp|Q2FVY9|SARV_STAA8	80	13978	3	3	2	2	0.81	11322.2	0.0202557	sp|Q2FVY9|SARV_STAA8 HTH-type transcriptional regulator SarV OS=Staphylococcus aureus (strain NCTC 8325 / PS 47) OX=93061 GN=sarV PE=2 SV=1
SA_S1	294	1	2020-11-12_SA_spike_uniprot_proteome_UP000008816_CRAP	sp|Q2FVZ4|FEMX_STAA8	325	48537	9	9	7	7	0.84	40771.1	0.0729405	sp|Q2FVZ4|FEMX_STAA8 Lipid II:glycine glycyltransferase OS=Staphylococcus aureus (strain NCTC 8325 / PS 47) OX=93061 GN=femX PE=1 SV=1
SA_S1	114	1	2020-11-12_SA_spike_uniprot_proteome_UP000008816_CRAP	sp|Q2FW06|RL3_STAA8	1056	23703	35	35	9	9	4.84	114723	0.205242	sp|Q2FW06|RL3_STAA8 50S ribosomal protein L3 OS=Staphylococcus aureus (strain NCTC 8325 / PS 47) OX=93061 GN=rplC PE=1 SV=1
SA_S1	122	1	2020-11-12_SA_spike_uniprot_proteome_UP000008816_CRAP	sp|Q2FW07|RL4_STAA8	1001	22451	33	33	8	8	3.46	77680.5	0.138972	sp|Q2FW07|RL4_STAA8 50S ribosomal protein L4 OS=Staphylococcus aureus (strain NCTC 8325 / PS 47) OX=93061 GN=rplD PE=1 SV=1
SA_S1	144	1	2020-11-12_SA_spike_uniprot_proteome_UP000008816_CRAP	sp|Q2FW08|RL23_STAA8	856	10599	34	34	7	7	21.48	227667	0.407301	sp|Q2FW08|RL23_STAA8 50S ribosomal protein L23 OS=Staphylococcus aureus (strain NCTC 8325 / PS 47) OX=93061 GN=rplW PE=1 SV=1
SA_S1	176	1	2020-11-12_SA_spike_uniprot_proteome_UP000008816_CRAP	sp|Q2FW10|RS19_STAA8	707	10609	22	22	6	6	9.09	96435.8	0.172526	sp|Q2FW10|RS19_STAA8 30S ribosomal protein S19 OS=Staphylococcus aureus (strain NCTC 8325 / PS 47) OX=93061 GN=rpsS PE=1 SV=1
SA_S1	53	1	2020-11-12_SA_spike_uniprot_proteome_UP000008816_CRAP	sp|Q2FW11|RL22_STAA8	2217	12827	43	43	8	8	16.96	217546	0.389195	sp|Q2FW11|RL22_STAA8 50S ribosomal protein L22 OS=Staphylococcus aureus (strain NCTC 8325 / PS 47) OX=93061 GN=rplV PE=1 SV=1
SA_S1	75	1	2020-11-12_SA_spike_uniprot_proteome_UP000008816_CRAP	sp|Q2FW12|RS3_STAA8	1731	24085	69	69	17	17	18.3	440756	0.788523	sp|Q2FW12|RS3_STAA8 30S ribosomal protein S3 OS=Staphylococcus aureus (strain NCTC 8325 / PS 47) OX=93061 GN=rpsC PE=1 SV=1
SA_S1	269	1	2020-11-12_SA_spike_uniprot_proteome_UP000008816_CRAP	sp|Q2FW13|RL16_STAA8	376	16232	12	12	4	4	1.79	29055.3	0.0519807	sp|Q2FW13|RL16_STAA8 50S ribosomal protein L16 OS=Staphylococcus aureus (strain NCTC 8325 / PS 47) OX=93061 GN=rplP PE=1 SV=1
SA_S1	265	1	2020-11-12_SA_spike_uniprot_proteome_UP000008816_CRAP	sp|Q2FW14|RL29_STAA8	401	8085	11	11	4	4	6.4	51744	0.0925714	sp|Q2FW14|RL29_STAA8 50S ribosomal protein L29 OS=Staphylococcus aureus (strain NCTC 8325 / PS 47) OX=93061 GN=rpmC PE=1 SV=1
SA_S1	410	1	2020-11-12_SA_spike_uniprot_proteome_UP000008816_CRAP	sp|Q2FW15|RS17_STAA8	172	10169	9	9	2	2	1.23	12507.9	0.0223769	sp|Q2FW15|RS17_STAA8 30S ribosomal protein S17 OS=Staphylococcus aureus (strain NCTC 8325 / PS 47) OX=93061 GN=rpsQ PE=1 SV=1
SA_S1	264	1	2020-11-12_SA_spike_uniprot_proteome_UP000008816_CRAP	sp|Q2FW16|RL14_STAA8	405	13219	37	37	10	10	21.89	289364	0.51768	sp|Q2FW16|RL14_STAA8 50S ribosomal protein L14 OS=Staphylococcus aureus (strain NCTC 8325 / PS 47) OX=93061 GN=rplN PE=1 SV=1
SA_S1	377	1	2020-11-12_SA_spike_uniprot_proteome_UP000008816_CRAP	sp|Q2FW17|RL24_STAA8	204	11529	11	11	2	2	1.04	11990.2	0.0214507	sp|Q2FW17|RL24_STAA8 50S ribosomal protein L24 OS=Staphylococcus aureus (strain NCTC 8325 / PS 47) OX=93061 GN=rplX PE=1 SV=1
SA_S1	34	1	2020-11-12_SA_spike_uniprot_proteome_UP000008816_CRAP	sp|Q2FW18|RL5_STAA8	2965	20254	97	97	15	15	32.7	662306	1.18488	sp|Q2FW18|RL5_STAA8 50S ribosomal protein L5 OS=Staphylococcus aureus (strain NCTC 8325 / PS 47) OX=93061 GN=rplE PE=1 SV=1
SA_S1	683	1	2020-11-12_SA_spike_uniprot_proteome_UP000008816_CRAP	sp|Q2FW19|RS14Z_STAA8	42	7479	1	1	1	1	0.72	5384.88	0.00963369	sp|Q2FW19|RS14Z_STAA8 30S ribosomal protein S14 type Z OS=Staphylococcus aureus (strain NCTC 8325 / PS 47) OX=93061 GN=rpsZ PE=1 SV=2
SA_S1	141	1	2020-11-12_SA_spike_uniprot_proteome_UP000008816_CRAP	sp|Q2FW20|RS8_STAA8	884	14822	34	34	9	9	15.28	226480	0.405179	sp|Q2FW20|RS8_STAA8 30S ribosomal protein S8 OS=Staphylococcus aureus (strain NCTC 8325 / PS 47) OX=93061 GN=rpsH PE=1 SV=1
SA_S1	121	1	2020-11-12_SA_spike_uniprot_proteome_UP000008816_CRAP	sp|Q2FW21|RL6_STAA8	1001	19774	42	42	9	9	5.71	112910	0.201998	sp|Q2FW21|RL6_STAA8 50S ribosomal protein L6 OS=Staphylococcus aureus (strain NCTC 8325 / PS 47) OX=93061 GN=rplF PE=1 SV=1
SA_S1	127	1	2020-11-12_SA_spike_uniprot_proteome_UP000008816_CRAP	sp|Q2FW22|RL18_STAA8	978	13089	40	40	8	8	11.49	150393	0.269056	sp|Q2FW22|RL18_STAA8 50S ribosomal protein L18 OS=Staphylococcus aureus (strain NCTC 8325 / PS 47) OX=93061 GN=rplR PE=1 SV=1
SA_S1	101	1	2020-11-12_SA_spike_uniprot_proteome_UP000008816_CRAP	sp|Q2FW23|RS5_STAA8	1228	17732	41	41	13	13	20.14	357122	0.638902	sp|Q2FW23|RS5_STAA8 30S ribosomal protein S5 OS=Staphylococcus aureus (strain NCTC 8325 / PS 47) OX=93061 GN=rpsE PE=1 SV=1
SA_S1	463	1	2020-11-12_SA_spike_uniprot_proteome_UP000008816_CRAP	sp|Q2FW28|IF1_STAA8	129	8274	2	2	1	1	0.63	5212.62	0.00932551	sp|Q2FW28|IF1_STAA8 Translation initiation factor IF-1 OS=Staphylococcus aureus (strain NCTC 8325 / PS 47) OX=93061 GN=infA PE=1 SV=1
SA_S1	642	1	2020-11-12_SA_spike_uniprot_proteome_UP000008816_CRAP	sp|Q2FW29|RL36_STAA8	49	4440	2	2	1	1	1.41	6260.4	0.0112	sp|Q2FW29|RL36_STAA8 50S ribosomal protein L36 OS=Staphylococcus aureus (strain NCTC 8325 / PS 47) OX=93061 GN=rpmJ PE=1 SV=1
SA_S1	150	1	2020-11-12_SA_spike_uniprot_proteome_UP000008816_CRAP	sp|Q2FW30|RS13_STAA8	831	13711	30	30	11	11	26.36	361422	0.646593	sp|Q2FW30|RS13_STAA8 30S ribosomal protein S13 OS=Staphylococcus aureus (strain NCTC 8325 / PS 47) OX=93061 GN=rpsM PE=1 SV=1
SA_S1	113	1	2020-11-12_SA_spike_uniprot_proteome_UP000008816_CRAP	sp|Q2FW31|RS11_STAA8	1058	13919	24	24	7	7	7.08	98546.5	0.176302	sp|Q2FW31|RS11_STAA8 30S ribosomal protein S11 OS=Staphylococcus aureus (strain NCTC 8325 / PS 47) OX=93061 GN=rpsK PE=1 SV=1
SA_S1	67	1	2020-11-12_SA_spike_uniprot_proteome_UP000008816_CRAP	sp|Q2FW32|RPOA_STAA8	1910	35036	48	48	13	13	3.77	132086	0.236305	sp|Q2FW32|RPOA_STAA8 DNA-directed RNA polymerase subunit alpha OS=Staphylococcus aureus (strain NCTC 8325 / PS 47) OX=93061 GN=rpoA PE=3 SV=1
SA_S1	213	1	2020-11-12_SA_spike_uniprot_proteome_UP000008816_CRAP	sp|Q2FW33|RL17_STAA8	570	13739	24	24	4	4	2.33	32011.9	0.0572701	sp|Q2FW33|RL17_STAA8 50S ribosomal protein L17 OS=Staphylococcus aureus (strain NCTC 8325 / PS 47) OX=93061 GN=rplQ PE=1 SV=1
SA_S1	69	1	2020-11-12_SA_spike_uniprot_proteome_UP000008816_CRAP	sp|Q2FW38|RL13_STAA8	1847	16323	56	56	13	13	34.48	562817	1.00689	sp|Q2FW38|RL13_STAA8 50S ribosomal protein L13 OS=Staphylococcus aureus (strain NCTC 8325 / PS 47) OX=93061 GN=rplM PE=1 SV=1
SA_S1	211	1	2020-11-12_SA_spike_uniprot_proteome_UP000008816_CRAP	sp|Q2FW39|RS9_STAA8	576	14821	16	16	3	3	1.31	19415.5	0.0347349	sp|Q2FW39|RS9_STAA8 30S ribosomal protein S9 OS=Staphylococcus aureus (strain NCTC 8325 / PS 47) OX=93061 GN=rpsI PE=1 SV=1
SA_S1	33	1	2020-11-12_SA_spike_uniprot_proteome_UP000008816_CRAP	sp|Q2FW66|ASP23_STAA8	3070	19180	88	88	11	11	9.93	190457	0.340733	sp|Q2FW66|ASP23_STAA8 Alkaline shock protein 23 OS=Staphylococcus aureus (strain NCTC 8325 / PS 47) OX=93061 GN=asp23 PE=3 SV=1
SA_S1	393	1	2020-11-12_SA_spike_uniprot_proteome_UP000008816_CRAP	sp|Q2FW79|Y2425_STAA8	187	10000	10	10	4	4	4.15	41500	0.0742446	sp|Q2FW79|Y2425_STAA8 UPF0457 protein SAOUHSC_02425 OS=Staphylococcus aureus (strain NCTC 8325 / PS 47) OX=93061 GN=SAOUHSC_02425 PE=3 SV=1
SA_S1	153	1	2020-11-12_SA_spike_uniprot_proteome_UP000008816_CRAP	sp|Q2FW81|URTF_STAA8	818	44958	29	29	16	16	3.5	157353	0.281509	sp|Q2FW81|URTF_STAA8 Probable uridylyltransferase SAOUHSC_02423 OS=Staphylococcus aureus (strain NCTC 8325 / PS 47) OX=93061 GN=SAOUHSC_02423 PE=3 SV=1
SA_S1	139	1	2020-11-12_SA_spike_uniprot_proteome_UP000008816_CRAP	sp|Q2FW96|MTLD_STAA8	891	40958	27	27	12	12	2.45	100347	0.179524	sp|Q2FW96|MTLD_STAA8 Mannitol-1-phosphate 5-dehydrogenase OS=Staphylococcus aureus (strain NCTC 8325 / PS 47) OX=93061 GN=mtlD PE=1 SV=1
SA_S1	145	1	2020-11-12_SA_spike_uniprot_proteome_UP000008816_CRAP	sp|Q2FWC1|PDP_STAA8	852	46279	25	25	13	13	2.28	105516	0.188771	sp|Q2FWC1|PDP_STAA8 Pyrimidine-nucleoside phosphorylase OS=Staphylococcus aureus (strain NCTC 8325 / PS 47) OX=93061 GN=pdp PE=3 SV=1
SA_S1	391	1	2020-11-12_SA_spike_uniprot_proteome_UP000008816_CRAP	sp|Q2FWC3|LUXS_STAA8	189	17640	9	9	5	5	2.26	39866.4	0.071322	sp|Q2FWC3|LUXS_STAA8 S-ribosylhomocysteine lyase OS=Staphylococcus aureus (strain NCTC 8325 / PS 47) OX=93061 GN=luxS PE=3 SV=1
SA_S1	604	1	2020-11-12_SA_spike_uniprot_proteome_UP000008816_CRAP	sp|Q2FWC7|COAW_STAA8	62	29171	1	1	1	1	0.15	4375.65	0.00782815	sp|Q2FWC7|COAW_STAA8 Type II pantothenate kinase OS=Staphylococcus aureus (strain NCTC 8325 / PS 47) OX=93061 GN=coaW PE=1 SV=1
SA_S1	267	1	2020-11-12_SA_spike_uniprot_proteome_UP000008816_CRAP	sp|Q2FWD0|RPOE_STAA8	388	20868	10	10	6	6	2.33	48622.4	0.0869868	sp|Q2FWD0|RPOE_STAA8 Probable DNA-directed RNA polymerase subunit delta OS=Staphylococcus aureus (strain NCTC 8325 / PS 47) OX=93061 GN=rpoE PE=3 SV=1
SA_S1	116	1	2020-11-12_SA_spike_uniprot_proteome_UP000008816_CRAP	sp|Q2FWD1|PYRG_STAA8	1032	60221	37	37	15	15	1.87	112613	0.201468	sp|Q2FWD1|PYRG_STAA8 CTP synthase OS=Staphylococcus aureus (strain NCTC 8325 / PS 47) OX=93061 GN=pyrG PE=3 SV=1
SA_S1	76	1	2020-11-12_SA_spike_uniprot_proteome_UP000008816_CRAP	sp|Q2FWD6|ALDH_STAA8	1724	51983	49	49	20	20	4.1	213130	0.381296	sp|Q2FWD6|ALDH_STAA8 Putative aldehyde dehydrogenase OS=Staphylococcus aureus (strain NCTC 8325 / PS 47) OX=93061 GN=SAOUHSC_02363 PE=3 SV=1
SA_S1	187	1	2020-11-12_SA_spike_uniprot_proteome_UP000008816_CRAP	sp|Q2FWD8|RL31B_STAA8	639	9717	25	25	4	4	4.34	42171.8	0.0754464	sp|Q2FWD8|RL31B_STAA8 50S ribosomal protein L31 type B OS=Staphylococcus aureus (strain NCTC 8325 / PS 47) OX=93061 GN=rpmE2 PE=1 SV=1
SA_S1	263	1	2020-11-12_SA_spike_uniprot_proteome_UP000008816_CRAP	sp|Q2FWE0|RF1_STAA8	410	40325	16	16	8	8	1.31	52825.8	0.0945067	sp|Q2FWE0|RF1_STAA8 Peptide chain release factor 1 OS=Staphylococcus aureus (strain NCTC 8325 / PS 47) OX=93061 GN=prfA PE=3 SV=1
SA_S1	115	1	2020-11-12_SA_spike_uniprot_proteome_UP000008816_CRAP	sp|Q2FWE5|GLYA_STAA8	1033	45282	38	38	15	15	3.06	138563	0.247893	sp|Q2FWE5|GLYA_STAA8 Serine hydroxymethyltransferase OS=Staphylococcus aureus (strain NCTC 8325 / PS 47) OX=93061 GN=glyA PE=3 SV=1
SA_S1	79	1	2020-11-12_SA_spike_uniprot_proteome_UP000008816_CRAP	sp|Q2FWE6|UPP_STAA8	1559	23081	47	47	11	11	6.36	146795	0.26262	sp|Q2FWE6|UPP_STAA8 Uracil phosphoribosyltransferase OS=Staphylococcus aureus (strain NCTC 8325 / PS 47) OX=93061 GN=upp PE=3 SV=1
SA_S1	225	1	2020-11-12_SA_spike_uniprot_proteome_UP000008816_CRAP	sp|Q2FWE7|ATPD_STAA8	527	20486	13	13	6	6	2.39	48961.5	0.0875935	sp|Q2FWE7|ATPD_STAA8 ATP synthase subunit delta OS=Staphylococcus aureus (strain NCTC 8325 / PS 47) OX=93061 GN=atpH PE=3 SV=1
SA_S1	65	1	2020-11-12_SA_spike_uniprot_proteome_UP000008816_CRAP	sp|Q2FWE8|ATPA_STAA8	1930	54596	58	58	17	17	2.74	149593	0.267626	sp|Q2FWE8|ATPA_STAA8 ATP synthase subunit alpha OS=Staphylococcus aureus (strain NCTC 8325 / PS 47) OX=93061 GN=atpA PE=3 SV=1
SA_S1	32	1	2020-11-12_SA_spike_uniprot_proteome_UP000008816_CRAP	sp|Q2FWF0|ATPB_STAA8	3154	51368	91	91	21	21	4.64	238348	0.42641	sp|Q2FWF0|ATPB_STAA8 ATP synthase subunit beta OS=Staphylococcus aureus (strain NCTC 8325 / PS 47) OX=93061 GN=atpD PE=3 SV=1
SA_S1	481	1	2020-11-12_SA_spike_uniprot_proteome_UP000008816_CRAP	sp|Q2FWF1|ATPE_STAA8	117	14835	2	2	1	1	0.32	4747.2	0.00849287	sp|Q2FWF1|ATPE_STAA8 ATP synthase epsilon chain OS=Staphylococcus aureus (strain NCTC 8325 / PS 47) OX=93061 GN=atpC PE=3 SV=1
SA_S1	344	1	2020-11-12_SA_spike_uniprot_proteome_UP000008816_CRAP	sp|Q2FWF5|FABZ_STAA8	237	16255	10	10	4	4	1.79	29096.5	0.0520543	sp|Q2FWF5|FABZ_STAA8 3-hydroxyacyl-[acyl-carrier-protein] dehydratase FabZ OS=Staphylococcus aureus (strain NCTC 8325 / PS 47) OX=93061 GN=fabZ PE=3 SV=1
SA_S1	696	1	2020-11-12_SA_spike_uniprot_proteome_UP000008816_CRAP	sp|Q2FWG0|TENA_STAA8	40	26803	1	1	1	1	0.17	4556.51	0.00815172	sp|Q2FWG0|TENA_STAA8 Aminopyrimidine aminohydrolase OS=Staphylococcus aureus (strain NCTC 8325 / PS 47) OX=93061 GN=tenA PE=3 SV=1
SA_S1	307	1	2020-11-12_SA_spike_uniprot_proteome_UP000008816_CRAP	sp|Q2FWG4|YIDC_STAA8	301	33651	7	7	4	4	0.65	21873.2	0.0391316	sp|Q2FWG4|YIDC_STAA8 Membrane protein insertase YidC OS=Staphylococcus aureus (strain NCTC 8325 / PS 47) OX=93061 GN=yidC PE=3 SV=1
SA_S1	160	1	2020-11-12_SA_spike_uniprot_proteome_UP000008816_CRAP	sp|Q2FWH3|DDL_STAA8	760	40343	26	26	13	13	2.91	117398	0.210028	sp|Q2FWH3|DDL_STAA8 D-alanine--D-alanine ligase OS=Staphylococcus aureus (strain NCTC 8325 / PS 47) OX=93061 GN=ddl PE=3 SV=1
SA_S1	236	1	2020-11-12_SA_spike_uniprot_proteome_UP000008816_CRAP	sp|Q2FWH5|CSHA_STAA8	492	56907	18	18	8	8	0.81	46094.7	0.0824646	sp|Q2FWH5|CSHA_STAA8 DEAD-box ATP-dependent RNA helicase CshA OS=Staphylococcus aureus (strain NCTC 8325 / PS 47) OX=93061 GN=cshA PE=1 SV=1
SA_S1	279	1	2020-11-12_SA_spike_uniprot_proteome_UP000008816_CRAP	sp|Q2FWJ3|RSBW_STAA8	356	17910	11	11	7	7	4.12	73789.2	0.132011	sp|Q2FWJ3|RSBW_STAA8 Serine-protein kinase RsbW OS=Staphylococcus aureus (strain NCTC 8325 / PS 47) OX=93061 GN=rsbW PE=3 SV=2
SA_S1	353	1	2020-11-12_SA_spike_uniprot_proteome_UP000008816_CRAP	sp|Q2FWL6|REX_STAA8	230	23584	8	8	4	4	1.04	24527.4	0.0438801	sp|Q2FWL6|REX_STAA8 Redox-sensing transcriptional repressor Rex OS=Staphylococcus aureus (strain NCTC 8325 / PS 47) OX=93061 GN=rex PE=3 SV=1
SA_S1	688	1	2020-11-12_SA_spike_uniprot_proteome_UP000008816_CRAP	sp|Q2FWM7|AGRB_STAA8	42	21961	1	1	1	1	0.21	4611.81	0.00825065	sp|Q2FWM7|AGRB_STAA8 Accessory gene regulator protein B OS=Staphylococcus aureus (strain NCTC 8325 / PS 47) OX=93061 GN=agrB PE=3 SV=1
SA_S1	369	1	2020-11-12_SA_spike_uniprot_proteome_UP000008816_CRAP	sp|Q2FWN3|CH10_STAA8	214	10410	7	7	3	3	2.25	23422.5	0.0419035	sp|Q2FWN3|CH10_STAA8 10 kDa chaperonin OS=Staphylococcus aureus (strain NCTC 8325 / PS 47) OX=93061 GN=groS PE=3 SV=1
SA_S1	48	1	2020-11-12_SA_spike_uniprot_proteome_UP000008816_CRAP	sp|Q2FWN4|CH60_STAA8	2409	57629	55	55	21	21	3.68	212075	0.379407	sp|Q2FWN4|CH60_STAA8 60 kDa chaperonin OS=Staphylococcus aureus (strain NCTC 8325 / PS 47) OX=93061 GN=groL PE=3 SV=1
SA_S1	12	1	2020-11-12_SA_spike_uniprot_proteome_UP000008816_CRAP	sp|Q2FWN9|LUKL2_STAA8	5950	40456	200	200	21	21	7.98	322839	0.577567	sp|Q2FWN9|LUKL2_STAA8 Uncharacterized leukocidin-like protein 2 OS=Staphylococcus aureus (strain NCTC 8325 / PS 47) OX=93061 GN=SAOUHSC_02243 PE=1 SV=1
SA_S1	28	1	2020-11-12_SA_spike_uniprot_proteome_UP000008816_CRAP	sp|Q2FWP0|LUKL1_STAA8	3424	38754	108	108	21	21	10	387540	0.693319	sp|Q2FWP0|LUKL1_STAA8 Uncharacterized leukocidin-like protein 1 OS=Staphylococcus aureus (strain NCTC 8325 / PS 47) OX=93061 GN=SAOUHSC_02241 PE=1 SV=1
SA_S1	296	1	2020-11-12_SA_spike_uniprot_proteome_UP000008816_CRAP	sp|Q2FWV6|SCIN_STAA8	318	13044	8	8	2	2	0.88	11478.7	0.0205357	sp|Q2FWV6|SCIN_STAA8 Staphylococcal complement inhibitor OS=Staphylococcus aureus (strain NCTC 8325 / PS 47) OX=93061 GN=scn PE=1 SV=1
SA_S1	325	1	2020-11-12_SA_spike_uniprot_proteome_UP000008816_CRAP	sp|Q2FWX8|Y2143_STAA8	264	38799	14	14	10	10	1.96	76046	0.136048	sp|Q2FWX8|Y2143_STAA8 Uncharacterized protein SAOUHSC_02143 OS=Staphylococcus aureus (strain NCTC 8325 / PS 47) OX=93061 GN=SAOUHSC_02143 PE=3 SV=1
SA_S1	448	1	2020-11-12_SA_spike_uniprot_proteome_UP000008816_CRAP	sp|Q2FWX9|DIALD_STAA8	140	51801	5	5	3	3	0.28	14504.3	0.0259485	sp|Q2FWX9|DIALD_STAA8 4,4'-diaponeurosporen-aldehyde dehydrogenase OS=Staphylococcus aureus (strain NCTC 8325 / PS 47) OX=93061 GN=aldH1 PE=1 SV=1
SA_S1	107	1	2020-11-12_SA_spike_uniprot_proteome_UP000008816_CRAP	sp|Q2FWY1|PPAC_STAA8	1135	34185	35	35	12	12	3.39	115887	0.207325	sp|Q2FWY1|PPAC_STAA8 Probable manganese-dependent inorganic pyrophosphatase OS=Staphylococcus aureus (strain NCTC 8325 / PS 47) OX=93061 GN=ppaC PE=3 SV=1
SA_S1	704	1	2020-11-12_SA_spike_uniprot_proteome_UP000008816_CRAP	sp|Q2FWY8|GATC_STAA8	38	11261	1	1	1	1	0.44	4954.84	0.00886434	sp|Q2FWY8|GATC_STAA8 Aspartyl/glutamyl-tRNA(Asn/Gln) amidotransferase subunit C OS=Staphylococcus aureus (strain NCTC 8325 / PS 47) OX=93061 GN=gatC PE=3 SV=1
SA_S1	77	1	2020-11-12_SA_spike_uniprot_proteome_UP000008816_CRAP	sp|Q2FWY9|GATA_STAA8	1597	52926	47	47	15	15	2.32	122788	0.219672	sp|Q2FWY9|GATA_STAA8 Glutamyl-tRNA(Gln) amidotransferase subunit A OS=Staphylococcus aureus (strain NCTC 8325 / PS 47) OX=93061 GN=gatA PE=3 SV=1
SA_S1	54	1	2020-11-12_SA_spike_uniprot_proteome_UP000008816_CRAP	sp|Q2FWZ0|GATB_STAA8	2201	53669	81	81	26	26	6.76	362802	0.649063	sp|Q2FWZ0|GATB_STAA8 Aspartyl/glutamyl-tRNA(Asn/Gln) amidotransferase subunit B OS=Staphylococcus aureus (strain NCTC 8325 / PS 47) OX=93061 GN=gatB PE=3 SV=1
SA_S1	615	1	2020-11-12_SA_spike_uniprot_proteome_UP000008816_CRAP	sp|Q2FWZ2|DAGK_STAA8	58	34865	2	2	2	2	0.27	9413.55	0.0168411	sp|Q2FWZ2|DAGK_STAA8 Diacylglycerol kinase OS=Staphylococcus aureus (strain NCTC 8325 / PS 47) OX=93061 GN=dagK PE=3 SV=1
SA_S1	73	1	2020-11-12_SA_spike_uniprot_proteome_UP000008816_CRAP	sp|Q2FWZ8|FTN_STAA8	1739	19622	44	44	8	8	4.48	87906.6	0.157267	sp|Q2FWZ8|FTN_STAA8 Bacterial non-heme ferritin OS=Staphylococcus aureus (strain NCTC 8325 / PS 47) OX=93061 GN=ftnA PE=1 SV=1
SA_S1	411	1	2020-11-12_SA_spike_uniprot_proteome_UP000008816_CRAP	sp|Q2FX09|VRAR_STAA8	168	23530	6	6	4	4	1.04	24471.2	0.0437796	sp|Q2FX09|VRAR_STAA8 Response regulator protein VraR OS=Staphylococcus aureus (strain NCTC 8325 / PS 47) OX=93061 GN=vraR PE=1 SV=1
SA_S1	197	1	2020-11-12_SA_spike_uniprot_proteome_UP000008816_CRAP	sp|Q2FXA0|Y1977_STAA8	613	13302	13	13	5	5	3.72	49483.4	0.0885272	sp|Q2FXA0|Y1977_STAA8 UPF0342 protein SAOUHSC_01977 OS=Staphylococcus aureus (strain NCTC 8325 / PS 47) OX=93061 GN=SAOUHSC_01977 PE=3 SV=1
SA_S1	465	1	2020-11-12_SA_spike_uniprot_proteome_UP000008816_CRAP	sp|Q2FXA3|DCUP_STAA8	128	39373	5	5	4	4	0.54	21261.4	0.0380372	sp|Q2FXA3|DCUP_STAA8 Uroporphyrinogen decarboxylase OS=Staphylococcus aureus (strain NCTC 8325 / PS 47) OX=93061 GN=hemE PE=3 SV=1
SA_S1	427	1	2020-11-12_SA_spike_uniprot_proteome_UP000008816_CRAP	sp|Q2FXA4|CPFC_STAA8	152	35186	8	8	6	6	1.05	36945.3	0.0660961	sp|Q2FXA4|CPFC_STAA8 Coproporphyrin III ferrochelatase OS=Staphylococcus aureus (strain NCTC 8325 / PS 47) OX=93061 GN=cpfC PE=1 SV=1
SA_S1	570	1	2020-11-12_SA_spike_uniprot_proteome_UP000008816_CRAP	sp|Q2FXA5|CGOX_STAA8	73	52043	1	1	1	1	0.08	4163.44	0.0074485	sp|Q2FXA5|CGOX_STAA8 Coproporphyrinogen III oxidase OS=Staphylococcus aureus (strain NCTC 8325 / PS 47) OX=93061 GN=cgoX PE=1 SV=1
SA_S1	534	1	2020-11-12_SA_spike_uniprot_proteome_UP000008816_CRAP	sp|Q2FXB0|LUKEV_STAA8	87	34135	6	6	4	4	0.64	21846.4	0.0390838	sp|Q2FXB0|LUKEV_STAA8 Leucotoxin LukEv OS=Staphylococcus aureus (strain NCTC 8325 / PS 47) OX=93061 GN=lukEv PE=1 SV=2
SA_S1	68	2	2020-11-12_SA_spike_uniprot_proteome_UP000008816_CRAP	sp|Q2FXB1|LUKDV_STAA8	326	36866	14	14	7	7	1.23	45345.2	0.0811237	sp|Q2FXB1|LUKDV_STAA8 Leucotoxin LukDv OS=Staphylococcus aureus (strain NCTC 8325 / PS 47) OX=93061 GN=lukDv PE=1 SV=1
SA_S1	612	1	2020-11-12_SA_spike_uniprot_proteome_UP000008816_CRAP	sp|Q2FXG2|RISB_STAA8	60	16478	2	2	1	1	0.29	4778.62	0.00854908	sp|Q2FXG2|RISB_STAA8 6,7-dimethyl-8-ribityllumazine synthase OS=Staphylococcus aureus (strain NCTC 8325 / PS 47) OX=93061 GN=ribH PE=3 SV=1
SA_S1	168	1	2020-11-12_SA_spike_uniprot_proteome_UP000008816_CRAP	sp|Q2FXH2|SYL_STAA8	732	91866	28	28	14	14	0.91	83598.1	0.149559	sp|Q2FXH2|SYL_STAA8 Leucine--tRNA ligase OS=Staphylococcus aureus (strain NCTC 8325 / PS 47) OX=93061 GN=leuS PE=3 SV=1
SA_S1	78	1	2020-11-12_SA_spike_uniprot_proteome_UP000008816_CRAP	sp|Q2FXH9|PEPVL_STAA8	1588	52975	54	54	20	20	3.95	209251	0.374356	sp|Q2FXH9|PEPVL_STAA8 Putative dipeptidase SAOUHSC_01868 OS=Staphylococcus aureus (strain NCTC 8325 / PS 47) OX=93061 GN=SAOUHSC_01868 PE=3 SV=1
SA_S1	488	1	2020-11-12_SA_spike_uniprot_proteome_UP000008816_CRAP	sp|Q2FXJ0|MURC_STAA8	114	49249	3	3	3	3	0.29	14282.2	0.0255513	sp|Q2FXJ0|MURC_STAA8 UDP-N-acetylmuramate--L-alanine ligase OS=Staphylococcus aureus (strain NCTC 8325 / PS 47) OX=93061 GN=murC PE=3 SV=1
SA_S1	302	1	2020-11-12_SA_spike_uniprot_proteome_UP000008816_CRAP	sp|Q2FXJ5|SYY_STAA8	310	47660	13	13	8	8	1.04	49566.4	0.0886756	sp|Q2FXJ5|SYY_STAA8 Tyrosine--tRNA ligase OS=Staphylococcus aureus (strain NCTC 8325 / PS 47) OX=93061 GN=tyrS PE=3 SV=1
SA_S1	86	1	2020-11-12_SA_spike_uniprot_proteome_UP000008816_CRAP	sp|Q2FXK6|RS4_STAA8	1449	22999	59	59	11	11	6.43	147884	0.264568	sp|Q2FXK6|RS4_STAA8 30S ribosomal protein S4 OS=Staphylococcus aureus (strain NCTC 8325 / PS 47) OX=93061 GN=rpsD PE=1 SV=1
SA_S1	157	1	2020-11-12_SA_spike_uniprot_proteome_UP000008816_CRAP	sp|Q2FXK8|EZRA_STAA8	791	66298	27	27	15	15	1.61	106740	0.19096	sp|Q2FXK8|EZRA_STAA8 Septation ring formation regulator EzrA OS=Staphylococcus aureus (strain NCTC 8325 / PS 47) OX=93061 GN=ezrA PE=3 SV=1
SA_S1	58	1	2020-11-12_SA_spike_uniprot_proteome_UP000008816_CRAP	sp|Q2FXL5|ACKA_STAA8	2102	44061	70	70	19	19	5.81	255994	0.457981	sp|Q2FXL5|ACKA_STAA8 Acetate kinase OS=Staphylococcus aureus (strain NCTC 8325 / PS 47) OX=93061 GN=ackA PE=3 SV=1
SA_S1	44	1	2020-11-12_SA_spike_uniprot_proteome_UP000008816_CRAP	sp|Q2FXL6|Y1819_STAA8	2531	18509	79	79	12	12	13.9	257275	0.460272	sp|Q2FXL6|Y1819_STAA8 Putative universal stress protein SAOUHSC_01819 OS=Staphylococcus aureus (strain NCTC 8325 / PS 47) OX=93061 GN=SAOUHSC_01819 PE=3 SV=1
SA_S1	331	1	2020-11-12_SA_spike_uniprot_proteome_UP000008816_CRAP	sp|Q2FXL9|Y1816_STAA8	256	39713	6	6	3	3	0.38	15090.9	0.0269981	sp|Q2FXL9|Y1816_STAA8 Uncharacterized peptidase SAOUHSC_01816 OS=Staphylococcus aureus (strain NCTC 8325 / PS 47) OX=93061 GN=SAOUHSC_01816 PE=3 SV=1
SA_S1	431	1	2020-11-12_SA_spike_uniprot_proteome_UP000008816_CRAP	sp|Q2FXM0|Y1815_STAA8	149	25326	5	5	2	2	0.39	9877.14	0.0176705	sp|Q2FXM0|Y1815_STAA8 UPF0173 metal-dependent hydrolase SAOUHSC_01815 OS=Staphylococcus aureus (strain NCTC 8325 / PS 47) OX=93061 GN=SAOUHSC_01815 PE=3 SV=1
SA_S1	237	1	2020-11-12_SA_spike_uniprot_proteome_UP000008816_CRAP	sp|Q2FXM6|ACCD_STAA8	491	32127	15	15	7	7	1.51	48511.8	0.0867888	sp|Q2FXM6|ACCD_STAA8 Acetyl-coenzyme A carboxylase carboxyl transferase subunit beta OS=Staphylococcus aureus (strain NCTC 8325 / PS 47) OX=93061 GN=accD PE=1 SV=1
SA_S1	298	1	2020-11-12_SA_spike_uniprot_proteome_UP000008816_CRAP	sp|Q2FXM7|ACCA_STAA8	315	35048	11	11	6	6	1.06	37150.9	0.0664639	sp|Q2FXM7|ACCA_STAA8 Acetyl-coenzyme A carboxylase carboxyl transferase subunit alpha OS=Staphylococcus aureus (strain NCTC 8325 / PS 47) OX=93061 GN=accA PE=1 SV=1
SA_S1	111	1	2020-11-12_SA_spike_uniprot_proteome_UP000008816_CRAP	sp|Q2FXM8|PFKA_STAA8	1099	35048	30	30	10	10	2.33	81661.8	0.146095	sp|Q2FXM8|PFKA_STAA8 ATP-dependent 6-phosphofructokinase OS=Staphylococcus aureus (strain NCTC 8325 / PS 47) OX=93061 GN=pfkA PE=1 SV=2
SA_S1	10	1	2020-11-12_SA_spike_uniprot_proteome_UP000008816_CRAP	sp|Q2FXM9|KPYK_STAA8	7364	63247	189	189	35	35	10.16	642590	1.14961	sp|Q2FXM9|KPYK_STAA8 Pyruvate kinase OS=Staphylococcus aureus (strain NCTC 8325 / PS 47) OX=93061 GN=pyk PE=3 SV=1
SA_S1	753	1	2020-11-12_SA_spike_uniprot_proteome_UP000008816_CRAP	sp|Q2FXP3|NRDR_STAA8	30	18422	1	1	1	1	0.25	4605.5	0.00823936	sp|Q2FXP3|NRDR_STAA8 Transcriptional repressor NrdR OS=Staphylococcus aureus (strain NCTC 8325 / PS 47) OX=93061 GN=nrdR PE=3 SV=1
SA_S1	88	1	2020-11-12_SA_spike_uniprot_proteome_UP000008816_CRAP	sp|Q2FXP7|SYT_STAA8	1416	74533	50	50	24	24	2.93	218382	0.390691	sp|Q2FXP7|SYT_STAA8 Threonine--tRNA ligase OS=Staphylococcus aureus (strain NCTC 8325 / PS 47) OX=93061 GN=thrS PE=3 SV=1
SA_S1	249	1	2020-11-12_SA_spike_uniprot_proteome_UP000008816_CRAP	sp|Q2FXP9|IF3_STAA8	453	20292	10	10	5	5	1.8	36525.6	0.0653453	sp|Q2FXP9|IF3_STAA8 Translation initiation factor IF-3 OS=Staphylococcus aureus (strain NCTC 8325 / PS 47) OX=93061 GN=infC PE=3 SV=1
SA_S1	585	1	2020-11-12_SA_spike_uniprot_proteome_UP000008816_CRAP	sp|Q2FXQ0|RL35_STAA8	67	7692	3	3	1	1	0.7	5384.4	0.00963283	sp|Q2FXQ0|RL35_STAA8 50S ribosomal protein L35 OS=Staphylococcus aureus (strain NCTC 8325 / PS 47) OX=93061 GN=rpmI PE=1 SV=1
SA_S1	261	1	2020-11-12_SA_spike_uniprot_proteome_UP000008816_CRAP	sp|Q2FXQ1|RL20_STAA8	413	13678	19	19	7	7	7.35	100533	0.179857	sp|Q2FXQ1|RL20_STAA8 50S ribosomal protein L20 OS=Staphylococcus aureus (strain NCTC 8325 / PS 47) OX=93061 GN=rplT PE=1 SV=1
SA_S1	30	1	2020-11-12_SA_spike_uniprot_proteome_UP000008816_CRAP	sp|Q2FXQ6|TIG_STAA8	3260	48579	110	110	19	19	5.22	253582	0.453666	sp|Q2FXQ6|TIG_STAA8 Trigger factor OS=Staphylococcus aureus (strain NCTC 8325 / PS 47) OX=93061 GN=tig PE=3 SV=1
SA_S1	158	1	2020-11-12_SA_spike_uniprot_proteome_UP000008816_CRAP	sp|Q2FXQ7|CLPX_STAA8	770	46499	16	16	10	10	1.48	68818.5	0.123118	sp|Q2FXQ7|CLPX_STAA8 ATP-dependent Clp protease ATP-binding subunit ClpX OS=Staphylococcus aureus (strain NCTC 8325 / PS 47) OX=93061 GN=clpX PE=3 SV=1
SA_S1	734	1	2020-11-12_SA_spike_uniprot_proteome_UP000008816_CRAP	sp|Q2FXQ8|ENGB_STAA8	33	22717	2	2	2	2	0.45	10222.6	0.0182886	sp|Q2FXQ8|ENGB_STAA8 Probable GTP-binding protein EngB OS=Staphylococcus aureus (strain NCTC 8325 / PS 47) OX=93061 GN=engB PE=3 SV=1
SA_S1	413	1	2020-11-12_SA_spike_uniprot_proteome_UP000008816_CRAP	sp|Q2FXR3|HEM2_STAA8	167	36789	6	6	6	6	0.99	36421.1	0.0651583	sp|Q2FXR3|HEM2_STAA8 Delta-aminolevulinic acid dehydratase OS=Staphylococcus aureus (strain NCTC 8325 / PS 47) OX=93061 GN=hemB PE=3 SV=1
SA_S1	196	1	2020-11-12_SA_spike_uniprot_proteome_UP000008816_CRAP	sp|Q2FXR4|GSA1_STAA8	615	46497	18	18	9	9	1.27	59051.2	0.105644	sp|Q2FXR4|GSA1_STAA8 Glutamate-1-semialdehyde 2,1-aminomutase 1 OS=Staphylococcus aureus (strain NCTC 8325 / PS 47) OX=93061 GN=hemL1 PE=3 SV=1
SA_S1	142	1	2020-11-12_SA_spike_uniprot_proteome_UP000008816_CRAP	sp|Q2FXR8|SYV_STAA8	879	101798	38	38	16	16	0.95	96708.1	0.173013	sp|Q2FXR8|SYV_STAA8 Valine--tRNA ligase OS=Staphylococcus aureus (strain NCTC 8325 / PS 47) OX=93061 GN=valS PE=3 SV=1
SA_S1	93	1	2020-11-12_SA_spike_uniprot_proteome_UP000008816_CRAP	sp|Q2FXS8|RL21_STAA8	1397	11326	37	37	7	7	17.3	195940	0.350541	sp|Q2FXS8|RL21_STAA8 50S ribosomal protein L21 OS=Staphylococcus aureus (strain NCTC 8325 / PS 47) OX=93061 GN=rplU PE=1 SV=1
SA_S1	215	1	2020-11-12_SA_spike_uniprot_proteome_UP000008816_CRAP	sp|Q2FXT0|RL27_STAA8	562	10308	14	14	5	5	6.28	64734.2	0.115811	sp|Q2FXT0|RL27_STAA8 50S ribosomal protein L27 OS=Staphylococcus aureus (strain NCTC 8325 / PS 47) OX=93061 GN=rpmA PE=1 SV=1
SA_S1	375	1	2020-11-12_SA_spike_uniprot_proteome_UP000008816_CRAP	sp|Q2FXT1|OBG_STAA8	205	47252	9	9	7	7	0.87	41109.2	0.0735455	sp|Q2FXT1|OBG_STAA8 GTPase Obg OS=Staphylococcus aureus (strain NCTC 8325 / PS 47) OX=93061 GN=obg PE=3 SV=1
SA_S1	591	1	2020-11-12_SA_spike_uniprot_proteome_UP000008816_CRAP	sp|Q2FXU0|APT_STAA8	64	19151	3	3	2	2	0.54	10341.5	0.0185013	sp|Q2FXU0|APT_STAA8 Adenine phosphoribosyltransferase OS=Staphylococcus aureus (strain NCTC 8325 / PS 47) OX=93061 GN=apt PE=3 SV=1
SA_S1	444	1	2020-11-12_SA_spike_uniprot_proteome_UP000008816_CRAP	sp|Q2FXU2|DTD_STAA8	142	16732	6	6	3	3	1.11	18572.5	0.0332267	sp|Q2FXU2|DTD_STAA8 D-aminoacyl-tRNA deacylase OS=Staphylococcus aureus (strain NCTC 8325 / PS 47) OX=93061 GN=dtd PE=3 SV=1
SA_S1	365	1	2020-11-12_SA_spike_uniprot_proteome_UP000008816_CRAP	sp|Q2FXU4|SYH_STAA8	218	48436	5	5	4	4	0.42	20343.1	0.0363944	sp|Q2FXU4|SYH_STAA8 Histidine--tRNA ligase OS=Staphylococcus aureus (strain NCTC 8325 / PS 47) OX=93061 GN=hisS PE=3 SV=1
SA_S1	164	1	2020-11-12_SA_spike_uniprot_proteome_UP000008816_CRAP	sp|Q2FXU5|SYD_STAA8	742	66725	31	31	15	15	1.59	106093	0.189803	sp|Q2FXU5|SYD_STAA8 Aspartate--tRNA ligase OS=Staphylococcus aureus (strain NCTC 8325 / PS 47) OX=93061 GN=aspS PE=3 SV=1
SA_S1	259	2	2020-11-12_SA_spike_uniprot_proteome_UP000008816_CRAP	sp|Q2FXV1|Y1730_STAA8	290	6678	13	13	4	4	10.13	67648.1	0.121024	sp|Q2FXV1|Y1730_STAA8 UPF0337 protein SAOUHSC_01730 OS=Staphylococcus aureus (strain NCTC 8325 / PS 47) OX=93061 GN=SAOUHSC_01730 PE=3 SV=1
SA_S1	190	1	2020-11-12_SA_spike_uniprot_proteome_UP000008816_CRAP	sp|Q2FXV9|SYA_STAA8	636	98505	18	18	13	13	0.75	73878.8	0.132171	sp|Q2FXV9|SYA_STAA8 Alanine--tRNA ligase OS=Staphylococcus aureus (strain NCTC 8325 / PS 47) OX=93061 GN=alaS PE=3 SV=1
SA_S1	226	1	2020-11-12_SA_spike_uniprot_proteome_UP000008816_CRAP	sp|Q2FXW7|GREA_STAA8	525	17732	8	8	5	5	2.23	39542.4	0.0707423	sp|Q2FXW7|GREA_STAA8 Transcription elongation factor GreA OS=Staphylococcus aureus (strain NCTC 8325 / PS 47) OX=93061 GN=greA PE=3 SV=1
SA_S1	354	1	2020-11-12_SA_spike_uniprot_proteome_UP000008816_CRAP	sp|Q2FXX8|MTNN_STAA8	230	24565	5	5	4	4	0.98	24073.7	0.0430685	sp|Q2FXX8|MTNN_STAA8 5'-methylthioadenosine/S-adenosylhomocysteine nucleosidase OS=Staphylococcus aureus (strain NCTC 8325 / PS 47) OX=93061 GN=mtnN PE=3 SV=1
SA_S1	162	1	2020-11-12_SA_spike_uniprot_proteome_UP000008816_CRAP	sp|Q2FXY6|RS20_STAA8	748	9016	16	16	4	4	5.13	46252.1	0.0827462	sp|Q2FXY6|RS20_STAA8 30S ribosomal protein S20 OS=Staphylococcus aureus (strain NCTC 8325 / PS 47) OX=93061 GN=rpsT PE=1 SV=1
SA_S1	337	1	2020-11-12_SA_spike_uniprot_proteome_UP000008816_CRAP	sp|Q2FXY7|LEPA_STAA8	249	68362	9	9	7	7	0.54	36915.5	0.0660428	sp|Q2FXY7|LEPA_STAA8 Elongation factor 4 OS=Staphylococcus aureus (strain NCTC 8325 / PS 47) OX=93061 GN=lepA PE=1 SV=1
SA_S1	529	1	2020-11-12_SA_spike_uniprot_proteome_UP000008816_CRAP	sp|Q2FXZ1|GRPE_STAA8	90	23994	3	3	3	3	0.69	16555.9	0.0296189	sp|Q2FXZ1|GRPE_STAA8 Protein GrpE OS=Staphylococcus aureus (strain NCTC 8325 / PS 47) OX=93061 GN=grpE PE=3 SV=1
SA_S1	19	1	2020-11-12_SA_spike_uniprot_proteome_UP000008816_CRAP	sp|Q2FXZ2|DNAK_STAA8	4509	66367	125	125	29	29	5.38	357054	0.63878	sp|Q2FXZ2|DNAK_STAA8 Chaperone protein DnaK OS=Staphylococcus aureus (strain NCTC 8325 / PS 47) OX=93061 GN=dnaK PE=3 SV=1
SA_S1	467	1	2020-11-12_SA_spike_uniprot_proteome_UP000008816_CRAP	sp|Q2FXZ3|DNAJ_STAA8	127	42102	4	4	2	2	0.22	9262.44	0.0165707	sp|Q2FXZ3|DNAJ_STAA8 Chaperone protein DnaJ OS=Staphylococcus aureus (strain NCTC 8325 / PS 47) OX=93061 GN=dnaJ PE=3 SV=1
SA_S1	405	1	2020-11-12_SA_spike_uniprot_proteome_UP000008816_CRAP	sp|Q2FXZ7|RS21_STAA8	175	6968	11	11	3	3	4.62	32192.2	0.0575926	sp|Q2FXZ7|RS21_STAA8 30S ribosomal protein S21 OS=Staphylococcus aureus (strain NCTC 8325 / PS 47) OX=93061 GN=rpsU PE=1 SV=1
SA_S1	63	1	2020-11-12_SA_spike_uniprot_proteome_UP000008816_CRAP	sp|Q2FXZ9|Y1676_STAA8	2011	35160	46	46	15	15	5.04	177206	0.317027	sp|Q2FXZ9|Y1676_STAA8 UPF0365 protein SAOUHSC_01676 OS=Staphylococcus aureus (strain NCTC 8325 / PS 47) OX=93061 GN=SAOUHSC_01676 PE=3 SV=1
SA_S1	602	1	2020-11-12_SA_spike_uniprot_proteome_UP000008816_CRAP	sp|Q2FY02|YBEY_STAA8	62	17987	2	2	2	2	0.59	10612.3	0.0189857	sp|Q2FY02|YBEY_STAA8 Endoribonuclease YbeY OS=Staphylococcus aureus (strain NCTC 8325 / PS 47) OX=93061 GN=ybeY PE=3 SV=1
SA_S1	539	1	2020-11-12_SA_spike_uniprot_proteome_UP000008816_CRAP	sp|Q2FY06|ERA_STAA8	85	34249	4	4	3	3	0.45	15412.1	0.0275726	sp|Q2FY06|ERA_STAA8 GTPase Era OS=Staphylococcus aureus (strain NCTC 8325 / PS 47) OX=93061 GN=era PE=3 SV=2
SA_S1	85	1	2020-11-12_SA_spike_uniprot_proteome_UP000008816_CRAP	sp|Q2FY08|SYG_STAA8	1456	53816	69	69	23	23	5.1	274462	0.491019	sp|Q2FY08|SYG_STAA8 Glycine--tRNA ligase OS=Staphylococcus aureus (strain NCTC 8325 / PS 47) OX=93061 GN=glyQS PE=3 SV=1
SA_S1	577	1	2020-11-12_SA_spike_uniprot_proteome_UP000008816_CRAP	sp|Q2FY10|PDRP_STAA8	71	30903	2	2	1	1	0.31	9579.93	0.0171387	sp|Q2FY10|PDRP_STAA8 Putative pyruvate, phosphate dikinase regulatory protein OS=Staphylococcus aureus (strain NCTC 8325 / PS 47) OX=93061 GN=SAOUHSC_01664 PE=3 SV=1
SA_S1	583	1	2020-11-12_SA_spike_uniprot_proteome_UP000008816_CRAP	sp|Q2FY15|CSHB_STAA8	68	51187	3	3	2	2	0.18	9213.66	0.0164835	sp|Q2FY15|CSHB_STAA8 DEAD-box ATP-dependent RNA helicase CshB OS=Staphylococcus aureus (strain NCTC 8325 / PS 47) OX=93061 GN=cshB PE=3 SV=1
SA_S1	670	1	2020-11-12_SA_spike_uniprot_proteome_UP000008816_CRAP	sp|Q2FY16|END4_STAA8	45	33230	2	2	2	2	0.29	9636.7	0.0172403	sp|Q2FY16|END4_STAA8 Probable endonuclease 4 OS=Staphylococcus aureus (strain NCTC 8325 / PS 47) OX=93061 GN=nfo PE=3 SV=1
SA_S1	486	1	2020-11-12_SA_spike_uniprot_proteome_UP000008816_CRAP	sp|Q2FY33|GCST_STAA8	115	40570	4	4	3	3	0.37	15010.9	0.0268549	sp|Q2FY33|GCST_STAA8 Aminomethyltransferase OS=Staphylococcus aureus (strain NCTC 8325 / PS 47) OX=93061 GN=gcvT PE=3 SV=1
SA_S1	289	1	2020-11-12_SA_spike_uniprot_proteome_UP000008816_CRAP	sp|Q2FY34|GCSPA_STAA8	337	49869	7	7	4	4	0.4	19947.6	0.0356868	sp|Q2FY34|GCSPA_STAA8 Probable glycine dehydrogenase (decarboxylating) subunit 1 OS=Staphylococcus aureus (strain NCTC 8325 / PS 47) OX=93061 GN=gcvPA PE=3 SV=1
SA_S1	389	1	2020-11-12_SA_spike_uniprot_proteome_UP000008816_CRAP	sp|Q2FY35|GCSPB_STAA8	190	54840	8	8	6	6	0.59	32355.6	0.057885	sp|Q2FY35|GCSPB_STAA8 Probable glycine dehydrogenase (decarboxylating) subunit 2 OS=Staphylococcus aureus (strain NCTC 8325 / PS 47) OX=93061 GN=gcvPB PE=3 SV=1
SA_S1	462	1	2020-11-12_SA_spike_uniprot_proteome_UP000008816_CRAP	sp|Q2FY37|LIPM_STAA8	130	31907	4	4	3	3	0.49	15634.4	0.0279704	sp|Q2FY37|LIPM_STAA8 Octanoyltransferase LipM OS=Staphylococcus aureus (strain NCTC 8325 / PS 47) OX=93061 GN=lipM PE=3 SV=1
SA_S1	350	1	2020-11-12_SA_spike_uniprot_proteome_UP000008816_CRAP	sp|Q2FY41|EFP_STAA8	232	20541	11	11	5	5	1.77	36357.6	0.0650447	sp|Q2FY41|EFP_STAA8 Elongation factor P OS=Staphylococcus aureus (strain NCTC 8325 / PS 47) OX=93061 GN=efp PE=1 SV=1
SA_S1	580	1	2020-11-12_SA_spike_uniprot_proteome_UP000008816_CRAP	sp|Q2FY45|NUSB_STAA8	69	15052	3	3	3	3	1.28	19266.6	0.0344684	sp|Q2FY45|NUSB_STAA8 Transcription antitermination protein NusB OS=Staphylococcus aureus (strain NCTC 8325 / PS 47) OX=93061 GN=nusB PE=3 SV=1
SA_S1	513	1	2020-11-12_SA_spike_uniprot_proteome_UP000008816_CRAP	sp|Q2FY49|ARGR_STAA8	99	17225	1	1	1	1	0.27	4650.75	0.00832031	sp|Q2FY49|ARGR_STAA8 Arginine repressor OS=Staphylococcus aureus (strain NCTC 8325 / PS 47) OX=93061 GN=argR PE=3 SV=1
SA_S1	133	1	2020-11-12_SA_spike_uniprot_proteome_UP000008816_CRAP	sp|Q2FY79|SRRA_STAA8	934	28189	22	22	9	9	2.83	79774.9	0.142719	sp|Q2FY79|SRRA_STAA8 Transcriptional regulatory protein SrrA OS=Staphylococcus aureus (strain NCTC 8325 / PS 47) OX=93061 GN=srrA PE=3 SV=1
SA_S1	287	1	2020-11-12_SA_spike_uniprot_proteome_UP000008816_CRAP	sp|Q2FYF1|EBPS_STAA8	342	53190	6	6	5	5	0.49	26063.1	0.0466276	sp|Q2FYF1|EBPS_STAA8 Elastin-binding protein EbpS OS=Staphylococcus aureus (strain NCTC 8325 / PS 47) OX=93061 GN=ebpS PE=1 SV=1
SA_S1	271	1	2020-11-12_SA_spike_uniprot_proteome_UP000008816_CRAP	sp|Q2FYG0|DER_STAA8	370	48949	19	19	9	9	1.18	57759.8	0.103334	sp|Q2FYG0|DER_STAA8 GTPase Der OS=Staphylococcus aureus (strain NCTC 8325 / PS 47) OX=93061 GN=der PE=3 SV=1
SA_S1	579	1	2020-11-12_SA_spike_uniprot_proteome_UP000008816_CRAP	sp|Q2FYG1|GPDA_STAA8	69	36186	1	1	1	1	0.12	4342.32	0.00776853	sp|Q2FYG1|GPDA_STAA8 Glycerol-3-phosphate dehydrogenase [NAD(P)+] OS=Staphylococcus aureus (strain NCTC 8325 / PS 47) OX=93061 GN=gpsA PE=3 SV=1
SA_S1	503	1	2020-11-12_SA_spike_uniprot_proteome_UP000008816_CRAP	sp|Q2FYG9|AROC_STAA8	105	43158	2	2	1	1	0.1	4315.8	0.00772108	sp|Q2FYG9|AROC_STAA8 Chorismate synthase OS=Staphylococcus aureus (strain NCTC 8325 / PS 47) OX=93061 GN=aroC PE=3 SV=1
SA_S1	102	1	2020-11-12_SA_spike_uniprot_proteome_UP000008816_CRAP	sp|Q2FYH6|SYN_STAA8	1207	49265	46	46	14	14	2.33	114787	0.205358	sp|Q2FYH6|SYN_STAA8 Asparagine--tRNA ligase OS=Staphylococcus aureus (strain NCTC 8325 / PS 47) OX=93061 GN=asnS PE=3 SV=1
SA_S1	241	1	2020-11-12_SA_spike_uniprot_proteome_UP000008816_CRAP	sp|Q2FYI5|GPSB_STAA8	484	13143	13	13	6	6	5.64	74126.5	0.132614	sp|Q2FYI5|GPSB_STAA8 Cell cycle protein GpsB OS=Staphylococcus aureus (strain NCTC 8325 / PS 47) OX=93061 GN=gpsB PE=3 SV=1
SA_S1	364	1	2020-11-12_SA_spike_uniprot_proteome_UP000008816_CRAP	sp|Q2FYJ2|DHA1_STAA8	218	40292	7	7	4	4	0.52	20951.8	0.0374834	sp|Q2FYJ2|DHA1_STAA8 Alanine dehydrogenase 1 OS=Staphylococcus aureus (strain NCTC 8325 / PS 47) OX=93061 GN=ald1 PE=3 SV=1
SA_S1	452	1	2020-11-12_SA_spike_uniprot_proteome_UP000008816_CRAP	sp|Q2FYJ3|TDCB_STAA8	138	37328	3	3	2	2	0.25	9332	0.0166952	sp|Q2FYJ3|TDCB_STAA8 L-threonine dehydratase catabolic TdcB OS=Staphylococcus aureus (strain NCTC 8325 / PS 47) OX=93061 GN=tdcB PE=3 SV=1
SA_S1	49	1	2020-11-12_SA_spike_uniprot_proteome_UP000008816_CRAP	sp|Q2FYJ6|EBH_STAA8	2368	1029310	74	74	54	54	0.25	257328	0.460366	sp|Q2FYJ6|EBH_STAA8 Extracellular matrix-binding protein ebh OS=Staphylococcus aureus (strain NCTC 8325 / PS 47) OX=93061 GN=ebh PE=1 SV=1
SA_S1	566	1	2020-11-12_SA_spike_uniprot_proteome_UP000008816_CRAP	sp|Q2FYK4|Y1436_STAA8	75	16141	3	3	3	3	1.17	18885	0.0337857	sp|Q2FYK4|Y1436_STAA8 UPF0403 protein SAOUHSC_01436 OS=Staphylococcus aureus (strain NCTC 8325 / PS 47) OX=93061 GN=SAOUHSC_01436 PE=3 SV=1
SA_S1	500	1	2020-11-12_SA_spike_uniprot_proteome_UP000008816_CRAP	sp|Q2FYL5|MURG_STAA8	109	39672	5	5	4	4	0.53	21026.2	0.0376164	sp|Q2FYL5|MURG_STAA8 UDP-N-acetylglucosamine--N-acetylmuramyl-(pentapeptide) pyrophosphoryl-undecaprenol N-acetylglucosamine transferase OS=Staphylococcus aureus (strain NCTC 8325 / PS 47) OX=93061 GN=murG PE=3 SV=1
SA_S1	664	1	2020-11-12_SA_spike_uniprot_proteome_UP000008816_CRAP	sp|Q2FYM2|ODO2_STAA8	46	46690	1	1	1	1	0.09	4202.1	0.00751767	sp|Q2FYM2|ODO2_STAA8 Dihydrolipoyllysine-residue succinyltransferase component of 2-oxoglutarate dehydrogenase complex OS=Staphylococcus aureus (strain NCTC 8325 / PS 47) OX=93061 GN=odhB PE=3 SV=1
SA_S1	295	1	2020-11-12_SA_spike_uniprot_proteome_UP000008816_CRAP	sp|Q2FYM7|TELL_STAA8	324	43381	12	12	7	7	0.98	42513.4	0.0760576	sp|Q2FYM7|TELL_STAA8 TelA-like protein SAOUHSC_01408 OS=Staphylococcus aureus (strain NCTC 8325 / PS 47) OX=93061 GN=SAOUHSC_01408 PE=3 SV=1
SA_S1	493	1	2020-11-12_SA_spike_uniprot_proteome_UP000008816_CRAP	sp|Q2FYM9|ACYP_STAA8	112	10154	1	1	1	1	0.5	5077	0.00908289	sp|Q2FYM9|ACYP_STAA8 Acylphosphatase OS=Staphylococcus aureus (strain NCTC 8325 / PS 47) OX=93061 GN=acyP PE=3 SV=1
SA_S1	245	1	2020-11-12_SA_spike_uniprot_proteome_UP000008816_CRAP	sp|Q2FYN2|CSPA_STAA8	464	7317	9	9	3	3	4.22	30877.7	0.0552411	sp|Q2FYN2|CSPA_STAA8 Cold shock protein CspA OS=Staphylococcus aureus (strain NCTC 8325 / PS 47) OX=93061 GN=cspA PE=1 SV=1
SA_S1	399	1	2020-11-12_SA_spike_uniprot_proteome_UP000008816_CRAP	sp|Q2FYP3|CVFB_STAA8	178	34177	5	5	5	5	0.85	29050.5	0.051972	sp|Q2FYP3|CVFB_STAA8 Conserved virulence factor B OS=Staphylococcus aureus (strain NCTC 8325 / PS 47) OX=93061 GN=cvfB PE=1 SV=1
SA_S1	381	1	2020-11-12_SA_spike_uniprot_proteome_UP000008816_CRAP	sp|Q2FYR1|FEMB_STAA8	198	49737	8	8	5	5	0.53	26360.6	0.0471598	sp|Q2FYR1|FEMB_STAA8 Aminoacyltransferase FemB OS=Staphylococcus aureus (strain NCTC 8325 / PS 47) OX=93061 GN=femB PE=1 SV=1
SA_S1	322	1	2020-11-12_SA_spike_uniprot_proteome_UP000008816_CRAP	sp|Q2FYR2|FEMA_STAA8	270	49185	9	9	5	5	0.54	26559.9	0.0475164	sp|Q2FYR2|FEMA_STAA8 Aminoacyltransferase FemA OS=Staphylococcus aureus (strain NCTC 8325 / PS 47) OX=93061 GN=femA PE=1 SV=1
SA_S1	522	1	2020-11-12_SA_spike_uniprot_proteome_UP000008816_CRAP	sp|Q2FYS4|PARC_STAA8	93	90942	3	3	3	3	0.15	13641.3	0.0244046	sp|Q2FYS4|PARC_STAA8 DNA topoisomerase 4 subunit A OS=Staphylococcus aureus (strain NCTC 8325 / PS 47) OX=93061 GN=parC PE=1 SV=1
SA_S1	387	1	2020-11-12_SA_spike_uniprot_proteome_UP000008816_CRAP	sp|Q2FYS5|PARE_STAA8	191	74318	6	6	5	5	0.33	24524.9	0.0438758	sp|Q2FYS5|PARE_STAA8 DNA topoisomerase 4 subunit B OS=Staphylococcus aureus (strain NCTC 8325 / PS 47) OX=93061 GN=parE PE=3 SV=1
SA_S1	621	1	2020-11-12_SA_spike_uniprot_proteome_UP000008816_CRAP	sp|Q2FYS7|Y1349_STAA8	56	11489	1	1	1	1	0.43	4940.27	0.00883827	sp|Q2FYS7|Y1349_STAA8 Uncharacterized protein SAOUHSC_01349 OS=Staphylococcus aureus (strain NCTC 8325 / PS 47) OX=93061 GN=SAOUHSC_01349 PE=3 SV=1
SA_S1	118	1	2020-11-12_SA_spike_uniprot_proteome_UP000008816_CRAP	sp|Q2FYU7|CATA_STAA8	1021	58435	32	32	13	13	1.57	91742.9	0.164131	sp|Q2FYU7|CATA_STAA8 Catalase OS=Staphylococcus aureus (strain NCTC 8325 / PS 47) OX=93061 GN=katA PE=2 SV=2
SA_S1	95	1	2020-11-12_SA_spike_uniprot_proteome_UP000008816_CRAP	sp|Q2FYZ4|GLPD_STAA8	1355	62395	46	46	18	18	2.4	149748	0.267903	sp|Q2FYZ4|GLPD_STAA8 Aerobic glycerol-3-phosphate dehydrogenase OS=Staphylococcus aureus (strain NCTC 8325 / PS 47) OX=93061 GN=glpD PE=3 SV=1
SA_S1	270	1	2020-11-12_SA_spike_uniprot_proteome_UP000008816_CRAP	sp|Q2FYZ5|GLPK_STAA8	371	55729	15	15	10	10	1.14	63531.1	0.113659	sp|Q2FYZ5|GLPK_STAA8 Glycerol kinase OS=Staphylococcus aureus (strain NCTC 8325 / PS 47) OX=93061 GN=glpK PE=3 SV=1
SA_S1	514	1	2020-11-12_SA_spike_uniprot_proteome_UP000008816_CRAP	sp|Q2FYZ9|MUTS_STAA8	98	100162	5	5	5	5	0.24	24038.9	0.0430062	sp|Q2FYZ9|MUTS_STAA8 DNA mismatch repair protein MutS OS=Staphylococcus aureus (strain NCTC 8325 / PS 47) OX=93061 GN=mutS PE=3 SV=2
SA_S1	636	1	2020-11-12_SA_spike_uniprot_proteome_UP000008816_CRAP	sp|Q2FZ02|MIAB_STAA8	50	59262	1	1	1	1	0.07	4148.34	0.00742149	sp|Q2FZ02|MIAB_STAA8 tRNA-2-methylthio-N(6)-dimethylallyladenosine synthase OS=Staphylococcus aureus (strain NCTC 8325 / PS 47) OX=93061 GN=miaB PE=3 SV=1
SA_S1	494	1	2020-11-12_SA_spike_uniprot_proteome_UP000008816_CRAP	sp|Q2FZ08|RNY_STAA8	112	58477	7	7	7	7	0.66	38594.8	0.0690472	sp|Q2FZ08|RNY_STAA8 Ribonuclease Y OS=Staphylococcus aureus (strain NCTC 8325 / PS 47) OX=93061 GN=rny PE=1 SV=1
SA_S1	183	1	2020-11-12_SA_spike_uniprot_proteome_UP000008816_CRAP	sp|Q2FZ19|RNJ2_STAA8	686	62701	27	27	15	15	1.76	110354	0.197426	sp|Q2FZ19|RNJ2_STAA8 Ribonuclease J 2 OS=Staphylococcus aureus (strain NCTC 8325 / PS 47) OX=93061 GN=rnj2 PE=1 SV=2
SA_S1	143	1	2020-11-12_SA_spike_uniprot_proteome_UP000008816_CRAP	sp|Q2FZ20|PNP_STAA8	868	77406	34	34	19	19	1.84	142427	0.254806	sp|Q2FZ20|PNP_STAA8 Polyribonucleotide nucleotidyltransferase OS=Staphylococcus aureus (strain NCTC 8325 / PS 47) OX=93061 GN=pnp PE=1 SV=1
SA_S1	346	1	2020-11-12_SA_spike_uniprot_proteome_UP000008816_CRAP	sp|Q2FZ21|RRF_STAA8	236	20341	9	9	5	5	1.8	36613.8	0.0655031	sp|Q2FZ21|RRF_STAA8 Ribosome-recycling factor OS=Staphylococcus aureus (strain NCTC 8325 / PS 47) OX=93061 GN=frr PE=3 SV=1
SA_S1	282	1	2020-11-12_SA_spike_uniprot_proteome_UP000008816_CRAP	sp|Q2FZ22|PYRH_STAA8	350	26266	15	15	7	7	2.06	54108	0.0968006	sp|Q2FZ22|PYRH_STAA8 Uridylate kinase OS=Staphylococcus aureus (strain NCTC 8325 / PS 47) OX=93061 GN=pyrH PE=1 SV=1
SA_S1	23	1	2020-11-12_SA_spike_uniprot_proteome_UP000008816_CRAP	sp|Q2FZ23|EFTS_STAA8	3890	32566	106	106	27	27	32.03	1.04309e+06	1.86611	sp|Q2FZ23|EFTS_STAA8 Elongation factor Ts OS=Staphylococcus aureus (strain NCTC 8325 / PS 47) OX=93061 GN=tsf PE=3 SV=1
SA_S1	40	1	2020-11-12_SA_spike_uniprot_proteome_UP000008816_CRAP	sp|Q2FZ25|RS2_STAA8	2634	29122	86	86	15	15	9.12	265593	0.475152	sp|Q2FZ25|RS2_STAA8 30S ribosomal protein S2 OS=Staphylococcus aureus (strain NCTC 8325 / PS 47) OX=93061 GN=rpsB PE=1 SV=2
SA_S1	219	1	2020-11-12_SA_spike_uniprot_proteome_UP000008816_CRAP	sp|Q2FZ27|CODY_STAA8	552	28737	27	27	9	9	2.73	78452	0.140353	sp|Q2FZ27|CODY_STAA8 GTP-sensing transcriptional pleiotropic repressor CodY OS=Staphylococcus aureus (strain NCTC 8325 / PS 47) OX=93061 GN=codY PE=1 SV=1
SA_S1	208	1	2020-11-12_SA_spike_uniprot_proteome_UP000008816_CRAP	sp|Q2FZ28|HSLU_STAA8	583	52282	20	20	9	9	1.07	55941.7	0.100081	sp|Q2FZ28|HSLU_STAA8 ATP-dependent protease ATPase subunit HslU OS=Staphylococcus aureus (strain NCTC 8325 / PS 47) OX=93061 GN=hslU PE=3 SV=1
SA_S1	336	1	2020-11-12_SA_spike_uniprot_proteome_UP000008816_CRAP	sp|Q2FZ29|HSLV_STAA8	249	19606	6	6	2	2	0.53	10391.2	0.0185901	sp|Q2FZ29|HSLV_STAA8 ATP-dependent protease subunit HslV OS=Staphylococcus aureus (strain NCTC 8325 / PS 47) OX=93061 GN=hslV PE=3 SV=1
SA_S1	447	1	2020-11-12_SA_spike_uniprot_proteome_UP000008816_CRAP	sp|Q2FZ31|TRMFO_STAA8	141	48479	7	7	4	4	0.42	20361.2	0.0364267	sp|Q2FZ31|TRMFO_STAA8 Methylenetetrahydrofolate--tRNA-(uracil-5-)-methyltransferase TrmFO OS=Staphylococcus aureus (strain NCTC 8325 / PS 47) OX=93061 GN=trmFO PE=3 SV=1
SA_S1	750	1	2020-11-12_SA_spike_uniprot_proteome_UP000008816_CRAP	sp|Q2FZ32|TOP1_STAA8	31	79615	1	1	1	1	0.05	3980.75	0.00712167	sp|Q2FZ32|TOP1_STAA8 DNA topoisomerase 1 OS=Staphylococcus aureus (strain NCTC 8325 / PS 47) OX=93061 GN=topA PE=3 SV=2
SA_S1	242	1	2020-11-12_SA_spike_uniprot_proteome_UP000008816_CRAP	sp|Q2FZ37|SUCC_STAA8	478	42214	21	21	14	14	3.07	129597	0.231852	sp|Q2FZ37|SUCC_STAA8 Succinate--CoA ligase [ADP-forming] subunit beta OS=Staphylococcus aureus (strain NCTC 8325 / PS 47) OX=93061 GN=sucC PE=3 SV=1
SA_S1	314	1	2020-11-12_SA_spike_uniprot_proteome_UP000008816_CRAP	sp|Q2FZ42|RL19_STAA8	280	13354	15	15	6	6	5.44	72645.8	0.129965	sp|Q2FZ42|RL19_STAA8 50S ribosomal protein L19 OS=Staphylococcus aureus (strain NCTC 8325 / PS 47) OX=93061 GN=rplS PE=1 SV=1
SA_S1	766	1	2020-11-12_SA_spike_uniprot_proteome_UP000008816_CRAP	sp|Q2FZ44|RIMM_STAA8	24	19076	1	1	1	1	0.24	4578.24	0.00819059	sp|Q2FZ44|RIMM_STAA8 Ribosome maturation factor RimM OS=Staphylococcus aureus (strain NCTC 8325 / PS 47) OX=93061 GN=rimM PE=3 SV=1
SA_S1	256	1	2020-11-12_SA_spike_uniprot_proteome_UP000008816_CRAP	sp|Q2FZ45|RS16_STAA8	423	10229	11	11	3	3	2.33	23833.6	0.0426389	sp|Q2FZ45|RS16_STAA8 30S ribosomal protein S16 OS=Staphylococcus aureus (strain NCTC 8325 / PS 47) OX=93061 GN=rpsP PE=1 SV=1
SA_S1	516	1	2020-11-12_SA_spike_uniprot_proteome_UP000008816_CRAP	sp|Q2FZ51|ACP_STAA8	97	8544	7	7	3	3	3.17	27084.5	0.0484549	sp|Q2FZ51|ACP_STAA8 Acyl carrier protein OS=Staphylococcus aureus (strain NCTC 8325 / PS 47) OX=93061 GN=acpP PE=2 SV=1
SA_S1	401	1	2020-11-12_SA_spike_uniprot_proteome_UP000008816_CRAP	sp|Q2FZ55|PLSX_STAA8	178	35500	9	9	7	7	1.3	46150	0.0825636	sp|Q2FZ55|PLSX_STAA8 Phosphate acyltransferase OS=Staphylococcus aureus (strain NCTC 8325 / PS 47) OX=93061 GN=plsX PE=3 SV=1
SA_S1	96	1	2020-11-12_SA_spike_uniprot_proteome_UP000008816_CRAP	sp|Q2FZ58|Y1193_STAA8	1290	60707	34	34	15	15	1.85	112308	0.200922	sp|Q2FZ58|Y1193_STAA8 Uncharacterized protein SAOUHSC_01193 OS=Staphylococcus aureus (strain NCTC 8325 / PS 47) OX=93061 GN=SAOUHSC_01193 PE=4 SV=1
SA_S1	652	1	2020-11-12_SA_spike_uniprot_proteome_UP000008816_CRAP	sp|Q2FZ60|RL28_STAA8	48	7019	3	3	1	1	0.78	5474.82	0.0097946	sp|Q2FZ60|RL28_STAA8 50S ribosomal protein L28 OS=Staphylococcus aureus (strain NCTC 8325 / PS 47) OX=93061 GN=rpmB PE=1 SV=1
SA_S1	407	1	2020-11-12_SA_spike_uniprot_proteome_UP000008816_CRAP	sp|Q2FZ66|RLMN_STAA8	174	42154	5	5	4	4	0.49	20655.5	0.0369532	sp|Q2FZ66|RLMN_STAA8 Probable dual-specificity RNA methyltransferase RlmN OS=Staphylococcus aureus (strain NCTC 8325 / PS 47) OX=93061 GN=rlmN PE=3 SV=1
SA_S1	368	1	2020-11-12_SA_spike_uniprot_proteome_UP000008816_CRAP	sp|Q2FZ68|FMT_STAA8	214	34190	4	4	3	3	0.45	15385.5	0.0275251	sp|Q2FZ68|FMT_STAA8 Methionyl-tRNA formyltransferase OS=Staphylococcus aureus (strain NCTC 8325 / PS 47) OX=93061 GN=fmt PE=3 SV=1
SA_S1	306	1	2020-11-12_SA_spike_uniprot_proteome_UP000008816_CRAP	sp|Q2FZ72|CARB_STAA8	303	117480	17	17	11	11	0.49	57565.2	0.102986	sp|Q2FZ72|CARB_STAA8 Carbamoyl-phosphate synthase large chain OS=Staphylococcus aureus (strain NCTC 8325 / PS 47) OX=93061 GN=carB PE=3 SV=1
SA_S1	643	1	2020-11-12_SA_spike_uniprot_proteome_UP000008816_CRAP	sp|Q2FZ75|PYRB_STAA8	49	33421	4	4	3	3	0.46	15373.7	0.0275039	sp|Q2FZ75|PYRB_STAA8 Aspartate carbamoyltransferase OS=Staphylococcus aureus (strain NCTC 8325 / PS 47) OX=93061 GN=pyrB PE=1 SV=1
SA_S1	634	1	2020-11-12_SA_spike_uniprot_proteome_UP000008816_CRAP	sp|Q2FZ77|PYRR_STAA8	51	19843	1	1	1	1	0.23	4563.89	0.00816492	sp|Q2FZ77|PYRR_STAA8 Bifunctional protein PyrR OS=Staphylococcus aureus (strain NCTC 8325 / PS 47) OX=93061 GN=pyrR PE=3 SV=1
SA_S1	148	1	2020-11-12_SA_spike_uniprot_proteome_UP000008816_CRAP	sp|Q2FZ82|SYI_STAA8	845	105096	41	41	23	23	1.53	160797	0.28767	sp|Q2FZ82|SYI_STAA8 Isoleucine--tRNA ligase OS=Staphylococcus aureus (strain NCTC 8325 / PS 47) OX=93061 GN=ileS PE=3 SV=1
SA_S1	318	1	2020-11-12_SA_spike_uniprot_proteome_UP000008816_CRAP	sp|Q2FZ86|SEPF_STAA8	274	21102	9	9	5	5	1.7	35873.4	0.0641785	sp|Q2FZ86|SEPF_STAA8 Cell division protein SepF OS=Staphylococcus aureus (strain NCTC 8325 / PS 47) OX=93061 GN=sepF PE=3 SV=1
SA_S1	29	1	2020-11-12_SA_spike_uniprot_proteome_UP000008816_CRAP	sp|Q2FZ89|FTSZ_STAA8	3325	41012	83	83	16	16	4.21	172661	0.308894	sp|Q2FZ89|FTSZ_STAA8 Cell division protein FtsZ OS=Staphylococcus aureus (strain NCTC 8325 / PS 47) OX=93061 GN=ftsZ PE=1 SV=1
SA_S1	378	1	2020-11-12_SA_spike_uniprot_proteome_UP000008816_CRAP	sp|Q2FZ92|MURD_STAA8	204	49997	10	10	6	6	0.66	32998	0.0590343	sp|Q2FZ92|MURD_STAA8 UDP-N-acetylmuramoylalanine--D-glutamate ligase OS=Staphylococcus aureus (strain NCTC 8325 / PS 47) OX=93061 GN=murD PE=3 SV=1
SA_S1	593	1	2020-11-12_SA_spike_uniprot_proteome_UP000008816_CRAP	sp|Q2FZ95|FTSL_STAA8	63	15324	1	1	1	1	0.31	4750.44	0.00849866	sp|Q2FZ95|FTSL_STAA8 Cell division protein FtsL OS=Staphylococcus aureus (strain NCTC 8325 / PS 47) OX=93061 GN=ftsL PE=3 SV=1
SA_S1	760	1	2020-11-12_SA_spike_uniprot_proteome_UP000008816_CRAP	sp|Q2FZ98|BSHC_STAA8	28	63187	1	1	1	1	0.07	4423.09	0.00791302	sp|Q2FZ98|BSHC_STAA8 Putative cysteine ligase BshC OS=Staphylococcus aureus (strain NCTC 8325 / PS 47) OX=93061 GN=bshC PE=3 SV=2
SA_S1	260	1	2020-11-12_SA_spike_uniprot_proteome_UP000008816_CRAP	sp|Q2FZD2|THIO_STAA8	414	11525	14	14	6	6	7.5	86437.5	0.154639	sp|Q2FZD2|THIO_STAA8 Thioredoxin OS=Staphylococcus aureus (strain NCTC 8325 / PS 47) OX=93061 GN=trxA PE=2 SV=1
SA_S1	562	1	2020-11-12_SA_spike_uniprot_proteome_UP000008816_CRAP	sp|Q2FZD9|SYFA_STAA8	75	40311	5	5	4	4	0.52	20961.7	0.0375011	sp|Q2FZD9|SYFA_STAA8 Phenylalanine--tRNA ligase alpha subunit OS=Staphylococcus aureus (strain NCTC 8325 / PS 47) OX=93061 GN=pheS PE=3 SV=1
SA_S1	468	1	2020-11-12_SA_spike_uniprot_proteome_UP000008816_CRAP	sp|Q2FZE9|ISDA_STAA8	127	38722	4	4	2	2	0.24	9293.28	0.0166259	sp|Q2FZE9|ISDA_STAA8 Iron-regulated surface determinant protein A OS=Staphylococcus aureus (strain NCTC 8325 / PS 47) OX=93061 GN=isdA PE=1 SV=1
SA_S1	273	1	2020-11-12_SA_spike_uniprot_proteome_UP000008816_CRAP	sp|Q2FZF1|RL32_STAA8	367	6820	5	5	1	1	0.81	5524.2	0.00988294	sp|Q2FZF1|RL32_STAA8 50S ribosomal protein L32 OS=Staphylococcus aureus (strain NCTC 8325 / PS 47) OX=93061 GN=rpmF PE=1 SV=2
SA_S1	189	1	2020-11-12_SA_spike_uniprot_proteome_UP000008816_CRAP	sp|Q2FZG9|RNJ1_STAA8	637	62814	25	25	13	13	1.4	87939.6	0.157326	sp|Q2FZG9|RNJ1_STAA8 Ribonuclease J 1 OS=Staphylococcus aureus (strain NCTC 8325 / PS 47) OX=93061 GN=rnj1 PE=1 SV=1
SA_S1	251	1	2020-11-12_SA_spike_uniprot_proteome_UP000008816_CRAP	sp|Q2FZJ6|FOLD_STAA8	438	30870	18	18	9	9	2.41	74396.7	0.133098	sp|Q2FZJ6|FOLD_STAA8 Bifunctional protein FolD OS=Staphylococcus aureus (strain NCTC 8325 / PS 47) OX=93061 GN=folD PE=3 SV=1
SA_S1	179	1	2020-11-12_SA_spike_uniprot_proteome_UP000008816_CRAP	sp|Q2FZJ9|QOX2_STAA8	701	41842	23	23	11	11	2.04	85357.7	0.152707	sp|Q2FZJ9|QOX2_STAA8 Probable quinol oxidase subunit 2 OS=Staphylococcus aureus (strain NCTC 8325 / PS 47) OX=93061 GN=qoxA PE=3 SV=1
SA_S1	235	1	2020-11-12_SA_spike_uniprot_proteome_UP000008816_CRAP	sp|Q2FZK0|QOX1_STAA8	494	75469	11	11	7	7	0.48	36225.1	0.0648077	sp|Q2FZK0|QOX1_STAA8 Probable quinol oxidase subunit 1 OS=Staphylococcus aureus (strain NCTC 8325 / PS 47) OX=93061 GN=qoxB PE=3 SV=1
SA_S1	661	1	2020-11-12_SA_spike_uniprot_proteome_UP000008816_CRAP	sp|Q2FZK1|QOX3_STAA8	46	23180	2	2	1	1	0.2	4636	0.00829393	sp|Q2FZK1|QOX3_STAA8 Probable quinol oxidase subunit 3 OS=Staphylococcus aureus (strain NCTC 8325 / PS 47) OX=93061 GN=qoxC PE=3 SV=1
SA_S1	660	1	2020-11-12_SA_spike_uniprot_proteome_UP000008816_CRAP	sp|Q2FZK3|FMTA_STAA8	47	46084	1	1	1	1	0.1	4608.4	0.00824455	sp|Q2FZK3|FMTA_STAA8 Teichoic acid D-alanine hydrolase OS=Staphylococcus aureus (strain NCTC 8325 / PS 47) OX=93061 GN=fmtA PE=2 SV=1
SA_S1	17	1	2020-11-12_SA_spike_uniprot_proteome_UP000008816_CRAP	sp|Q2FZK7|ATL_STAA8	4637	137346	124	124	47	47	3.29	451868	0.808404	sp|Q2FZK7|ATL_STAA8 Bifunctional autolysin OS=Staphylococcus aureus (strain NCTC 8325 / PS 47) OX=93061 GN=atl PE=1 SV=1
SA_S1	379	1	2020-11-12_SA_spike_uniprot_proteome_UP000008816_CRAP	sp|Q2FZP4|RF3_STAA8	202	59656	6	6	5	5	0.43	25652.1	0.0458922	sp|Q2FZP4|RF3_STAA8 Peptide chain release factor 3 OS=Staphylococcus aureus (strain NCTC 8325 / PS 47) OX=93061 GN=prfC PE=3 SV=1
SA_S1	590	1	2020-11-12_SA_spike_uniprot_proteome_UP000008816_CRAP	sp|Q2FZP6|MURE_STAA8	64	54209	3	3	3	3	0.26	14094.3	0.0252151	sp|Q2FZP6|MURE_STAA8 UDP-N-acetylmuramoyl-L-alanyl-D-glutamate--L-lysine ligase OS=Staphylococcus aureus (strain NCTC 8325 / PS 47) OX=93061 GN=murE PE=1 SV=1
SA_S1	233	1	2020-11-12_SA_spike_uniprot_proteome_UP000008816_CRAP	sp|Q2FZP9|Y951_STAA8	500	19314	19	19	6	6	2.66	51375.2	0.0919117	sp|Q2FZP9|Y951_STAA8 Putative phosphoesterase SAOUHSC_00951 OS=Staphylococcus aureus (strain NCTC 8325 / PS 47) OX=93061 GN=SAOUHSC_00951 PE=3 SV=1
SA_S1	228	1	2020-11-12_SA_spike_uniprot_proteome_UP000008816_CRAP	sp|Q2FZQ3|FABI_STAA8	514	28005	30	30	10	10	3.49	97737.5	0.174855	sp|Q2FZQ3|FABI_STAA8 Enoyl-[acyl-carrier-protein] reductase [NADPH] FabI OS=Staphylococcus aureus (strain NCTC 8325 / PS 47) OX=93061 GN=fabI PE=1 SV=1
SA_S1	231	1	2020-11-12_SA_spike_uniprot_proteome_UP000008816_CRAP	sp|Q2FZS0|FABH_STAA8	503	33904	19	19	8	8	1.71	57975.8	0.10372	sp|Q2FZS0|FABH_STAA8 3-oxoacyl-[acyl-carrier-protein] synthase 3 OS=Staphylococcus aureus (strain NCTC 8325 / PS 47) OX=93061 GN=fabH PE=3 SV=1
SA_S1	41	1	2020-11-12_SA_spike_uniprot_proteome_UP000008816_CRAP	sp|Q2FZT4|Y906_STAA8	2631	33139	68	68	16	16	6.63	219712	0.39307	sp|Q2FZT4|Y906_STAA8 Uncharacterized protein SAOUHSC_00906 OS=Staphylococcus aureus (strain NCTC 8325 / PS 47) OX=93061 GN=SAOUHSC_00906 PE=3 SV=1
SA_S1	35	1	2020-11-12_SA_spike_uniprot_proteome_UP000008816_CRAP	sp|Q2FZU0|G6PI_STAA8	2936	49837	79	79	20	20	4.46	222273	0.397652	sp|Q2FZU0|G6PI_STAA8 Glucose-6-phosphate isomerase OS=Staphylococcus aureus (strain NCTC 8325 / PS 47) OX=93061 GN=pgi PE=3 SV=1
SA_S1	129	1	2020-11-12_SA_spike_uniprot_proteome_UP000008816_CRAP	sp|Q2FZU1|ASSY_STAA8	971	44658	38	38	17	17	4.01	179079	0.320376	sp|Q2FZU1|ASSY_STAA8 Argininosuccinate synthase OS=Staphylococcus aureus (strain NCTC 8325 / PS 47) OX=93061 GN=argG PE=3 SV=1
SA_S1	360	1	2020-11-12_SA_spike_uniprot_proteome_UP000008816_CRAP	sp|Q2FZU2|ARLY_STAA8	222	52076	4	4	2	2	0.18	9373.68	0.0167698	sp|Q2FZU2|ARLY_STAA8 Argininosuccinate lyase OS=Staphylococcus aureus (strain NCTC 8325 / PS 47) OX=93061 GN=argH PE=3 SV=1
SA_S1	300	1	2020-11-12_SA_spike_uniprot_proteome_UP000008816_CRAP	sp|Q2FZU9|PPI1_STAA8	311	21605	18	18	7	7	2.87	62006.4	0.110931	sp|Q2FZU9|PPI1_STAA8 Putative peptidyl-prolyl cis-trans isomerase OS=Staphylococcus aureus (strain NCTC 8325 / PS 47) OX=93061 GN=SAOUHSC_00891 PE=3 SV=1
SA_S1	131	1	2020-11-12_SA_spike_uniprot_proteome_UP000008816_CRAP	sp|Q2FZV7|Y878_STAA8	964	44307	33	33	14	14	2.8	124060	0.221946	sp|Q2FZV7|Y878_STAA8 NADH dehydrogenase-like protein SAOUHSC_00878 OS=Staphylococcus aureus (strain NCTC 8325 / PS 47) OX=93061 GN=SAOUHSC_00878 PE=1 SV=1
SA_S1	252	1	2020-11-12_SA_spike_uniprot_proteome_UP000008816_CRAP	sp|Q2FZW3|DLTD_STAA8	434	44918	16	16	11	11	1.81	81301.6	0.145451	sp|Q2FZW3|DLTD_STAA8 Protein DltD OS=Staphylococcus aureus (strain NCTC 8325 / PS 47) OX=93061 GN=dltD PE=1 SV=1
SA_S1	708	1	2020-11-12_SA_spike_uniprot_proteome_UP000008816_CRAP	sp|Q2FZW4|DLTC_STAA8	37	9058	1	1	1	1	0.57	5163.06	0.00923685	sp|Q2FZW4|DLTC_STAA8 D-alanyl carrier protein OS=Staphylococcus aureus (strain NCTC 8325 / PS 47) OX=93061 GN=dltC PE=3 SV=1
SA_S1	180	1	2020-11-12_SA_spike_uniprot_proteome_UP000008816_CRAP	sp|Q2FZW6|DLTA_STAA8	701	54820	22	22	11	11	1.34	73458.8	0.13142	sp|Q2FZW6|DLTA_STAA8 D-alanine--D-alanyl carrier protein ligase OS=Staphylococcus aureus (strain NCTC 8325 / PS 47) OX=93061 GN=dltA PE=3 SV=1
SA_S1	247	1	2020-11-12_SA_spike_uniprot_proteome_UP000008816_CRAP	sp|Q2FZX0|NAGD_STAA8	458	27928	16	16	7	7	1.86	51946.1	0.0929329	sp|Q2FZX0|NAGD_STAA8 Acid sugar phosphatase OS=Staphylococcus aureus (strain NCTC 8325 / PS 47) OX=93061 GN=nagD PE=3 SV=1
SA_S1	326	1	2020-11-12_SA_spike_uniprot_proteome_UP000008816_CRAP	sp|Q2FZX4|LIPA_STAA8	262	35185	7	7	6	6	1.05	36944.2	0.0660942	sp|Q2FZX4|LIPA_STAA8 Lipoyl synthase OS=Staphylococcus aureus (strain NCTC 8325 / PS 47) OX=93061 GN=lipA PE=3 SV=1
SA_S1	152	1	2020-11-12_SA_spike_uniprot_proteome_UP000008816_CRAP	sp|Q2FZY3|Y851_STAA8	830	52636	30	30	13	13	1.85	97376.6	0.174209	sp|Q2FZY3|Y851_STAA8 UPF0051 protein SAOUHSC_00851 OS=Staphylococcus aureus (strain NCTC 8325 / PS 47) OX=93061 GN=SAOUHSC_00851 PE=3 SV=1
SA_S1	259	1	2020-11-12_SA_spike_uniprot_proteome_UP000008816_CRAP	sp|Q2FZY9|Y845_STAA8	415	7014	28	28	7	7	55.15	386822	0.692035	sp|Q2FZY9|Y845_STAA8 UPF0337 protein SAOUHSC_00845 OS=Staphylococcus aureus (strain NCTC 8325 / PS 47) OX=93061 GN=SAOUHSC_00845 PE=3 SV=1
SA_S1	274	1	2020-11-12_SA_spike_uniprot_proteome_UP000008816_CRAP	sp|Q2FZZ8|GCSH_STAA8	362	14084	4	4	2	2	0.8	11267.2	0.0201573	sp|Q2FZZ8|GCSH_STAA8 Glycine cleavage system H protein OS=Staphylococcus aureus (strain NCTC 8325 / PS 47) OX=93061 GN=gcvH PE=3 SV=1
SA_S1	362	1	2020-11-12_SA_spike_uniprot_proteome_UP000008816_CRAP	sp|Q2G015|CLFA_STAA8	220	96392	4	4	2	2	0.09	8675.28	0.0155203	sp|Q2G015|CLFA_STAA8 Clumping factor A OS=Staphylococcus aureus (strain NCTC 8325 / PS 47) OX=93061 GN=clfA PE=1 SV=1
SA_S1	6	1	2020-11-12_SA_spike_uniprot_proteome_UP000008816_CRAP	sp|Q2G028|ENO_STAA8	10977	47134	243	243	23	23	9.29	437875	0.78337	sp|Q2G028|ENO_STAA8 Enolase OS=Staphylococcus aureus (strain NCTC 8325 / PS 47) OX=93061 GN=eno PE=1 SV=1
SA_S1	36	1	2020-11-12_SA_spike_uniprot_proteome_UP000008816_CRAP	sp|Q2G030|TPIS_STAA8	2798	27413	69	69	13	13	6.34	173798	0.31093	sp|Q2G030|TPIS_STAA8 Triosephosphate isomerase OS=Staphylococcus aureus (strain NCTC 8325 / PS 47) OX=93061 GN=tpiA PE=3 SV=1
SA_S1	22	1	2020-11-12_SA_spike_uniprot_proteome_UP000008816_CRAP	sp|Q2G031|PGK_STAA8	3913	42621	109	109	22	22	7.86	335001	0.599326	sp|Q2G031|PGK_STAA8 Phosphoglycerate kinase OS=Staphylococcus aureus (strain NCTC 8325 / PS 47) OX=93061 GN=pgk PE=3 SV=1
SA_S1	311	1	2020-11-12_SA_spike_uniprot_proteome_UP000008816_CRAP	sp|Q2G035|Y792_STAA8	295	34206	11	11	6	6	1.1	37626.6	0.067315	sp|Q2G035|Y792_STAA8 Epimerase family protein SAOUHSC_00792 OS=Staphylococcus aureus (strain NCTC 8325 / PS 47) OX=93061 GN=SAOUHSC_00792 PE=3 SV=1
SA_S1	286	1	2020-11-12_SA_spike_uniprot_proteome_UP000008816_CRAP	sp|Q2G036|CLPP_STAA8	343	21546	11	11	4	4	1.18	25424.3	0.0454847	sp|Q2G036|CLPP_STAA8 ATP-dependent Clp protease proteolytic subunit OS=Staphylococcus aureus (strain NCTC 8325 / PS 47) OX=93061 GN=clpP PE=1 SV=1
SA_S1	316	1	2020-11-12_SA_spike_uniprot_proteome_UP000008816_CRAP	sp|Q2G045|HPRK_STAA8	275	34506	11	11	7	7	1.35	46583.1	0.0833384	sp|Q2G045|HPRK_STAA8 HPr kinase/phosphorylase OS=Staphylococcus aureus (strain NCTC 8325 / PS 47) OX=93061 GN=hprK PE=3 SV=1
SA_S1	135	1	2020-11-12_SA_spike_uniprot_proteome_UP000008816_CRAP	sp|Q2G055|HPF_STAA8	925	22199	31	31	8	8	3.52	78140.5	0.139795	sp|Q2G055|HPF_STAA8 Ribosome hibernation promotion factor OS=Staphylococcus aureus (strain NCTC 8325 / PS 47) OX=93061 GN=hpf PE=1 SV=1
SA_S1	687	1	2020-11-12_SA_spike_uniprot_proteome_UP000008816_CRAP	sp|Q2G061|Y760_STAA8	42	40320	1	1	1	1	0.11	4435.2	0.00793469	sp|Q2G061|Y760_STAA8 Uncharacterized membrane protein SAOUHSC_00760 OS=Staphylococcus aureus (strain NCTC 8325 / PS 47) OX=93061 GN=SAOUHSC_00760 PE=4 SV=1
SA_S1	420	1	2020-11-12_SA_spike_uniprot_proteome_UP000008816_CRAP	sp|Q2G064|PEPT_STAA8	154	45957	5	5	5	5	0.58	26655.1	0.0476866	sp|Q2G064|PEPT_STAA8 Peptidase T OS=Staphylococcus aureus (strain NCTC 8325 / PS 47) OX=93061 GN=pepT PE=3 SV=1
SA_S1	429	1	2020-11-12_SA_spike_uniprot_proteome_UP000008816_CRAP	sp|Q2G069|MURB_STAA8	151	33960	7	7	6	6	1.11	37695.6	0.0674384	sp|Q2G069|MURB_STAA8 UDP-N-acetylenolpyruvoylglucosamine reductase OS=Staphylococcus aureus (strain NCTC 8325 / PS 47) OX=93061 GN=murB PE=3 SV=1
SA_S1	746	1	2020-11-12_SA_spike_uniprot_proteome_UP000008816_CRAP	sp|Q2G087|HIS8_STAA8	32	39855	2	2	2	2	0.24	9565.2	0.0171124	sp|Q2G087|HIS8_STAA8 Histidinol-phosphate aminotransferase OS=Staphylococcus aureus (strain NCTC 8325 / PS 47) OX=93061 GN=hisC PE=3 SV=1
SA_S1	57	1	2020-11-12_SA_spike_uniprot_proteome_UP000008816_CRAP	sp|Q2G093|LTAS_STAA8	2122	74353	64	64	24	24	2.93	217854	0.389747	sp|Q2G093|LTAS_STAA8 Lipoteichoic acid synthase OS=Staphylococcus aureus (strain NCTC 8325 / PS 47) OX=93061 GN=ltaS PE=1 SV=1
SA_S1	195	1	2020-11-12_SA_spike_uniprot_proteome_UP000008816_CRAP	sp|Q2G0B1|MGRA_STAA8	617	17125	13	13	8	8	6.02	103092	0.184435	sp|Q2G0B1|MGRA_STAA8 HTH-type transcriptional regulator MgrA OS=Staphylococcus aureus (strain NCTC 8325 / PS 47) OX=93061 GN=mgrA PE=1 SV=3
SA_S1	207	1	2020-11-12_SA_spike_uniprot_proteome_UP000008816_CRAP	sp|Q2G0D0|Y675_STAA8	589	26304	18	18	6	6	1.61	42349.4	0.0757643	sp|Q2G0D0|Y675_STAA8 Probable transcriptional regulatory protein SAOUHSC_00675 OS=Staphylococcus aureus (strain NCTC 8325 / PS 47) OX=93061 GN=SAOUHSC_00675 PE=3 SV=1
SA_S1	110	1	2020-11-12_SA_spike_uniprot_proteome_UP000008816_CRAP	sp|Q2G0F8|SYR_STAA8	1109	62388	42	42	20	20	2.89	180301	0.322564	sp|Q2G0F8|SYR_STAA8 Arginine--tRNA ligase OS=Staphylococcus aureus (strain NCTC 8325 / PS 47) OX=93061 GN=argS PE=3 SV=1
SA_S1	25	1	2020-11-12_SA_spike_uniprot_proteome_UP000008816_CRAP	sp|Q2G0G1|ADH_STAA8	3716	36347	94	94	18	18	7.1	258064	0.461683	sp|Q2G0G1|ADH_STAA8 Alcohol dehydrogenase OS=Staphylococcus aureus (strain NCTC 8325 / PS 47) OX=93061 GN=adh PE=3 SV=1
SA_S1	324	1	2020-11-12_SA_spike_uniprot_proteome_UP000008816_CRAP	sp|Q2G0J1|CHDC_STAA8	266	29417	11	11	6	6	1.36	40007.1	0.0715738	sp|Q2G0J1|CHDC_STAA8 Coproheme decarboxylase OS=Staphylococcus aureus (strain NCTC 8325 / PS 47) OX=93061 GN=chdC PE=1 SV=1
SA_S1	456	1	2020-11-12_SA_spike_uniprot_proteome_UP000008816_CRAP	sp|Q2G0K7|HPS_STAA8	135	22468	3	3	2	2	0.45	10110.6	0.0180881	sp|Q2G0K7|HPS_STAA8 3-hexulose-6-phosphate synthase OS=Staphylococcus aureus (strain NCTC 8325 / PS 47) OX=93061 GN=SAOUHSC_00553 PE=3 SV=1
SA_S1	356	1	2020-11-12_SA_spike_uniprot_proteome_UP000008816_CRAP	sp|Q2G0L1|GCH4_STAA8	226	33599	6	6	4	4	0.65	21839.4	0.0390712	sp|Q2G0L1|GCH4_STAA8 GTP cyclohydrolase FolE2 OS=Staphylococcus aureus (strain NCTC 8325 / PS 47) OX=93061 GN=folE2 PE=3 SV=1
SA_S1	501	1	2020-11-12_SA_spike_uniprot_proteome_UP000008816_CRAP	sp|Q2G0L5|SDRC_STAA8	108	107731	2	2	2	2	0.08	8618.48	0.0154187	sp|Q2G0L5|SDRC_STAA8 Serine-aspartate repeat-containing protein C OS=Staphylococcus aureus (strain NCTC 8325 / PS 47) OX=93061 GN=sdrC PE=3 SV=1
SA_S1	569	1	2020-11-12_SA_spike_uniprot_proteome_UP000008816_CRAP	sp|Q2G0L7|AZO1_STAA8	74	20899	2	2	2	2	0.49	10240.5	0.0183205	sp|Q2G0L7|AZO1_STAA8 FMN-dependent NADPH-azoreductase OS=Staphylococcus aureus (strain NCTC 8325 / PS 47) OX=93061 GN=azo1 PE=3 SV=1
SA_S1	134	1	2020-11-12_SA_spike_uniprot_proteome_UP000008816_CRAP	sp|Q2G0M7|HCHA_STAA8	928	32248	33	33	11	11	3.2	103194	0.184616	sp|Q2G0M7|HCHA_STAA8 Protein/nucleic acid deglycase HchA OS=Staphylococcus aureus (strain NCTC 8325 / PS 47) OX=93061 GN=hchA PE=1 SV=1
SA_S1	1	1	2020-11-12_SA_spike_uniprot_proteome_UP000008816_CRAP	sp|Q2G0N0|EFTU_STAA8	28758	43123	592	592	25	25	14.6	629596	1.12636	sp|Q2G0N0|EFTU_STAA8 Elongation factor Tu OS=Staphylococcus aureus (strain NCTC 8325 / PS 47) OX=93061 GN=tuf PE=3 SV=1
SA_S1	7	1	2020-11-12_SA_spike_uniprot_proteome_UP000008816_CRAP	sp|Q2G0N1|EFG_STAA8	10410	76794	251	251	33	33	6.31	484570	0.866909	sp|Q2G0N1|EFG_STAA8 Elongation factor G OS=Staphylococcus aureus (strain NCTC 8325 / PS 47) OX=93061 GN=fusA PE=1 SV=3
SA_S1	27	1	2020-11-12_SA_spike_uniprot_proteome_UP000008816_CRAP	sp|Q2G0N5|RPOC_STAA8	3430	135783	130	130	52	52	4.1	556710	0.995969	sp|Q2G0N5|RPOC_STAA8 DNA-directed RNA polymerase subunit beta' OS=Staphylococcus aureus (strain NCTC 8325 / PS 47) OX=93061 GN=rpoC PE=3 SV=2
SA_S1	130	1	2020-11-12_SA_spike_uniprot_proteome_UP000008816_CRAP	sp|Q2G0N9|RL10_STAA8	968	17699	36	36	8	8	5.61	99291.4	0.177635	sp|Q2G0N9|RL10_STAA8 50S ribosomal protein L10 OS=Staphylococcus aureus (strain NCTC 8325 / PS 47) OX=93061 GN=rplJ PE=3 SV=1
SA_S1	51	1	2020-11-12_SA_spike_uniprot_proteome_UP000008816_CRAP	sp|Q2G0P0|RL1_STAA8	2306	24693	67	67	11	11	8.15	201248	0.360038	sp|Q2G0P0|RL1_STAA8 50S ribosomal protein L1 OS=Staphylococcus aureus (strain NCTC 8325 / PS 47) OX=93061 GN=rplA PE=3 SV=1
SA_S1	204	1	2020-11-12_SA_spike_uniprot_proteome_UP000008816_CRAP	sp|Q2G0P2|NUSG_STAA8	593	20651	14	14	6	6	2.37	48942.9	0.0875601	sp|Q2G0P2|NUSG_STAA8 Transcription termination/antitermination protein NusG OS=Staphylococcus aureus (strain NCTC 8325 / PS 47) OX=93061 GN=nusG PE=3 SV=1
SA_S1	97	1	2020-11-12_SA_spike_uniprot_proteome_UP000008816_CRAP	sp|Q2G0P5|CLPC_STAA8	1284	91027	46	46	24	24	2.07	188426	0.337099	sp|Q2G0P5|CLPC_STAA8 ATP-dependent Clp protease ATP-binding subunit ClpC OS=Staphylococcus aureus (strain NCTC 8325 / PS 47) OX=93061 GN=clpC PE=1 SV=1
SA_S1	608	1	2020-11-12_SA_spike_uniprot_proteome_UP000008816_CRAP	sp|Q2G0Q0|PDXT_STAA8	61	20709	5	5	4	4	1.24	25679.2	0.0459407	sp|Q2G0Q0|PDXT_STAA8 Pyridoxal 5'-phosphate synthase subunit PdxT OS=Staphylococcus aureus (strain NCTC 8325 / PS 47) OX=93061 GN=pdxT PE=3 SV=1
SA_S1	84	1	2020-11-12_SA_spike_uniprot_proteome_UP000008816_CRAP	sp|Q2G0Q1|PDXS_STAA8	1492	32064	38	38	14	14	5.29	169619	0.303452	sp|Q2G0Q1|PDXS_STAA8 Pyridoxal 5'-phosphate synthase subunit PdxS OS=Staphylococcus aureus (strain NCTC 8325 / PS 47) OX=93061 GN=pdxS PE=3 SV=1
SA_S1	81	1	2020-11-12_SA_spike_uniprot_proteome_UP000008816_CRAP	sp|Q2G0Q3|SYK_STAA8	1539	56684	56	56	24	24	5	283420	0.507046	sp|Q2G0Q3|SYK_STAA8 Lysine--tRNA ligase OS=Staphylococcus aureus (strain NCTC 8325 / PS 47) OX=93061 GN=lysS PE=3 SV=1
SA_S1	352	1	2020-11-12_SA_spike_uniprot_proteome_UP000008816_CRAP	sp|Q2G0Q9|HSLO_STAA8	231	31986	8	8	6	6	1.2	38383.2	0.0686686	sp|Q2G0Q9|HSLO_STAA8 33 kDa chaperonin OS=Staphylococcus aureus (strain NCTC 8325 / PS 47) OX=93061 GN=hslO PE=3 SV=1
SA_S1	703	1	2020-11-12_SA_spike_uniprot_proteome_UP000008816_CRAP	sp|Q2G0R8|MFD_STAA8	38	134273	2	2	2	2	0.07	9399.11	0.0168153	sp|Q2G0R8|MFD_STAA8 Transcription-repair-coupling factor OS=Staphylococcus aureus (strain NCTC 8325 / PS 47) OX=93061 GN=mfd PE=3 SV=1
SA_S1	701	1	2020-11-12_SA_spike_uniprot_proteome_UP000008816_CRAP	sp|Q2G0R9|PTH_STAA8	39	21735	1	1	1	1	0.21	4564.35	0.00816574	sp|Q2G0R9|PTH_STAA8 Peptidyl-tRNA hydrolase OS=Staphylococcus aureus (strain NCTC 8325 / PS 47) OX=93061 GN=pth PE=1 SV=1
SA_S1	575	1	2020-11-12_SA_spike_uniprot_proteome_UP000008816_CRAP	sp|Q2G0S3|GLMU_STAA8	71	48657	2	2	2	2	0.19	9244.83	0.0165392	sp|Q2G0S3|GLMU_STAA8 Bifunctional protein GlmU OS=Staphylococcus aureus (strain NCTC 8325 / PS 47) OX=93061 GN=glmU PE=3 SV=1
SA_S1	171	1	2020-11-12_SA_spike_uniprot_proteome_UP000008816_CRAP	sp|Q2G0T4|Y444_STAA8	727	11590	18	18	4	4	4.95	57370.5	0.102637	sp|Q2G0T4|Y444_STAA8 Nucleoid-associated protein SAOUHSC_00444 OS=Staphylococcus aureus (strain NCTC 8325 / PS 47) OX=93061 GN=SAOUHSC_00444 PE=3 SV=1
SA_S1	666	1	2020-11-12_SA_spike_uniprot_proteome_UP000008816_CRAP	sp|Q2G0W1|Y413_STAA8	46	102828	1	1	1	1	0.04	4113.12	0.00735848	sp|Q2G0W1|Y413_STAA8 UPF0753 protein SAOUHSC_00413 OS=Staphylococcus aureus (strain NCTC 8325 / PS 47) OX=93061 GN=SAOUHSC_00413 PE=3 SV=1
SA_S1	146	1	2020-11-12_SA_spike_uniprot_proteome_UP000008816_CRAP	sp|Q2G0Y6|GUAA_STAA8	850	58424	29	29	12	12	1.39	81209.4	0.145286	sp|Q2G0Y6|GUAA_STAA8 GMP synthase [glutamine-hydrolyzing] OS=Staphylococcus aureus (strain NCTC 8325 / PS 47) OX=93061 GN=guaA PE=3 SV=1
SA_S1	55	1	2020-11-12_SA_spike_uniprot_proteome_UP000008816_CRAP	sp|Q2G0Y7|IMDH_STAA8	2184	52910	69	69	24	24	5.82	307936	0.550906	sp|Q2G0Y7|IMDH_STAA8 Inosine-5'-monophosphate dehydrogenase OS=Staphylococcus aureus (strain NCTC 8325 / PS 47) OX=93061 GN=guaB PE=3 SV=1
SA_S1	335	1	2020-11-12_SA_spike_uniprot_proteome_UP000008816_CRAP	sp|Q2G0Y9|XPT_STAA8	249	20963	7	7	5	5	1.71	35846.7	0.0641307	sp|Q2G0Y9|XPT_STAA8 Xanthine phosphoribosyltransferase OS=Staphylococcus aureus (strain NCTC 8325 / PS 47) OX=93061 GN=xpt PE=3 SV=1
SA_S1	671	1	2020-11-12_SA_spike_uniprot_proteome_UP000008816_CRAP	sp|Q2G107|SELX_STAA8	45	23151	3	3	2	2	0.44	10186.4	0.0182238	sp|Q2G107|SELX_STAA8 Enterotoxin-like toxin X OS=Staphylococcus aureus (strain NCTC 8325 / PS 47) OX=93061 GN=selX PE=3 SV=1
SA_S1	495	1	2020-11-12_SA_spike_uniprot_proteome_UP000008816_CRAP	sp|Q2G111|RS18_STAA8	112	9350	9	9	3	3	2.72	25432	0.0454985	sp|Q2G111|RS18_STAA8 30S ribosomal protein S18 OS=Staphylococcus aureus (strain NCTC 8325 / PS 47) OX=93061 GN=rpsR PE=1 SV=1
SA_S1	125	1	2020-11-12_SA_spike_uniprot_proteome_UP000008816_CRAP	sp|Q2G113|RS6_STAA8	983	11588	35	35	9	9	23.77	275447	0.492782	sp|Q2G113|RS6_STAA8 30S ribosomal protein S6 OS=Staphylococcus aureus (strain NCTC 8325 / PS 47) OX=93061 GN=rpsF PE=1 SV=1
SA_S1	201	1	2020-11-12_SA_spike_uniprot_proteome_UP000008816_CRAP	sp|Q2G124|THLA_STAA8	599	41769	18	18	10	10	1.75	73095.8	0.13077	sp|Q2G124|THLA_STAA8 Probable acetyl-CoA acyltransferase OS=Staphylococcus aureus (strain NCTC 8325 / PS 47) OX=93061 GN=SAOUHSC_00336 PE=3 SV=1
SA_S1	56	1	2020-11-12_SA_spike_uniprot_proteome_UP000008816_CRAP	sp|Q2G155|LIP2_STAA8	2131	76341	61	61	23	23	2.59	197723	0.353732	sp|Q2G155|LIP2_STAA8 Lipase 2 OS=Staphylococcus aureus (strain NCTC 8325 / PS 47) OX=93061 GN=lip2 PE=1 SV=1
SA_S1	406	2	2020-11-12_SA_spike_uniprot_proteome_UP000008816_CRAP	sp|Q2G1B8|TARL_STAA8	118	66126	7	7	4	4	0.29	19176.5	0.0343073	sp|Q2G1B8|TARL_STAA8 Teichoic acid ribitol-phosphate polymerase TarL OS=Staphylococcus aureus (strain NCTC 8325 / PS 47) OX=93061 GN=tarL PE=1 SV=1
SA_S1	170	1	2020-11-12_SA_spike_uniprot_proteome_UP000008816_CRAP	sp|Q2G1B9|TARJ1_STAA8	727	38520	22	22	7	7	1.15	44298	0.0792503	sp|Q2G1B9|TARJ1_STAA8 Ribulose-5-phosphate reductase 1 OS=Staphylococcus aureus (strain NCTC 8325 / PS 47) OX=93061 GN=tarJ PE=1 SV=1
SA_S1	206	1	2020-11-12_SA_spike_uniprot_proteome_UP000008816_CRAP	sp|Q2G1C0|TARI1_STAA8	590	26686	31	31	15	15	9.65	257520	0.46071	sp|Q2G1C0|TARI1_STAA8 Ribitol-5-phosphate cytidylyltransferase 1 OS=Staphylococcus aureus (strain NCTC 8325 / PS 47) OX=93061 GN=tarI PE=1 SV=1
SA_S1	567	1	2020-11-12_SA_spike_uniprot_proteome_UP000008816_CRAP	sp|Q2G1C1|TARF_STAA8	75	46024	5	5	3	3	0.32	14727.7	0.0263482	sp|Q2G1C1|TARF_STAA8 Teichoic acid glycerol-phosphate transferase OS=Staphylococcus aureus (strain NCTC 8325 / PS 47) OX=93061 GN=tarF PE=1 SV=1
SA_S1	406	1	2020-11-12_SA_spike_uniprot_proteome_UP000008816_CRAP	sp|Q2G1C2|TARK_STAA8	174	60238	8	8	6	6	0.52	31323.8	0.056039	sp|Q2G1C2|TARK_STAA8 Teichoic acid ribitol-phosphate polymerase TarK OS=Staphylococcus aureus (strain NCTC 8325 / PS 47) OX=93061 GN=tarK PE=1 SV=1
SA_S1	9	1	2020-11-12_SA_spike_uniprot_proteome_UP000008816_CRAP	sp|Q2G1D8|PFLB_STAA8	8431	85176	241	241	42	42	8.92	759770	1.35925	sp|Q2G1D8|PFLB_STAA8 Formate acetyltransferase OS=Staphylococcus aureus (strain NCTC 8325 / PS 47) OX=93061 GN=pflB PE=3 SV=1
SA_S1	706	1	2020-11-12_SA_spike_uniprot_proteome_UP000008816_CRAP	sp|Q2G1G5|PTXBC_STAA8	38	50816	1	1	1	1	0.09	4573.44	0.008182	sp|Q2G1G5|PTXBC_STAA8 PTS system EIIBC component SAOUHSC_00158 OS=Staphylococcus aureus (strain NCTC 8325 / PS 47) OX=93061 GN=SAOUHSC_00158 PE=3 SV=1
SA_S1	731	1	2020-11-12_SA_spike_uniprot_proteome_UP000008816_CRAP	sp|Q2G1G8|PTG3C_STAA8	34	73970	2	2	2	2	0.12	8876.4	0.0158801	sp|Q2G1G8|PTG3C_STAA8 PTS system glucose-specific EIICBA component OS=Staphylococcus aureus (strain NCTC 8325 / PS 47) OX=93061 GN=ptsG PE=3 SV=2
SA_S1	439	1	2020-11-12_SA_spike_uniprot_proteome_UP000008816_CRAP	sp|Q2G1T3|OHRL_STAA8	145	15422	4	4	3	3	1.24	19123.3	0.0342121	sp|Q2G1T3|OHRL_STAA8 Organic hydroperoxide resistance protein-like OS=Staphylococcus aureus (strain NCTC 8325 / PS 47) OX=93061 GN=SAOUHSC_00831 PE=3 SV=1
SA_S1	749	1	2020-11-12_SA_spike_uniprot_proteome_UP000008816_CRAP	sp|Q2G1T9|RPOZ_STAA8	31	8145	1	1	1	1	0.65	5294.25	0.00947155	sp|Q2G1T9|RPOZ_STAA8 DNA-directed RNA polymerase subunit omega OS=Staphylococcus aureus (strain NCTC 8325 / PS 47) OX=93061 GN=rpoZ PE=3 SV=1
SA_S1	466	1	2020-11-12_SA_spike_uniprot_proteome_UP000008816_CRAP	sp|Q2G1U0|KGUA_STAA8	128	24068	3	3	2	2	0.42	10108.6	0.0180845	sp|Q2G1U0|KGUA_STAA8 Guanylate kinase OS=Staphylococcus aureus (strain NCTC 8325 / PS 47) OX=93061 GN=gmk PE=3 SV=1
SA_S1	281	1	2020-11-12_SA_spike_uniprot_proteome_UP000008816_CRAP	sp|Q2G1W2|PCKA_STAA8	354	59478	17	17	10	10	1.04	61857.1	0.110664	sp|Q2G1W2|PCKA_STAA8 Phosphoenolpyruvate carboxykinase (ATP) OS=Staphylococcus aureus (strain NCTC 8325 / PS 47) OX=93061 GN=pckA PE=3 SV=1
SA_S1	186	1	2020-11-12_SA_spike_uniprot_proteome_UP000008816_CRAP	sp|Q2G1W4|METK_STAA8	642	43752	24	24	10	10	1.63	71315.8	0.127586	sp|Q2G1W4|METK_STAA8 S-adenosylmethionine synthase OS=Staphylococcus aureus (strain NCTC 8325 / PS 47) OX=93061 GN=metK PE=3 SV=1
SA_S1	39	1	2020-11-12_SA_spike_uniprot_proteome_UP000008816_CRAP	sp|Q2G1X0|HLA_STAA8	2649	35951	81	81	16	16	5.53	198809	0.355675	sp|Q2G1X0|HLA_STAA8 Alpha-hemolysin OS=Staphylococcus aureus (strain NCTC 8325 / PS 47) OX=93061 GN=hly PE=1 SV=1
SA_S1	446	1	2020-11-12_SA_spike_uniprot_proteome_UP000008816_CRAP	sp|Q2G1Y0|DNLJ_STAA8	141	75265	8	8	5	5	0.33	24837.5	0.0444349	sp|Q2G1Y0|DNLJ_STAA8 DNA ligase OS=Staphylococcus aureus (strain NCTC 8325 / PS 47) OX=93061 GN=ligA PE=3 SV=1
SA_S1	66	1	2020-11-12_SA_spike_uniprot_proteome_UP000008816_CRAP	sp|Q2G1Y5|LDH2_STAA8	1915	34445	52	52	12	12	3.35	115391	0.206437	sp|Q2G1Y5|LDH2_STAA8 L-lactate dehydrogenase 2 OS=Staphylococcus aureus (strain NCTC 8325 / PS 47) OX=93061 GN=ldh2 PE=3 SV=1
SA_S1	123	1	2020-11-12_SA_spike_uniprot_proteome_UP000008816_CRAP	sp|Q2G1Z4|SYP_STAA8	996	63869	30	30	15	15	1.71	109216	0.19539	sp|Q2G1Z4|SYP_STAA8 Proline--tRNA ligase OS=Staphylococcus aureus (strain NCTC 8325 / PS 47) OX=93061 GN=proS PE=3 SV=1
SA_S1	572	1	2020-11-12_SA_spike_uniprot_proteome_UP000008816_CRAP	sp|Q2G1Z8|DPO3_STAA8	73	163047	2	2	2	2	0.05	8152.35	0.0145848	sp|Q2G1Z8|DPO3_STAA8 DNA polymerase III PolC-type OS=Staphylococcus aureus (strain NCTC 8325 / PS 47) OX=93061 GN=polC PE=3 SV=1
SA_S1	721	1	2020-11-12_SA_spike_uniprot_proteome_UP000008816_CRAP	sp|Q2G1Z9|NADK_STAA8	36	30842	2	2	2	2	0.31	9561.02	0.0171049	sp|Q2G1Z9|NADK_STAA8 NAD kinase OS=Staphylococcus aureus (strain NCTC 8325 / PS 47) OX=93061 GN=nadK PE=3 SV=1
SA_S1	91	1	2020-11-12_SA_spike_uniprot_proteome_UP000008816_CRAP	sp|Q2G218|LDH1_STAA8	1404	34654	41	41	13	13	3.87	134111	0.239928	sp|Q2G218|LDH1_STAA8 L-lactate dehydrogenase 1 OS=Staphylococcus aureus (strain NCTC 8325 / PS 47) OX=93061 GN=ldh1 PE=3 SV=2
SA_S1	37	1	2020-11-12_SA_spike_uniprot_proteome_UP000008816_CRAP	sp|Q2G222|Y2979_STAA8	2745	69258	68	68	26	26	3.91	270799	0.484466	sp|Q2G222|Y2979_STAA8 N-acetylmuramoyl-L-alanine amidase domain-containing protein SAOUHSC_02979 OS=Staphylococcus aureus (strain NCTC 8325 / PS 47) OX=93061 GN=SAOUHSC_02979 PE=1 SV=1
SA_S1	136	1	2020-11-12_SA_spike_uniprot_proteome_UP000008816_CRAP	sp|Q2G227|DEOB_STAA8	916	43814	20	20	9	9	1.38	60463.3	0.10817	sp|Q2G227|DEOB_STAA8 Phosphopentomutase OS=Staphylococcus aureus (strain NCTC 8325 / PS 47) OX=93061 GN=deoB PE=3 SV=1
SA_S1	272	1	2020-11-12_SA_spike_uniprot_proteome_UP000008816_CRAP	sp|Q2G236|NADE_STAA8	370	30724	11	11	7	7	1.61	49465.6	0.0884953	sp|Q2G236|NADE_STAA8 NH(3)-dependent NAD(+) synthetase OS=Staphylococcus aureus (strain NCTC 8325 / PS 47) OX=93061 GN=nadE PE=3 SV=1
SA_S1	105	1	2020-11-12_SA_spike_uniprot_proteome_UP000008816_CRAP	sp|Q2G241|SYE_STAA8	1172	56299	45	45	22	22	4.24	238708	0.427054	sp|Q2G241|SYE_STAA8 Glutamate--tRNA ligase OS=Staphylococcus aureus (strain NCTC 8325 / PS 47) OX=93061 GN=gltX PE=3 SV=1
SA_S1	80	1	2020-11-12_SA_spike_uniprot_proteome_UP000008816_CRAP	sp|Q2G247|Y1855_STAA8	1553	18037	28	28	9	9	7.06	127341	0.227817	sp|Q2G247|Y1855_STAA8 UPF0478 protein SAOUHSC_01855 OS=Staphylococcus aureus (strain NCTC 8325 / PS 47) OX=93061 GN=SAOUHSC_01855 PE=3 SV=1
SA_S1	454	1	2020-11-12_SA_spike_uniprot_proteome_UP000008816_CRAP	sp|Q2G273|UREG_STAA8	137	22377	4	4	3	3	0.75	16782.8	0.0300248	sp|Q2G273|UREG_STAA8 Urease accessory protein UreG OS=Staphylococcus aureus (strain NCTC 8325 / PS 47) OX=93061 GN=ureG PE=3 SV=1
SA_S1	200	1	2020-11-12_SA_spike_uniprot_proteome_UP000008816_CRAP	sp|Q2G283|GSA2_STAA8	607	46727	14	14	8	8	1.06	49530.6	0.0886116	sp|Q2G283|GSA2_STAA8 Glutamate-1-semialdehyde 2,1-aminomutase 2 OS=Staphylococcus aureus (strain NCTC 8325 / PS 47) OX=93061 GN=hemL2 PE=3 SV=2
SA_S1	212	1	2020-11-12_SA_spike_uniprot_proteome_UP000008816_CRAP	sp|Q2G296|FTHS_STAA8	575	59957	21	21	11	11	1.18	70749.3	0.126572	sp|Q2G296|FTHS_STAA8 Formate--tetrahydrofolate ligase OS=Staphylococcus aureus (strain NCTC 8325 / PS 47) OX=93061 GN=fhs PE=3 SV=1
SA_S1	206	2	2020-11-12_SA_spike_uniprot_proteome_UP000008816_CRAP	sp|Q2G2C4|TARI2_STAA8	190	26604	14	14	6	6	1.58	42034.3	0.0752005	sp|Q2G2C4|TARI2_STAA8 Ribitol-5-phosphate cytidylyltransferase 2 OS=Staphylococcus aureus (strain NCTC 8325 / PS 47) OX=93061 GN=tarI' PE=1 SV=2
SA_S1	59	1	2020-11-12_SA_spike_uniprot_proteome_UP000008816_CRAP	sp|Q2G2D0|IF2_STAA8	2089	77915	72	72	24	24	2.7	210370	0.376358	sp|Q2G2D0|IF2_STAA8 Translation initiation factor IF-2 OS=Staphylococcus aureus (strain NCTC 8325 / PS 47) OX=93061 GN=infB PE=3 SV=1
SA_S1	301	1	2020-11-12_SA_spike_uniprot_proteome_UP000008816_CRAP	sp|Q2G2F3|TRAP_STAA8	311	19582	13	13	7	7	3.47	67949.5	0.121564	sp|Q2G2F3|TRAP_STAA8 Signal transduction protein TRAP OS=Staphylococcus aureus (strain NCTC 8325 / PS 47) OX=93061 GN=traP PE=1 SV=1
SA_S1	668	1	2020-11-12_SA_spike_uniprot_proteome_UP000008816_CRAP	sp|Q2G2F4|ATP6_STAA8	45	27658	1	1	1	1	0.16	4425.28	0.00791694	sp|Q2G2F4|ATP6_STAA8 ATP synthase subunit a OS=Staphylococcus aureus (strain NCTC 8325 / PS 47) OX=93061 GN=atpB PE=3 SV=1
SA_S1	557	1	2020-11-12_SA_spike_uniprot_proteome_UP000008816_CRAP	sp|Q2G2F6|ATPL_STAA8	77	6975	3	3	1	1	0.78	5440.5	0.0097332	sp|Q2G2F6|ATPL_STAA8 ATP synthase subunit c OS=Staphylococcus aureus (strain NCTC 8325 / PS 47) OX=93061 GN=atpE PE=3 SV=1
SA_S1	457	1	2020-11-12_SA_spike_uniprot_proteome_UP000008816_CRAP	sp|Q2G2F8|ATPF_STAA8	135	19527	6	6	3	3	0.9	17574.3	0.0314409	sp|Q2G2F8|ATPF_STAA8 ATP synthase subunit b OS=Staphylococcus aureus (strain NCTC 8325 / PS 47) OX=93061 GN=atpF PE=3 SV=1
SA_S1	655	1	2020-11-12_SA_spike_uniprot_proteome_UP000008816_CRAP	sp|Q2G2G2|SAER_STAA8	48	26887	4	4	3	3	0.6	16132.2	0.0288609	sp|Q2G2G2|SAER_STAA8 Response regulator SaeR OS=Staphylococcus aureus (strain NCTC 8325 / PS 47) OX=93061 GN=saeR PE=1 SV=1
SA_S1	483	1	2020-11-12_SA_spike_uniprot_proteome_UP000008816_CRAP	sp|Q2G2G3|MNTH_STAA8	117	49830	2	2	1	1	0.09	4484.7	0.00802325	sp|Q2G2G3|MNTH_STAA8 Divalent metal cation transporter MntH OS=Staphylococcus aureus (strain NCTC 8325 / PS 47) OX=93061 GN=mntH PE=3 SV=1
SA_S1	321	1	2020-11-12_SA_spike_uniprot_proteome_UP000008816_CRAP	sp|Q2G2G7|Y1054_STAA8	272	24050	9	9	7	7	2.38	57239	0.102402	sp|Q2G2G7|Y1054_STAA8 UPF0637 protein SAOUHSC_01054 OS=Staphylococcus aureus (strain NCTC 8325 / PS 47) OX=93061 GN=SAOUHSC_01054 PE=3 SV=1
SA_S1	472	1	2020-11-12_SA_spike_uniprot_proteome_UP000008816_CRAP	sp|Q2G2H5|DNAA_STAA8	125	51934	5	5	5	5	0.5	25967	0.0464556	sp|Q2G2H5|DNAA_STAA8 Chromosomal replication initiator protein DnaA OS=Staphylococcus aureus (strain NCTC 8325 / PS 47) OX=93061 GN=dnaA PE=3 SV=1
SA_S1	663	1	2020-11-12_SA_spike_uniprot_proteome_UP000008816_CRAP	sp|Q2G2H7|MNHD1_STAA8	46	54766	1	1	1	1	0.08	4381.28	0.00783823	sp|Q2G2H7|MNHD1_STAA8 Na(+)/H(+) antiporter subunit D1 OS=Staphylococcus aureus (strain NCTC 8325 / PS 47) OX=93061 GN=mnhD1 PE=3 SV=1
SA_S1	21	1	2020-11-12_SA_spike_uniprot_proteome_UP000008816_CRAP	sp|Q2G2J2|SSAA2_STAA8	3975	29355	63	63	9	9	3.2	93936	0.168054	sp|Q2G2J2|SSAA2_STAA8 Staphylococcal secretory antigen ssaA2 OS=Staphylococcus aureus (strain NCTC 8325 / PS 47) OX=93061 GN=ssaA2 PE=1 SV=1
SA_S1	616	1	2020-11-12_SA_spike_uniprot_proteome_UP000008816_CRAP	sp|Q2G2K5|URE1_STAA8	57	61741	1	1	1	1	0.07	4321.87	0.00773194	sp|Q2G2K5|URE1_STAA8 Urease subunit alpha OS=Staphylococcus aureus (strain NCTC 8325 / PS 47) OX=93061 GN=ureC PE=3 SV=1
SA_S1	637	1	2020-11-12_SA_spike_uniprot_proteome_UP000008816_CRAP	sp|Q2G2K8|UREE_STAA8	50	17329	2	2	1	1	0.27	4678.83	0.00837055	sp|Q2G2K8|UREE_STAA8 Urease accessory protein UreE OS=Staphylococcus aureus (strain NCTC 8325 / PS 47) OX=93061 GN=ureE PE=3 SV=1
SA_S1	559	1	2020-11-12_SA_spike_uniprot_proteome_UP000008816_CRAP	sp|Q2G2L1|TAGH_STAA8	76	29882	4	4	3	3	0.53	15837.5	0.0283336	sp|Q2G2L1|TAGH_STAA8 Teichoic acids export ATP-binding protein TagH OS=Staphylococcus aureus (strain NCTC 8325 / PS 47) OX=93061 GN=tagH PE=3 SV=1
SA_S1	762	1	2020-11-12_SA_spike_uniprot_proteome_UP000008816_CRAP	sp|Q2G2L3|TARA_STAA8	28	29160	1	1	1	1	0.15	4374	0.0078252	sp|Q2G2L3|TARA_STAA8 N-acetylglucosaminyldiphosphoundecaprenol N-acetyl-beta-D-mannosaminyltransferase OS=Staphylococcus aureus (strain NCTC 8325 / PS 47) OX=93061 GN=tarA PE=1 SV=1
SA_S1	384	1	2020-11-12_SA_spike_uniprot_proteome_UP000008816_CRAP	sp|Q2G2M6|SYC_STAA8	194	53744	6	6	6	6	0.6	32246.4	0.0576897	sp|Q2G2M6|SYC_STAA8 Cysteine--tRNA ligase OS=Staphylococcus aureus (strain NCTC 8325 / PS 47) OX=93061 GN=cysS PE=3 SV=1
SA_S1	606	1	2020-11-12_SA_spike_uniprot_proteome_UP000008816_CRAP	sp|Q2G2P5|NIKA_STAA8	61	55443	2	2	1	1	0.08	4435.44	0.00793512	sp|Q2G2P5|NIKA_STAA8 Nickel-binding protein NikA OS=Staphylococcus aureus (strain NCTC 8325 / PS 47) OX=93061 GN=nikA PE=1 SV=2
SA_S1	161	1	2020-11-12_SA_spike_uniprot_proteome_UP000008816_CRAP	sp|Q2G2Q0|GYRA_STAA8	753	99336	29	29	16	16	0.98	97349.3	0.17416	sp|Q2G2Q0|GYRA_STAA8 DNA gyrase subunit A OS=Staphylococcus aureus (strain NCTC 8325 / PS 47) OX=93061 GN=gyrA PE=1 SV=1
SA_S1	464	1	2020-11-12_SA_spike_uniprot_proteome_UP000008816_CRAP	sp|Q2G2Q1|RS15_STAA8	128	10602	6	6	2	2	1.16	12298.3	0.022002	sp|Q2G2Q1|RS15_STAA8 30S ribosomal protein S15 OS=Staphylococcus aureus (strain NCTC 8325 / PS 47) OX=93061 GN=rpsO PE=1 SV=1
SA_S1	433	1	2020-11-12_SA_spike_uniprot_proteome_UP000008816_CRAP	sp|Q2G2Q4|RBFA_STAA8	149	13506	7	7	3	3	1.5	20259	0.0362439	sp|Q2G2Q4|RBFA_STAA8 Ribosome-binding factor A OS=Staphylococcus aureus (strain NCTC 8325 / PS 47) OX=93061 GN=rbfA PE=3 SV=1
SA_S1	617	1	2020-11-12_SA_spike_uniprot_proteome_UP000008816_CRAP	sp|Q2G2R8|SSPP_STAA8	57	44281	2	2	1	1	0.1	4428.1	0.00792199	sp|Q2G2R8|SSPP_STAA8 Staphopain A OS=Staphylococcus aureus (strain NCTC 8325 / PS 47) OX=93061 GN=sspP PE=1 SV=1
SA_S1	714	1	2020-11-12_SA_spike_uniprot_proteome_UP000008816_CRAP	sp|Q2G2R9|Y2131_STAA8	37	22986	1	1	1	1	0.2	4597.2	0.00822451	sp|Q2G2R9|Y2131_STAA8 UPF0316 protein SAOUHSC_02131 OS=Staphylococcus aureus (strain NCTC 8325 / PS 47) OX=93061 GN=SAOUHSC_02131 PE=3 SV=1
SA_S1	221	1	2020-11-12_SA_spike_uniprot_proteome_UP000008816_CRAP	sp|Q2G2S0|PUR8_STAA8	532	49710	23	23	13	13	2.02	100414	0.179644	sp|Q2G2S0|PUR8_STAA8 Adenylosuccinate lyase OS=Staphylococcus aureus (strain NCTC 8325 / PS 47) OX=93061 GN=purB PE=3 SV=1
SA_S1	50	1	2020-11-12_SA_spike_uniprot_proteome_UP000008816_CRAP	sp|Q2G2S6|PRSA_STAA8	2327	35662	84	84	25	25	18.28	651901	1.16627	sp|Q2G2S6|PRSA_STAA8 Foldase protein PrsA OS=Staphylococcus aureus (strain NCTC 8325 / PS 47) OX=93061 GN=prsA PE=3 SV=1
SA_S1	218	1	2020-11-12_SA_spike_uniprot_proteome_UP000008816_CRAP	sp|Q2G2T3|RL9_STAA8	557	16629	22	22	9	9	8.48	141014	0.252278	sp|Q2G2T3|RL9_STAA8 50S ribosomal protein L9 OS=Staphylococcus aureus (strain NCTC 8325 / PS 47) OX=93061 GN=rplI PE=3 SV=1
SA_S1	345	1	2020-11-12_SA_spike_uniprot_proteome_UP000008816_CRAP	sp|Q2G2U1|SAES_STAA8	237	39855	10	10	7	7	1.1	43840.5	0.0784318	sp|Q2G2U1|SAES_STAA8 Histidine protein kinase SaeS OS=Staphylococcus aureus (strain NCTC 8325 / PS 47) OX=93061 GN=saeS PE=1 SV=1
SA_S1	506	1	2020-11-12_SA_spike_uniprot_proteome_UP000008816_CRAP	sp|Q2G2U4|WALK_STAA8	103	69926	3	3	3	3	0.2	13985.2	0.0250199	sp|Q2G2U4|WALK_STAA8 Sensor protein kinase WalK OS=Staphylococcus aureus (strain NCTC 8325 / PS 47) OX=93061 GN=walK PE=1 SV=1
SA_S1	596	1	2020-11-12_SA_spike_uniprot_proteome_UP000008816_CRAP	sp|Q2G2U6|WALR_STAA8	63	27267	5	5	4	4	0.85	23177	0.0414642	sp|Q2G2U6|WALR_STAA8 Transcriptional regulatory protein WalR OS=Staphylococcus aureus (strain NCTC 8325 / PS 47) OX=93061 GN=walR PE=1 SV=1
SA_S1	165	1	2020-11-12_SA_spike_uniprot_proteome_UP000008816_CRAP	sp|Q2G2U9|SARA_STAA8	737	14755	30	30	9	9	11.54	170273	0.304622	sp|Q2G2U9|SARA_STAA8 Transcriptional regulator SarA OS=Staphylococcus aureus (strain NCTC 8325 / PS 47) OX=93061 GN=sarA PE=1 SV=3
SA_S1	689	1	2020-11-12_SA_spike_uniprot_proteome_UP000008816_CRAP	sp|Q2G2X2|TARD_STAA8	41	15853	3	3	2	2	0.69	10938.6	0.0195694	sp|Q2G2X2|TARD_STAA8 Glycerol-3-phosphate cytidylyltransferase OS=Staphylococcus aureus (strain NCTC 8325 / PS 47) OX=93061 GN=tarD PE=1 SV=1
SA_S1	523	1	2020-11-12_SA_spike_uniprot_proteome_UP000008816_CRAP	sp|Q53727|PCRA_STAA8	92	84204	3	3	3	3	0.16	13472.6	0.0241029	sp|Q53727|PCRA_STAA8 ATP-dependent DNA helicase PcrA OS=Staphylococcus aureus (strain NCTC 8325 / PS 47) OX=93061 GN=pcrA PE=1 SV=3
SA_S1	751	1	2020-11-12_SA_spike_uniprot_proteome_UP000008816_CRAP	sp|Q7BHL7|MSRR_STAA8	31	36948	1	1	1	1	0.12	4433.76	0.00793211	sp|Q7BHL7|MSRR_STAA8 Regulatory protein MsrR OS=Staphylococcus aureus (strain NCTC 8325 / PS 47) OX=93061 GN=msrR PE=2 SV=1
SA_S1	106	1	2020-11-12_SA_spike_uniprot_proteome_UP000008816_CRAP	sp|Q7X2S2|ARCC2_STAA8	1159	34446	43	43	14	14	4.56	157074	0.281009	sp|Q7X2S2|ARCC2_STAA8 Carbamate kinase 2 OS=Staphylococcus aureus (strain NCTC 8325 / PS 47) OX=93061 GN=arcC2 PE=3 SV=1
SA_S1	576	1	2020-11-12_SA_spike_uniprot_proteome_UP000008816_CRAP	sp|Q93T05|MUTL_STAA8	71	76991	3	3	3	3	0.18	13858.4	0.024793	sp|Q93T05|MUTL_STAA8 DNA mismatch repair protein MutL OS=Staphylococcus aureus (strain NCTC 8325 / PS 47) OX=93061 GN=mutL PE=3 SV=2
SA_S1	244	1	2020-11-12_SA_spike_uniprot_proteome_UP000008816_CRAP	sp|Q9F0R1|SARR_STAA8	464	13706	20	20	6	6	5.17	70860	0.12677	sp|Q9F0R1|SARR_STAA8 HTH-type transcriptional regulator SarR OS=Staphylococcus aureus (strain NCTC 8325 / PS 47) OX=93061 GN=sarR PE=1 SV=3
SA_S1	730	1	2020-11-12_SA_spike_uniprot_proteome_UP000008816_CRAP	sp|Q9RQQ0|ICAR_STAA8	34	22065	1	1	1	1	0.21	4633.65	0.00828972	sp|Q9RQQ0|ICAR_STAA8 Biofilm operon icaADBC HTH-type negative transcriptional regulator IcaR OS=Staphylococcus aureus (strain NCTC 8325 / PS 47) OX=93061 GN=icaR PE=3 SV=1
SA_S1	496	1	2020-11-12_SA_spike_uniprot_proteome_UP000008816_CRAP	sp|Q9ZAH5|ALR1_STAA8	111	43118	3	3	3	3	0.34	14660.1	0.0262273	sp|Q9ZAH5|ALR1_STAA8 Alanine racemase 1 OS=Staphylococcus aureus (strain NCTC 8325 / PS 47) OX=93061 GN=alr1 PE=3 SV=1
SA_S1	765	1	2020-11-12_SA_spike_uniprot_proteome_UP000008816_CRAP	sp|Q9ZNI1|LYTN_STAA8	25	43294	1	1	1	1	0.1	4329.4	0.00774541	sp|Q9ZNI1|LYTN_STAA8 Probable cell wall hydrolase LytN OS=Staphylococcus aureus (strain NCTC 8325 / PS 47) OX=93061 GN=lytN PE=2 SV=2
SA_S1	710	1	2020-11-12_SA_spike_uniprot_proteome_UP000008816_CRAP	tr|Q2FUQ5|Q2FUQ5_STAA8	37	32177	1	1	1	1	0.14	4504.78	0.00805917	tr|Q2FUQ5|Q2FUQ5_STAA8 ParB domain-containing protein OS=Staphylococcus aureus (strain NCTC 8325 / PS 47) OX=93061 GN=SAOUHSC_03049 PE=3 SV=1
SA_S1	592	1	2020-11-12_SA_spike_uniprot_proteome_UP000008816_CRAP	tr|Q2FUQ8|Q2FUQ8_STAA8	64	21788	2	2	2	2	0.47	10240.4	0.0183203	tr|Q2FUQ8|Q2FUQ8_STAA8 Helix-turn-helix domain protein OS=Staphylococcus aureus (strain NCTC 8325 / PS 47) OX=93061 GN=SAOUHSC_03046 PE=4 SV=1
SA_S1	492	1	2020-11-12_SA_spike_uniprot_proteome_UP000008816_CRAP	tr|Q2FUQ9|Q2FUQ9_STAA8	113	8417	5	5	2	2	1.62	13635.5	0.0243943	tr|Q2FUQ9|Q2FUQ9_STAA8 Cold shock protein CspA OS=Staphylococcus aureus (strain NCTC 8325 / PS 47) OX=93061 GN=SAOUHSC_03045 PE=4 SV=1
SA_S1	42	1	2020-11-12_SA_spike_uniprot_proteome_UP000008816_CRAP	tr|Q2FUX8|Q2FUX8_STAA8	2582	37831	82	82	16	16	5.66	214123	0.383073	tr|Q2FUX8|Q2FUX8_STAA8 Ornithine carbamoyltransferase OS=Staphylococcus aureus (strain NCTC 8325 / PS 47) OX=93061 GN=argF PE=3 SV=1
SA_S1	747	1	2020-11-12_SA_spike_uniprot_proteome_UP000008816_CRAP	tr|Q2FUY3|Q2FUY3_STAA8	32	29123	1	1	1	1	0.16	4659.68	0.00833629	tr|Q2FUY3|Q2FUY3_STAA8 Tributyrin esterase, putative OS=Staphylococcus aureus (strain NCTC 8325 / PS 47) OX=93061 GN=SAOUHSC_02962 PE=4 SV=1
SA_S1	715	1	2020-11-12_SA_spike_uniprot_proteome_UP000008816_CRAP	tr|Q2FV08|Q2FV08_STAA8	36	21729	1	1	1	1	0.21	4563.09	0.00816349	tr|Q2FV08|Q2FV08_STAA8 HTH-type transcriptional regulator OS=Staphylococcus aureus (strain NCTC 8325 / PS 47) OX=93061 GN=SAOUHSC_02935 PE=3 SV=1
SA_S1	358	1	2020-11-12_SA_spike_uniprot_proteome_UP000008816_CRAP	tr|Q2FV14|Q2FV14_STAA8	225	59987	17	17	8	8	0.76	45590.1	0.0815619	tr|Q2FV14|Q2FV14_STAA8 Acyl-CoA synthetase OS=Staphylococcus aureus (strain NCTC 8325 / PS 47) OX=93061 GN=SAOUHSC_02929 PE=4 SV=1
SA_S1	18	1	2020-11-12_SA_spike_uniprot_proteome_UP000008816_CRAP	tr|Q2FV16|Q2FV16_STAA8	4601	56102	169	169	28	28	9.41	527920	0.944463	tr|Q2FV16|Q2FV16_STAA8 Probable malate:quinone oxidoreductase OS=Staphylococcus aureus (strain NCTC 8325 / PS 47) OX=93061 GN=mqo PE=3 SV=1
SA_S1	633	1	2020-11-12_SA_spike_uniprot_proteome_UP000008816_CRAP	tr|Q2FV20|Q2FV20_STAA8	52	32475	3	3	2	2	0.3	9742.5	0.0174296	tr|Q2FV20|Q2FV20_STAA8 2-dehydropantoate 2-reductase OS=Staphylococcus aureus (strain NCTC 8325 / PS 47) OX=93061 GN=SAOUHSC_02920 PE=3 SV=1
SA_S1	458	1	2020-11-12_SA_spike_uniprot_proteome_UP000008816_CRAP	tr|Q2FV30|Q2FV30_STAA8	135	39604	8	8	5	5	0.7	27722.8	0.0495968	tr|Q2FV30|Q2FV30_STAA8 DHOdehase OS=Staphylococcus aureus (strain NCTC 8325 / PS 47) OX=93061 GN=SAOUHSC_02909 PE=3 SV=1
SA_S1	424	1	2020-11-12_SA_spike_uniprot_proteome_UP000008816_CRAP	tr|Q2FV53|Q2FV53_STAA8	153	19175	6	6	4	4	1.39	26653.2	0.0476834	tr|Q2FV53|Q2FV53_STAA8 N-acetyltransferase domain-containing protein OS=Staphylococcus aureus (strain NCTC 8325 / PS 47) OX=93061 GN=SAOUHSC_02886 PE=4 SV=1
SA_S1	191	1	2020-11-12_SA_spike_uniprot_proteome_UP000008816_CRAP	tr|Q2FV76|Q2FV76_STAA8	629	43316	24	24	10	10	1.65	71471.4	0.127864	tr|Q2FV76|Q2FV76_STAA8 HMG-CoA synthase, putative OS=Staphylococcus aureus (strain NCTC 8325 / PS 47) OX=93061 GN=SAOUHSC_02860 PE=3 SV=1
SA_S1	598	1	2020-11-12_SA_spike_uniprot_proteome_UP000008816_CRAP	tr|Q2FV77|Q2FV77_STAA8	63	46254	2	2	2	2	0.2	9250.8	0.0165499	tr|Q2FV77|Q2FV77_STAA8 3-hydroxy-3-methylglutaryl coenzyme A reductase OS=Staphylococcus aureus (strain NCTC 8325 / PS 47) OX=93061 GN=SAOUHSC_02859 PE=3 SV=1
SA_S1	712	1	2020-11-12_SA_spike_uniprot_proteome_UP000008816_CRAP	tr|Q2FV81|Q2FV81_STAA8	37	16906	1	1	1	1	0.28	4733.68	0.00846868	tr|Q2FV81|Q2FV81_STAA8 LysM domain protein OS=Staphylococcus aureus (strain NCTC 8325 / PS 47) OX=93061 GN=SAOUHSC_02855 PE=4 SV=1
SA_S1	339	1	2020-11-12_SA_spike_uniprot_proteome_UP000008816_CRAP	tr|Q2FV86|Q2FV86_STAA8	248	63855	6	6	4	4	0.3	19156.5	0.0342715	tr|Q2FV86|Q2FV86_STAA8 Pyruvate oxidase, putative OS=Staphylococcus aureus (strain NCTC 8325 / PS 47) OX=93061 GN=SAOUHSC_02849 PE=3 SV=1
SA_S1	425	1	2020-11-12_SA_spike_uniprot_proteome_UP000008816_CRAP	tr|Q2FV90|Q2FV90_STAA8	153	36824	4	4	3	3	0.41	15097.8	0.0270104	tr|Q2FV90|Q2FV90_STAA8 Abhydrolase_3 domain-containing protein OS=Staphylococcus aureus (strain NCTC 8325 / PS 47) OX=93061 GN=SAOUHSC_02844 PE=4 SV=1
SA_S1	738	1	2020-11-12_SA_spike_uniprot_proteome_UP000008816_CRAP	tr|Q2FVA3|Q2FVA3_STAA8	33	34828	1	1	1	1	0.13	4527.64	0.00810007	tr|Q2FVA3|Q2FVA3_STAA8 D-lactate dehydrogenase OS=Staphylococcus aureus (strain NCTC 8325 / PS 47) OX=93061 GN=SAOUHSC_02830 PE=3 SV=1
SA_S1	441	1	2020-11-12_SA_spike_uniprot_proteome_UP000008816_CRAP	tr|Q2FVA6|Q2FVA6_STAA8	143	10587	1	1	1	1	0.48	5081.76	0.0090914	tr|Q2FVA6|Q2FVA6_STAA8 N-acetyltransferase domain-containing protein OS=Staphylococcus aureus (strain NCTC 8325 / PS 47) OX=93061 GN=SAOUHSC_02827 PE=4 SV=1
SA_S1	764	1	2020-11-12_SA_spike_uniprot_proteome_UP000008816_CRAP	tr|Q2FVC2|Q2FVC2_STAA8	28	15023	1	1	1	1	0.32	4807.36	0.00860049	tr|Q2FVC2|Q2FVC2_STAA8 Pyrophosphohydrolase, putative OS=Staphylococcus aureus (strain NCTC 8325 / PS 47) OX=93061 GN=SAOUHSC_02791 PE=4 SV=1
SA_S1	733	1	2020-11-12_SA_spike_uniprot_proteome_UP000008816_CRAP	tr|Q2FVE0|Q2FVE0_STAA8	34	16565	1	1	1	1	0.29	4803.85	0.00859421	tr|Q2FVE0|Q2FVE0_STAA8 CMD domain-containing protein OS=Staphylococcus aureus (strain NCTC 8325 / PS 47) OX=93061 GN=SAOUHSC_02774 PE=4 SV=1
SA_S1	473	1	2020-11-12_SA_spike_uniprot_proteome_UP000008816_CRAP	tr|Q2FVF5|Q2FVF5_STAA8	124	17438	3	3	2	2	0.61	10637.2	0.0190302	tr|Q2FVF5|Q2FVF5_STAA8 Uncharacterized protein OS=Staphylococcus aureus (strain NCTC 8325 / PS 47) OX=93061 GN=SAOUHSC_02759 PE=4 SV=1
SA_S1	370	1	2020-11-12_SA_spike_uniprot_proteome_UP000008816_CRAP	tr|Q2FVF9|Q2FVF9_STAA8	214	39214	7	7	4	4	0.54	21175.6	0.0378836	tr|Q2FVF9|Q2FVF9_STAA8 Uncharacterized protein OS=Staphylococcus aureus (strain NCTC 8325 / PS 47) OX=93061 GN=SAOUHSC_02755 PE=3 SV=1
SA_S1	581	1	2020-11-12_SA_spike_uniprot_proteome_UP000008816_CRAP	tr|Q2FVG3|Q2FVG3_STAA8	69	52120	1	1	1	1	0.08	4169.6	0.00745952	tr|Q2FVG3|Q2FVG3_STAA8 Carboxylic ester hydrolase OS=Staphylococcus aureus (strain NCTC 8325 / PS 47) OX=93061 GN=SAOUHSC_02751 PE=3 SV=1
SA_S1	351	1	2020-11-12_SA_spike_uniprot_proteome_UP000008816_CRAP	tr|Q2FVG5|Q2FVG5_STAA8	231	23831	6	6	5	5	1.41	33601.7	0.0601143	tr|Q2FVG5|Q2FVG5_STAA8 DUF1801 domain-containing protein OS=Staphylococcus aureus (strain NCTC 8325 / PS 47) OX=93061 GN=SAOUHSC_02747 PE=4 SV=1
SA_S1	761	1	2020-11-12_SA_spike_uniprot_proteome_UP000008816_CRAP	tr|Q2FVH1|Q2FVH1_STAA8	28	25010	1	1	1	1	0.18	4501.8	0.00805384	tr|Q2FVH1|Q2FVH1_STAA8 Amino acid ABC transporter, permease protein, putative OS=Staphylococcus aureus (strain NCTC 8325 / PS 47) OX=93061 GN=SAOUHSC_02741 PE=3 SV=1
SA_S1	323	1	2020-11-12_SA_spike_uniprot_proteome_UP000008816_CRAP	tr|Q2FVI6|Q2FVI6_STAA8	269	25784	9	9	7	7	2.13	54919.9	0.0982532	tr|Q2FVI6|Q2FVI6_STAA8 Uncharacterized protein OS=Staphylococcus aureus (strain NCTC 8325 / PS 47) OX=93061 GN=SAOUHSC_02724 PE=4 SV=1
SA_S1	140	2	2020-11-12_SA_spike_uniprot_proteome_UP000008816_CRAP	tr|Q2FVK3|Q2FVK3_STAA8	492	34934	21	21	9	9	1.96	68470.6	0.122496	tr|Q2FVK3|Q2FVK3_STAA8 Gamma-hemolysin h-gamma-ii subunit, putative OS=Staphylococcus aureus (strain NCTC 8325 / PS 47) OX=93061 GN=SAOUHSC_02708 PE=3 SV=1
SA_S1	169	1	2020-11-12_SA_spike_uniprot_proteome_UP000008816_CRAP	tr|Q2FVL2|Q2FVL2_STAA8	729	28932	23	23	12	12	4.71	136270	0.24379	tr|Q2FVL2|Q2FVL2_STAA8 Uncharacterized protein OS=Staphylococcus aureus (strain NCTC 8325 / PS 47) OX=93061 GN=SAOUHSC_02699 PE=4 SV=1
SA_S1	694	1	2020-11-12_SA_spike_uniprot_proteome_UP000008816_CRAP	tr|Q2FVL3|Q2FVL3_STAA8	40	26471	1	1	1	1	0.17	4500.07	0.00805074	tr|Q2FVL3|Q2FVL3_STAA8 Amino acid ABC transproter, permease protein, putative OS=Staphylococcus aureus (strain NCTC 8325 / PS 47) OX=93061 GN=SAOUHSC_02698 PE=3 SV=1
SA_S1	700	1	2020-11-12_SA_spike_uniprot_proteome_UP000008816_CRAP	tr|Q2FVL7|Q2FVL7_STAA8	39	23185	1	1	1	1	0.2	4637	0.00829572	tr|Q2FVL7|Q2FVL7_STAA8 Thioredoxin-like_fold domain-containing protein OS=Staphylococcus aureus (strain NCTC 8325 / PS 47) OX=93061 GN=SAOUHSC_02694 PE=4 SV=1
SA_S1	755	1	2020-11-12_SA_spike_uniprot_proteome_UP000008816_CRAP	tr|Q2FVN2|Q2FVN2_STAA8	30	16295	1	1	1	1	0.29	4725.55	0.00845413	tr|Q2FVN2|Q2FVN2_STAA8 SHSP domain-containing protein OS=Staphylococcus aureus (strain NCTC 8325 / PS 47) OX=93061 GN=SAOUHSC_02670 PE=3 SV=1
SA_S1	711	1	2020-11-12_SA_spike_uniprot_proteome_UP000008816_CRAP	tr|Q2FVN4|Q2FVN4_STAA8	37	13999	1	1	1	1	0.34	4759.66	0.00851516	tr|Q2FVN4|Q2FVN4_STAA8 Uncharacterized protein OS=Staphylococcus aureus (strain NCTC 8325 / PS 47) OX=93061 GN=SAOUHSC_02668 PE=4 SV=1
SA_S1	605	1	2020-11-12_SA_spike_uniprot_proteome_UP000008816_CRAP	tr|Q2FVN5|Q2FVN5_STAA8	62	46222	2	2	2	2	0.2	9244.4	0.0165385	tr|Q2FVN5|Q2FVN5_STAA8 Uncharacterized protein OS=Staphylococcus aureus (strain NCTC 8325 / PS 47) OX=93061 GN=SAOUHSC_02667 PE=3 SV=1
SA_S1	417	1	2020-11-12_SA_spike_uniprot_proteome_UP000008816_CRAP	tr|Q2FVN6|Q2FVN6_STAA8	164	13377	8	8	5	5	3.67	49093.6	0.0878297	tr|Q2FVN6|Q2FVN6_STAA8 Uncharacterized protein OS=Staphylococcus aureus (strain NCTC 8325 / PS 47) OX=93061 GN=SAOUHSC_02666 PE=4 SV=1
SA_S1	525	1	2020-11-12_SA_spike_uniprot_proteome_UP000008816_CRAP	tr|Q2FVN7|Q2FVN7_STAA8	92	15950	2	2	2	2	0.68	10846	0.0194038	tr|Q2FVN7|Q2FVN7_STAA8 Putative_PNPOx domain-containing protein OS=Staphylococcus aureus (strain NCTC 8325 / PS 47) OX=93061 GN=SAOUHSC_02665 PE=4 SV=1
SA_S1	757	1	2020-11-12_SA_spike_uniprot_proteome_UP000008816_CRAP	tr|Q2FVP6|Q2FVP6_STAA8	29	16579	1	1	1	1	0.29	4807.91	0.00860148	tr|Q2FVP6|Q2FVP6_STAA8 Uncharacterized protein OS=Staphylococcus aureus (strain NCTC 8325 / PS 47) OX=93061 GN=SAOUHSC_02656 PE=4 SV=1
SA_S1	288	1	2020-11-12_SA_spike_uniprot_proteome_UP000008816_CRAP	tr|Q2FVQ0|Q2FVQ0_STAA8	341	32891	10	10	6	6	1.16	38153.6	0.0682577	tr|Q2FVQ0|Q2FVQ0_STAA8 PKS_ER domain-containing protein OS=Staphylococcus aureus (strain NCTC 8325 / PS 47) OX=93061 GN=SAOUHSC_02652 PE=4 SV=1
SA_S1	554	1	2020-11-12_SA_spike_uniprot_proteome_UP000008816_CRAP	tr|Q2FVQ4|Q2FVQ4_STAA8	79	56881	5	5	4	4	0.35	19908.3	0.0356166	tr|Q2FVQ4|Q2FVQ4_STAA8 L-lactate permease OS=Staphylococcus aureus (strain NCTC 8325 / PS 47) OX=93061 GN=SAOUHSC_02648 PE=3 SV=1
SA_S1	535	1	2020-11-12_SA_spike_uniprot_proteome_UP000008816_CRAP	tr|Q2FVQ5|Q2FVQ5_STAA8	87	54963	2	2	2	2	0.17	9343.71	0.0167161	tr|Q2FVQ5|Q2FVQ5_STAA8 Probable malate:quinone oxidoreductase OS=Staphylococcus aureus (strain NCTC 8325 / PS 47) OX=93061 GN=mqo PE=3 SV=1
SA_S1	546	1	2020-11-12_SA_spike_uniprot_proteome_UP000008816_CRAP	tr|Q2FVT8|Q2FVT8_STAA8	81	31853	4	4	3	3	0.49	15608	0.0279231	tr|Q2FVT8|Q2FVT8_STAA8 Uncharacterized protein OS=Staphylococcus aureus (strain NCTC 8325 / PS 47) OX=93061 GN=SAOUHSC_02604 PE=4 SV=1
SA_S1	373	1	2020-11-12_SA_spike_uniprot_proteome_UP000008816_CRAP	tr|Q2FVU2|Q2FVU2_STAA8	207	20070	6	6	3	3	0.87	17460.9	0.031238	tr|Q2FVU2|Q2FVU2_STAA8 Uncharacterized protein OS=Staphylococcus aureus (strain NCTC 8325 / PS 47) OX=93061 GN=SAOUHSC_02600 PE=3 SV=1
SA_S1	560	1	2020-11-12_SA_spike_uniprot_proteome_UP000008816_CRAP	tr|Q2FVV6|Q2FVV6_STAA8	76	26786	2	2	2	2	0.37	9910.82	0.0177307	tr|Q2FVV6|Q2FVV6_STAA8 Lactose phosphotransferase system repressor OS=Staphylococcus aureus (strain NCTC 8325 / PS 47) OX=93061 GN=SAOUHSC_02585 PE=4 SV=1
SA_S1	222	1	2020-11-12_SA_spike_uniprot_proteome_UP000008816_CRAP	tr|Q2FVV8|Q2FVV8_STAA8	532	33783	18	18	9	9	2.08	70268.6	0.125712	tr|Q2FVV8|Q2FVV8_STAA8 Transcriptional regulator, putative OS=Staphylococcus aureus (strain NCTC 8325 / PS 47) OX=93061 GN=SAOUHSC_02583 PE=3 SV=1
SA_S1	536	1	2020-11-12_SA_spike_uniprot_proteome_UP000008816_CRAP	tr|Q2FVW0|Q2FVW0_STAA8	87	17467	5	5	4	4	1.6	27947.2	0.0499983	tr|Q2FVW0|Q2FVW0_STAA8 Uncharacterized protein OS=Staphylococcus aureus (strain NCTC 8325 / PS 47) OX=93061 GN=SAOUHSC_02581 PE=4 SV=1
SA_S1	499	1	2020-11-12_SA_spike_uniprot_proteome_UP000008816_CRAP	tr|Q2FVW3|Q2FVW3_STAA8	110	42048	1	1	1	1	0.11	4625.28	0.00827475	tr|Q2FVW3|Q2FVW3_STAA8 FAD_binding_3 domain-containing protein OS=Staphylococcus aureus (strain NCTC 8325 / PS 47) OX=93061 GN=SAOUHSC_02579 PE=4 SV=1
SA_S1	477	1	2020-11-12_SA_spike_uniprot_proteome_UP000008816_CRAP	tr|Q2FVW9|Q2FVW9_STAA8	121	34036	4	4	3	3	0.45	15316.2	0.0274011	tr|Q2FVW9|Q2FVW9_STAA8 Fe/B12 periplasmic-binding domain-containing protein OS=Staphylococcus aureus (strain NCTC 8325 / PS 47) OX=93061 GN=SAOUHSC_02554 PE=1 SV=1
SA_S1	485	1	2020-11-12_SA_spike_uniprot_proteome_UP000008816_CRAP	tr|Q2FVX4|Q2FVX4_STAA8	115	29079	5	5	4	4	0.78	22681.6	0.040578	tr|Q2FVX4|Q2FVX4_STAA8 Molybdenum ABC transporter, periplasmic molybdate-binding protein OS=Staphylococcus aureus (strain NCTC 8325 / PS 47) OX=93061 GN=SAOUHSC_02549 PE=3 SV=1
SA_S1	526	1	2020-11-12_SA_spike_uniprot_proteome_UP000008816_CRAP	tr|Q2FVY0|Q2FVY0_STAA8	91	45126	4	4	3	3	0.32	14440.3	0.0258341	tr|Q2FVY0|Q2FVY0_STAA8 Molybdopterin molybdenumtransferase OS=Staphylococcus aureus (strain NCTC 8325 / PS 47) OX=93061 GN=SAOUHSC_02542 PE=3 SV=1
SA_S1	627	1	2020-11-12_SA_spike_uniprot_proteome_UP000008816_CRAP	tr|Q2FVZ5|Q2FVZ5_STAA8	54	114631	1	1	1	1	0.04	4585.24	0.00820312	tr|Q2FVZ5|Q2FVZ5_STAA8 Uncharacterized protein OS=Staphylococcus aureus (strain NCTC 8325 / PS 47) OX=93061 GN=SAOUHSC_02525 PE=4 SV=1
SA_S1	194	1	2020-11-12_SA_spike_uniprot_proteome_UP000008816_CRAP	tr|Q2FW27|Q2FW27_STAA8	617	24097	24	24	9	9	3.79	91327.6	0.163388	tr|Q2FW27|Q2FW27_STAA8 Adenylate kinase OS=Staphylococcus aureus (strain NCTC 8325 / PS 47) OX=93061 GN=adk PE=3 SV=1
SA_S1	64	1	2020-11-12_SA_spike_uniprot_proteome_UP000008816_CRAP	tr|Q2FW49|Q2FW49_STAA8	1946	61181	58	58	21	21	3.29	201285	0.360105	tr|Q2FW49|Q2FW49_STAA8 Acetolactate synthase, putative OS=Staphylococcus aureus (strain NCTC 8325 / PS 47) OX=93061 GN=SAOUHSC_02468 PE=3 SV=1
SA_S1	193	1	2020-11-12_SA_spike_uniprot_proteome_UP000008816_CRAP	tr|Q2FW50|Q2FW50_STAA8	623	26207	26	26	11	11	4.83	126580	0.226455	tr|Q2FW50|Q2FW50_STAA8 Alpha-acetolactate decarboxylase OS=Staphylococcus aureus (strain NCTC 8325 / PS 47) OX=93061 GN=SAOUHSC_02467 PE=3 SV=1
SA_S1	313	1	2020-11-12_SA_spike_uniprot_proteome_UP000008816_CRAP	tr|Q2FW64|Q2FW64_STAA8	284	20787	14	14	6	6	2.35	48849.5	0.087393	tr|Q2FW64|Q2FW64_STAA8 Uncharacterized protein OS=Staphylococcus aureus (strain NCTC 8325 / PS 47) OX=93061 GN=SAOUHSC_02443 PE=4 SV=1
SA_S1	382	1	2020-11-12_SA_spike_uniprot_proteome_UP000008816_CRAP	tr|Q2FW65|Q2FW65_STAA8	197	9263	4	4	2	2	1.42	13153.5	0.0235319	tr|Q2FW65|Q2FW65_STAA8 Uncharacterized protein OS=Staphylococcus aureus (strain NCTC 8325 / PS 47) OX=93061 GN=SAOUHSC_02442 PE=4 SV=1
SA_S1	607	1	2020-11-12_SA_spike_uniprot_proteome_UP000008816_CRAP	tr|Q2FW86|Q2FW86_STAA8	61	31770	2	2	2	2	0.3	9531	0.0170512	tr|Q2FW86|Q2FW86_STAA8 Iron-sulfur cluster carrier protein OS=Staphylococcus aureus (strain NCTC 8325 / PS 47) OX=93061 GN=SAOUHSC_02417 PE=3 SV=1
SA_S1	611	1	2020-11-12_SA_spike_uniprot_proteome_UP000008816_CRAP	tr|Q2FW97|Q2FW97_STAA8	60	15533	2	2	2	2	0.71	11028.4	0.0197302	tr|Q2FW97|Q2FW97_STAA8 EIIA OS=Staphylococcus aureus (strain NCTC 8325 / PS 47) OX=93061 GN=SAOUHSC_02402 PE=4 SV=1
SA_S1	497	1	2020-11-12_SA_spike_uniprot_proteome_UP000008816_CRAP	tr|Q2FW99|Q2FW99_STAA8	110	55122	2	2	2	2	0.17	9370.74	0.0167645	tr|Q2FW99|Q2FW99_STAA8 EIICB-Mtl OS=Staphylococcus aureus (strain NCTC 8325 / PS 47) OX=93061 GN=SAOUHSC_02400 PE=4 SV=1
SA_S1	99	1	2020-11-12_SA_spike_uniprot_proteome_UP000008816_CRAP	tr|Q2FWA0|Q2FWA0_STAA8	1268	65901	43	43	19	19	2.39	157503	0.281778	tr|Q2FWA0|Q2FWA0_STAA8 Glutamine--fructose-6-phosphate aminotransferase [isomerizing] OS=Staphylococcus aureus (strain NCTC 8325 / PS 47) OX=93061 GN=glmS PE=3 SV=1
SA_S1	741	1	2020-11-12_SA_spike_uniprot_proteome_UP000008816_CRAP	tr|Q2FWA2|Q2FWA2_STAA8	32	32278	1	1	1	1	0.14	4518.92	0.00808447	tr|Q2FWA2|Q2FWA2_STAA8 Uncharacterized protein OS=Staphylococcus aureus (strain NCTC 8325 / PS 47) OX=93061 GN=SAOUHSC_02396 PE=4 SV=1
SA_S1	230	1	2020-11-12_SA_spike_uniprot_proteome_UP000008816_CRAP	tr|Q2FWA8|Q2FWA8_STAA8	503	40640	15	15	4	4	0.68	27635.2	0.0494401	tr|Q2FWA8|Q2FWA8_STAA8 Lytic regulatory protein, putative OS=Staphylococcus aureus (strain NCTC 8325 / PS 47) OX=93061 GN=SAOUHSC_02390 PE=4 SV=1
SA_S1	438	1	2020-11-12_SA_spike_uniprot_proteome_UP000008816_CRAP	tr|Q2FWB1|Q2FWB1_STAA8	146	24017	7	7	4	4	1.01	24257.2	0.0433967	tr|Q2FWB1|Q2FWB1_STAA8 NAD(P)-bd_dom domain-containing protein OS=Staphylococcus aureus (strain NCTC 8325 / PS 47) OX=93061 GN=SAOUHSC_02387 PE=4 SV=1
SA_S1	397	1	2020-11-12_SA_spike_uniprot_proteome_UP000008816_CRAP	tr|Q2FWB5|Q2FWB5_STAA8	181	53006	8	8	7	7	0.75	39754.5	0.0711219	tr|Q2FWB5|Q2FWB5_STAA8 EVE domain-containing protein OS=Staphylococcus aureus (strain NCTC 8325 / PS 47) OX=93061 GN=SAOUHSC_02383 PE=4 SV=1
SA_S1	681	1	2020-11-12_SA_spike_uniprot_proteome_UP000008816_CRAP	tr|Q2FWB6|Q2FWB6_STAA8	43	16335	2	2	2	2	0.67	10944.5	0.0195799	tr|Q2FWB6|Q2FWB6_STAA8 Uncharacterized protein OS=Staphylococcus aureus (strain NCTC 8325 / PS 47) OX=93061 GN=SAOUHSC_02382 PE=4 SV=1
SA_S1	628	1	2020-11-12_SA_spike_uniprot_proteome_UP000008816_CRAP	tr|Q2FWB7|Q2FWB7_STAA8	54	16727	2	2	2	2	0.64	10705.3	0.019152	tr|Q2FWB7|Q2FWB7_STAA8 Ferritin domain-containing protein OS=Staphylococcus aureus (strain NCTC 8325 / PS 47) OX=93061 GN=SAOUHSC_02381 PE=3 SV=1
SA_S1	292	1	2020-11-12_SA_spike_uniprot_proteome_UP000008816_CRAP	tr|Q2FWB8|Q2FWB8_STAA8	327	25938	16	16	7	7	2.1	54469.8	0.0974479	tr|Q2FWB8|Q2FWB8_STAA8 Purine nucleoside phosphorylase DeoD-type OS=Staphylococcus aureus (strain NCTC 8325 / PS 47) OX=93061 GN=deoD PE=3 SV=1
SA_S1	552	1	2020-11-12_SA_spike_uniprot_proteome_UP000008816_CRAP	tr|Q2FWC6|Q2FWC6_STAA8	79	25931	1	1	1	1	0.18	4667.58	0.00835042	tr|Q2FWC6|Q2FWC6_STAA8 Uncharacterized protein OS=Staphylococcus aureus (strain NCTC 8325 / PS 47) OX=93061 GN=SAOUHSC_02372 PE=4 SV=1
SA_S1	26	1	2020-11-12_SA_spike_uniprot_proteome_UP000008816_CRAP	tr|Q2FWD3|Q2FWD3_STAA8	3552	30909	99	99	16	16	9.17	283436	0.507074	tr|Q2FWD3|Q2FWD3_STAA8 Fructose-1,6-bisphosphate aldolase OS=Staphylococcus aureus (strain NCTC 8325 / PS 47) OX=93061 GN=SAOUHSC_02366 PE=3 SV=1
SA_S1	305	1	2020-11-12_SA_spike_uniprot_proteome_UP000008816_CRAP	tr|Q2FWD4|Q2FWD4_STAA8	303	45276	13	13	7	7	0.92	41653.9	0.07452	tr|Q2FWD4|Q2FWD4_STAA8 UDP-N-acetylglucosamine 1-carboxyvinyltransferase OS=Staphylococcus aureus (strain NCTC 8325 / PS 47) OX=93061 GN=murA PE=3 SV=1
SA_S1	403	1	2020-11-12_SA_spike_uniprot_proteome_UP000008816_CRAP	tr|Q2FWD7|Q2FWD7_STAA8	176	49939	6	6	5	5	0.53	26467.7	0.0473514	tr|Q2FWD7|Q2FWD7_STAA8 Transcription termination factor Rho OS=Staphylococcus aureus (strain NCTC 8325 / PS 47) OX=93061 GN=rho PE=3 SV=1
SA_S1	600	1	2020-11-12_SA_spike_uniprot_proteome_UP000008816_CRAP	tr|Q2FWD9|Q2FWD9_STAA8	62	22384	1	1	1	1	0.21	4700.64	0.00840957	tr|Q2FWD9|Q2FWD9_STAA8 Thymidine kinase OS=Staphylococcus aureus (strain NCTC 8325 / PS 47) OX=93061 GN=tdk PE=3 SV=1
SA_S1	266	1	2020-11-12_SA_spike_uniprot_proteome_UP000008816_CRAP	tr|Q2FWE9|Q2FWE9_STAA8	396	29456	11	11	6	6	1.36	40060.2	0.0716687	tr|Q2FWE9|Q2FWE9_STAA8 ATP synthase gamma chain OS=Staphylococcus aureus (strain NCTC 8325 / PS 47) OX=93061 GN=atpG PE=3 SV=1
SA_S1	258	1	2020-11-12_SA_spike_uniprot_proteome_UP000008816_CRAP	tr|Q2FWF4|Q2FWF4_STAA8	415	44959	15	15	9	9	1.33	59795.5	0.106976	tr|Q2FWF4|Q2FWF4_STAA8 UDP-N-acetylglucosamine 1-carboxyvinyltransferase OS=Staphylococcus aureus (strain NCTC 8325 / PS 47) OX=93061 GN=murA PE=3 SV=1
SA_S1	434	1	2020-11-12_SA_spike_uniprot_proteome_UP000008816_CRAP	tr|Q2FWH4|Q2FWH4_STAA8	148	50159	8	8	6	6	0.66	33104.9	0.0592256	tr|Q2FWH4|Q2FWH4_STAA8 UDP-N-acetylmuramoyl-tripeptide--D-alanyl-D-alanine ligase OS=Staphylococcus aureus (strain NCTC 8325 / PS 47) OX=93061 GN=murF PE=3 SV=1
SA_S1	595	1	2020-11-12_SA_spike_uniprot_proteome_UP000008816_CRAP	tr|Q2FWJ1|Q2FWJ1_STAA8	63	30097	3	3	3	3	0.52	15650.4	0.0279991	tr|Q2FWJ1|Q2FWJ1_STAA8 SigmaB regulation protein RsbU, putative OS=Staphylococcus aureus (strain NCTC 8325 / PS 47) OX=93061 GN=SAOUHSC_02301 PE=4 SV=1
SA_S1	341	1	2020-11-12_SA_spike_uniprot_proteome_UP000008816_CRAP	tr|Q2FWJ5|Q2FWJ5_STAA8	244	80931	7	7	5	5	0.3	24279.3	0.0434363	tr|Q2FWJ5|Q2FWJ5_STAA8 30S ribosomal protein S1 OS=Staphylococcus aureus (strain NCTC 8325 / PS 47) OX=93061 GN=SAOUHSC_02297 PE=3 SV=1
SA_S1	744	1	2020-11-12_SA_spike_uniprot_proteome_UP000008816_CRAP	tr|Q2FWL0|Q2FWL0_STAA8	32	24521	1	1	1	1	0.19	4658.99	0.00833506	tr|Q2FWL0|Q2FWL0_STAA8 TsaD domain-containing protein OS=Staphylococcus aureus (strain NCTC 8325 / PS 47) OX=93061 GN=SAOUHSC_02279 PE=4 SV=1
SA_S1	565	1	2020-11-12_SA_spike_uniprot_proteome_UP000008816_CRAP	tr|Q2FWM4|Q2FWM4_STAA8	75	24422	5	5	4	4	0.99	24177.8	0.0432547	tr|Q2FWM4|Q2FWM4_STAA8 Accessory gene regulator protein A OS=Staphylococcus aureus (strain NCTC 8325 / PS 47) OX=93061 GN=SAOUHSC_02265 PE=4 SV=1
SA_S1	540	1	2020-11-12_SA_spike_uniprot_proteome_UP000008816_CRAP	tr|Q2FWN8|Q2FWN8_STAA8	84	45207	1	1	1	1	0.1	4520.7	0.00808765	tr|Q2FWN8|Q2FWN8_STAA8 Probable succinyl-diaminopimelate desuccinylase OS=Staphylococcus aureus (strain NCTC 8325 / PS 47) OX=93061 GN=SAOUHSC_02244 PE=4 SV=1
SA_S1	542	1	2020-11-12_SA_spike_uniprot_proteome_UP000008816_CRAP	tr|Q2FWP4|Q2FWP4_STAA8	83	5325	2	2	1	1	1.1	5857.5	0.0104792	tr|Q2FWP4|Q2FWP4_STAA8 Hypothetical phage protein OS=Staphylococcus aureus (strain NCTC 8325 / PS 47) OX=93061 GN=SAOUHSC_01579 PE=4 SV=1
SA_S1	62	1	2020-11-12_SA_spike_uniprot_proteome_UP000008816_CRAP	tr|Q2FWW1|Q2FWW1_STAA8	2034	65534	105	105	26	26	4.38	287039	0.51352	tr|Q2FWW1|Q2FWW1_STAA8 MHC class II analog protein OS=Staphylococcus aureus (strain NCTC 8325 / PS 47) OX=93061 GN=SAOUHSC_02161 PE=4 SV=1
SA_S1	367	1	2020-11-12_SA_spike_uniprot_proteome_UP000008816_CRAP	tr|Q2FWW3|Q2FWW3_STAA8	214	48135	9	9	6	6	0.69	33213.1	0.0594192	tr|Q2FWW3|Q2FWW3_STAA8 Aminotran_1_2 domain-containing protein OS=Staphylococcus aureus (strain NCTC 8325 / PS 47) OX=93061 GN=SAOUHSC_02158 PE=4 SV=1
SA_S1	299	1	2020-11-12_SA_spike_uniprot_proteome_UP000008816_CRAP	tr|Q2FWW9|Q2FWW9_STAA8	314	32977	13	13	7	7	1.45	47816.7	0.0855452	tr|Q2FWW9|Q2FWW9_STAA8 ABC transporter, ATP-binding protein, putative OS=Staphylococcus aureus (strain NCTC 8325 / PS 47) OX=93061 GN=SAOUHSC_02152 PE=4 SV=1
SA_S1	678	1	2020-11-12_SA_spike_uniprot_proteome_UP000008816_CRAP	tr|Q2FWX0|Q2FWX0_STAA8	44	28121	2	2	2	2	0.35	9842.35	0.0176082	tr|Q2FWX0|Q2FWX0_STAA8 Uncharacterized protein OS=Staphylococcus aureus (strain NCTC 8325 / PS 47) OX=93061 GN=SAOUHSC_02151 PE=4 SV=1
SA_S1	229	1	2020-11-12_SA_spike_uniprot_proteome_UP000008816_CRAP	tr|Q2FWX1|Q2FWX1_STAA8	513	21948	15	15	7	7	2.79	61234.9	0.109551	tr|Q2FWX1|Q2FWX1_STAA8 Uncharacterized protein OS=Staphylococcus aureus (strain NCTC 8325 / PS 47) OX=93061 GN=SAOUHSC_02150 PE=4 SV=1
SA_S1	549	1	2020-11-12_SA_spike_uniprot_proteome_UP000008816_CRAP	tr|Q2FWX6|Q2FWX6_STAA8	80	6606	4	4	2	2	2.34	15458	0.0276548	tr|Q2FWX6|Q2FWX6_STAA8 Uncharacterized protein OS=Staphylococcus aureus (strain NCTC 8325 / PS 47) OX=93061 GN=SAOUHSC_02145 PE=4 SV=1
SA_S1	638	1	2020-11-12_SA_spike_uniprot_proteome_UP000008816_CRAP	tr|Q2FWY2|Q2FWY2_STAA8	50	21324	1	1	1	1	0.22	4691.28	0.00839282	tr|Q2FWY2|Q2FWY2_STAA8 Pyrazinamidase/nicotinamidase, putative OS=Staphylococcus aureus (strain NCTC 8325 / PS 47) OX=93061 GN=SAOUHSC_02139 PE=4 SV=1
SA_S1	675	1	2020-11-12_SA_spike_uniprot_proteome_UP000008816_CRAP	tr|Q2FWY6|Q2FWY6_STAA8	44	45399	2	2	2	2	0.2	9079.8	0.016244	tr|Q2FWY6|Q2FWY6_STAA8 Uncharacterized protein OS=Staphylococcus aureus (strain NCTC 8325 / PS 47) OX=93061 GN=SAOUHSC_02121 PE=4 SV=1
SA_S1	548	1	2020-11-12_SA_spike_uniprot_proteome_UP000008816_CRAP	tr|Q2FWZ9|Q2FWZ9_STAA8	80	49419	5	5	5	5	0.53	26192.1	0.0468583	tr|Q2FWZ9|Q2FWZ9_STAA8 Lipid II isoglutaminyl synthase (glutamine-hydrolyzing) subunit MurT OS=Staphylococcus aureus (strain NCTC 8325 / PS 47) OX=93061 GN=murT PE=3 SV=1
SA_S1	613	1	2020-11-12_SA_spike_uniprot_proteome_UP000008816_CRAP	tr|Q2FX00|Q2FX00_STAA8	59	27551	2	2	2	2	0.36	9918.36	0.0177442	tr|Q2FX00|Q2FX00_STAA8 GATase cobBQ-type domain-containing protein OS=Staphylococcus aureus (strain NCTC 8325 / PS 47) OX=93061 GN=SAOUHSC_02106 PE=4 SV=1
SA_S1	329	1	2020-11-12_SA_spike_uniprot_proteome_UP000008816_CRAP	tr|Q2FX05|Q2FX05_STAA8	260	27623	13	13	8	8	2.38	65742.7	0.117615	tr|Q2FX05|Q2FX05_STAA8 Methionine aminopeptidase OS=Staphylococcus aureus (strain NCTC 8325 / PS 47) OX=93061 GN=map PE=3 SV=1
SA_S1	718	1	2020-11-12_SA_spike_uniprot_proteome_UP000008816_CRAP	tr|Q2FX10|Q2FX10_STAA8	36	45576	1	1	1	1	0.1	4557.6	0.00815367	tr|Q2FX10|Q2FX10_STAA8 Uncharacterized protein OS=Staphylococcus aureus (strain NCTC 8325 / PS 47) OX=93061 GN=SAOUHSC_02097 PE=4 SV=1
SA_S1	555	1	2020-11-12_SA_spike_uniprot_proteome_UP000008816_CRAP	tr|Q2FX11|Q2FX11_STAA8	78	10316	4	4	2	2	1.21	12482.4	0.0223313	tr|Q2FX11|Q2FX11_STAA8 Uncharacterized protein OS=Staphylococcus aureus (strain NCTC 8325 / PS 47) OX=93061 GN=SAOUHSC_02096 PE=4 SV=1
SA_S1	630	1	2020-11-12_SA_spike_uniprot_proteome_UP000008816_CRAP	tr|Q2FX14|Q2FX14_STAA8	52	47180	2	2	2	2	0.2	9436	0.0168813	tr|Q2FX14|Q2FX14_STAA8 Aminopeptidase PepS, putative OS=Staphylococcus aureus (strain NCTC 8325 / PS 47) OX=93061 GN=SAOUHSC_02092 PE=3 SV=1
SA_S1	184	1	2020-11-12_SA_spike_uniprot_proteome_UP000008816_CRAP	tr|Q2FX90|Q2FX90_STAA8	656	22330	20	20	8	8	3.49	77931.7	0.139422	tr|Q2FX90|Q2FX90_STAA8 Uncharacterized protein OS=Staphylococcus aureus (strain NCTC 8325 / PS 47) OX=93061 GN=SAOUHSC_01987 PE=4 SV=1
SA_S1	332	1	2020-11-12_SA_spike_uniprot_proteome_UP000008816_CRAP	tr|Q2FX98|Q2FX98_STAA8	253	17971	6	6	4	4	1.53	27495.6	0.0491904	tr|Q2FX98|Q2FX98_STAA8 HTH cro/C1-type domain-containing protein OS=Staphylococcus aureus (strain NCTC 8325 / PS 47) OX=93061 GN=SAOUHSC_01979 PE=4 SV=1
SA_S1	445	1	2020-11-12_SA_spike_uniprot_proteome_UP000008816_CRAP	tr|Q2FXA7|Q2FXA7_STAA8	142	21428	2	2	1	1	0.22	4714.16	0.00843376	tr|Q2FXA7|Q2FXA7_STAA8 Uncharacterized protein OS=Staphylococcus aureus (strain NCTC 8325 / PS 47) OX=93061 GN=SAOUHSC_01958 PE=4 SV=1
SA_S1	374	1	2020-11-12_SA_spike_uniprot_proteome_UP000008816_CRAP	tr|Q2FXD0|Q2FXD0_STAA8	207	67092	7	7	6	6	0.46	30862.3	0.0552135	tr|Q2FXD0|Q2FXD0_STAA8 Site-specific DNA-methyltransferase (adenine-specific) OS=Staphylococcus aureus (strain NCTC 8325 / PS 47) OX=93061 GN=SAOUHSC_01933 PE=3 SV=1
SA_S1	328	1	2020-11-12_SA_spike_uniprot_proteome_UP000008816_CRAP	tr|Q2FXE2|Q2FXE2_STAA8	262	31498	10	10	6	6	1.23	38742.5	0.0693114	tr|Q2FXE2|Q2FXE2_STAA8 Aldo_ket_red domain-containing protein OS=Staphylococcus aureus (strain NCTC 8325 / PS 47) OX=93061 GN=SAOUHSC_01907 PE=4 SV=1
SA_S1	724	1	2020-11-12_SA_spike_uniprot_proteome_UP000008816_CRAP	tr|Q2FXE7|Q2FXE7_STAA8	35	11579	1	1	1	1	0.43	4978.97	0.00890751	tr|Q2FXE7|Q2FXE7_STAA8 Uncharacterized protein OS=Staphylococcus aureus (strain NCTC 8325 / PS 47) OX=93061 GN=SAOUHSC_01902 PE=4 SV=1
SA_S1	238	1	2020-11-12_SA_spike_uniprot_proteome_UP000008816_CRAP	tr|Q2FXE8|Q2FXE8_STAA8	491	25781	22	22	11	11	5.01	129163	0.231076	tr|Q2FXE8|Q2FXE8_STAA8 Uncharacterized protein OS=Staphylococcus aureus (strain NCTC 8325 / PS 47) OX=93061 GN=SAOUHSC_01901 PE=4 SV=1
SA_S1	475	1	2020-11-12_SA_spike_uniprot_proteome_UP000008816_CRAP	tr|Q2FXF4|Q2FXF4_STAA8	123	32486	5	5	4	4	0.68	22090.5	0.0395205	tr|Q2FXF4|Q2FXF4_STAA8 LYZ2 domain-containing protein OS=Staphylococcus aureus (strain NCTC 8325 / PS 47) OX=93061 GN=SAOUHSC_01895 PE=3 SV=1
SA_S1	752	1	2020-11-12_SA_spike_uniprot_proteome_UP000008816_CRAP	tr|Q2FXH0|Q2FXH0_STAA8	30	36260	1	1	1	1	0.12	4351.2	0.00778441	tr|Q2FXH0|Q2FXH0_STAA8 Elp3 domain-containing protein OS=Staphylococcus aureus (strain NCTC 8325 / PS 47) OX=93061 GN=SAOUHSC_01877 PE=4 SV=1
SA_S1	243	1	2020-11-12_SA_spike_uniprot_proteome_UP000008816_CRAP	tr|Q2FXH8|Q2FXH8_STAA8	476	15724	12	12	7	7	5.33	83808.9	0.149936	tr|Q2FXH8|Q2FXH8_STAA8 Uncharacterized protein OS=Staphylococcus aureus (strain NCTC 8325 / PS 47) OX=93061 GN=SAOUHSC_01869 PE=4 SV=1
SA_S1	90	1	2020-11-12_SA_spike_uniprot_proteome_UP000008816_CRAP	tr|Q2FXI0|Q2FXI0_STAA8	1404	31920	33	33	13	13	4.54	144917	0.25926	tr|Q2FXI0|Q2FXI0_STAA8 D-alanine aminotransferase OS=Staphylococcus aureus (strain NCTC 8325 / PS 47) OX=93061 GN=SAOUHSC_01867 PE=3 SV=1
SA_S1	667	1	2020-11-12_SA_spike_uniprot_proteome_UP000008816_CRAP	tr|Q2FXI4|Q2FXI4_STAA8	46	11959	2	2	1	1	0.41	4903.19	0.00877194	tr|Q2FXI4|Q2FXI4_STAA8 PepSY domain-containing protein OS=Staphylococcus aureus (strain NCTC 8325 / PS 47) OX=93061 GN=SAOUHSC_01863 PE=4 SV=1
SA_S1	408	1	2020-11-12_SA_spike_uniprot_proteome_UP000008816_CRAP	tr|Q2FXI5|Q2FXI5_STAA8	173	39942	8	8	6	6	0.89	35548.4	0.063597	tr|Q2FXI5|Q2FXI5_STAA8 Uncharacterized protein OS=Staphylococcus aureus (strain NCTC 8325 / PS 47) OX=93061 GN=SAOUHSC_01861 PE=3 SV=1
SA_S1	435	1	2020-11-12_SA_spike_uniprot_proteome_UP000008816_CRAP	tr|Q2FXI6|Q2FXI6_STAA8	148	11986	4	4	2	2	0.99	11866.1	0.0212288	tr|Q2FXI6|Q2FXI6_STAA8 Thioredoxin domain-containing protein OS=Staphylococcus aureus (strain NCTC 8325 / PS 47) OX=93061 GN=SAOUHSC_01860 PE=4 SV=1
SA_S1	151	1	2020-11-12_SA_spike_uniprot_proteome_UP000008816_CRAP	tr|Q2FXI8|Q2FXI8_STAA8	830	21768	29	29	9	9	4.65	101221	0.181087	tr|Q2FXI8|Q2FXI8_STAA8 tRNA-binding domain-containing protein OS=Staphylococcus aureus (strain NCTC 8325 / PS 47) OX=93061 GN=SAOUHSC_01858 PE=4 SV=1
SA_S1	100	1	2020-11-12_SA_spike_uniprot_proteome_UP000008816_CRAP	tr|Q2FXJ6|Q2FXJ6_STAA8	1263	45775	42	42	15	15	3	137325	0.245678	tr|Q2FXJ6|Q2FXJ6_STAA8 Serine protease HtrA-like OS=Staphylococcus aureus (strain NCTC 8325 / PS 47) OX=93061 GN=SAOUHSC_01838 PE=3 SV=1
SA_S1	342	1	2020-11-12_SA_spike_uniprot_proteome_UP000008816_CRAP	tr|Q2FXJ7|Q2FXJ7_STAA8	243	23105	11	11	6	6	1.97	45516.8	0.0814308	tr|Q2FXJ7|Q2FXJ7_STAA8 1-acyl-sn-glycerol-3-phosphate acyltransferases domain protein OS=Staphylococcus aureus (strain NCTC 8325 / PS 47) OX=93061 GN=SAOUHSC_01837 PE=4 SV=1
SA_S1	573	1	2020-11-12_SA_spike_uniprot_proteome_UP000008816_CRAP	tr|Q2FXK1|Q2FXK1_STAA8	72	57583	2	2	2	2	0.16	9213.28	0.0164828	tr|Q2FXK1|Q2FXK1_STAA8 D-3-phosphoglycerate dehydrogenase OS=Staphylococcus aureus (strain NCTC 8325 / PS 47) OX=93061 GN=SAOUHSC_01833 PE=3 SV=1
SA_S1	614	1	2020-11-12_SA_spike_uniprot_proteome_UP000008816_CRAP	tr|Q2FXK2|Q2FXK2_STAA8	59	42915	2	2	2	2	0.22	9441.3	0.0168907	tr|Q2FXK2|Q2FXK2_STAA8 Aminotran_5 domain-containing protein OS=Staphylococcus aureus (strain NCTC 8325 / PS 47) OX=93061 GN=SAOUHSC_01832 PE=3 SV=1
SA_S1	748	1	2020-11-12_SA_spike_uniprot_proteome_UP000008816_CRAP	tr|Q2FXK7|Q2FXK7_STAA8	31	17238	2	2	2	2	0.62	10687.6	0.0191203	tr|Q2FXK7|Q2FXK7_STAA8 GAF domain protein OS=Staphylococcus aureus (strain NCTC 8325 / PS 47) OX=93061 GN=SAOUHSC_01828 PE=4 SV=1
SA_S1	119	1	2020-11-12_SA_spike_uniprot_proteome_UP000008816_CRAP	tr|Q2FXL3|Q2FXL3_STAA8	1010	18086	19	19	6	6	2.99	54077.1	0.0967454	tr|Q2FXL3|Q2FXL3_STAA8 Thiol peroxidase OS=Staphylococcus aureus (strain NCTC 8325 / PS 47) OX=93061 GN=tpx PE=1 SV=1
SA_S1	147	1	2020-11-12_SA_spike_uniprot_proteome_UP000008816_CRAP	tr|Q2FXM1|Q2FXM1_STAA8	849	15216	19	19	6	6	4.15	63146.4	0.112971	tr|Q2FXM1|Q2FXM1_STAA8 Usp domain-containing protein OS=Staphylococcus aureus (strain NCTC 8325 / PS 47) OX=93061 GN=SAOUHSC_01814 PE=3 SV=1
SA_S1	173	1	2020-11-12_SA_spike_uniprot_proteome_UP000008816_CRAP	tr|Q2FXM5|Q2FXM5_STAA8	723	44390	28	28	11	11	1.85	82121.5	0.146918	tr|Q2FXM5|Q2FXM5_STAA8 Malate dehydrogenase (oxaloacetate-decarboxylating) OS=Staphylococcus aureus (strain NCTC 8325 / PS 47) OX=93061 GN=SAOUHSC_01810 PE=3 SV=1
SA_S1	312	1	2020-11-12_SA_spike_uniprot_proteome_UP000008816_CRAP	tr|Q2FXN4|Q2FXN4_STAA8	295	46440	9	9	5	5	0.58	26935.2	0.0481878	tr|Q2FXN4|Q2FXN4_STAA8 Isocitrate dehydrogenase [NADP] OS=Staphylococcus aureus (strain NCTC 8325 / PS 47) OX=93061 GN=SAOUHSC_01801 PE=3 SV=1
SA_S1	758	1	2020-11-12_SA_spike_uniprot_proteome_UP000008816_CRAP	tr|Q2FXN7|Q2FXN7_STAA8	29	63872	1	1	1	1	0.07	4471.04	0.00799881	tr|Q2FXN7|Q2FXN7_STAA8 Sensor protein kinase WalK OS=Staphylococcus aureus (strain NCTC 8325 / PS 47) OX=93061 GN=SAOUHSC_01799 PE=4 SV=1
SA_S1	239	1	2020-11-12_SA_spike_uniprot_proteome_UP000008816_CRAP	tr|Q2FXN9|Q2FXN9_STAA8	490	99133	17	17	11	11	0.6	59479.8	0.106411	tr|Q2FXN9|Q2FXN9_STAA8 DNA polymerase I OS=Staphylococcus aureus (strain NCTC 8325 / PS 47) OX=93061 GN=polA PE=3 SV=1
SA_S1	743	1	2020-11-12_SA_spike_uniprot_proteome_UP000008816_CRAP	tr|Q2FXP0|Q2FXP0_STAA8	32	33666	1	1	1	1	0.13	4376.58	0.00782982	tr|Q2FXP0|Q2FXP0_STAA8 DNA-(apurinic or apyrimidinic site) lyase MutM OS=Staphylococcus aureus (strain NCTC 8325 / PS 47) OX=93061 GN=SAOUHSC_01796 PE=3 SV=1
SA_S1	561	1	2020-11-12_SA_spike_uniprot_proteome_UP000008816_CRAP	tr|Q2FXP1|Q2FXP1_STAA8	76	23578	4	4	3	3	0.71	16740.4	0.029949	tr|Q2FXP1|Q2FXP1_STAA8 Dephospho-CoA kinase OS=Staphylococcus aureus (strain NCTC 8325 / PS 47) OX=93061 GN=coaE PE=3 SV=1
SA_S1	333	1	2020-11-12_SA_spike_uniprot_proteome_UP000008816_CRAP	tr|Q2FXP2|Q2FXP2_STAA8	251	37094	10	10	5	5	0.77	28562.4	0.0510989	tr|Q2FXP2|Q2FXP2_STAA8 Glyceraldehyde-3-phosphate dehydrogenase OS=Staphylococcus aureus (strain NCTC 8325 / PS 47) OX=93061 GN=SAOUHSC_01794 PE=3 SV=1
SA_S1	631	1	2020-11-12_SA_spike_uniprot_proteome_UP000008816_CRAP	tr|Q2FXP8|Q2FXP8_STAA8	52	54276	1	1	1	1	0.08	4342.08	0.0077681	tr|Q2FXP8|Q2FXP8_STAA8 AA_permease domain-containing protein OS=Staphylococcus aureus (strain NCTC 8325 / PS 47) OX=93061 GN=SAOUHSC_01787 PE=4 SV=1
SA_S1	428	1	2020-11-12_SA_spike_uniprot_proteome_UP000008816_CRAP	tr|Q2FXQ3|Q2FXQ3_STAA8	152	22978	6	6	3	3	0.73	16773.9	0.030009	tr|Q2FXQ3|Q2FXQ3_STAA8 Nudix hydrolase domain-containing protein OS=Staphylococcus aureus (strain NCTC 8325 / PS 47) OX=93061 GN=SAOUHSC_01782 PE=4 SV=1
SA_S1	707	1	2020-11-12_SA_spike_uniprot_proteome_UP000008816_CRAP	tr|Q2FXR7|Q2FXR7_STAA8	38	21495	1	1	1	1	0.21	4513.95	0.00807558	tr|Q2FXR7|Q2FXR7_STAA8 Uncharacterized protein OS=Staphylococcus aureus (strain NCTC 8325 / PS 47) OX=93061 GN=SAOUHSC_01768 PE=4 SV=1
SA_S1	558	1	2020-11-12_SA_spike_uniprot_proteome_UP000008816_CRAP	tr|Q2FXS4|Q2FXS4_STAA8	77	18373	2	2	2	2	0.57	10472.6	0.0187358	tr|Q2FXS4|Q2FXS4_STAA8 Uncharacterized protein OS=Staphylococcus aureus (strain NCTC 8325 / PS 47) OX=93061 GN=SAOUHSC_01761 PE=4 SV=1
SA_S1	442	1	2020-11-12_SA_spike_uniprot_proteome_UP000008816_CRAP	tr|Q2FXS6|Q2FXS6_STAA8	142	31037	4	4	3	3	0.5	15518.5	0.027763	tr|Q2FXS6|Q2FXS6_STAA8 Cell shape-determining protein MreC OS=Staphylococcus aureus (strain NCTC 8325 / PS 47) OX=93061 GN=SAOUHSC_01759 PE=3 SV=1
SA_S1	343	1	2020-11-12_SA_spike_uniprot_proteome_UP000008816_CRAP	tr|Q2FXT7|Q2FXT7_STAA8	239	9665	6	6	1	1	0.53	5122.45	0.0091642	tr|Q2FXT7|Q2FXT7_STAA8 Preprotein translocase, YajC subunit OS=Staphylococcus aureus (strain NCTC 8325 / PS 47) OX=93061 GN=SAOUHSC_01747 PE=3 SV=1
SA_S1	280	1	2020-11-12_SA_spike_uniprot_proteome_UP000008816_CRAP	tr|Q2FXT8|Q2FXT8_STAA8	355	82001	10	10	7	7	0.44	36080.4	0.0645489	tr|Q2FXT8|Q2FXT8_STAA8 Multifunctional fusion protein OS=Staphylococcus aureus (strain NCTC 8325 / PS 47) OX=93061 GN=secD PE=3 SV=1
SA_S1	538	1	2020-11-12_SA_spike_uniprot_proteome_UP000008816_CRAP	tr|Q2FXU1|Q2FXU1_STAA8	86	83826	5	5	3	3	0.16	13412.2	0.0239947	tr|Q2FXU1|Q2FXU1_STAA8 (p)ppGpp synthase OS=Staphylococcus aureus (strain NCTC 8325 / PS 47) OX=93061 GN=SAOUHSC_01742 PE=3 SV=1
SA_S1	599	1	2020-11-12_SA_spike_uniprot_proteome_UP000008816_CRAP	tr|Q2FXU7|Q2FXU7_STAA8	62	28761	4	4	4	4	0.8	23008.8	0.0411634	tr|Q2FXU7|Q2FXU7_STAA8 ThiF domain-containing protein OS=Staphylococcus aureus (strain NCTC 8325 / PS 47) OX=93061 GN=SAOUHSC_01735 PE=4 SV=1
SA_S1	394	1	2020-11-12_SA_spike_uniprot_proteome_UP000008816_CRAP	tr|Q2FXV0|Q2FXV0_STAA8	185	12898	4	4	2	2	0.9	11608.2	0.0207674	tr|Q2FXV0|Q2FXV0_STAA8 Uncharacterized protein OS=Staphylococcus aureus (strain NCTC 8325 / PS 47) OX=93061 GN=SAOUHSC_01732 PE=4 SV=1
SA_S1	409	1	2020-11-12_SA_spike_uniprot_proteome_UP000008816_CRAP	tr|Q2FXV2|Q2FXV2_STAA8	173	5652	7	7	3	3	7.19	40637.9	0.0727022	tr|Q2FXV2|Q2FXV2_STAA8 Uncharacterized protein OS=Staphylococcus aureus (strain NCTC 8325 / PS 47) OX=93061 GN=SAOUHSC_01729 PE=4 SV=1
SA_S1	650	1	2020-11-12_SA_spike_uniprot_proteome_UP000008816_CRAP	tr|Q2FXX9|Q2FXX9_STAA8	48	20207	1	1	1	1	0.23	4647.61	0.0083147	tr|Q2FXX9|Q2FXX9_STAA8 Uncharacterized protein OS=Staphylococcus aureus (strain NCTC 8325 / PS 47) OX=93061 GN=SAOUHSC_01701 PE=4 SV=1
SA_S1	524	1	2020-11-12_SA_spike_uniprot_proteome_UP000008816_CRAP	tr|Q2FXY2|Q2FXY2_STAA8	92	11041	3	3	2	2	1.11	12255.5	0.0219254	tr|Q2FXY2|Q2FXY2_STAA8 CRM domain-containing protein OS=Staphylococcus aureus (strain NCTC 8325 / PS 47) OX=93061 GN=SAOUHSC_01698 PE=4 SV=1
SA_S1	693	1	2020-11-12_SA_spike_uniprot_proteome_UP000008816_CRAP	tr|Q2FXZ6|Q2FXZ6_STAA8	40	51246	2	2	2	2	0.18	9224.28	0.0165025	tr|Q2FXZ6|Q2FXZ6_STAA8 Uncharacterized protein OS=Staphylococcus aureus (strain NCTC 8325 / PS 47) OX=93061 GN=SAOUHSC_01679 PE=4 SV=1
SA_S1	520	1	2020-11-12_SA_spike_uniprot_proteome_UP000008816_CRAP	tr|Q2FXZ8|Q2FXZ8_STAA8	94	25079	1	1	1	1	0.18	4514.22	0.00807606	tr|Q2FXZ8|Q2FXZ8_STAA8 NfeD domain-containing protein OS=Staphylococcus aureus (strain NCTC 8325 / PS 47) OX=93061 GN=SAOUHSC_01677 PE=4 SV=1
SA_S1	388	1	2020-11-12_SA_spike_uniprot_proteome_UP000008816_CRAP	tr|Q2FY01|Q2FY01_STAA8	190	34892	6	6	5	5	0.83	28960.4	0.0518108	tr|Q2FY01|Q2FY01_STAA8 PhoH domain-containing protein OS=Staphylococcus aureus (strain NCTC 8325 / PS 47) OX=93061 GN=SAOUHSC_01673 PE=4 SV=1
SA_S1	623	1	2020-11-12_SA_spike_uniprot_proteome_UP000008816_CRAP	tr|Q2FY21|Q2FY21_STAA8	55	77190	1	1	1	1	0.06	4631.4	0.0082857	tr|Q2FY21|Q2FY21_STAA8 Penicillin-binding protein 3 OS=Staphylococcus aureus (strain NCTC 8325 / PS 47) OX=93061 GN=SAOUHSC_01652 PE=3 SV=1
SA_S1	340	1	2020-11-12_SA_spike_uniprot_proteome_UP000008816_CRAP	tr|Q2FY27|Q2FY27_STAA8	247	35378	7	7	4	4	0.61	21580.6	0.0386082	tr|Q2FY27|Q2FY27_STAA8 Glucokinase OS=Staphylococcus aureus (strain NCTC 8325 / PS 47) OX=93061 GN=SAOUHSC_01646 PE=3 SV=1
SA_S1	728	1	2020-11-12_SA_spike_uniprot_proteome_UP000008816_CRAP	tr|Q2FY28|Q2FY28_STAA8	34	12320	1	1	1	1	0.4	4928	0.00881632	tr|Q2FY28|Q2FY28_STAA8 Thiamine_BP domain-containing protein OS=Staphylococcus aureus (strain NCTC 8325 / PS 47) OX=93061 GN=SAOUHSC_01645 PE=3 SV=1
SA_S1	359	1	2020-11-12_SA_spike_uniprot_proteome_UP000008816_CRAP	tr|Q2FY36|Q2FY36_STAA8	223	14840	8	8	4	4	2.05	30422	0.0544258	tr|Q2FY36|Q2FY36_STAA8 Rhodanese domain-containing protein OS=Staphylococcus aureus (strain NCTC 8325 / PS 47) OX=93061 GN=SAOUHSC_01630 PE=4 SV=1
SA_S1	597	1	2020-11-12_SA_spike_uniprot_proteome_UP000008816_CRAP	tr|Q2FY39|Q2FY39_STAA8	63	21505	1	1	1	1	0.21	4516.05	0.00807933	tr|Q2FY39|Q2FY39_STAA8 Uncharacterized protein OS=Staphylococcus aureus (strain NCTC 8325 / PS 47) OX=93061 GN=SAOUHSC_01627 PE=4 SV=1
SA_S1	156	1	2020-11-12_SA_spike_uniprot_proteome_UP000008816_CRAP	tr|Q2FY40|Q2FY40_STAA8	798	39497	27	27	13	13	3.01	118886	0.21269	tr|Q2FY40|Q2FY40_STAA8 Proline dipeptidase, putative OS=Staphylococcus aureus (strain NCTC 8325 / PS 47) OX=93061 GN=SAOUHSC_01626 PE=3 SV=1
SA_S1	412	1	2020-11-12_SA_spike_uniprot_proteome_UP000008816_CRAP	tr|Q2FY42|Q2FY42_STAA8	168	17157	5	5	2	2	0.62	10637.3	0.0190305	tr|Q2FY42|Q2FY42_STAA8 Biotin carboxyl carrier protein of acetyl-CoA carboxylase OS=Staphylococcus aureus (strain NCTC 8325 / PS 47) OX=93061 GN=SAOUHSC_01624 PE=4 SV=1
SA_S1	383	1	2020-11-12_SA_spike_uniprot_proteome_UP000008816_CRAP	tr|Q2FY43|Q2FY43_STAA8	195	50339	9	9	7	7	0.8	40271.2	0.0720462	tr|Q2FY43|Q2FY43_STAA8 Biotin carboxylase OS=Staphylococcus aureus (strain NCTC 8325 / PS 47) OX=93061 GN=SAOUHSC_01623 PE=4 SV=1
SA_S1	285	1	2020-11-12_SA_spike_uniprot_proteome_UP000008816_CRAP	tr|Q2FY44|Q2FY44_STAA8	348	13311	4	4	2	2	0.86	11447.5	0.0204798	tr|Q2FY44|Q2FY44_STAA8 Alkaline shock protein 23 OS=Staphylococcus aureus (strain NCTC 8325 / PS 47) OX=93061 GN=SAOUHSC_01622 PE=3 SV=1
SA_S1	396	1	2020-11-12_SA_spike_uniprot_proteome_UP000008816_CRAP	tr|Q2FY50|Q2FY50_STAA8	181	64374	6	6	6	6	0.48	30899.5	0.0552801	tr|Q2FY50|Q2FY50_STAA8 DNA repair protein RecN OS=Staphylococcus aureus (strain NCTC 8325 / PS 47) OX=93061 GN=SAOUHSC_01615 PE=3 SV=1
SA_S1	291	1	2020-11-12_SA_spike_uniprot_proteome_UP000008816_CRAP	tr|Q2FY52|Q2FY52_STAA8	330	36299	8	8	5	5	0.79	28676.2	0.0513025	tr|Q2FY52|Q2FY52_STAA8 2-oxoisovalerate dehydrogenase, E1 component, alpha subunit, putative OS=Staphylococcus aureus (strain NCTC 8325 / PS 47) OX=93061 GN=SAOUHSC_01613 PE=4 SV=1
SA_S1	214	1	2020-11-12_SA_spike_uniprot_proteome_UP000008816_CRAP	tr|Q2FY53|Q2FY53_STAA8	563	36222	18	18	7	7	1.26	45639.7	0.0816507	tr|Q2FY53|Q2FY53_STAA8 2-oxoisovalerate dehydrogenase, E1 component, beta subunit, putative OS=Staphylococcus aureus (strain NCTC 8325 / PS 47) OX=93061 GN=SAOUHSC_01612 PE=4 SV=1
SA_S1	255	1	2020-11-12_SA_spike_uniprot_proteome_UP000008816_CRAP	tr|Q2FY54|Q2FY54_STAA8	424	46835	12	12	9	9	1.25	58543.8	0.104736	tr|Q2FY54|Q2FY54_STAA8 Dihydrolipoamide acetyltransferase component of pyruvate dehydrogenase complex OS=Staphylococcus aureus (strain NCTC 8325 / PS 47) OX=93061 GN=SAOUHSC_01611 PE=3 SV=1
SA_S1	505	1	2020-11-12_SA_spike_uniprot_proteome_UP000008816_CRAP	tr|Q2FY59|Q2FY59_STAA8	104	40281	2	2	2	2	0.23	9264.63	0.0165747	tr|Q2FY59|Q2FY59_STAA8 Peptidase T, putative OS=Staphylococcus aureus (strain NCTC 8325 / PS 47) OX=93061 GN=SAOUHSC_01606 PE=3 SV=1
SA_S1	61	1	2020-11-12_SA_spike_uniprot_proteome_UP000008816_CRAP	tr|Q2FY60|Q2FY60_STAA8	2036	51908	72	72	23	23	6.07	315082	0.563689	tr|Q2FY60|Q2FY60_STAA8 6-phosphogluconate dehydrogenase, decarboxylating OS=Staphylococcus aureus (strain NCTC 8325 / PS 47) OX=93061 GN=SAOUHSC_01605 PE=3 SV=1
SA_S1	174	1	2020-11-12_SA_spike_uniprot_proteome_UP000008816_CRAP	tr|Q2FY66|Q2FY66_STAA8	717	57021	32	32	13	13	1.63	92944.2	0.16628	tr|Q2FY66|Q2FY66_STAA8 Glucose-6-phosphate 1-dehydrogenase OS=Staphylococcus aureus (strain NCTC 8325 / PS 47) OX=93061 GN=zwf PE=3 SV=1
SA_S1	491	1	2020-11-12_SA_spike_uniprot_proteome_UP000008816_CRAP	tr|Q2FY68|Q2FY68_STAA8	113	28878	6	6	4	4	0.79	22813.6	0.0408142	tr|Q2FY68|Q2FY68_STAA8 Pyrroline-5-carboxylate reductase OS=Staphylococcus aureus (strain NCTC 8325 / PS 47) OX=93061 GN=proC PE=3 SV=1
SA_S1	476	1	2020-11-12_SA_spike_uniprot_proteome_UP000008816_CRAP	tr|Q2FY71|Q2FY71_STAA8	122	33577	2	2	1	1	0.13	4365.01	0.00780912	tr|Q2FY71|Q2FY71_STAA8 Aldo_ket_red domain-containing protein OS=Staphylococcus aureus (strain NCTC 8325 / PS 47) OX=93061 GN=SAOUHSC_01594 PE=4 SV=1
SA_S1	502	1	2020-11-12_SA_spike_uniprot_proteome_UP000008816_CRAP	tr|Q2FY73|Q2FY73_STAA8	105	17417	2	2	1	1	0.27	4702.59	0.00841306	tr|Q2FY73|Q2FY73_STAA8 Transcriptional regulator, Fur, putative OS=Staphylococcus aureus (strain NCTC 8325 / PS 47) OX=93061 GN=SAOUHSC_01592 PE=3 SV=1
SA_S1	319	1	2020-11-12_SA_spike_uniprot_proteome_UP000008816_CRAP	tr|Q2FY78|Q2FY78_STAA8	273	27952	5	5	3	3	0.57	15932.6	0.0285039	tr|Q2FY78|Q2FY78_STAA8 Pseudouridine synthase OS=Staphylococcus aureus (strain NCTC 8325 / PS 47) OX=93061 GN=SAOUHSC_01587 PE=3 SV=1
SA_S1	544	1	2020-11-12_SA_spike_uniprot_proteome_UP000008816_CRAP	tr|Q2FY89|Q2FY89_STAA8	83	27047	1	1	1	1	0.17	4597.99	0.00822593	tr|Q2FY89|Q2FY89_STAA8 Helix-turn-helix domain protein OS=Staphylococcus aureus (strain NCTC 8325 / PS 47) OX=93061 GN=SAOUHSC_01575 PE=4 SV=1
SA_S1	518	1	2020-11-12_SA_spike_uniprot_proteome_UP000008816_CRAP	tr|Q2FYE8|Q2FYE8_STAA8	97	8097	1	1	1	1	0.65	5263.05	0.00941574	tr|Q2FYE8|Q2FYE8_STAA8 Ferredoxin, putative OS=Staphylococcus aureus (strain NCTC 8325 / PS 47) OX=93061 GN=SAOUHSC_01504 PE=4 SV=1
SA_S1	309	1	2020-11-12_SA_spike_uniprot_proteome_UP000008816_CRAP	tr|Q2FYF3|Q2FYF3_STAA8	298	36851	10	10	6	6	0.99	36482.5	0.0652681	tr|Q2FYF3|Q2FYF3_STAA8 Uncharacterized protein OS=Staphylococcus aureus (strain NCTC 8325 / PS 47) OX=93061 GN=SAOUHSC_01499 PE=4 SV=1
SA_S1	47	1	2020-11-12_SA_spike_uniprot_proteome_UP000008816_CRAP	tr|Q2FYF9|Q2FYF9_STAA8	2428	43261	65	65	19	19	5.39	233177	0.417159	tr|Q2FYF9|Q2FYF9_STAA8 30S ribosomal protein S1 OS=Staphylococcus aureus (strain NCTC 8325 / PS 47) OX=93061 GN=SAOUHSC_01493 PE=3 SV=1
SA_S1	14	1	2020-11-12_SA_spike_uniprot_proteome_UP000008816_CRAP	tr|Q2FYG2|Q2FYG2_STAA8	5652	9620	135	135	8	8	28.58	274940	0.491874	tr|Q2FYG2|Q2FYG2_STAA8 DNA-binding protein HU, putative OS=Staphylococcus aureus (strain NCTC 8325 / PS 47) OX=93061 GN=SAOUHSC_01490 PE=3 SV=1
SA_S1	504	1	2020-11-12_SA_spike_uniprot_proteome_UP000008816_CRAP	tr|Q2FYG5|Q2FYG5_STAA8	104	22494	5	5	3	3	0.75	16870.5	0.0301818	tr|Q2FYG5|Q2FYG5_STAA8 Menaquinone biosynthesis methyltransferase, putative OS=Staphylococcus aureus (strain NCTC 8325 / PS 47) OX=93061 GN=SAOUHSC_01487 PE=4 SV=1
SA_S1	205	1	2020-11-12_SA_spike_uniprot_proteome_UP000008816_CRAP	tr|Q2FYI0|Q2FYI0_STAA8	591	80377	19	19	16	16	1.33	106901	0.191249	tr|Q2FYI0|Q2FYI0_STAA8 DD-transpeptidase OS=Staphylococcus aureus (strain NCTC 8325 / PS 47) OX=93061 GN=SAOUHSC_01467 PE=4 SV=1
SA_S1	508	1	2020-11-12_SA_spike_uniprot_proteome_UP000008816_CRAP	tr|Q2FYI6|Q2FYI6_STAA8	102	43536	5	5	3	3	0.34	14802.2	0.0264816	tr|Q2FYI6|Q2FYI6_STAA8 THUMP domain-containing protein OS=Staphylococcus aureus (strain NCTC 8325 / PS 47) OX=93061 GN=SAOUHSC_01460 PE=4 SV=1
SA_S1	603	1	2020-11-12_SA_spike_uniprot_proteome_UP000008816_CRAP	tr|Q2FYJ0|Q2FYJ0_STAA8	62	133117	2	2	2	2	0.07	9318.19	0.0166705	tr|Q2FYJ0|Q2FYJ0_STAA8 Uncharacterized protein OS=Staphylococcus aureus (strain NCTC 8325 / PS 47) OX=93061 GN=SAOUHSC_01455 PE=4 SV=1
SA_S1	530	1	2020-11-12_SA_spike_uniprot_proteome_UP000008816_CRAP	tr|Q2FYK2|Q2FYK2_STAA8	90	9401	3	3	2	2	1.38	12973.4	0.0232097	tr|Q2FYK2|Q2FYK2_STAA8 Nfu_N domain-containing protein OS=Staphylococcus aureus (strain NCTC 8325 / PS 47) OX=93061 GN=SAOUHSC_01438 PE=4 SV=1
SA_S1	702	1	2020-11-12_SA_spike_uniprot_proteome_UP000008816_CRAP	tr|Q2FYK6|Q2FYK6_STAA8	39	18239	2	2	2	2	0.58	10578.6	0.0189254	tr|Q2FYK6|Q2FYK6_STAA8 Dihydrofolate reductase OS=Staphylococcus aureus (strain NCTC 8325 / PS 47) OX=93061 GN=SAOUHSC_01434 PE=3 SV=1
SA_S1	310	1	2020-11-12_SA_spike_uniprot_proteome_UP000008816_CRAP	tr|Q2FYK7|Q2FYK7_STAA8	295	30626	10	10	6	6	1.28	39201.3	0.0701321	tr|Q2FYK7|Q2FYK7_STAA8 Uncharacterized protein OS=Staphylococcus aureus (strain NCTC 8325 / PS 47) OX=93061 GN=SAOUHSC_01433 PE=4 SV=1
SA_S1	199	1	2020-11-12_SA_spike_uniprot_proteome_UP000008816_CRAP	tr|Q2FYL0|Q2FYL0_STAA8	609	17949	22	22	5	5	2.19	39308.3	0.0703236	tr|Q2FYL0|Q2FYL0_STAA8 Phosphotransferase system enzyme IIA, putative OS=Staphylococcus aureus (strain NCTC 8325 / PS 47) OX=93061 GN=SAOUHSC_01430 PE=4 SV=1
SA_S1	484	1	2020-11-12_SA_spike_uniprot_proteome_UP000008816_CRAP	tr|Q2FYL3|Q2FYL3_STAA8	116	55227	4	4	4	4	0.36	19881.7	0.0355689	tr|Q2FYL3|Q2FYL3_STAA8 Probable CtpA-like serine protease OS=Staphylococcus aureus (strain NCTC 8325 / PS 47) OX=93061 GN=SAOUHSC_01427 PE=3 SV=1
SA_S1	254	1	2020-11-12_SA_spike_uniprot_proteome_UP000008816_CRAP	tr|Q2FYM3|Q2FYM3_STAA8	427	30112	9	9	5	5	1.01	30413.1	0.0544099	tr|Q2FYM3|Q2FYM3_STAA8 VOC domain-containing protein OS=Staphylococcus aureus (strain NCTC 8325 / PS 47) OX=93061 GN=SAOUHSC_01415 PE=4 SV=1
SA_S1	521	1	2020-11-12_SA_spike_uniprot_proteome_UP000008816_CRAP	tr|Q2FYN4|Q2FYN4_STAA8	94	47143	4	4	4	4	0.43	20271.5	0.0362662	tr|Q2FYN4|Q2FYN4_STAA8 Diaminopimelate decarboxylase OS=Staphylococcus aureus (strain NCTC 8325 / PS 47) OX=93061 GN=lysA PE=3 SV=1
SA_S1	216	1	2020-11-12_SA_spike_uniprot_proteome_UP000008816_CRAP	tr|Q2FYP2|Q2FYP2_STAA8	558	60356	14	14	10	10	1.02	61563.1	0.110138	tr|Q2FYP2|Q2FYP2_STAA8 ABC transporter, ATP-binding protein, putative OS=Staphylococcus aureus (strain NCTC 8325 / PS 47) OX=93061 GN=SAOUHSC_01392 PE=4 SV=1
SA_S1	564	1	2020-11-12_SA_spike_uniprot_proteome_UP000008816_CRAP	tr|Q2FYS0|Q2FYS0_STAA8	75	38108	2	2	2	2	0.25	9527	0.0170441	tr|Q2FYS0|Q2FYS0_STAA8 Uncharacterized protein OS=Staphylococcus aureus (strain NCTC 8325 / PS 47) OX=93061 GN=SAOUHSC_01365 PE=3 SV=1
SA_S1	601	1	2020-11-12_SA_spike_uniprot_proteome_UP000008816_CRAP	tr|Q2FYS8|Q2FYS8_STAA8	62	18210	3	3	1	1	0.26	4734.6	0.00847032	tr|Q2FYS8|Q2FYS8_STAA8 4HBT domain-containing protein OS=Staphylococcus aureus (strain NCTC 8325 / PS 47) OX=93061 GN=SAOUHSC_01348 PE=3 SV=1
SA_S1	349	1	2020-11-12_SA_spike_uniprot_proteome_UP000008816_CRAP	tr|Q2FYS9|Q2FYS9_STAA8	234	99092	10	10	9	9	0.47	46573.2	0.0833208	tr|Q2FYS9|Q2FYS9_STAA8 Aconitate hydratase OS=Staphylococcus aureus (strain NCTC 8325 / PS 47) OX=93061 GN=SAOUHSC_01347 PE=3 SV=1
SA_S1	426	1	2020-11-12_SA_spike_uniprot_proteome_UP000008816_CRAP	tr|Q2FYT0|Q2FYT0_STAA8	152	60479	4	4	3	3	0.23	13910.2	0.0248857	tr|Q2FYT0|Q2FYT0_STAA8 Glycine betaine transporter, putative OS=Staphylococcus aureus (strain NCTC 8325 / PS 47) OX=93061 GN=SAOUHSC_01346 PE=3 SV=1
SA_S1	330	1	2020-11-12_SA_spike_uniprot_proteome_UP000008816_CRAP	tr|Q2FYT7|Q2FYT7_STAA8	258	11016	14	14	7	7	12.7	139903	0.250291	tr|Q2FYT7|Q2FYT7_STAA8 UPF0154 protein SAOUHSC_01338 OS=Staphylococcus aureus (strain NCTC 8325 / PS 47) OX=93061 GN=SAOUHSC_01338 PE=3 SV=1
SA_S1	24	1	2020-11-12_SA_spike_uniprot_proteome_UP000008816_CRAP	tr|Q2FYT8|Q2FYT8_STAA8	3820	68317	101	101	25	25	3.73	254822	0.455884	tr|Q2FYT8|Q2FYT8_STAA8 Transketolase OS=Staphylococcus aureus (strain NCTC 8325 / PS 47) OX=93061 GN=SAOUHSC_01337 PE=3 SV=1
SA_S1	470	1	2020-11-12_SA_spike_uniprot_proteome_UP000008816_CRAP	tr|Q2FYT9|Q2FYT9_STAA8	126	9198	2	2	1	1	0.56	5150.88	0.00921506	tr|Q2FYT9|Q2FYT9_STAA8 UPF0291 protein SAOUHSC_01336 OS=Staphylococcus aureus (strain NCTC 8325 / PS 47) OX=93061 GN=SAOUHSC_01336 PE=3 SV=1
SA_S1	355	1	2020-11-12_SA_spike_uniprot_proteome_UP000008816_CRAP	tr|Q2FYV1|Q2FYV1_STAA8	227	29895	4	4	3	3	0.53	15844.4	0.028346	tr|Q2FYV1|Q2FYV1_STAA8 Uncharacterized protein OS=Staphylococcus aureus (strain NCTC 8325 / PS 47) OX=93061 GN=SAOUHSC_01323 PE=4 SV=1
SA_S1	571	1	2020-11-12_SA_spike_uniprot_proteome_UP000008816_CRAP	tr|Q2FYV3|Q2FYV3_STAA8	73	37938	6	6	4	4	0.56	21245.3	0.0380084	tr|Q2FYV3|Q2FYV3_STAA8 Threonine synthase OS=Staphylococcus aureus (strain NCTC 8325 / PS 47) OX=93061 GN=SAOUHSC_01321 PE=3 SV=1
SA_S1	545	1	2020-11-12_SA_spike_uniprot_proteome_UP000008816_CRAP	tr|Q2FYV4|Q2FYV4_STAA8	83	46845	3	3	2	2	0.2	9369	0.0167614	tr|Q2FYV4|Q2FYV4_STAA8 Homoserine dehydrogenase OS=Staphylococcus aureus (strain NCTC 8325 / PS 47) OX=93061 GN=SAOUHSC_01320 PE=3 SV=1
SA_S1	278	1	2020-11-12_SA_spike_uniprot_proteome_UP000008816_CRAP	tr|Q2FYV7|Q2FYV7_STAA8	358	32831	12	12	9	9	2.17	71243.3	0.127456	tr|Q2FYV7|Q2FYV7_STAA8 Uncharacterized protein OS=Staphylococcus aureus (strain NCTC 8325 / PS 47) OX=93061 GN=SAOUHSC_01317 PE=4 SV=1
SA_S1	648	1	2020-11-12_SA_spike_uniprot_proteome_UP000008816_CRAP	tr|Q2FYW4|Q2FYW4_STAA8	49	56422	2	2	2	2	0.16	9027.52	0.0161505	tr|Q2FYW4|Q2FYW4_STAA8 Cardiolipin synthase OS=Staphylococcus aureus (strain NCTC 8325 / PS 47) OX=93061 GN=SAOUHSC_01310 PE=3 SV=1
SA_S1	46	1	2020-11-12_SA_spike_uniprot_proteome_UP000008816_CRAP	tr|Q2FYY6|Q2FYY6_STAA8	2457	51038	70	70	18	18	3.45	176081	0.315014	tr|Q2FYY6|Q2FYY6_STAA8 Glutamine synthetase OS=Staphylococcus aureus (strain NCTC 8325 / PS 47) OX=93061 GN=SAOUHSC_01287 PE=3 SV=1
SA_S1	635	1	2020-11-12_SA_spike_uniprot_proteome_UP000008816_CRAP	tr|Q2FYZ0|Q2FYZ0_STAA8	51	18244	3	3	2	2	0.58	10581.5	0.0189306	tr|Q2FYZ0|Q2FYZ0_STAA8 Glutathione peroxidase OS=Staphylococcus aureus (strain NCTC 8325 / PS 47) OX=93061 GN=SAOUHSC_01282 PE=3 SV=1
SA_S1	654	1	2020-11-12_SA_spike_uniprot_proteome_UP000008816_CRAP	tr|Q2FYZ6|Q2FYZ6_STAA8	48	28189	1	1	1	1	0.16	4510.24	0.00806894	tr|Q2FYZ6|Q2FYZ6_STAA8 Uncharacterized protein OS=Staphylococcus aureus (strain NCTC 8325 / PS 47) OX=93061 GN=SAOUHSC_01275 PE=3 SV=1
SA_S1	656	1	2020-11-12_SA_spike_uniprot_proteome_UP000008816_CRAP	tr|Q2FZ06|Q2FZ06_STAA8	47	29856	4	4	2	2	0.33	9852.48	0.0176263	tr|Q2FZ06|Q2FZ06_STAA8 Uncharacterized protein OS=Staphylococcus aureus (strain NCTC 8325 / PS 47) OX=93061 GN=SAOUHSC_01265 PE=4 SV=1
SA_S1	132	1	2020-11-12_SA_spike_uniprot_proteome_UP000008816_CRAP	tr|Q2FZ09|Q2FZ09_STAA8	945	34857	25	25	11	11	2.78	96902.5	0.173361	tr|Q2FZ09|Q2FZ09_STAA8 Protein RecA OS=Staphylococcus aureus (strain NCTC 8325 / PS 47) OX=93061 GN=recA PE=3 SV=1
SA_S1	735	1	2020-11-12_SA_spike_uniprot_proteome_UP000008816_CRAP	tr|Q2FZ11|Q2FZ11_STAA8	33	21001	1	1	1	1	0.22	4620.22	0.0082657	tr|Q2FZ11|Q2FZ11_STAA8 CDP-diacylglycerol--glycerol-3-phosphate 3-phosphatidyltransferase OS=Staphylococcus aureus (strain NCTC 8325 / PS 47) OX=93061 GN=SAOUHSC_01260 PE=3 SV=1
SA_S1	686	1	2020-11-12_SA_spike_uniprot_proteome_UP000008816_CRAP	tr|Q2FZ12|Q2FZ12_STAA8	42	15104	1	1	1	1	0.32	4833.28	0.00864687	tr|Q2FZ12|Q2FZ12_STAA8 HTH cro/C1-type domain-containing protein OS=Staphylococcus aureus (strain NCTC 8325 / PS 47) OX=93061 GN=SAOUHSC_01259 PE=4 SV=1
SA_S1	223	1	2020-11-12_SA_spike_uniprot_proteome_UP000008816_CRAP	tr|Q2FZ36|Q2FZ36_STAA8	532	31706	18	18	9	9	2.3	72923.8	0.130463	tr|Q2FZ36|Q2FZ36_STAA8 Succinate--CoA ligase [ADP-forming] subunit alpha OS=Staphylococcus aureus (strain NCTC 8325 / PS 47) OX=93061 GN=sucD PE=3 SV=1
SA_S1	563	1	2020-11-12_SA_spike_uniprot_proteome_UP000008816_CRAP	tr|Q2FZ39|Q2FZ39_STAA8	75	33406	5	5	4	4	0.66	22048	0.0394444	tr|Q2FZ39|Q2FZ39_STAA8 Ribosome biogenesis GTPase A OS=Staphylococcus aureus (strain NCTC 8325 / PS 47) OX=93061 GN=SAOUHSC_01214 PE=3 SV=1
SA_S1	348	1	2020-11-12_SA_spike_uniprot_proteome_UP000008816_CRAP	tr|Q2FZ46|Q2FZ46_STAA8	235	50672	14	14	10	10	1.3	65873.6	0.11785	tr|Q2FZ46|Q2FZ46_STAA8 Signal recognition particle protein OS=Staphylococcus aureus (strain NCTC 8325 / PS 47) OX=93061 GN=ffh PE=3 SV=1
SA_S1	436	1	2020-11-12_SA_spike_uniprot_proteome_UP000008816_CRAP	tr|Q2FZ48|Q2FZ48_STAA8	147	46653	3	3	2	2	0.2	9330.6	0.0166927	tr|Q2FZ48|Q2FZ48_STAA8 Signal recognition particle receptor FtsY OS=Staphylococcus aureus (strain NCTC 8325 / PS 47) OX=93061 GN=ftsY PE=3 SV=1
SA_S1	626	1	2020-11-12_SA_spike_uniprot_proteome_UP000008816_CRAP	tr|Q2FZ49|Q2FZ49_STAA8	54	136711	1	1	1	1	0.03	4101.33	0.00733739	tr|Q2FZ49|Q2FZ49_STAA8 Chromosome partition protein Smc OS=Staphylococcus aureus (strain NCTC 8325 / PS 47) OX=93061 GN=smc PE=3 SV=1
SA_S1	92	1	2020-11-12_SA_spike_uniprot_proteome_UP000008816_CRAP	tr|Q2FZ53|Q2FZ53_STAA8	1401	25916	43	43	14	14	10.42	270045	0.483117	tr|Q2FZ53|Q2FZ53_STAA8 3-oxoacyl-[acyl-carrier-protein] reductase OS=Staphylococcus aureus (strain NCTC 8325 / PS 47) OX=93061 GN=SAOUHSC_01199 PE=1 SV=1
SA_S1	277	1	2020-11-12_SA_spike_uniprot_proteome_UP000008816_CRAP	tr|Q2FZ54|Q2FZ54_STAA8	359	33706	10	10	5	5	0.87	29324.2	0.0524618	tr|Q2FZ54|Q2FZ54_STAA8 Malonyl CoA-acyl carrier protein transacylase OS=Staphylococcus aureus (strain NCTC 8325 / PS 47) OX=93061 GN=SAOUHSC_01198 PE=3 SV=1
SA_S1	297	1	2020-11-12_SA_spike_uniprot_proteome_UP000008816_CRAP	tr|Q2FZ59|Q2FZ59_STAA8	318	13423	8	8	4	4	2.43	32617.9	0.0583543	tr|Q2FZ59|Q2FZ59_STAA8 Alkaline shock protein 23 OS=Staphylococcus aureus (strain NCTC 8325 / PS 47) OX=93061 GN=SAOUHSC_01192 PE=3 SV=1
SA_S1	460	1	2020-11-12_SA_spike_uniprot_proteome_UP000008816_CRAP	tr|Q2FZ64|Q2FZ64_STAA8	132	74409	5	5	4	4	0.26	19346.3	0.0346111	tr|Q2FZ64|Q2FZ64_STAA8 Non-specific serine/threonine protein kinase OS=Staphylococcus aureus (strain NCTC 8325 / PS 47) OX=93061 GN=SAOUHSC_01187 PE=4 SV=1
SA_S1	629	1	2020-11-12_SA_spike_uniprot_proteome_UP000008816_CRAP	tr|Q2FZ65|Q2FZ65_STAA8	54	28167	1	1	1	1	0.16	4506.72	0.00806264	tr|Q2FZ65|Q2FZ65_STAA8 PPM-type phosphatase domain-containing protein OS=Staphylococcus aureus (strain NCTC 8325 / PS 47) OX=93061 GN=SAOUHSC_01186 PE=4 SV=1
SA_S1	490	1	2020-11-12_SA_spike_uniprot_proteome_UP000008816_CRAP	tr|Q2FZ70|Q2FZ70_STAA8	113	22075	3	3	2	2	0.46	10154.5	0.0181667	tr|Q2FZ70|Q2FZ70_STAA8 Orotate phosphoribosyltransferase OS=Staphylococcus aureus (strain NCTC 8325 / PS 47) OX=93061 GN=pyrE PE=3 SV=1
SA_S1	722	1	2020-11-12_SA_spike_uniprot_proteome_UP000008816_CRAP	tr|Q2FZ73|Q2FZ73_STAA8	35	40507	1	1	1	1	0.11	4455.77	0.00797149	tr|Q2FZ73|Q2FZ73_STAA8 Carbamoyl-phosphate synthase small chain OS=Staphylococcus aureus (strain NCTC 8325 / PS 47) OX=93061 GN=carA PE=3 SV=1
SA_S1	449	1	2020-11-12_SA_spike_uniprot_proteome_UP000008816_CRAP	tr|Q2FZ74|Q2FZ74_STAA8	140	46664	6	6	5	5	0.57	26598.5	0.0475854	tr|Q2FZ74|Q2FZ74_STAA8 Dihydroorotase OS=Staphylococcus aureus (strain NCTC 8325 / PS 47) OX=93061 GN=pyrC PE=3 SV=1
SA_S1	478	1	2020-11-12_SA_spike_uniprot_proteome_UP000008816_CRAP	tr|Q2FZ78|Q2FZ78_STAA8	121	34629	5	5	4	4	0.63	21816.3	0.0390299	tr|Q2FZ78|Q2FZ78_STAA8 Pseudouridine synthase OS=Staphylococcus aureus (strain NCTC 8325 / PS 47) OX=93061 GN=SAOUHSC_01163 PE=3 SV=1
SA_S1	440	1	2020-11-12_SA_spike_uniprot_proteome_UP000008816_CRAP	tr|Q2FZ83|Q2FZ83_STAA8	144	23500	3	3	2	2	0.43	10105	0.0180781	tr|Q2FZ83|Q2FZ83_STAA8 Uncharacterized protein OS=Staphylococcus aureus (strain NCTC 8325 / PS 47) OX=93061 GN=SAOUHSC_01158 PE=4 SV=1
SA_S1	682	1	2020-11-12_SA_spike_uniprot_proteome_UP000008816_CRAP	tr|Q2FZ85|Q2FZ85_STAA8	43	11244	2	2	1	1	0.44	4947.36	0.00885096	tr|Q2FZ85|Q2FZ85_STAA8 Uncharacterized protein OS=Staphylococcus aureus (strain NCTC 8325 / PS 47) OX=93061 GN=SAOUHSC_01155 PE=3 SV=1
SA_S1	717	1	2020-11-12_SA_spike_uniprot_proteome_UP000008816_CRAP	tr|Q2FZ94|Q2FZ94_STAA8	36	82657	1	1	1	1	0.05	4132.85	0.00739378	tr|Q2FZ94|Q2FZ94_STAA8 Penicillin-binding protein 1 OS=Staphylococcus aureus (strain NCTC 8325 / PS 47) OX=93061 GN=SAOUHSC_01145 PE=3 SV=1
SA_S1	582	1	2020-11-12_SA_spike_uniprot_proteome_UP000008816_CRAP	tr|Q2FZA1|Q2FZA1_STAA8	69	16991	2	2	1	1	0.28	4757.48	0.00851126	tr|Q2FZA1|Q2FZA1_STAA8 Uncharacterized N-acetyltransferase SAOUHSC_01138 OS=Staphylococcus aureus (strain NCTC 8325 / PS 47) OX=93061 GN=SAOUHSC_01138 PE=3 SV=1
SA_S1	507	1	2020-11-12_SA_spike_uniprot_proteome_UP000008816_CRAP	tr|Q2FZA4|Q2FZA4_STAA8	103	4493	2	2	1	1	1.41	6335.13	0.0113337	tr|Q2FZA4|Q2FZA4_STAA8 Uncharacterized protein OS=Staphylococcus aureus (strain NCTC 8325 / PS 47) OX=93061 GN=SAOUHSC_01135 PE=3 SV=1
SA_S1	443	1	2020-11-12_SA_spike_uniprot_proteome_UP000008816_CRAP	tr|Q2FZB8|Q2FZB8_STAA8	142	18753	6	6	2	2	0.56	10501.7	0.0187878	tr|Q2FZB8|Q2FZB8_STAA8 Fibrinogen-binding protein OS=Staphylococcus aureus (strain NCTC 8325 / PS 47) OX=93061 GN=SAOUHSC_01114 PE=4 SV=1
SA_S1	404	1	2020-11-12_SA_spike_uniprot_proteome_UP000008816_CRAP	tr|Q2FZC2|Q2FZC2_STAA8	176	12589	13	13	4	4	2.73	34368	0.0614852	tr|Q2FZC2|Q2FZC2_STAA8 Fibrinogen-binding protein OS=Staphylococcus aureus (strain NCTC 8325 / PS 47) OX=93061 GN=SAOUHSC_01110 PE=4 SV=1
SA_S1	469	1	2020-11-12_SA_spike_uniprot_proteome_UP000008816_CRAP	tr|Q2FZC5|Q2FZC5_STAA8	126	21436	3	3	2	2	0.48	10289.3	0.0184078	tr|Q2FZC5|Q2FZC5_STAA8 dITP/XTP pyrophosphatase OS=Staphylococcus aureus (strain NCTC 8325 / PS 47) OX=93061 GN=SAOUHSC_01107 PE=3 SV=1
SA_S1	541	1	2020-11-12_SA_spike_uniprot_proteome_UP000008816_CRAP	tr|Q2FZC7|Q2FZC7_STAA8	83	31115	3	3	3	3	0.5	15557.5	0.0278328	tr|Q2FZC7|Q2FZC7_STAA8 Iron-sulphur subunit of succinate dehydrogenase, putative OS=Staphylococcus aureus (strain NCTC 8325 / PS 47) OX=93061 GN=SAOUHSC_01105 PE=3 SV=1
SA_S1	432	1	2020-11-12_SA_spike_uniprot_proteome_UP000008816_CRAP	tr|Q2FZC8|Q2FZC8_STAA8	149	65600	8	8	7	7	0.57	37392	0.0668953	tr|Q2FZC8|Q2FZC8_STAA8 Succinate dehydrogenase, flavoprotein chain TC0881, putative OS=Staphylococcus aureus (strain NCTC 8325 / PS 47) OX=93061 GN=SAOUHSC_01104 PE=3 SV=1
SA_S1	308	1	2020-11-12_SA_spike_uniprot_proteome_UP000008816_CRAP	tr|Q2FZD8|Q2FZD8_STAA8	299	89050	9	9	7	7	0.4	35620	0.0637251	tr|Q2FZD8|Q2FZD8_STAA8 Phenylalanine--tRNA ligase beta subunit OS=Staphylococcus aureus (strain NCTC 8325 / PS 47) OX=93061 GN=pheT PE=3 SV=1
SA_S1	659	1	2020-11-12_SA_spike_uniprot_proteome_UP000008816_CRAP	tr|Q2FZF3|Q2FZF3_STAA8	47	21448	1	1	1	1	0.22	4718.56	0.00844163	tr|Q2FZF3|Q2FZF3_STAA8 Uncharacterized protein OS=Staphylococcus aureus (strain NCTC 8325 / PS 47) OX=93061 GN=SAOUHSC_01077 PE=4 SV=1
SA_S1	398	1	2020-11-12_SA_spike_uniprot_proteome_UP000008816_CRAP	tr|Q2FZF9|Q2FZF9_STAA8	179	34712	7	7	7	7	1.34	46514.1	0.0832149	tr|Q2FZF9|Q2FZF9_STAA8 Glycerophosphoryl diester phosphodiesterase, putative OS=Staphylococcus aureus (strain NCTC 8325 / PS 47) OX=93061 GN=SAOUHSC_01071 PE=4 SV=1
SA_S1	20	1	2020-11-12_SA_spike_uniprot_proteome_UP000008816_CRAP	tr|Q2FZG4|Q2FZG4_STAA8	4230	41357	91	91	15	15	3.62	149712	0.267839	tr|Q2FZG4|Q2FZG4_STAA8 Pyruvate dehydrogenase E1 component subunit alpha OS=Staphylococcus aureus (strain NCTC 8325 / PS 47) OX=93061 GN=pdhA PE=4 SV=1
SA_S1	198	1	2020-11-12_SA_spike_uniprot_proteome_UP000008816_CRAP	tr|Q2FZG5|Q2FZG5_STAA8	612	23907	26	26	13	13	8.82	210860	0.377234	tr|Q2FZG5|Q2FZG5_STAA8 Uncharacterized protein OS=Staphylococcus aureus (strain NCTC 8325 / PS 47) OX=93061 GN=SAOUHSC_01039 PE=4 SV=1
SA_S1	250	1	2020-11-12_SA_spike_uniprot_proteome_UP000008816_CRAP	tr|Q2FZG6|Q2FZG6_STAA8	443	20593	15	15	7	7	3.13	64456.1	0.115314	tr|Q2FZG6|Q2FZG6_STAA8 Peptide deformylase OS=Staphylococcus aureus (strain NCTC 8325 / PS 47) OX=93061 GN=def PE=3 SV=1
SA_S1	697	1	2020-11-12_SA_spike_uniprot_proteome_UP000008816_CRAP	tr|Q2FZH3|Q2FZH3_STAA8	39	51204	1	1	1	1	0.09	4608.36	0.00824448	tr|Q2FZH3|Q2FZH3_STAA8 Cytochrome d ubiquinol oxidase, subunit I, putative OS=Staphylococcus aureus (strain NCTC 8325 / PS 47) OX=93061 GN=SAOUHSC_01031 PE=3 SV=1
SA_S1	108	1	2020-11-12_SA_spike_uniprot_proteome_UP000008816_CRAP	tr|Q2FZH5|Q2FZH5_STAA8	1123	63317	42	42	16	16	1.92	121569	0.21749	tr|Q2FZH5|Q2FZH5_STAA8 Phosphoenolpyruvate-protein phosphotransferase OS=Staphylococcus aureus (strain NCTC 8325 / PS 47) OX=93061 GN=SAOUHSC_01029 PE=3 SV=1
SA_S1	421	1	2020-11-12_SA_spike_uniprot_proteome_UP000008816_CRAP	tr|Q2FZH6|Q2FZH6_STAA8	154	9490	3	3	1	1	0.54	5124.6	0.00916804	tr|Q2FZH6|Q2FZH6_STAA8 Histidine-containing protein OS=Staphylococcus aureus (strain NCTC 8325 / PS 47) OX=93061 GN=SAOUHSC_01028 PE=4 SV=1
SA_S1	380	1	2020-11-12_SA_spike_uniprot_proteome_UP000008816_CRAP	tr|Q2FZH7|Q2FZH7_STAA8	199	20123	5	5	4	4	1.3	26159.9	0.0468008	tr|Q2FZH7|Q2FZH7_STAA8 Uncharacterized protein OS=Staphylococcus aureus (strain NCTC 8325 / PS 47) OX=93061 GN=SAOUHSC_01027 PE=4 SV=1
SA_S1	653	1	2020-11-12_SA_spike_uniprot_proteome_UP000008816_CRAP	tr|Q2FZH8|Q2FZH8_STAA8	48	44786	4	4	3	3	0.33	14779.4	0.0264407	tr|Q2FZH8|Q2FZH8_STAA8 Uncharacterized protein OS=Staphylococcus aureus (strain NCTC 8325 / PS 47) OX=93061 GN=SAOUHSC_01026 PE=4 SV=1
SA_S1	756	1	2020-11-12_SA_spike_uniprot_proteome_UP000008816_CRAP	tr|Q2FZI0|Q2FZI0_STAA8	29	5160	1	1	1	1	1.16	5985.6	0.0107084	tr|Q2FZI0|Q2FZI0_STAA8 Uncharacterized protein OS=Staphylococcus aureus (strain NCTC 8325 / PS 47) OX=93061 GN=SAOUHSC_01024 PE=4 SV=1
SA_S1	400	1	2020-11-12_SA_spike_uniprot_proteome_UP000008816_CRAP	tr|Q2FZJ7|Q2FZJ7_STAA8	178	11338	7	7	3	3	1.97	22335.9	0.0399594	tr|Q2FZJ7|Q2FZJ7_STAA8 DUF5011 domain-containing protein OS=Staphylococcus aureus (strain NCTC 8325 / PS 47) OX=93061 GN=SAOUHSC_01005 PE=4 SV=1
SA_S1	178	1	2020-11-12_SA_spike_uniprot_proteome_UP000008816_CRAP	tr|Q2FZL5|Q2FZL5_STAA8	704	30590	22	22	7	7	1.62	49555.8	0.0886566	tr|Q2FZL5|Q2FZL5_STAA8 1,4-dihydroxy-2-naphthoyl-CoA synthase OS=Staphylococcus aureus (strain NCTC 8325 / PS 47) OX=93061 GN=menB PE=3 SV=1
SA_S1	392	1	2020-11-12_SA_spike_uniprot_proteome_UP000008816_CRAP	tr|Q2FZN7|Q2FZN7_STAA8	188	37950	6	6	5	5	0.74	28083	0.0502412	tr|Q2FZN7|Q2FZN7_STAA8 Lipoate--protein ligase OS=Staphylococcus aureus (strain NCTC 8325 / PS 47) OX=93061 GN=SAOUHSC_00963 PE=4 SV=1
SA_S1	363	1	2020-11-12_SA_spike_uniprot_proteome_UP000008816_CRAP	tr|Q2FZQ7|Q2FZQ7_STAA8	219	36978	8	8	6	6	0.98	36238.4	0.0648315	tr|Q2FZQ7|Q2FZQ7_STAA8 Tryptophan--tRNA ligase OS=Staphylococcus aureus (strain NCTC 8325 / PS 47) OX=93061 GN=trpS PE=3 SV=1
SA_S1	736	1	2020-11-12_SA_spike_uniprot_proteome_UP000008816_CRAP	tr|Q2FZR0|Q2FZR0_STAA8	33	36864	2	2	1	1	0.12	4423.68	0.00791408	tr|Q2FZR0|Q2FZR0_STAA8 Oligopeptide ABC transporter, ATP-binding protein, putative OS=Staphylococcus aureus (strain NCTC 8325 / PS 47) OX=93061 GN=SAOUHSC_00930 PE=3 SV=1
SA_S1	117	1	2020-11-12_SA_spike_uniprot_proteome_UP000008816_CRAP	tr|Q2FZR9|Q2FZR9_STAA8	1028	43850	23	23	11	11	1.89	82876.5	0.148268	tr|Q2FZR9|Q2FZR9_STAA8 3-oxoacyl-[acyl-carrier-protein] synthase 2 OS=Staphylococcus aureus (strain NCTC 8325 / PS 47) OX=93061 GN=SAOUHSC_00921 PE=3 SV=1
SA_S1	97	2	2020-11-12_SA_spike_uniprot_proteome_UP000008816_CRAP	tr|Q2FZS8|Q2FZS8_STAA8	117	98363	3	3	2	2	0.09	8852.67	0.0158377	tr|Q2FZS8|Q2FZS8_STAA8 Chaperone protein ClpB OS=Staphylococcus aureus (strain NCTC 8325 / PS 47) OX=93061 GN=clpB PE=3 SV=1
SA_S1	550	1	2020-11-12_SA_spike_uniprot_proteome_UP000008816_CRAP	tr|Q2FZT1|Q2FZT1_STAA8	80	31787	4	4	2	2	0.3	9536.1	0.0170603	tr|Q2FZT1|Q2FZT1_STAA8 Uncharacterized protein OS=Staphylococcus aureus (strain NCTC 8325 / PS 47) OX=93061 GN=SAOUHSC_00909 PE=4 SV=1
SA_S1	334	1	2020-11-12_SA_spike_uniprot_proteome_UP000008816_CRAP	tr|Q2FZT7|Q2FZT7_STAA8	250	17587	12	12	8	8	5.69	100070	0.179028	tr|Q2FZT7|Q2FZT7_STAA8 Signal peptidase I OS=Staphylococcus aureus (strain NCTC 8325 / PS 47) OX=93061 GN=SAOUHSC_00903 PE=3 SV=1
SA_S1	649	1	2020-11-12_SA_spike_uniprot_proteome_UP000008816_CRAP	tr|Q2FZU3|Q2FZU3_STAA8	49	35289	1	1	1	1	0.13	4587.57	0.00820728	tr|Q2FZU3|Q2FZU3_STAA8 GP-PDE domain-containing protein OS=Staphylococcus aureus (strain NCTC 8325 / PS 47) OX=93061 GN=SAOUHSC_00897 PE=4 SV=1
SA_S1	437	1	2020-11-12_SA_spike_uniprot_proteome_UP000008816_CRAP	tr|Q2FZU5|Q2FZU5_STAA8	146	45869	6	6	5	5	0.59	27062.7	0.0484159	tr|Q2FZU5|Q2FZU5_STAA8 Glutamate dehydrogenase OS=Staphylococcus aureus (strain NCTC 8325 / PS 47) OX=93061 GN=SAOUHSC_00895 PE=3 SV=1
SA_S1	622	1	2020-11-12_SA_spike_uniprot_proteome_UP000008816_CRAP	tr|Q2FZU7|Q2FZU7_STAA8	55	42083	3	3	1	1	0.11	4629.13	0.00828164	tr|Q2FZU7|Q2FZU7_STAA8 FMN oxidoreductase, putative OS=Staphylococcus aureus (strain NCTC 8325 / PS 47) OX=93061 GN=SAOUHSC_00893 PE=4 SV=1
SA_S1	609	1	2020-11-12_SA_spike_uniprot_proteome_UP000008816_CRAP	tr|Q2FZV6|Q2FZV6_STAA8	60	54232	2	2	2	2	0.17	9219.44	0.0164938	tr|Q2FZV6|Q2FZV6_STAA8 Probable cytosol aminopeptidase OS=Staphylococcus aureus (strain NCTC 8325 / PS 47) OX=93061 GN=SAOUHSC_00879 PE=3 SV=1
SA_S1	589	1	2020-11-12_SA_spike_uniprot_proteome_UP000008816_CRAP	tr|Q2FZY4|Q2FZY4_STAA8	65	17143	1	1	1	1	0.28	4800.04	0.0085874	tr|Q2FZY4|Q2FZY4_STAA8 NifU_N domain-containing protein OS=Staphylococcus aureus (strain NCTC 8325 / PS 47) OX=93061 GN=SAOUHSC_00850 PE=4 SV=1
SA_S1	347	1	2020-11-12_SA_spike_uniprot_proteome_UP000008816_CRAP	tr|Q2FZY5|Q2FZY5_STAA8	235	46635	6	6	5	5	0.57	26581.9	0.0475558	tr|Q2FZY5|Q2FZY5_STAA8 Probable cysteine desulfurase OS=Staphylococcus aureus (strain NCTC 8325 / PS 47) OX=93061 GN=SAOUHSC_00849 PE=3 SV=1
SA_S1	253	1	2020-11-12_SA_spike_uniprot_proteome_UP000008816_CRAP	tr|Q2FZY6|Q2FZY6_STAA8	429	48519	18	18	11	11	1.61	78115.6	0.139751	tr|Q2FZY6|Q2FZY6_STAA8 Uncharacterized protein OS=Staphylococcus aureus (strain NCTC 8325 / PS 47) OX=93061 GN=SAOUHSC_00848 PE=3 SV=1
SA_S1	192	1	2020-11-12_SA_spike_uniprot_proteome_UP000008816_CRAP	tr|Q2FZY7|Q2FZY7_STAA8	626	28257	25	25	10	10	3.42	96638.9	0.17289	tr|Q2FZY7|Q2FZY7_STAA8 ABC transporter, ATP-binding protein, putative OS=Staphylococcus aureus (strain NCTC 8325 / PS 47) OX=93061 GN=SAOUHSC_00847 PE=3 SV=1
SA_S1	371	1	2020-11-12_SA_spike_uniprot_proteome_UP000008816_CRAP	tr|Q2FZZ0|Q2FZZ0_STAA8	209	30378	7	7	6	6	1.29	39187.6	0.0701077	tr|Q2FZZ0|Q2FZZ0_STAA8 Lipoprotein OS=Staphylococcus aureus (strain NCTC 8325 / PS 47) OX=93061 GN=SAOUHSC_00844 PE=3 SV=1
SA_S1	293	1	2020-11-12_SA_spike_uniprot_proteome_UP000008816_CRAP	tr|Q2FZZ9|Q2FZZ9_STAA8	326	13683	6	6	4	4	2.36	32291.9	0.057771	tr|Q2FZZ9|Q2FZZ9_STAA8 Uncharacterized protein OS=Staphylococcus aureus (strain NCTC 8325 / PS 47) OX=93061 GN=SAOUHSC_00835 PE=4 SV=1
SA_S1	248	1	2020-11-12_SA_spike_uniprot_proteome_UP000008816_CRAP	tr|Q2G000|Q2G000_STAA8	454	12225	9	9	3	3	1.76	21516	0.0384927	tr|Q2G000|Q2G000_STAA8 Thioredoxin, putative OS=Staphylococcus aureus (strain NCTC 8325 / PS 47) OX=93061 GN=SAOUHSC_00834 PE=1 SV=1
SA_S1	479	1	2020-11-12_SA_spike_uniprot_proteome_UP000008816_CRAP	tr|Q2G010|Q2G010_STAA8	120	25196	3	3	3	3	0.65	16377.4	0.0292996	tr|Q2G010|Q2G010_STAA8 Micrococcal nuclease OS=Staphylococcus aureus (strain NCTC 8325 / PS 47) OX=93061 GN=SAOUHSC_00818 PE=4 SV=1
SA_S1	71	1	2020-11-12_SA_spike_uniprot_proteome_UP000008816_CRAP	tr|Q2G029|Q2G029_STAA8	1745	56435	51	51	16	16	2.33	131494	0.235245	tr|Q2G029|Q2G029_STAA8 2,3-bisphosphoglycerate-independent phosphoglycerate mutase OS=Staphylococcus aureus (strain NCTC 8325 / PS 47) OX=93061 GN=gpmI PE=1 SV=1
SA_S1	3	1	2020-11-12_SA_spike_uniprot_proteome_UP000008816_CRAP	tr|Q2G032|Q2G032_STAA8	16054	36350	353	353	24	24	22.06	801881	1.43459	tr|Q2G032|Q2G032_STAA8 Glyceraldehyde-3-phosphate dehydrogenase OS=Staphylococcus aureus (strain NCTC 8325 / PS 47) OX=93061 GN=SAOUHSC_00795 PE=3 SV=1
SA_S1	109	1	2020-11-12_SA_spike_uniprot_proteome_UP000008816_CRAP	tr|Q2G041|Q2G041_STAA8	1114	33687	41	41	15	15	5.55	186963	0.334481	tr|Q2G041|Q2G041_STAA8 Thioredoxin reductase OS=Staphylococcus aureus (strain NCTC 8325 / PS 47) OX=93061 GN=SAOUHSC_00785 PE=3 SV=1
SA_S1	461	1	2020-11-12_SA_spike_uniprot_proteome_UP000008816_CRAP	tr|Q2G046|Q2G046_STAA8	132	105854	4	4	3	3	0.13	13761	0.0246188	tr|Q2G046|Q2G046_STAA8 UvrABC system protein A OS=Staphylococcus aureus (strain NCTC 8325 / PS 47) OX=93061 GN=uvrA PE=3 SV=1
SA_S1	624	1	2020-11-12_SA_spike_uniprot_proteome_UP000008816_CRAP	tr|Q2G050|Q2G050_STAA8	55	39929	1	1	1	1	0.11	4392.19	0.00785774	tr|Q2G050|Q2G050_STAA8 Excinuclease ABC, B subunit OS=Staphylococcus aureus (strain NCTC 8325 / PS 47) OX=93061 GN=SAOUHSC_00776 PE=4 SV=1
SA_S1	588	1	2020-11-12_SA_spike_uniprot_proteome_UP000008816_CRAP	tr|Q2G065|Q2G065_STAA8	65	41863	2	2	2	2	0.22	9209.86	0.0164767	tr|Q2G065|Q2G065_STAA8 Uncharacterized protein OS=Staphylococcus aureus (strain NCTC 8325 / PS 47) OX=93061 GN=SAOUHSC_00756 PE=3 SV=1
SA_S1	262	1	2020-11-12_SA_spike_uniprot_proteome_UP000008816_CRAP	tr|Q2G077|Q2G077_STAA8	412	37489	17	17	8	8	1.46	54733.9	0.0979205	tr|Q2G077|Q2G077_STAA8 Ribonucleoside-diphosphate reductase OS=Staphylococcus aureus (strain NCTC 8325 / PS 47) OX=93061 GN=SAOUHSC_00743 PE=3 SV=1
SA_S1	188	1	2020-11-12_SA_spike_uniprot_proteome_UP000008816_CRAP	tr|Q2G078|Q2G078_STAA8	638	82782	24	24	15	15	1.16	96027.1	0.171795	tr|Q2G078|Q2G078_STAA8 Ribonucleoside-diphosphate reductase OS=Staphylococcus aureus (strain NCTC 8325 / PS 47) OX=93061 GN=SAOUHSC_00742 PE=3 SV=1
SA_S1	489	1	2020-11-12_SA_spike_uniprot_proteome_UP000008816_CRAP	tr|Q2G082|Q2G082_STAA8	113	54930	5	5	4	4	0.36	19774.8	0.0353776	tr|Q2G082|Q2G082_STAA8 MFS domain-containing protein OS=Staphylococcus aureus (strain NCTC 8325 / PS 47) OX=93061 GN=SAOUHSC_00738 PE=3 SV=1
SA_S1	685	1	2020-11-12_SA_spike_uniprot_proteome_UP000008816_CRAP	tr|Q2G088|Q2G088_STAA8	42	56022	1	1	1	1	0.08	4481.76	0.00801799	tr|Q2G088|Q2G088_STAA8 Amino acid ABC transporter, permease protein, putative OS=Staphylococcus aureus (strain NCTC 8325 / PS 47) OX=93061 GN=SAOUHSC_00732 PE=3 SV=1
SA_S1	327	1	2020-11-12_SA_spike_uniprot_proteome_UP000008816_CRAP	tr|Q2G0B5|Q2G0B5_STAA8	262	26671	7	7	3	3	0.6	16002.6	0.0286291	tr|Q2G0B5|Q2G0B5_STAA8 Uncharacterized protein OS=Staphylococcus aureus (strain NCTC 8325 / PS 47) OX=93061 GN=SAOUHSC_00690 PE=4 SV=1
SA_S1	723	1	2020-11-12_SA_spike_uniprot_proteome_UP000008816_CRAP	tr|Q2G0B7|Q2G0B7_STAA8	35	20967	2	2	2	2	0.49	10273.8	0.0183802	tr|Q2G0B7|Q2G0B7_STAA8 Cytokinin riboside 5'-monophosphate phosphoribohydrolase OS=Staphylococcus aureus (strain NCTC 8325 / PS 47) OX=93061 GN=SAOUHSC_00688 PE=3 SV=1
SA_S1	705	1	2020-11-12_SA_spike_uniprot_proteome_UP000008816_CRAP	tr|Q2G0B9|Q2G0B9_STAA8	38	11317	1	1	1	1	0.44	4979.48	0.00890842	tr|Q2G0B9|Q2G0B9_STAA8 Uncharacterized protein OS=Staphylococcus aureus (strain NCTC 8325 / PS 47) OX=93061 GN=SAOUHSC_00686 PE=4 SV=1
SA_S1	537	1	2020-11-12_SA_spike_uniprot_proteome_UP000008816_CRAP	tr|Q2G0D6|Q2G0D6_STAA8	86	23861	4	4	3	3	0.69	16464.1	0.0294547	tr|Q2G0D6|Q2G0D6_STAA8 Uncharacterized protein OS=Staphylococcus aureus (strain NCTC 8325 / PS 47) OX=93061 GN=SAOUHSC_00669 PE=3 SV=1
SA_S1	430	1	2020-11-12_SA_spike_uniprot_proteome_UP000008816_CRAP	tr|Q2G0E7|Q2G0E7_STAA8	150	19043	5	5	3	3	0.93	17710	0.0316836	tr|Q2G0E7|Q2G0E7_STAA8 Uncharacterized protein OS=Staphylococcus aureus (strain NCTC 8325 / PS 47) OX=93061 GN=SAOUHSC_00659 PE=4 SV=1
SA_S1	767	1	2020-11-12_SA_spike_uniprot_proteome_UP000008816_CRAP	tr|Q2G0E9|Q2G0E9_STAA8	23	21247	1	1	1	1	0.22	4674.34	0.00836252	tr|Q2G0E9|Q2G0E9_STAA8 DhaL domain-containing protein OS=Staphylococcus aureus (strain NCTC 8325 / PS 47) OX=93061 GN=SAOUHSC_00656 PE=4 SV=1
[truncated: 115 more rows]

## Sheet: SA_S2
	Family	Member	Database	Accession	Score	Mass	Num. of matches	Num. of significant matches	Num. of sequences	Num. of significant sequences	emPAI	MWxEmpai	Protein content (%)	Description
[truncated: 814 more rows]

## Sheet: SA_S1+S2
	Family	Member	Database	Accession	Score	Mass	Num. of matches	Num. of significant matches	Num. of sequences	Num. of significant sequences	emPAI	MWxEmpai	Protein Content (%)	Description
[truncated: 792 more rows]

[truncated: 6 more sheets: SA_MHV, SP_Neg, SP_S1, SP_S2, SP_S1+2 , SP_MHV]
