# Supplementary material for: SARS-CoV-2 Spike Protein and Mouse Coronavirus Inhibit Biofilm Formation by Streptococcus pneumoniae and Staphylococcus aureus
Source: Int J Mol Sci. 2022 Mar 18;23(6):3291. doi: 10.3390/ijms23063291 (PMC8950232; doi:10.3390/ijms23063291)
Supplement: Supplementary file 1 [file ijms-23-03291-s001.zip › IJMS Spike Biofilm Supp Files March 2022/Supp File S2 Differential annotated proteins by samples.xlsx]

## Sheet: SA_Total
Family	Member	Database	Accession
731	1	2020-11-12_SA_spike_uniprot_proteome_UP000008816_CRAP	sp|O34090|HEM3_STAA8
621	1	2020-11-12_SA_spike_uniprot_proteome_UP000008816_CRAP	sp|P0A084|MSRA1_STAA8
733	1	2020-11-12_SA_spike_uniprot_proteome_UP000008816_CRAP	sp|Q05615|AROA_STAA8
699	1	2020-11-12_SA_spike_uniprot_proteome_UP000008816_CRAP	sp|Q2FUQ4|RSMG_STAA8
783	1	2020-11-12_SA_spike_uniprot_proteome_UP000008816_CRAP	sp|Q2FV54|OATA_STAA8
721	1	2020-11-12_SA_spike_uniprot_proteome_UP000008816_CRAP	sp|Q2FV67|ROCA_STAA8
763	1	2020-11-12_SA_spike_uniprot_proteome_UP000008816_CRAP	sp|Q2FVA4|Y2829_STAA8
755	1	2020-11-12_SA_spike_uniprot_proteome_UP000008816_CRAP	sp|Q2FVB2|F16PC_STAA8
772	1	2020-11-12_SA_spike_uniprot_proteome_UP000008816_CRAP	sp|Q2FVC5|Y2788_STAA8
779	1	2020-11-12_SA_spike_uniprot_proteome_UP000008816_CRAP	sp|Q2FVD5|Y2778_STAA8
572	1	2020-11-12_SA_spike_uniprot_proteome_UP000008816_CRAP	sp|Q2FVT1|LYRA_STAA8
791	1	2020-11-12_SA_spike_uniprot_proteome_UP000008816_CRAP	sp|Q2FW19|RS14Z_STAA8
740	1	2020-11-12_SA_spike_uniprot_proteome_UP000008816_CRAP	sp|Q2FWG2|THIM_STAA8
671	1	2020-11-12_SA_spike_uniprot_proteome_UP000008816_CRAP	sp|Q2FWH6|KDPE_STAA8
793	1	2020-11-12_SA_spike_uniprot_proteome_UP000008816_CRAP	sp|Q2FWI1|KDPC_STAA8
761	1	2020-11-12_SA_spike_uniprot_proteome_UP000008816_CRAP	sp|Q2FWM7|AGRB_STAA8
660	1	2020-11-12_SA_spike_uniprot_proteome_UP000008816_CRAP	sp|Q2FXI7|Y1859_STAA8
795	1	2020-11-12_SA_spike_uniprot_proteome_UP000008816_CRAP	sp|Q2FXT5|QUEA_STAA8
713	1	2020-11-12_SA_spike_uniprot_proteome_UP000008816_CRAP	sp|Q2FXW1|YQGF_STAA8
777	1	2020-11-12_SA_spike_uniprot_proteome_UP000008816_CRAP	sp|Q2FXW2|Y1719_STAA8
748	1	2020-11-12_SA_spike_uniprot_proteome_UP000008816_CRAP	sp|Q2FY10|PDRP_STAA8
770	1	2020-11-12_SA_spike_uniprot_proteome_UP000008816_CRAP	sp|Q2FY19|FUR_STAA8
524	1	2020-11-12_SA_spike_uniprot_proteome_UP000008816_CRAP	sp|Q2FYM9|ACYP_STAA8
780	1	2020-11-12_SA_spike_uniprot_proteome_UP000008816_CRAP	sp|Q2FYS7|Y1349_STAA8
650	1	2020-11-12_SA_spike_uniprot_proteome_UP000008816_CRAP	sp|Q2FZ50|RNC_STAA8
665	1	2020-11-12_SA_spike_uniprot_proteome_UP000008816_CRAP	sp|Q2FZ97|MRAZ_STAA8
764	1	2020-11-12_SA_spike_uniprot_proteome_UP000008816_CRAP	sp|Q2FZG8|Y1036_STAA8
800	1	2020-11-12_SA_spike_uniprot_proteome_UP000008816_CRAP	sp|Q2G081|QUEF_STAA8
814	1	2020-11-12_SA_spike_uniprot_proteome_UP000008816_CRAP	sp|Q2G0L4|SDRD_STAA8
600	1	2020-11-12_SA_spike_uniprot_proteome_UP000008816_CRAP	sp|Q2G0L5|SDRC_STAA8
677	1	2020-11-12_SA_spike_uniprot_proteome_UP000008816_CRAP	sp|Q2G0L7|AZO1_STAA8
807	1	2020-11-12_SA_spike_uniprot_proteome_UP000008816_CRAP	sp|Q2G0R9|PTH_STAA8
588	1	2020-11-12_SA_spike_uniprot_proteome_UP000008816_CRAP	sp|Q2G0T0|RSMA_STAA8
771	1	2020-11-12_SA_spike_uniprot_proteome_UP000008816_CRAP	sp|Q2G1G5|PTXBC_STAA8
778	1	2020-11-12_SA_spike_uniprot_proteome_UP000008816_CRAP	sp|Q2G1J0|ALDA_STAA8
802	1	2020-11-12_SA_spike_uniprot_proteome_UP000008816_CRAP	sp|Q2G1J2|HDOX2_STAA8
799	1	2020-11-12_SA_spike_uniprot_proteome_UP000008816_CRAP	sp|Q2G1T6|GTAB_STAA8
789	1	2020-11-12_SA_spike_uniprot_proteome_UP000008816_CRAP	sp|Q2G1Z8|DPO3_STAA8
792	1	2020-11-12_SA_spike_uniprot_proteome_UP000008816_CRAP	sp|Q2G1Z9|NADK_STAA8
737	1	2020-11-12_SA_spike_uniprot_proteome_UP000008816_CRAP	sp|Q2G2F4|ATP6_STAA8
769	1	2020-11-12_SA_spike_uniprot_proteome_UP000008816_CRAP	sp|Q2G2H8|MNHE1_STAA8
788	1	2020-11-12_SA_spike_uniprot_proteome_UP000008816_CRAP	sp|Q2G2K5|URE1_STAA8
810	1	2020-11-12_SA_spike_uniprot_proteome_UP000008816_CRAP	sp|Q2G2L3|TARA_STAA8
662	1	2020-11-12_SA_spike_uniprot_proteome_UP000008816_CRAP	sp|Q2G2P8|NNRD_STAA8
794	1	2020-11-12_SA_spike_uniprot_proteome_UP000008816_CRAP	sp|Q2G2Q3|TRUB_STAA8
724	1	2020-11-12_SA_spike_uniprot_proteome_UP000008816_CRAP	sp|Q2G2U4|WALK_STAA8
786	1	2020-11-12_SA_spike_uniprot_proteome_UP000008816_CRAP	sp|Q53727|PCRA_STAA8
787	1	2020-11-12_SA_spike_uniprot_proteome_UP000008816_CRAP	tr|Q2FUY3|Q2FUY3_STAA8
776	1	2020-11-12_SA_spike_uniprot_proteome_UP000008816_CRAP	tr|Q2FUY4|Q2FUY4_STAA8
804	1	2020-11-12_SA_spike_uniprot_proteome_UP000008816_CRAP	tr|Q2FV62|Q2FV62_STAA8
436	1	2020-11-12_SA_spike_uniprot_proteome_UP000008816_CRAP	tr|Q2FVA6|Q2FVA6_STAA8
664	1	2020-11-12_SA_spike_uniprot_proteome_UP000008816_CRAP	tr|Q2FVE2|Q2FVE2_STAA8
749	1	2020-11-12_SA_spike_uniprot_proteome_UP000008816_CRAP	tr|Q2FVF4|Q2FVF4_STAA8
689	1	2020-11-12_SA_spike_uniprot_proteome_UP000008816_CRAP	tr|Q2FVG8|Q2FVG8_STAA8
729	1	2020-11-12_SA_spike_uniprot_proteome_UP000008816_CRAP	tr|Q2FVL4|Q2FVL4_STAA8
775	1	2020-11-12_SA_spike_uniprot_proteome_UP000008816_CRAP	tr|Q2FVL8|Q2FVL8_STAA8
768	1	2020-11-12_SA_spike_uniprot_proteome_UP000008816_CRAP	tr|Q2FVN4|Q2FVN4_STAA8
813	1	2020-11-12_SA_spike_uniprot_proteome_UP000008816_CRAP	tr|Q2FVP6|Q2FVP6_STAA8
744	1	2020-11-12_SA_spike_uniprot_proteome_UP000008816_CRAP	tr|Q2FVV1|Q2FVV1_STAA8
596	1	2020-11-12_SA_spike_uniprot_proteome_UP000008816_CRAP	tr|Q2FVW3|Q2FVW3_STAA8
683	1	2020-11-12_SA_spike_uniprot_proteome_UP000008816_CRAP	tr|Q2FVW9|Q2FVW9_STAA8
715	1	2020-11-12_SA_spike_uniprot_proteome_UP000008816_CRAP	tr|Q2FVY0|Q2FVY0_STAA8
723	1	2020-11-12_SA_spike_uniprot_proteome_UP000008816_CRAP	tr|Q2FVZ5|Q2FVZ5_STAA8
629	1	2020-11-12_SA_spike_uniprot_proteome_UP000008816_CRAP	tr|Q2FW75|Q2FW75_STAA8
488	1	2020-11-12_SA_spike_uniprot_proteome_UP000008816_CRAP	tr|Q2FW93|Q2FW93_STAA8
717	1	2020-11-12_SA_spike_uniprot_proteome_UP000008816_CRAP	tr|Q2FWA9|Q2FWA9_STAA8
809	1	2020-11-12_SA_spike_uniprot_proteome_UP000008816_CRAP	tr|Q2FWC2|Q2FWC2_STAA8
750	1	2020-11-12_SA_spike_uniprot_proteome_UP000008816_CRAP	tr|Q2FWD9|Q2FWD9_STAA8
634	1	2020-11-12_SA_spike_uniprot_proteome_UP000008816_CRAP	tr|Q2FWN8|Q2FWN8_STAA8
805	1	2020-11-12_SA_spike_uniprot_proteome_UP000008816_CRAP	tr|Q2FX14|Q2FX14_STAA8
736	1	2020-11-12_SA_spike_uniprot_proteome_UP000008816_CRAP	tr|Q2FXE7|Q2FXE7_STAA8
741	1	2020-11-12_SA_spike_uniprot_proteome_UP000008816_CRAP	tr|Q2FXH0|Q2FXH0_STAA8
784	1	2020-11-12_SA_spike_uniprot_proteome_UP000008816_CRAP	tr|Q2FXH3|Q2FXH3_STAA8
722	1	2020-11-12_SA_spike_uniprot_proteome_UP000008816_CRAP	tr|Q2FXK7|Q2FXK7_STAA8
684	1	2020-11-12_SA_spike_uniprot_proteome_UP000008816_CRAP	tr|Q2FXL4|Q2FXL4_STAA8
757	1	2020-11-12_SA_spike_uniprot_proteome_UP000008816_CRAP	tr|Q2FXM3|Q2FXM3_STAA8
701	1	2020-11-12_SA_spike_uniprot_proteome_UP000008816_CRAP	tr|Q2FXN2|Q2FXN2_STAA8
797	1	2020-11-12_SA_spike_uniprot_proteome_UP000008816_CRAP	tr|Q2FXR7|Q2FXR7_STAA8
537	1	2020-11-12_SA_spike_uniprot_proteome_UP000008816_CRAP	tr|Q2FXT9|Q2FXT9_STAA8
806	1	2020-11-12_SA_spike_uniprot_proteome_UP000008816_CRAP	tr|Q2FXV4|Q2FXV4_STAA8
720	1	2020-11-12_SA_spike_uniprot_proteome_UP000008816_CRAP	tr|Q2FXX9|Q2FXX9_STAA8
711	1	2020-11-12_SA_spike_uniprot_proteome_UP000008816_CRAP	tr|Q2FXZ5|Q2FXZ5_STAA8
742	1	2020-11-12_SA_spike_uniprot_proteome_UP000008816_CRAP	tr|Q2FY28|Q2FY28_STAA8
674	1	2020-11-12_SA_spike_uniprot_proteome_UP000008816_CRAP	tr|Q2FY48|Q2FY48_STAA8
714	1	2020-11-12_SA_spike_uniprot_proteome_UP000008816_CRAP	tr|Q2FY51|Q2FY51_STAA8
654	1	2020-11-12_SA_spike_uniprot_proteome_UP000008816_CRAP	tr|Q2FY72|Q2FY72_STAA8
595	1	2020-11-12_SA_spike_uniprot_proteome_UP000008816_CRAP	tr|Q2FY89|Q2FY89_STAA8
579	1	2020-11-12_SA_spike_uniprot_proteome_UP000008816_CRAP	tr|Q2FYE8|Q2FYE8_STAA8
734	1	2020-11-12_SA_spike_uniprot_proteome_UP000008816_CRAP	tr|Q2FYF5|Q2FYF5_STAA8
641	1	2020-11-12_SA_spike_uniprot_proteome_UP000008816_CRAP	tr|Q2FYJ0|Q2FYJ0_STAA8
718	1	2020-11-12_SA_spike_uniprot_proteome_UP000008816_CRAP	tr|Q2FYP0|Q2FYP0_STAA8
585	1	2020-11-12_SA_spike_uniprot_proteome_UP000008816_CRAP	tr|Q2FYS0|Q2FYS0_STAA8
767	1	2020-11-12_SA_spike_uniprot_proteome_UP000008816_CRAP	tr|Q2FZ05|Q2FZ05_STAA8
678	1	2020-11-12_SA_spike_uniprot_proteome_UP000008816_CRAP	tr|Q2FZ12|Q2FZ12_STAA8
798	1	2020-11-12_SA_spike_uniprot_proteome_UP000008816_CRAP	tr|Q2FZ15|Q2FZ15_STAA8
676	1	2020-11-12_SA_spike_uniprot_proteome_UP000008816_CRAP	tr|Q2FZ49|Q2FZ49_STAA8
808	1	2020-11-12_SA_spike_uniprot_proteome_UP000008816_CRAP	tr|Q2FZ65|Q2FZ65_STAA8
735	1	2020-11-12_SA_spike_uniprot_proteome_UP000008816_CRAP	tr|Q2FZG3|Q2FZG3_STAA8
751	1	2020-11-12_SA_spike_uniprot_proteome_UP000008816_CRAP	tr|Q2FZH2|Q2FZH2_STAA8
716	1	2020-11-12_SA_spike_uniprot_proteome_UP000008816_CRAP	tr|Q2FZH3|Q2FZH3_STAA8
811	1	2020-11-12_SA_spike_uniprot_proteome_UP000008816_CRAP	tr|Q2FZI0|Q2FZI0_STAA8
680	1	2020-11-12_SA_spike_uniprot_proteome_UP000008816_CRAP	tr|Q2FZM0|Q2FZM0_STAA8
686	1	2020-11-12_SA_spike_uniprot_proteome_UP000008816_CRAP	tr|Q2FZY4|Q2FZY4_STAA8
765	1	2020-11-12_SA_spike_uniprot_proteome_UP000008816_CRAP	tr|Q2G024|Q2G024_STAA8
725	1	2020-11-12_SA_spike_uniprot_proteome_UP000008816_CRAP	tr|Q2G027|Q2G027_STAA8
710	1	2020-11-12_SA_spike_uniprot_proteome_UP000008816_CRAP	tr|Q2G065|Q2G065_STAA8
803	1	2020-11-12_SA_spike_uniprot_proteome_UP000008816_CRAP	tr|Q2G095|Q2G095_STAA8
732	1	2020-11-12_SA_spike_uniprot_proteome_UP000008816_CRAP	tr|Q2G0C7|Q2G0C7_STAA8
762	1	2020-11-12_SA_spike_uniprot_proteome_UP000008816_CRAP	tr|Q2G0G6|Q2G0G6_STAA8
682	1	2020-11-12_SA_spike_uniprot_proteome_UP000008816_CRAP	tr|Q2G0I4|Q2G0I4_STAA8
785	1	2020-11-12_SA_spike_uniprot_proteome_UP000008816_CRAP	tr|Q2G0I7|Q2G0I7_STAA8
709	1	2020-11-12_SA_spike_uniprot_proteome_UP000008816_CRAP	tr|Q2G0J4|Q2G0J4_STAA8
706	1	2020-11-12_SA_spike_uniprot_proteome_UP000008816_CRAP	tr|Q2G0L3|Q2G0L3_STAA8
766	1	2020-11-12_SA_spike_uniprot_proteome_UP000008816_CRAP	tr|Q2G0M1|Q2G0M1_STAA8
690	1	2020-11-12_SA_spike_uniprot_proteome_UP000008816_CRAP	tr|Q2G0P9|Q2G0P9_STAA8
781	1	2020-11-12_SA_spike_uniprot_proteome_UP000008816_CRAP	tr|Q2G0R5|Q2G0R5_STAA8
743	1	2020-11-12_SA_spike_uniprot_proteome_UP000008816_CRAP	tr|Q2G0T9|Q2G0T9_STAA8
646	1	2020-11-12_SA_spike_uniprot_proteome_UP000008816_CRAP	tr|Q2G0W0|Q2G0W0_STAA8
640	1	2020-11-12_SA_spike_uniprot_proteome_UP000008816_CRAP	tr|Q2G0Z0|Q2G0Z0_STAA8
712	1	2020-11-12_SA_spike_uniprot_proteome_UP000008816_CRAP	tr|Q2G104|Q2G104_STAA8
753	1	2020-11-12_SA_spike_uniprot_proteome_UP000008816_CRAP	tr|Q2G168|Q2G168_STAA8
694	1	2020-11-12_SA_spike_uniprot_proteome_UP000008816_CRAP	tr|Q2G1H0|Q2G1H0_STAA8
531	1	2020-11-12_SA_spike_uniprot_proteome_UP000008816_CRAP	tr|Q2G1S3|Q2G1S3_STAA8
696	1	2020-11-12_SA_spike_uniprot_proteome_UP000008816_CRAP	tr|Q2G1S4|Q2G1S4_STAA8
618	1	2020-11-12_SA_spike_uniprot_proteome_UP000008816_CRAP	tr|Q2G1U6|Q2G1U6_STAA8
812	1	2020-11-12_SA_spike_uniprot_proteome_UP000008816_CRAP	tr|Q2G223|Q2G223_STAA8
666	1	2020-11-12_SA_spike_uniprot_proteome_UP000008816_CRAP	tr|Q2G239|Q2G239_STAA8
702	1	2020-11-12_SA_spike_uniprot_proteome_UP000008816_CRAP	tr|Q2G253|Q2G253_STAA8
756	1	2020-11-12_SA_spike_uniprot_proteome_UP000008816_CRAP	tr|Q2G297|Q2G297_STAA8
687	1	2020-11-12_SA_spike_uniprot_proteome_UP000008816_CRAP	tr|Q2G2D1|Q2G2D1_STAA8
801	1	2020-11-12_SA_spike_uniprot_proteome_UP000008816_CRAP	tr|Q2G2E4|Q2G2E4_STAA8
739	1	2020-11-12_SA_spike_uniprot_proteome_UP000008816_CRAP	tr|Q2G2M3|Q2G2M3_STAA8
597	1	2020-11-12_SA_spike_uniprot_proteome_UP000008816_CRAP	tr|Q2G2N2|Q2G2N2_STAA8
796	1	2020-11-12_SA_spike_uniprot_proteome_UP000008816_CRAP	tr|Q2G2N5|Q2G2N5_STAA8
697	1	2020-11-12_SA_spike_uniprot_proteome_UP000008816_CRAP	tr|Q2G2W2|Q2G2W2_STAA8
705	1	2020-11-12_SA_spike_uniprot_proteome_UP000008816_CRAP	sp|P0A0K3|Y2013_STAA8
695	1	2020-11-12_SA_spike_uniprot_proteome_UP000008816_CRAP	sp|P0C818|PSMA4_STAA8
568	1	2020-11-12_SA_spike_uniprot_proteome_UP000008816_CRAP	sp|P60643|LRGB_STAA8
528	1	2020-11-12_SA_spike_uniprot_proteome_UP000008816_CRAP	sp|P72360|SCDA_STAA8
738	1	2020-11-12_SA_spike_uniprot_proteome_UP000008816_CRAP	sp|Q2FV87|PTU3C_STAA8
607	1	2020-11-12_SA_spike_uniprot_proteome_UP000008816_CRAP	sp|Q2FVR9|IDI2_STAA8
649	1	2020-11-12_SA_spike_uniprot_proteome_UP000008816_CRAP	sp|Q2FVY9|SARV_STAA8
476	1	2020-11-12_SA_spike_uniprot_proteome_UP000008816_CRAP	sp|Q2FWF1|ATPE_STAA8
633	1	2020-11-12_SA_spike_uniprot_proteome_UP000008816_CRAP	sp|Q2FWG0|TENA_STAA8
623	1	2020-11-12_SA_spike_uniprot_proteome_UP000008816_CRAP	sp|Q2FWZ2|DAGK_STAA8
511	1	2020-11-12_SA_spike_uniprot_proteome_UP000008816_CRAP	sp|Q2FXA5|CGOX_STAA8
668	1	2020-11-12_SA_spike_uniprot_proteome_UP000008816_CRAP	sp|Q2FXP3|NRDR_STAA8
703	1	2020-11-12_SA_spike_uniprot_proteome_UP000008816_CRAP	sp|Q2FXQ8|ENGB_STAA8
656	1	2020-11-12_SA_spike_uniprot_proteome_UP000008816_CRAP	sp|Q2FY02|YBEY_STAA8
432	1	2020-11-12_SA_spike_uniprot_proteome_UP000008816_CRAP	sp|Q2FY49|ARGR_STAA8
536	1	2020-11-12_SA_spike_uniprot_proteome_UP000008816_CRAP	sp|Q2FYG9|AROC_STAA8
462	1	2020-11-12_SA_spike_uniprot_proteome_UP000008816_CRAP	sp|Q2FYJ3|TDCB_STAA8
673	1	2020-11-12_SA_spike_uniprot_proteome_UP000008816_CRAP	sp|Q2FYK5|TYSY_STAA8
704	1	2020-11-12_SA_spike_uniprot_proteome_UP000008816_CRAP	sp|Q2FYN7|DAPH_STAA8
747	1	2020-11-12_SA_spike_uniprot_proteome_UP000008816_CRAP	sp|Q2FYZ9|MUTS_STAA8
698	1	2020-11-12_SA_spike_uniprot_proteome_UP000008816_CRAP	sp|Q2FZW4|DLTC_STAA8
726	1	2020-11-12_SA_spike_uniprot_proteome_UP000008816_CRAP	sp|Q2G061|Y760_STAA8
644	1	2020-11-12_SA_spike_uniprot_proteome_UP000008816_CRAP	sp|Q2G087|HIS8_STAA8
692	1	2020-11-12_SA_spike_uniprot_proteome_UP000008816_CRAP	sp|Q2G0W1|Y413_STAA8
625	1	2020-11-12_SA_spike_uniprot_proteome_UP000008816_CRAP	sp|Q2G1T3|OHRL_STAA8
773	1	2020-11-12_SA_spike_uniprot_proteome_UP000008816_CRAP	sp|Q2G1T9|RPOZ_STAA8
474	1	2020-11-12_SA_spike_uniprot_proteome_UP000008816_CRAP	sp|Q2G1U0|KGUA_STAA8
782	1	2020-11-12_SA_spike_uniprot_proteome_UP000008816_CRAP	sp|Q2G1U5|MECA_STAA8
608	1	2020-11-12_SA_spike_uniprot_proteome_UP000008816_CRAP	sp|Q2G273|UREG_STAA8
648	1	2020-11-12_SA_spike_uniprot_proteome_UP000008816_CRAP	sp|Q2G2F6|ATPL_STAA8
745	1	2020-11-12_SA_spike_uniprot_proteome_UP000008816_CRAP	sp|Q2G2J8|Y1413_STAA8
652	1	2020-11-12_SA_spike_uniprot_proteome_UP000008816_CRAP	sp|Q2G2R9|Y2131_STAA8
790	1	2020-11-12_SA_spike_uniprot_proteome_UP000008816_CRAP	sp|Q2G2X2|TARD_STAA8
688	1	2020-11-12_SA_spike_uniprot_proteome_UP000008816_CRAP	sp|Q93T05|MUTL_STAA8
685	1	2020-11-12_SA_spike_uniprot_proteome_UP000008816_CRAP	tr|Q2FV81|Q2FV81_STAA8
639	1	2020-11-12_SA_spike_uniprot_proteome_UP000008816_CRAP	tr|Q2FVN2|Q2FVN2_STAA8
693	1	2020-11-12_SA_spike_uniprot_proteome_UP000008816_CRAP	tr|Q2FVN5|Q2FVN5_STAA8
624	1	2020-11-12_SA_spike_uniprot_proteome_UP000008816_CRAP	tr|Q2FVV6|Q2FVV6_STAA8
547	1	2020-11-12_SA_spike_uniprot_proteome_UP000008816_CRAP	tr|Q2FW97|Q2FW97_STAA8
522	1	2020-11-12_SA_spike_uniprot_proteome_UP000008816_CRAP	tr|Q2FWA2|Q2FWA2_STAA8
759	1	2020-11-12_SA_spike_uniprot_proteome_UP000008816_CRAP	tr|Q2FWB6|Q2FWB6_STAA8
643	1	2020-11-12_SA_spike_uniprot_proteome_UP000008816_CRAP	tr|Q2FWM1|Q2FWM1_STAA8
707	1	2020-11-12_SA_spike_uniprot_proteome_UP000008816_CRAP	tr|Q2FWM5|Q2FWM5_STAA8
592	1	2020-11-12_SA_spike_uniprot_proteome_UP000008816_CRAP	tr|Q2FWP4|Q2FWP4_STAA8
700	1	2020-11-12_SA_spike_uniprot_proteome_UP000008816_CRAP	tr|Q2FWY6|Q2FWY6_STAA8
658	1	2020-11-12_SA_spike_uniprot_proteome_UP000008816_CRAP	tr|Q2FX94|Q2FX94_STAA8
691	1	2020-11-12_SA_spike_uniprot_proteome_UP000008816_CRAP	tr|Q2FXD1|Q2FXD1_STAA8
601	1	2020-11-12_SA_spike_uniprot_proteome_UP000008816_CRAP	tr|Q2FXK1|Q2FXK1_STAA8
599	1	2020-11-12_SA_spike_uniprot_proteome_UP000008816_CRAP	tr|Q2FXK2|Q2FXK2_STAA8
580	1	2020-11-12_SA_spike_uniprot_proteome_UP000008816_CRAP	tr|Q2FXP8|Q2FXP8_STAA8
681	1	2020-11-12_SA_spike_uniprot_proteome_UP000008816_CRAP	tr|Q2FXX6|Q2FXX6_STAA8
594	1	2020-11-12_SA_spike_uniprot_proteome_UP000008816_CRAP	tr|Q2FY01|Q2FY01_STAA8
508	1	2020-11-12_SA_spike_uniprot_proteome_UP000008816_CRAP	tr|Q2FY59|Q2FY59_STAA8
515	1	2020-11-12_SA_spike_uniprot_proteome_UP000008816_CRAP	tr|Q2FYT9|Q2FYT9_STAA8
655	1	2020-11-12_SA_spike_uniprot_proteome_UP000008816_CRAP	tr|Q2FYV0|Q2FYV0_STAA8
774	1	2020-11-12_SA_spike_uniprot_proteome_UP000008816_CRAP	tr|Q2FYZ7|Q2FYZ7_STAA8
758	1	2020-11-12_SA_spike_uniprot_proteome_UP000008816_CRAP	tr|Q2FZ06|Q2FZ06_STAA8
752	1	2020-11-12_SA_spike_uniprot_proteome_UP000008816_CRAP	tr|Q2FZ10|Q2FZ10_STAA8
746	1	2020-11-12_SA_spike_uniprot_proteome_UP000008816_CRAP	tr|Q2FZ73|Q2FZ73_STAA8
367	1	2020-11-12_SA_spike_uniprot_proteome_UP000008816_CRAP	tr|Q2FZ83|Q2FZ83_STAA8
637	1	2020-11-12_SA_spike_uniprot_proteome_UP000008816_CRAP	tr|Q2FZ94|Q2FZ94_STAA8
587	1	2020-11-12_SA_spike_uniprot_proteome_UP000008816_CRAP	tr|Q2FZA1|Q2FZA1_STAA8
760	1	2020-11-12_SA_spike_uniprot_proteome_UP000008816_CRAP	tr|Q2G038|Q2G038_STAA8
619	1	2020-11-12_SA_spike_uniprot_proteome_UP000008816_CRAP	tr|Q2G0I8|Q2G0I8_STAA8
496	1	2020-11-12_SA_spike_uniprot_proteome_UP000008816_CRAP	tr|Q2G0K6|Q2G0K6_STAA8
675	1	2020-11-12_SA_spike_uniprot_proteome_UP000008816_CRAP	tr|Q2G0L0|Q2G0L0_STAA8
554	1	2020-11-12_SA_spike_uniprot_proteome_UP000008816_CRAP	tr|Q2G0T5|Q2G0T5_STAA8
581	1	2020-11-12_SA_spike_uniprot_proteome_UP000008816_CRAP	tr|Q2G0U8|Q2G0U8_STAA8
657	1	2020-11-12_SA_spike_uniprot_proteome_UP000008816_CRAP	tr|Q2G0V7|Q2G0V7_STAA8
669	1	2020-11-12_SA_spike_uniprot_proteome_UP000008816_CRAP	tr|Q2G116|Q2G116_STAA8
491	1	2020-11-12_SA_spike_uniprot_proteome_UP000008816_CRAP	tr|Q2G117|Q2G117_STAA8
708	1	2020-11-12_SA_spike_uniprot_proteome_UP000008816_CRAP	tr|Q2G1P3|Q2G1P3_STAA8
484	1	2020-11-12_SA_spike_uniprot_proteome_UP000008816_CRAP	tr|Q2G1S2|Q2G1S2_STAA8
456	1	2020-11-12_SA_spike_uniprot_proteome_UP000008816_CRAP	tr|Q2G1W1|Q2G1W1_STAA8
628	1	2020-11-12_SA_spike_uniprot_proteome_UP000008816_CRAP	tr|Q2G1Z5|Q2G1Z5_STAA8
727	1	2020-11-12_SA_spike_uniprot_proteome_UP000008816_CRAP	tr|Q2G1Z7|Q2G1Z7_STAA8
730	1	2020-11-12_SA_spike_uniprot_proteome_UP000008816_CRAP	tr|Q2G201|Q2G201_STAA8
605	1	2020-11-12_SA_spike_uniprot_proteome_UP000008816_CRAP	tr|Q2G268|Q2G268_STAA8
549	1	2020-11-12_SA_spike_uniprot_proteome_UP000008816_CRAP	tr|Q2G276|Q2G276_STAA8
679	1	2020-11-12_SA_spike_uniprot_proteome_UP000008816_CRAP	tr|Q2G281|Q2G281_STAA8
521	1	2020-11-12_SA_spike_uniprot_proteome_UP000008816_CRAP	tr|Q2G2G1|Q2G2G1_STAA8
576	1	2020-11-12_SA_spike_uniprot_proteome_UP000008816_CRAP	tr|Q2G2M0|Q2G2M0_STAA8
563	1	2020-11-12_SA_spike_uniprot_proteome_UP000008816_CRAP	sp|P0C7Y1|PSMA1_STAA8
602	1	2020-11-12_SA_spike_uniprot_proteome_UP000008816_CRAP	sp|P72358|LRGA_STAA8
610	1	2020-11-12_SA_spike_uniprot_proteome_UP000008816_CRAP	sp|Q2FVK8|GPMA_STAA8
505	1	2020-11-12_SA_spike_uniprot_proteome_UP000008816_CRAP	sp|Q2FW28|IF1_STAA8
626	1	2020-11-12_SA_spike_uniprot_proteome_UP000008816_CRAP	sp|Q2FW29|RL36_STAA8
517	1	2020-11-12_SA_spike_uniprot_proteome_UP000008816_CRAP	sp|Q2FWC7|COAW_STAA8
533	1	2020-11-12_SA_spike_uniprot_proteome_UP000008816_CRAP	sp|Q2FXG2|RISB_STAA8
518	1	2020-11-12_SA_spike_uniprot_proteome_UP000008816_CRAP	sp|Q2FXT6|TGT_STAA8
545	1	2020-11-12_SA_spike_uniprot_proteome_UP000008816_CRAP	sp|Q2FXU0|APT_STAA8
564	1	2020-11-12_SA_spike_uniprot_proteome_UP000008816_CRAP	sp|Q2FY06|ERA_STAA8
659	1	2020-11-12_SA_spike_uniprot_proteome_UP000008816_CRAP	sp|Q2FY16|END4_STAA8
653	1	2020-11-12_SA_spike_uniprot_proteome_UP000008816_CRAP	sp|Q2FYG1|GPDA_STAA8
631	1	2020-11-12_SA_spike_uniprot_proteome_UP000008816_CRAP	sp|Q2FYM2|ODO2_STAA8
573	1	2020-11-12_SA_spike_uniprot_proteome_UP000008816_CRAP	sp|Q2FZ02|MIAB_STAA8
622	1	2020-11-12_SA_spike_uniprot_proteome_UP000008816_CRAP	sp|Q2FZ51|ACP_STAA8
565	1	2020-11-12_SA_spike_uniprot_proteome_UP000008816_CRAP	sp|Q2FZ77|PYRR_STAA8
431	1	2020-11-12_SA_spike_uniprot_proteome_UP000008816_CRAP	sp|Q2G015|CLFA_STAA8
558	1	2020-11-12_SA_spike_uniprot_proteome_UP000008816_CRAP	sp|Q2G039|Y787_STAA8
606	1	2020-11-12_SA_spike_uniprot_proteome_UP000008816_CRAP	sp|Q2G0S3|GLMU_STAA8
632	1	2020-11-12_SA_spike_uniprot_proteome_UP000008816_CRAP	sp|Q2G107|SELX_STAA8
635	1	2020-11-12_SA_spike_uniprot_proteome_UP000008816_CRAP	sp|Q2G1C1|TARF_STAA8
614	1	2020-11-12_SA_spike_uniprot_proteome_UP000008816_CRAP	sp|Q2G1Y0|DNLJ_STAA8
574	1	2020-11-12_SA_spike_uniprot_proteome_UP000008816_CRAP	sp|Q2G2K8|UREE_STAA8
548	1	2020-11-12_SA_spike_uniprot_proteome_UP000008816_CRAP	sp|Q2G2P5|NIKA_STAA8
561	1	2020-11-12_SA_spike_uniprot_proteome_UP000008816_CRAP	sp|Q2G2R8|SSPP_STAA8
555	1	2020-11-12_SA_spike_uniprot_proteome_UP000008816_CRAP	sp|Q7BHL7|MSRR_STAA8
615	1	2020-11-12_SA_spike_uniprot_proteome_UP000008816_CRAP	tr|Q2FUQ5|Q2FUQ5_STAA8
578	1	2020-11-12_SA_spike_uniprot_proteome_UP000008816_CRAP	tr|Q2FVG3|Q2FVG3_STAA8
647	1	2020-11-12_SA_spike_uniprot_proteome_UP000008816_CRAP	tr|Q2FVL3|Q2FVL3_STAA8
598	1	2020-11-12_SA_spike_uniprot_proteome_UP000008816_CRAP	tr|Q2FW86|Q2FW86_STAA8
617	1	2020-11-12_SA_spike_uniprot_proteome_UP000008816_CRAP	tr|Q2FWI0|Q2FWI0_STAA8
577	1	2020-11-12_SA_spike_uniprot_proteome_UP000008816_CRAP	tr|Q2FWJ5|Q2FWJ5_STAA8
667	1	2020-11-12_SA_spike_uniprot_proteome_UP000008816_CRAP	tr|Q2FX00|Q2FX00_STAA8
559	1	2020-11-12_SA_spike_uniprot_proteome_UP000008816_CRAP	tr|Q2FX11|Q2FX11_STAA8
550	1	2020-11-12_SA_spike_uniprot_proteome_UP000008816_CRAP	tr|Q2FXA7|Q2FXA7_STAA8
670	1	2020-11-12_SA_spike_uniprot_proteome_UP000008816_CRAP	tr|Q2FXP1|Q2FXP1_STAA8
535	1	2020-11-12_SA_spike_uniprot_proteome_UP000008816_CRAP	tr|Q2FXP5|Q2FXP5_STAA8
672	1	2020-11-12_SA_spike_uniprot_proteome_UP000008816_CRAP	tr|Q2FXZ6|Q2FXZ6_STAA8
503	1	2020-11-12_SA_spike_uniprot_proteome_UP000008816_CRAP	tr|Q2FXZ8|Q2FXZ8_STAA8
504	1	2020-11-12_SA_spike_uniprot_proteome_UP000008816_CRAP	tr|Q2FY71|Q2FY71_STAA8
520	1	2020-11-12_SA_spike_uniprot_proteome_UP000008816_CRAP	tr|Q2FY73|Q2FY73_STAA8
529	1	2020-11-12_SA_spike_uniprot_proteome_UP000008816_CRAP	tr|Q2FYK2|Q2FYK2_STAA8
620	1	2020-11-12_SA_spike_uniprot_proteome_UP000008816_CRAP	tr|Q2FYW4|Q2FYW4_STAA8
728	1	2020-11-12_SA_spike_uniprot_proteome_UP000008816_CRAP	tr|Q2FYZ0|Q2FYZ0_STAA8
613	1	2020-11-12_SA_spike_uniprot_proteome_UP000008816_CRAP	tr|Q2FZ16|Q2FZ16_STAA8
591	1	2020-11-12_SA_spike_uniprot_proteome_UP000008816_CRAP	tr|Q2FZ67|Q2FZ67_STAA8
661	1	2020-11-12_SA_spike_uniprot_proteome_UP000008816_CRAP	tr|Q2FZ85|Q2FZ85_STAA8
534	1	2020-11-12_SA_spike_uniprot_proteome_UP000008816_CRAP	tr|Q2FZA4|Q2FZA4_STAA8
571	1	2020-11-12_SA_spike_uniprot_proteome_UP000008816_CRAP	tr|Q2FZU3|Q2FZU3_STAA8
479	1	2020-11-12_SA_spike_uniprot_proteome_UP000008816_CRAP	tr|Q2FZV6|Q2FZV6_STAA8
540	1	2020-11-12_SA_spike_uniprot_proteome_UP000008816_CRAP	tr|Q2G050|Q2G050_STAA8
543	1	2020-11-12_SA_spike_uniprot_proteome_UP000008816_CRAP	tr|Q2G082|Q2G082_STAA8
638	1	2020-11-12_SA_spike_uniprot_proteome_UP000008816_CRAP	tr|Q2G0K9|Q2G0K9_STAA8
586	1	2020-11-12_SA_spike_uniprot_proteome_UP000008816_CRAP	tr|Q2G0X3|Q2G0X3_STAA8
499	1	2020-11-12_SA_spike_uniprot_proteome_UP000008816_CRAP	tr|Q2G0Z9|Q2G0Z9_STAA8
593	1	2020-11-12_SA_spike_uniprot_proteome_UP000008816_CRAP	tr|Q2G242|Q2G242_STAA8
489	1	2020-11-12_SA_spike_uniprot_proteome_UP000008816_CRAP	tr|Q2G257|Q2G257_STAA8
603	1	2020-11-12_SA_spike_uniprot_proteome_UP000008816_CRAP	tr|Q2G2J7|Q2G2J7_STAA8
557	1	2020-11-12_SA_spike_uniprot_proteome_UP000008816_CRAP	sp|Q2FV22|PANC_STAA8
487	1	2020-11-12_SA_spike_uniprot_proteome_UP000008816_CRAP	sp|Q2FWC3|LUXS_STAA8
553	1	2020-11-12_SA_spike_uniprot_proteome_UP000008816_CRAP	sp|Q2FXA4|CPFC_STAA8
538	1	2020-11-12_SA_spike_uniprot_proteome_UP000008816_CRAP	sp|Q2FXJ0|MURC_STAA8
383	1	2020-11-12_SA_spike_uniprot_proteome_UP000008816_CRAP	sp|Q2FXL9|Y1816_STAA8
347	1	2020-11-12_SA_spike_uniprot_proteome_UP000008816_CRAP	sp|Q2FXX8|MTNN_STAA8
512	1	2020-11-12_SA_spike_uniprot_proteome_UP000008816_CRAP	sp|Q2FXZ3|DNAJ_STAA8
493	1	2020-11-12_SA_spike_uniprot_proteome_UP000008816_CRAP	sp|Q2FY37|LIPM_STAA8
494	1	2020-11-12_SA_spike_uniprot_proteome_UP000008816_CRAP	sp|Q2FY45|NUSB_STAA8
532	1	2020-11-12_SA_spike_uniprot_proteome_UP000008816_CRAP	sp|Q2FZ08|RNY_STAA8
642	1	2020-11-12_SA_spike_uniprot_proteome_UP000008816_CRAP	sp|Q2FZ60|RL28_STAA8
560	1	2020-11-12_SA_spike_uniprot_proteome_UP000008816_CRAP	sp|Q2FZ75|PYRB_STAA8
575	1	2020-11-12_SA_spike_uniprot_proteome_UP000008816_CRAP	sp|Q2FZP6|MURE_STAA8
455	1	2020-11-12_SA_spike_uniprot_proteome_UP000008816_CRAP	sp|Q2FZU2|ARLY_STAA8
332	1	2020-11-12_SA_spike_uniprot_proteome_UP000008816_CRAP	sp|Q2FZZ8|GCSH_STAA8
552	1	2020-11-12_SA_spike_uniprot_proteome_UP000008816_CRAP	sp|Q2G0K7|HPS_STAA8
525	1	2020-11-12_SA_spike_uniprot_proteome_UP000008816_CRAP	sp|Q2G0Q9|HSLO_STAA8
424	1	2020-11-12_SA_spike_uniprot_proteome_UP000008816_CRAP	sp|Q2G2G3|MNTH_STAA8
719	1	2020-11-12_SA_spike_uniprot_proteome_UP000008816_CRAP	tr|Q2FUQ9|Q2FUQ9_STAA8
466	1	2020-11-12_SA_spike_uniprot_proteome_UP000008816_CRAP	tr|Q2FV77|Q2FV77_STAA8
584	1	2020-11-12_SA_spike_uniprot_proteome_UP000008816_CRAP	tr|Q2FVA3|Q2FVA3_STAA8
604	1	2020-11-12_SA_spike_uniprot_proteome_UP000008816_CRAP	tr|Q2FVF5|Q2FVF5_STAA8
483	1	2020-11-12_SA_spike_uniprot_proteome_UP000008816_CRAP	tr|Q2FVN7|Q2FVN7_STAA8
627	1	2020-11-12_SA_spike_uniprot_proteome_UP000008816_CRAP	tr|Q2FVW0|Q2FVW0_STAA8
609	1	2020-11-12_SA_spike_uniprot_proteome_UP000008816_CRAP	tr|Q2FVX4|Q2FVX4_STAA8
514	1	2020-11-12_SA_spike_uniprot_proteome_UP000008816_CRAP	tr|Q2FWB1|Q2FWB1_STAA8
448	1	2020-11-12_SA_spike_uniprot_proteome_UP000008816_CRAP	tr|Q2FWB7|Q2FWB7_STAA8
473	1	2020-11-12_SA_spike_uniprot_proteome_UP000008816_CRAP	tr|Q2FWD7|Q2FWD7_STAA8
542	1	2020-11-12_SA_spike_uniprot_proteome_UP000008816_CRAP	tr|Q2FWX0|Q2FWX0_STAA8
506	1	2020-11-12_SA_spike_uniprot_proteome_UP000008816_CRAP	tr|Q2FWZ9|Q2FWZ9_STAA8
651	1	2020-11-12_SA_spike_uniprot_proteome_UP000008816_CRAP	tr|Q2FXU7|Q2FXU7_STAA8
544	1	2020-11-12_SA_spike_uniprot_proteome_UP000008816_CRAP	tr|Q2FXY2|Q2FXY2_STAA8
459	1	2020-11-12_SA_spike_uniprot_proteome_UP000008816_CRAP	tr|Q2FY50|Q2FY50_STAA8
471	1	2020-11-12_SA_spike_uniprot_proteome_UP000008816_CRAP	tr|Q2FY78|Q2FY78_STAA8
583	1	2020-11-12_SA_spike_uniprot_proteome_UP000008816_CRAP	tr|Q2FYK6|Q2FYK6_STAA8
486	1	2020-11-12_SA_spike_uniprot_proteome_UP000008816_CRAP	tr|Q2FZ39|Q2FZ39_STAA8
482	1	2020-11-12_SA_spike_uniprot_proteome_UP000008816_CRAP	tr|Q2FZ70|Q2FZ70_STAA8
446	1	2020-11-12_SA_spike_uniprot_proteome_UP000008816_CRAP	tr|Q2FZC5|Q2FZC5_STAA8
481	1	2020-11-12_SA_spike_uniprot_proteome_UP000008816_CRAP	tr|Q2FZF9|Q2FZF9_STAA8
556	1	2020-11-12_SA_spike_uniprot_proteome_UP000008816_CRAP	tr|Q2FZT1|Q2FZT1_STAA8
500	1	2020-11-12_SA_spike_uniprot_proteome_UP000008816_CRAP	tr|Q2G146|Q2G146_STAA8
754	1	2020-11-12_SA_spike_uniprot_proteome_UP000008816_CRAP	tr|Q2G1H7|Q2G1H7_STAA8
475	1	2020-11-12_SA_spike_uniprot_proteome_UP000008816_CRAP	tr|Q2G1V0|Q2G1V0_STAA8
562	1	2020-11-12_SA_spike_uniprot_proteome_UP000008816_CRAP	tr|Q2G2F1|Q2G2F1_STAA8
611	1	2020-11-12_SA_spike_uniprot_proteome_UP000008816_CRAP	tr|Q2G2L0|Q2G2L0_STAA8
582	1	2020-11-12_SA_spike_uniprot_proteome_UP000008816_CRAP	tr|Q2G2T0|Q2G2T0_STAA8
636	1	2020-11-12_SA_spike_uniprot_proteome_UP000008816_CRAP	tr|Q2G2W3|Q2G2W3_STAA8
492	1	2020-11-12_SA_spike_uniprot_proteome_UP000008816_CRAP	sp|O08387|SECY_STAA8
416	1	2020-11-12_SA_spike_uniprot_proteome_UP000008816_CRAP	sp|P60393|RSMH_STAA8
407	1	2020-11-12_SA_spike_uniprot_proteome_UP000008816_CRAP	sp|Q2FWG4|YIDC_STAA8
472	1	2020-11-12_SA_spike_uniprot_proteome_UP000008816_CRAP	sp|Q2FWM8|HLD_STAA8
437	1	2020-11-12_SA_spike_uniprot_proteome_UP000008816_CRAP	sp|Q2FXA3|DCUP_STAA8
569	1	2020-11-12_SA_spike_uniprot_proteome_UP000008816_CRAP	sp|Q2FXQ0|RL35_STAA8
530	1	2020-11-12_SA_spike_uniprot_proteome_UP000008816_CRAP	sp|Q2FXU2|DTD_STAA8
396	1	2020-11-12_SA_spike_uniprot_proteome_UP000008816_CRAP	sp|Q2FYP3|CVFB_STAA8
353	1	2020-11-12_SA_spike_uniprot_proteome_UP000008816_CRAP	sp|Q2FZ68|FMT_STAA8
612	1	2020-11-12_SA_spike_uniprot_proteome_UP000008816_CRAP	sp|Q2FZD3|MUTS2_STAA8
435	1	2020-11-12_SA_spike_uniprot_proteome_UP000008816_CRAP	sp|Q2FZD9|SYFA_STAA8
447	1	2020-11-12_SA_spike_uniprot_proteome_UP000008816_CRAP	sp|Q2FZE9|ISDA_STAA8
319	1	2020-11-12_SA_spike_uniprot_proteome_UP000008816_CRAP	sp|Q2FZF1|RL32_STAA8
567	1	2020-11-12_SA_spike_uniprot_proteome_UP000008816_CRAP	sp|Q2G2G2|SAER_STAA8
541	1	2020-11-12_SA_spike_uniprot_proteome_UP000008816_CRAP	sp|Q2G2L1|TAGH_STAA8
616	1	2020-11-12_SA_spike_uniprot_proteome_UP000008816_CRAP	sp|Q2G2Q1|RS15_STAA8
427	1	2020-11-12_SA_spike_uniprot_proteome_UP000008816_CRAP	tr|Q2FUQ8|Q2FUQ8_STAA8
440	1	2020-11-12_SA_spike_uniprot_proteome_UP000008816_CRAP	tr|Q2FV90|Q2FV90_STAA8
444	1	2020-11-12_SA_spike_uniprot_proteome_UP000008816_CRAP	tr|Q2FVQ5|Q2FVQ5_STAA8
376	1	2020-11-12_SA_spike_uniprot_proteome_UP000008816_CRAP	tr|Q2FW65|Q2FW65_STAA8
645	1	2020-11-12_SA_spike_uniprot_proteome_UP000008816_CRAP	tr|Q2FWJ1|Q2FWJ1_STAA8
470	1	2020-11-12_SA_spike_uniprot_proteome_UP000008816_CRAP	tr|Q2FXF4|Q2FXF4_STAA8
415	1	2020-11-12_SA_spike_uniprot_proteome_UP000008816_CRAP	tr|Q2FXI6|Q2FXI6_STAA8
411	1	2020-11-12_SA_spike_uniprot_proteome_UP000008816_CRAP	tr|Q2FY42|Q2FY42_STAA8
236	1	2020-11-12_SA_spike_uniprot_proteome_UP000008816_CRAP	tr|Q2FY44|Q2FY44_STAA8
478	1	2020-11-12_SA_spike_uniprot_proteome_UP000008816_CRAP	tr|Q2FYN4|Q2FYN4_STAA8
412	1	2020-11-12_SA_spike_uniprot_proteome_UP000008816_CRAP	tr|Q2FYT0|Q2FYT0_STAA8
351	1	2020-11-12_SA_spike_uniprot_proteome_UP000008816_CRAP	tr|Q2FZ48|Q2FZ48_STAA8
630	1	2020-11-12_SA_spike_uniprot_proteome_UP000008816_CRAP	tr|Q2FZ64|Q2FZ64_STAA8
463	1	2020-11-12_SA_spike_uniprot_proteome_UP000008816_CRAP	tr|Q2FZB8|Q2FZB8_STAA8
348	1	2020-11-12_SA_spike_uniprot_proteome_UP000008816_CRAP	tr|Q2FZH6|Q2FZH6_STAA8
104	2	2020-11-12_SA_spike_uniprot_proteome_UP000008816_CRAP	tr|Q2FZS8|Q2FZS8_STAA8
513	1	2020-11-12_SA_spike_uniprot_proteome_UP000008816_CRAP	tr|Q2FZU7|Q2FZU7_STAA8
498	1	2020-11-12_SA_spike_uniprot_proteome_UP000008816_CRAP	tr|Q2FZZ0|Q2FZZ0_STAA8
663	1	2020-11-12_SA_spike_uniprot_proteome_UP000008816_CRAP	tr|Q2G009|Q2G009_STAA8
380	1	2020-11-12_SA_spike_uniprot_proteome_UP000008816_CRAP	tr|Q2G046|Q2G046_STAA8
590	1	2020-11-12_SA_spike_uniprot_proteome_UP000008816_CRAP	tr|Q2G0B7|Q2G0B7_STAA8
449	1	2020-11-12_SA_spike_uniprot_proteome_UP000008816_CRAP	tr|Q2G0N7|Q2G0N7_STAA8
401	1	2020-11-12_SA_spike_uniprot_proteome_UP000008816_CRAP	tr|Q2G243|Q2G243_STAA8
442	1	2020-11-12_SA_spike_uniprot_proteome_UP000008816_CRAP	tr|Q2G2Q2|Q2G2Q2_STAA8
405	1	2020-11-12_SA_spike_uniprot_proteome_UP000008816_CRAP	sp|P52078|Y997_STAA8
539	1	2020-11-12_SA_spike_uniprot_proteome_UP000008816_CRAP	sp|Q2FUQ3|MNMG_STAA8
42	2	2020-11-12_SA_spike_uniprot_proteome_UP000008816_CRAP	sp|Q2FUU5|LIP1_STAA8
410	1	2020-11-12_SA_spike_uniprot_proteome_UP000008816_CRAP	sp|Q2FV21|PANB_STAA8
394	1	2020-11-12_SA_spike_uniprot_proteome_UP000008816_CRAP	sp|Q2FV39|Y2900_STAA8
392	1	2020-11-12_SA_spike_uniprot_proteome_UP000008816_CRAP	sp|Q2FVQ2|Y2650_STAA8
379	1	2020-11-12_SA_spike_uniprot_proteome_UP000008816_CRAP	sp|Q2FXM0|Y1815_STAA8
360	1	2020-11-12_SA_spike_uniprot_proteome_UP000008816_CRAP	sp|Q2FYF1|EBPS_STAA8
399	1	2020-11-12_SA_spike_uniprot_proteome_UP000008816_CRAP	sp|Q2FZ21|RRF_STAA8
370	1	2020-11-12_SA_spike_uniprot_proteome_UP000008816_CRAP	sp|Q2FZ29|HSLV_STAA8
450	1	2020-11-12_SA_spike_uniprot_proteome_UP000008816_CRAP	sp|Q2G064|PEPT_STAA8
523	1	2020-11-12_SA_spike_uniprot_proteome_UP000008816_CRAP	sp|Q2G2H5|DNAA_STAA8
589	1	2020-11-12_SA_spike_uniprot_proteome_UP000008816_CRAP	sp|Q2G2Q4|RBFA_STAA8
461	1	2020-11-12_SA_spike_uniprot_proteome_UP000008816_CRAP	sp|Q9ZAH5|ALR1_STAA8
409	1	2020-11-12_SA_spike_uniprot_proteome_UP000008816_CRAP	tr|Q2FVU2|Q2FVU2_STAA8
527	1	2020-11-12_SA_spike_uniprot_proteome_UP000008816_CRAP	tr|Q2FXQ3|Q2FXQ3_STAA8
451	1	2020-11-12_SA_spike_uniprot_proteome_UP000008816_CRAP	tr|Q2FXS6|Q2FXS6_STAA8
441	1	2020-11-12_SA_spike_uniprot_proteome_UP000008816_CRAP	tr|Q2FY68|Q2FY68_STAA8
526	1	2020-11-12_SA_spike_uniprot_proteome_UP000008816_CRAP	tr|Q2FYG5|Q2FYG5_STAA8
443	1	2020-11-12_SA_spike_uniprot_proteome_UP000008816_CRAP	tr|Q2FYI6|Q2FYI6_STAA8
516	1	2020-11-12_SA_spike_uniprot_proteome_UP000008816_CRAP	tr|Q2FYL3|Q2FYL3_STAA8
507	1	2020-11-12_SA_spike_uniprot_proteome_UP000008816_CRAP	tr|Q2FYS8|Q2FYS8_STAA8
336	1	2020-11-12_SA_spike_uniprot_proteome_UP000008816_CRAP	tr|Q2FYV1|Q2FYV1_STAA8
510	1	2020-11-12_SA_spike_uniprot_proteome_UP000008816_CRAP	tr|Q2FYV4|Q2FYV4_STAA8
418	1	2020-11-12_SA_spike_uniprot_proteome_UP000008816_CRAP	tr|Q2FZ78|Q2FZ78_STAA8
460	1	2020-11-12_SA_spike_uniprot_proteome_UP000008816_CRAP	tr|Q2FZC7|Q2FZC7_STAA8
452	1	2020-11-12_SA_spike_uniprot_proteome_UP000008816_CRAP	tr|Q2FZH8|Q2FZH8_STAA8
453	1	2020-11-12_SA_spike_uniprot_proteome_UP000008816_CRAP	tr|Q2G0E7|Q2G0E7_STAA8
378	1	2020-11-12_SA_spike_uniprot_proteome_UP000008816_CRAP	tr|Q2G1A6|Q2G1A6_STAA8
467	1	2020-11-12_SA_spike_uniprot_proteome_UP000008816_CRAP	tr|Q2G1Y7|Q2G1Y7_STAA8
502	1	2020-11-12_SA_spike_uniprot_proteome_UP000008816_CRAP	tr|Q2G221|Q2G221_STAA8
420	1	2020-11-12_SA_spike_uniprot_proteome_UP000008816_CRAP	tr|Q2G245|Q2G245_STAA8
509	1	2020-11-12_SA_spike_uniprot_proteome_UP000008816_CRAP	tr|Q2G2F0|Q2G2F0_STAA8
477	1	2020-11-12_SA_spike_uniprot_proteome_UP000008816_CRAP	tr|Q2G2L7|Q2G2L7_STAA8
551	1	2020-11-12_SA_spike_uniprot_proteome_UP000008816_CRAP	sp|Q2FXB0|LUKEV_STAA8
385	1	2020-11-12_SA_spike_uniprot_proteome_UP000008816_CRAP	sp|Q2FXU4|SYH_STAA8
395	1	2020-11-12_SA_spike_uniprot_proteome_UP000008816_CRAP	sp|Q2FXZ1|GRPE_STAA8
422	1	2020-11-12_SA_spike_uniprot_proteome_UP000008816_CRAP	sp|Q2FY15|CSHB_STAA8
402	1	2020-11-12_SA_spike_uniprot_proteome_UP000008816_CRAP	sp|Q2FY33|GCST_STAA8
393	1	2020-11-12_SA_spike_uniprot_proteome_UP000008816_CRAP	sp|Q2FYJ2|DHA1_STAA8
480	1	2020-11-12_SA_spike_uniprot_proteome_UP000008816_CRAP	sp|Q2FYK4|Y1436_STAA8
426	1	2020-11-12_SA_spike_uniprot_proteome_UP000008816_CRAP	sp|Q2FYL5|MURG_STAA8
485	1	2020-11-12_SA_spike_uniprot_proteome_UP000008816_CRAP	sp|Q2G0Q0|PDXT_STAA8
400	1	2020-11-12_SA_spike_uniprot_proteome_UP000008816_CRAP	sp|Q2G0Y9|XPT_STAA8
438	1	2020-11-12_SA_spike_uniprot_proteome_UP000008816_CRAP	sp|Q2G1G8|PTG3C_STAA8
425	1	2020-11-12_SA_spike_uniprot_proteome_UP000008816_CRAP	tr|Q2FV53|Q2FV53_STAA8
439	1	2020-11-12_SA_spike_uniprot_proteome_UP000008816_CRAP	tr|Q2FVF9|Q2FVF9_STAA8
519	1	2020-11-12_SA_spike_uniprot_proteome_UP000008816_CRAP	tr|Q2FVN6|Q2FVN6_STAA8
501	1	2020-11-12_SA_spike_uniprot_proteome_UP000008816_CRAP	tr|Q2FWX6|Q2FWX6_STAA8
566	1	2020-11-12_SA_spike_uniprot_proteome_UP000008816_CRAP	tr|Q2FXU1|Q2FXU1_STAA8
356	1	2020-11-12_SA_spike_uniprot_proteome_UP000008816_CRAP	tr|Q2FXV0|Q2FXV0_STAA8
381	1	2020-11-12_SA_spike_uniprot_proteome_UP000008816_CRAP	tr|Q2FY36|Q2FY36_STAA8
404	1	2020-11-12_SA_spike_uniprot_proteome_UP000008816_CRAP	tr|Q2FZ74|Q2FZ74_STAA8
457	1	2020-11-12_SA_spike_uniprot_proteome_UP000008816_CRAP	tr|Q2FZJ7|Q2FZJ7_STAA8
345	1	2020-11-12_SA_spike_uniprot_proteome_UP000008816_CRAP	tr|Q2FZN7|Q2FZN7_STAA8
358	1	2020-11-12_SA_spike_uniprot_proteome_UP000008816_CRAP	tr|Q2FZY5|Q2FZY5_STAA8
390	1	2020-11-12_SA_spike_uniprot_proteome_UP000008816_CRAP	tr|Q2G0B5|Q2G0B5_STAA8
387	1	2020-11-12_SA_spike_uniprot_proteome_UP000008816_CRAP	tr|Q2G1E3|Q2G1E3_STAA8
497	1	2020-11-12_SA_spike_uniprot_proteome_UP000008816_CRAP	tr|Q2G2F2|Q2G2F2_STAA8
546	1	2020-11-12_SA_spike_uniprot_proteome_UP000008816_CRAP	tr|Q2G2T1|Q2G2T1_STAA8
445	1	2020-11-12_SA_spike_uniprot_proteome_UP000008816_CRAP	tr|Q2G2T8|Q2G2T8_STAA8
465	1	2020-11-12_SA_spike_uniprot_proteome_UP000008816_CRAP	tr|Q2G2W5|Q2G2W5_STAA8
342	1	2020-11-12_SA_spike_uniprot_proteome_UP000008816_CRAP	sp|Q2FWD0|RPOE_STAA8
369	1	2020-11-12_SA_spike_uniprot_proteome_UP000008816_CRAP	sp|Q2FWL6|REX_STAA8
355	1	2020-11-12_SA_spike_uniprot_proteome_UP000008816_CRAP	sp|Q2FWN3|CH10_STAA8
320	1	2020-11-12_SA_spike_uniprot_proteome_UP000008816_CRAP	sp|Q2FWV6|SCIN_STAA8
403	1	2020-11-12_SA_spike_uniprot_proteome_UP000008816_CRAP	sp|Q2FWX9|DIALD_STAA8
234	1	2020-11-12_SA_spike_uniprot_proteome_UP000008816_CRAP	sp|Q2FXW7|GREA_STAA8
374	1	2020-11-12_SA_spike_uniprot_proteome_UP000008816_CRAP	sp|Q2FYS4|PARC_STAA8
364	1	2020-11-12_SA_spike_uniprot_proteome_UP000008816_CRAP	sp|Q2FZ92|MURD_STAA8
372	1	2020-11-12_SA_spike_uniprot_proteome_UP000008816_CRAP	sp|Q2FZX4|LIPA_STAA8
570	1	2020-11-12_SA_spike_uniprot_proteome_UP000008816_CRAP	sp|Q2G111|RS18_STAA8
413	2	2020-11-12_SA_spike_uniprot_proteome_UP000008816_CRAP	sp|Q2G1B8|TARL_STAA8
373	1	2020-11-12_SA_spike_uniprot_proteome_UP000008816_CRAP	tr|Q2FVI6|Q2FVI6_STAA8
468	1	2020-11-12_SA_spike_uniprot_proteome_UP000008816_CRAP	tr|Q2FVQ4|Q2FVQ4_STAA8
313	1	2020-11-12_SA_spike_uniprot_proteome_UP000008816_CRAP	tr|Q2FXT7|Q2FXT7_STAA8
341	1	2020-11-12_SA_spike_uniprot_proteome_UP000008816_CRAP	tr|Q2FY27|Q2FY27_STAA8
307	1	2020-11-12_SA_spike_uniprot_proteome_UP000008816_CRAP	tr|Q2FZ59|Q2FZ59_STAA8
429	1	2020-11-12_SA_spike_uniprot_proteome_UP000008816_CRAP	tr|Q2FZU5|Q2FZU5_STAA8
454	1	2020-11-12_SA_spike_uniprot_proteome_UP000008816_CRAP	tr|Q2FZU6|Q2FZU6_STAA8
284	1	2020-11-12_SA_spike_uniprot_proteome_UP000008816_CRAP	tr|Q2FZZ9|Q2FZZ9_STAA8
417	1	2020-11-12_SA_spike_uniprot_proteome_UP000008816_CRAP	tr|Q2G0D6|Q2G0D6_STAA8
433	1	2020-11-12_SA_spike_uniprot_proteome_UP000008816_CRAP	tr|Q2G0F3|Q2G0F3_STAA8
357	1	2020-11-12_SA_spike_uniprot_proteome_UP000008816_CRAP	tr|Q2G0R1|Q2G0R1_STAA8
469	1	2020-11-12_SA_spike_uniprot_proteome_UP000008816_CRAP	tr|Q2G0R3|Q2G0R3_STAA8
388	1	2020-11-12_SA_spike_uniprot_proteome_UP000008816_CRAP	tr|Q2G2U0|Q2G2U0_STAA8
495	1	2020-11-12_SA_spike_uniprot_proteome_UP000008816_CRAP	sp|P68805|MSCL_STAA8
458	1	2020-11-12_SA_spike_uniprot_proteome_UP000008816_CRAP	sp|Q2FW79|Y2425_STAA8
365	1	2020-11-12_SA_spike_uniprot_proteome_UP000008816_CRAP	sp|Q2FX09|VRAR_STAA8
11	2	2020-11-12_SA_spike_uniprot_proteome_UP000008816_CRAP	sp|Q2FYH5|DING_STAA8
361	1	2020-11-12_SA_spike_uniprot_proteome_UP000008816_CRAP	sp|Q2FYS5|PARE_STAA8
391	1	2020-11-12_SA_spike_uniprot_proteome_UP000008816_CRAP	sp|Q2FZ31|TRMFO_STAA8
430	1	2020-11-12_SA_spike_uniprot_proteome_UP000008816_CRAP	sp|Q2FZ55|PLSX_STAA8
428	1	2020-11-12_SA_spike_uniprot_proteome_UP000008816_CRAP	sp|Q2FZP4|RF3_STAA8
384	1	2020-11-12_SA_spike_uniprot_proteome_UP000008816_CRAP	sp|Q2G2F3|TRAP_STAA8
408	1	2020-11-12_SA_spike_uniprot_proteome_UP000008816_CRAP	tr|Q2FV30|Q2FV30_STAA8
325	1	2020-11-12_SA_spike_uniprot_proteome_UP000008816_CRAP	tr|Q2FVG5|Q2FVG5_STAA8
434	1	2020-11-12_SA_spike_uniprot_proteome_UP000008816_CRAP	tr|Q2FWM4|Q2FWM4_STAA8
297	1	2020-11-12_SA_spike_uniprot_proteome_UP000008816_CRAP	tr|Q2FWW3|Q2FWW3_STAA8
337	1	2020-11-12_SA_spike_uniprot_proteome_UP000008816_CRAP	tr|Q2FYK7|Q2FYK7_STAA8
375	1	2020-11-12_SA_spike_uniprot_proteome_UP000008816_CRAP	tr|Q2FYV3|Q2FYV3_STAA8
310	1	2020-11-12_SA_spike_uniprot_proteome_UP000008816_CRAP	tr|Q2G0L8|Q2G0L8_STAA8
464	1	2020-11-12_SA_spike_uniprot_proteome_UP000008816_CRAP	tr|Q2G2S7|Q2G2S7_STAA8
308	1	2020-11-12_SA_spike_uniprot_proteome_UP000008816_CRAP	sp|Q2FVZ4|FEMX_STAA8
303	1	2020-11-12_SA_spike_uniprot_proteome_UP000008816_CRAP	sp|Q2FWJ3|RSBW_STAA8
296	1	2020-11-12_SA_spike_uniprot_proteome_UP000008816_CRAP	sp|Q2FXP9|IF3_STAA8
331	1	2020-11-12_SA_spike_uniprot_proteome_UP000008816_CRAP	sp|Q2FXR3|HEM2_STAA8
362	1	2020-11-12_SA_spike_uniprot_proteome_UP000008816_CRAP	sp|Q2FXT1|OBG_STAA8
322	1	2020-11-12_SA_spike_uniprot_proteome_UP000008816_CRAP	sp|Q2FXY7|LEPA_STAA8
398	1	2020-11-12_SA_spike_uniprot_proteome_UP000008816_CRAP	sp|Q2FXZ7|RS21_STAA8
256	1	2020-11-12_SA_spike_uniprot_proteome_UP000008816_CRAP	sp|Q2FY34|GCSPA_STAA8
389	1	2020-11-12_SA_spike_uniprot_proteome_UP000008816_CRAP	sp|Q2FYR1|FEMB_STAA8
350	1	2020-11-12_SA_spike_uniprot_proteome_UP000008816_CRAP	sp|Q2FYR2|FEMA_STAA8
292	1	2020-11-12_SA_spike_uniprot_proteome_UP000008816_CRAP	sp|Q2FZ86|SEPF_STAA8
368	1	2020-11-12_SA_spike_uniprot_proteome_UP000008816_CRAP	sp|Q2G069|MURB_STAA8
413	1	2020-11-12_SA_spike_uniprot_proteome_UP000008816_CRAP	sp|Q2G1C2|TARK_STAA8
421	1	2020-11-12_SA_spike_uniprot_proteome_UP000008816_CRAP	sp|Q2G2U6|WALR_STAA8
397	1	2020-11-12_SA_spike_uniprot_proteome_UP000008816_CRAP	tr|Q2FVT8|Q2FVT8_STAA8
423	1	2020-11-12_SA_spike_uniprot_proteome_UP000008816_CRAP	tr|Q2FWB5|Q2FWB5_STAA8
363	1	2020-11-12_SA_spike_uniprot_proteome_UP000008816_CRAP	tr|Q2FWH4|Q2FWH4_STAA8
329	1	2020-11-12_SA_spike_uniprot_proteome_UP000008816_CRAP	tr|Q2FX98|Q2FX98_STAA8
312	1	2020-11-12_SA_spike_uniprot_proteome_UP000008816_CRAP	tr|Q2FXD0|Q2FXD0_STAA8
301	1	2020-11-12_SA_spike_uniprot_proteome_UP000008816_CRAP	tr|Q2FXI5|Q2FXI5_STAA8
349	1	2020-11-12_SA_spike_uniprot_proteome_UP000008816_CRAP	tr|Q2FXP2|Q2FXP2_STAA8
490	1	2020-11-12_SA_spike_uniprot_proteome_UP000008816_CRAP	tr|Q2FZC2|Q2FZC2_STAA8
309	1	2020-11-12_SA_spike_uniprot_proteome_UP000008816_CRAP	tr|Q2FZH7|Q2FZH7_STAA8
406	1	2020-11-12_SA_spike_uniprot_proteome_UP000008816_CRAP	tr|Q2FZQ7|Q2FZQ7_STAA8
318	1	2020-11-12_SA_spike_uniprot_proteome_UP000008816_CRAP	tr|Q2G248|Q2G248_STAA8
324	1	2020-11-12_SA_spike_uniprot_proteome_UP000008816_CRAP	sp|P0A0J0|SIGA_STAA8
352	1	2020-11-12_SA_spike_uniprot_proteome_UP000008816_CRAP	sp|Q2FW13|RL16_STAA8
382	1	2020-11-12_SA_spike_uniprot_proteome_UP000008816_CRAP	sp|Q2FW15|RS17_STAA8
275	1	2020-11-12_SA_spike_uniprot_proteome_UP000008816_CRAP	sp|Q2FYN2|CSPA_STAA8
328	1	2020-11-12_SA_spike_uniprot_proteome_UP000008816_CRAP	sp|Q2FZ66|RLMN_STAA8
317	1	2020-11-12_SA_spike_uniprot_proteome_UP000008816_CRAP	sp|Q2G036|CLPP_STAA8
377	1	2020-11-12_SA_spike_uniprot_proteome_UP000008816_CRAP	sp|Q2G0J1|CHDC_STAA8
239	1	2020-11-12_SA_spike_uniprot_proteome_UP000008816_CRAP	sp|Q2G0P2|NUSG_STAA8
283	1	2020-11-12_SA_spike_uniprot_proteome_UP000008816_CRAP	sp|Q2G236|NADE_STAA8
326	1	2020-11-12_SA_spike_uniprot_proteome_UP000008816_CRAP	sp|Q2G2G7|Y1054_STAA8
327	1	2020-11-12_SA_spike_uniprot_proteome_UP000008816_CRAP	sp|Q2G2M6|SYC_STAA8
414	1	2020-11-12_SA_spike_uniprot_proteome_UP000008816_CRAP	tr|Q2FZC8|Q2FZC8_STAA8
287	1	2020-11-12_SA_spike_uniprot_proteome_UP000008816_CRAP	tr|Q2G000|Q2G000_STAA8
302	1	2020-11-12_SA_spike_uniprot_proteome_UP000008816_CRAP	tr|Q2G0S7|Q2G0S7_STAA8
153	2	2020-11-12_SA_spike_uniprot_proteome_UP000008816_CRAP	tr|Q2G170|Q2G170_STAA8
334	1	2020-11-12_SA_spike_uniprot_proteome_UP000008816_CRAP	tr|Q2G280|Q2G280_STAA8
371	1	2020-11-12_SA_spike_uniprot_proteome_UP000008816_CRAP	tr|Q2G2E5|Q2G2E5_STAA8
273	1	2020-11-12_SA_spike_uniprot_proteome_UP000008816_CRAP	sp|Q2FUX3|ISAB_STAA8
267	1	2020-11-12_SA_spike_uniprot_proteome_UP000008816_CRAP	sp|Q2FW14|RL29_STAA8
339	1	2020-11-12_SA_spike_uniprot_proteome_UP000008816_CRAP	sp|Q2FW17|RL24_STAA8
354	1	2020-11-12_SA_spike_uniprot_proteome_UP000008816_CRAP	sp|Q2FWF5|FABZ_STAA8
290	1	2020-11-12_SA_spike_uniprot_proteome_UP000008816_CRAP	sp|Q2FWH5|CSHA_STAA8
386	1	2020-11-12_SA_spike_uniprot_proteome_UP000008816_CRAP	sp|Q2FWX8|Y2143_STAA8
225	1	2020-11-12_SA_spike_uniprot_proteome_UP000008816_CRAP	sp|Q2FXY6|RS20_STAA8
245	1	2020-11-12_SA_spike_uniprot_proteome_UP000008816_CRAP	sp|Q2FZ45|RS16_STAA8
340	1	2020-11-12_SA_spike_uniprot_proteome_UP000008816_CRAP	sp|Q2G035|Y792_STAA8
305	1	2020-11-12_SA_spike_uniprot_proteome_UP000008816_CRAP	sp|Q2G2F8|ATPF_STAA8
366	1	2020-11-12_SA_spike_uniprot_proteome_UP000008816_CRAP	tr|Q2FV86|Q2FV86_STAA8
282	1	2020-11-12_SA_spike_uniprot_proteome_UP000008816_CRAP	tr|Q2FVQ0|Q2FVQ0_STAA8
289	1	2020-11-12_SA_spike_uniprot_proteome_UP000008816_CRAP	tr|Q2FXT8|Q2FXT8_STAA8
295	1	2020-11-12_SA_spike_uniprot_proteome_UP000008816_CRAP	tr|Q2FXV2|Q2FXV2_STAA8
344	1	2020-11-12_SA_spike_uniprot_proteome_UP000008816_CRAP	tr|Q2FY43|Q2FY43_STAA8
244	1	2020-11-12_SA_spike_uniprot_proteome_UP000008816_CRAP	tr|Q2FY52|Q2FY52_STAA8
419	1	2020-11-12_SA_spike_uniprot_proteome_UP000008816_CRAP	tr|Q2FYT7|Q2FYT7_STAA8
247	1	2020-11-12_SA_spike_uniprot_proteome_UP000008816_CRAP	tr|Q2FZ54|Q2FZ54_STAA8
300	1	2020-11-12_SA_spike_uniprot_proteome_UP000008816_CRAP	tr|Q2G112|Q2G112_STAA8
294	1	2020-11-12_SA_spike_uniprot_proteome_UP000008816_CRAP	sp|Q2FXM7|ACCA_STAA8
254	1	2020-11-12_SA_spike_uniprot_proteome_UP000008816_CRAP	sp|Q2FZK0|QOX1_STAA8
330	1	2020-11-12_SA_spike_uniprot_proteome_UP000008816_CRAP	sp|Q2G045|HPRK_STAA8
346	1	2020-11-12_SA_spike_uniprot_proteome_UP000008816_CRAP	sp|Q2G0L1|GCH4_STAA8
293	1	2020-11-12_SA_spike_uniprot_proteome_UP000008816_CRAP	sp|Q2G2U1|SAES_STAA8
241	1	2020-11-12_SA_spike_uniprot_proteome_UP000008816_CRAP	tr|Q2FWE9|Q2FWE9_STAA8
306	1	2020-11-12_SA_spike_uniprot_proteome_UP000008816_CRAP	tr|Q2FXN4|Q2FXN4_STAA8
272	1	2020-11-12_SA_spike_uniprot_proteome_UP000008816_CRAP	tr|Q2FY54|Q2FY54_STAA8
214	1	2020-11-12_SA_spike_uniprot_proteome_UP000008816_CRAP	tr|Q2FYM3|Q2FYM3_STAA8
338	1	2020-11-12_SA_spike_uniprot_proteome_UP000008816_CRAP	tr|Q2FYV7|Q2FYV7_STAA8
274	1	2020-11-12_SA_spike_uniprot_proteome_UP000008816_CRAP	tr|Q2FZD8|Q2FZD8_STAA8
304	1	2020-11-12_SA_spike_uniprot_proteome_UP000008816_CRAP	tr|Q2FZT7|Q2FZT7_STAA8
222	1	2020-11-12_SA_spike_uniprot_proteome_UP000008816_CRAP	tr|Q2G0S2|Q2G0S2_STAA8
266	1	2020-11-12_SA_spike_uniprot_proteome_UP000008816_CRAP	tr|Q2G220|Q2G220_STAA8
252	1	2020-11-12_SA_spike_uniprot_proteome_UP000008816_CRAP	sp|Q2FW96|MTLD_STAA8
276	1	2020-11-12_SA_spike_uniprot_proteome_UP000008816_CRAP	sp|Q2FWE0|RF1_STAA8
248	1	2020-11-12_SA_spike_uniprot_proteome_UP000008816_CRAP	sp|Q2FWE7|ATPD_STAA8
193	1	2020-11-12_SA_spike_uniprot_proteome_UP000008816_CRAP	sp|Q2FXA0|Y1977_STAA8
224	1	2020-11-12_SA_spike_uniprot_proteome_UP000008816_CRAP	sp|Q2FXT0|RL27_STAA8
286	1	2020-11-12_SA_spike_uniprot_proteome_UP000008816_CRAP	sp|Q2FY35|GCSPB_STAA8
359	1	2020-11-12_SA_spike_uniprot_proteome_UP000008816_CRAP	sp|Q2FY41|EFP_STAA8
246	1	2020-11-12_SA_spike_uniprot_proteome_UP000008816_CRAP	sp|Q2FZW3|DLTD_STAA8
170	2	2020-11-12_SA_spike_uniprot_proteome_UP000008816_CRAP	sp|Q2G2C4|TARI2_STAA8
333	1	2020-11-12_SA_spike_uniprot_proteome_UP000008816_CRAP	tr|Q2FWW9|Q2FWW9_STAA8
271	1	2020-11-12_SA_spike_uniprot_proteome_UP000008816_CRAP	tr|Q2FWX1|Q2FWX1_STAA8
343	1	2020-11-12_SA_spike_uniprot_proteome_UP000008816_CRAP	tr|Q2FXJ7|Q2FXJ7_STAA8
264	1	2020-11-12_SA_spike_uniprot_proteome_UP000008816_CRAP	tr|Q2FYF3|Q2FYF3_STAA8
177	1	2020-11-12_SA_spike_uniprot_proteome_UP000008816_CRAP	sp|Q2FXQ7|CLPX_STAA8
285	1	2020-11-12_SA_spike_uniprot_proteome_UP000008816_CRAP	sp|Q2FZ22|PYRH_STAA8
280	1	2020-11-12_SA_spike_uniprot_proteome_UP000008816_CRAP	sp|Q2FZX0|NAGD_STAA8
232	1	2020-11-12_SA_spike_uniprot_proteome_UP000008816_CRAP	sp|Q2G0B1|MGRA_STAA8
262	1	2020-11-12_SA_spike_uniprot_proteome_UP000008816_CRAP	tr|Q2FWA8|Q2FWA8_STAA8
311	1	2020-11-12_SA_spike_uniprot_proteome_UP000008816_CRAP	tr|Q2FX05|Q2FX05_STAA8
265	1	2020-11-12_SA_spike_uniprot_proteome_UP000008816_CRAP	tr|Q2FXE2|Q2FXE2_STAA8
323	1	2020-11-12_SA_spike_uniprot_proteome_UP000008816_CRAP	tr|Q2FZ46|Q2FZ46_STAA8
278	1	2020-11-12_SA_spike_uniprot_proteome_UP000008816_CRAP	tr|Q2FZG6|Q2FZG6_STAA8
235	1	2020-11-12_SA_spike_uniprot_proteome_UP000008816_CRAP	tr|Q2G0J8|Q2G0J8_STAA8
227	1	2020-11-12_SA_spike_uniprot_proteome_UP000008816_CRAP	tr|Q2G0R0|Q2G0R0_STAA8
191	1	2020-11-12_SA_spike_uniprot_proteome_UP000008816_CRAP	tr|Q2G0Z2|Q2G0Z2_STAA8
263	1	2020-11-12_SA_spike_uniprot_proteome_UP000008816_CRAP	tr|Q2G105|Q2G105_STAA8
316	1	2020-11-12_SA_spike_uniprot_proteome_UP000008816_CRAP	tr|Q2G1W0|Q2G1W0_STAA8
298	1	2020-11-12_SA_spike_uniprot_proteome_UP000008816_CRAP	tr|Q2G274|Q2G274_STAA8
268	1	2020-11-12_SA_spike_uniprot_proteome_UP000008816_CRAP	sp|Q2FXJ5|SYY_STAA8
249	1	2020-11-12_SA_spike_uniprot_proteome_UP000008816_CRAP	sp|Q2FYI5|GPSB_STAA8
279	1	2020-11-12_SA_spike_uniprot_proteome_UP000008816_CRAP	sp|Q2FYZ5|GLPK_STAA8
257	1	2020-11-12_SA_spike_uniprot_proteome_UP000008816_CRAP	sp|Q2G124|THLA_STAA8
281	1	2020-11-12_SA_spike_uniprot_proteome_UP000008816_CRAP	tr|Q2FWD4|Q2FWD4_STAA8
240	1	2020-11-12_SA_spike_uniprot_proteome_UP000008816_CRAP	tr|Q2FXN9|Q2FXN9_STAA8
209	1	2020-11-12_SA_spike_uniprot_proteome_UP000008816_CRAP	tr|Q2FYP2|Q2FYP2_STAA8
321	1	2020-11-12_SA_spike_uniprot_proteome_UP000008816_CRAP	tr|Q2G1B7|Q2G1B7_STAA8
202	1	2020-11-12_SA_spike_uniprot_proteome_UP000008816_CRAP	sp|Q2FW39|RS9_STAA8
220	1	2020-11-12_SA_spike_uniprot_proteome_UP000008816_CRAP	sp|Q2FXM6|ACCD_STAA8
229	1	2020-11-12_SA_spike_uniprot_proteome_UP000008816_CRAP	sp|Q2FYM7|TELL_STAA8
314	1	2020-11-12_SA_spike_uniprot_proteome_UP000008816_CRAP	sp|Q2FZ72|CARB_STAA8
169	2	2020-11-12_SA_spike_uniprot_proteome_UP000008816_CRAP	tr|Q2FVK3|Q2FVK3_STAA8
335	1	2020-11-12_SA_spike_uniprot_proteome_UP000008816_CRAP	tr|Q2FW64|Q2FW64_STAA8
180	1	2020-11-12_SA_spike_uniprot_proteome_UP000008816_CRAP	tr|Q2G235|Q2G235_STAA8
213	2	2020-11-12_SA_spike_uniprot_proteome_UP000008816_CRAP	sp|Q2FXV1|Y1730_STAA8
217	1	2020-11-12_SA_spike_uniprot_proteome_UP000008816_CRAP	sp|Q2G0D0|Y675_STAA8
238	1	2020-11-12_SA_spike_uniprot_proteome_UP000008816_CRAP	tr|Q2FVV8|Q2FVV8_STAA8
231	1	2020-11-12_SA_spike_uniprot_proteome_UP000008816_CRAP	tr|Q2FXH8|Q2FXH8_STAA8
261	1	2020-11-12_SA_spike_uniprot_proteome_UP000008816_CRAP	tr|Q2FYS9|Q2FYS9_STAA8
251	1	2020-11-12_SA_spike_uniprot_proteome_UP000008816_CRAP	tr|Q2G1W5|Q2G1W5_STAA8
199	1	2020-11-12_SA_spike_uniprot_proteome_UP000008816_CRAP	sp|P0A088|MSRB_STAA8
259	1	2020-11-12_SA_spike_uniprot_proteome_UP000008816_CRAP	sp|Q2FYG0|DER_STAA8
221	1	2020-11-12_SA_spike_uniprot_proteome_UP000008816_CRAP	sp|Q2FZS0|FABH_STAA8
189	1	2020-11-12_SA_spike_uniprot_proteome_UP000008816_CRAP	sp|Q2G0T4|Y444_STAA8
269	1	2020-11-12_SA_spike_uniprot_proteome_UP000008816_CRAP	tr|Q2FWB8|Q2FWB8_STAA8
132	1	2020-11-12_SA_spike_uniprot_proteome_UP000008816_CRAP	tr|Q2FXM1|Q2FXM1_STAA8
230	1	2020-11-12_SA_spike_uniprot_proteome_UP000008816_CRAP	tr|Q2FZ36|Q2FZ36_STAA8
205	1	2020-11-12_SA_spike_uniprot_proteome_UP000008816_CRAP	sp|P0A0G2|RL30_STAA8
211	1	2020-11-12_SA_spike_uniprot_proteome_UP000008816_CRAP	sp|Q2FVW4|Y2577_STAA8
201	1	2020-11-12_SA_spike_uniprot_proteome_UP000008816_CRAP	sp|Q2FXV9|SYA_STAA8
215	1	2020-11-12_SA_spike_uniprot_proteome_UP000008816_CRAP	sp|Q2G1B9|TARJ1_STAA8
299	1	2020-11-12_SA_spike_uniprot_proteome_UP000008816_CRAP	sp|Q2G1W2|PCKA_STAA8
243	1	2020-11-12_SA_spike_uniprot_proteome_UP000008816_CRAP	tr|Q2FYI0|Q2FYI0_STAA8
218	1	2020-11-12_SA_spike_uniprot_proteome_UP000008816_CRAP	tr|Q2G077|Q2G077_STAA8
270	1	2020-11-12_SA_spike_uniprot_proteome_UP000008816_CRAP	tr|Q2G295|Q2G295_STAA8
66	2	2020-11-12_SA_spike_uniprot_proteome_UP000008816_CRAP	sp|Q2FXB1|LUKDV_STAA8
291	1	2020-11-12_SA_spike_uniprot_proteome_UP000008816_CRAP	sp|Q2FZ42|RL19_STAA8
206	1	2020-11-12_SA_spike_uniprot_proteome_UP000008816_CRAP	sp|Q2FZP9|Y951_STAA8
196	1	2020-11-12_SA_spike_uniprot_proteome_UP000008816_CRAP	sp|Q2G1W4|METK_STAA8
233	1	2020-11-12_SA_spike_uniprot_proteome_UP000008816_CRAP	tr|Q2G0M8|Q2G0M8_STAA8
210	1	2020-11-12_SA_spike_uniprot_proteome_UP000008816_CRAP	sp|O52582|CDR_STAA8
208	1	2020-11-12_SA_spike_uniprot_proteome_UP000008816_CRAP	sp|P0A086|MSRA2_STAA8
157	1	2020-11-12_SA_spike_uniprot_proteome_UP000008816_CRAP	sp|P0A0F4|RL11_STAA8
277	1	2020-11-12_SA_spike_uniprot_proteome_UP000008816_CRAP	sp|Q2FXQ1|RL20_STAA8
186	1	2020-11-12_SA_spike_uniprot_proteome_UP000008816_CRAP	sp|Q2FXR4|GSA1_STAA8
203	1	2020-11-12_SA_spike_uniprot_proteome_UP000008816_CRAP	sp|Q2FZD2|THIO_STAA8
260	1	2020-11-12_SA_spike_uniprot_proteome_UP000008816_CRAP	sp|Q2FZJ6|FOLD_STAA8
288	1	2020-11-12_SA_spike_uniprot_proteome_UP000008816_CRAP	tr|Q2FV14|Q2FV14_STAA8
253	1	2020-11-12_SA_spike_uniprot_proteome_UP000008816_CRAP	tr|Q2FWF4|Q2FWF4_STAA8
212	1	2020-11-12_SA_spike_uniprot_proteome_UP000008816_CRAP	tr|Q2FZG5|Q2FZG5_STAA8
219	1	2020-11-12_SA_spike_uniprot_proteome_UP000008816_CRAP	sp|Q2FWD8|RL31B_STAA8
140	1	2020-11-12_SA_spike_uniprot_proteome_UP000008816_CRAP	sp|Q2FY79|SRRA_STAA8
122	1	2020-11-12_SA_spike_uniprot_proteome_UP000008816_CRAP	sp|Q2G227|DEOB_STAA8
163	1	2020-11-12_SA_spike_uniprot_proteome_UP000008816_CRAP	tr|Q2FVL2|Q2FVL2_STAA8
105	1	2020-11-12_SA_spike_uniprot_proteome_UP000008816_CRAP	tr|Q2FXL3|Q2FXL3_STAA8
190	1	2020-11-12_SA_spike_uniprot_proteome_UP000008816_CRAP	tr|Q2FZL5|Q2FZL5_STAA8
216	1	2020-11-12_SA_spike_uniprot_proteome_UP000008816_CRAP	tr|Q2FZY6|Q2FZY6_STAA8
204	1	2020-11-12_SA_spike_uniprot_proteome_UP000008816_CRAP	tr|Q2G2S8|Q2G2S8_STAA8
197	1	2020-11-12_SA_spike_uniprot_proteome_UP000008816_CRAP	sp|Q2FVV9|FDHL_STAA8
179	1	2020-11-12_SA_spike_uniprot_proteome_UP000008816_CRAP	sp|Q2FW33|RL17_STAA8
178	1	2020-11-12_SA_spike_uniprot_proteome_UP000008816_CRAP	sp|Q2FZ28|HSLU_STAA8
181	1	2020-11-12_SA_spike_uniprot_proteome_UP000008816_CRAP	sp|Q2FZG9|RNJ1_STAA8
136	1	2020-11-12_SA_spike_uniprot_proteome_UP000008816_CRAP	sp|Q2G283|GSA2_STAA8
242	1	2020-11-12_SA_spike_uniprot_proteome_UP000008816_CRAP	sp|Q2G2S0|PUR8_STAA8
226	1	2020-11-12_SA_spike_uniprot_proteome_UP000008816_CRAP	sp|Q2G2T3|RL9_STAA8
255	1	2020-11-12_SA_spike_uniprot_proteome_UP000008816_CRAP	tr|Q2FXE8|Q2FXE8_STAA8
171	1	2020-11-12_SA_spike_uniprot_proteome_UP000008816_CRAP	tr|Q2FXM5|Q2FXM5_STAA8
237	1	2020-11-12_SA_spike_uniprot_proteome_UP000008816_CRAP	tr|Q2FYL0|Q2FYL0_STAA8
158	1	2020-11-12_SA_spike_uniprot_proteome_UP000008816_CRAP	tr|Q2G115|Q2G115_STAA8
108	1	2020-11-12_SA_spike_uniprot_proteome_UP000008816_CRAP	tr|Q2G1M1|Q2G1M1_STAA8
228	1	2020-11-12_SA_spike_uniprot_proteome_UP000008816_CRAP	sp|Q2FZ27|CODY_STAA8
250	1	2020-11-12_SA_spike_uniprot_proteome_UP000008816_CRAP	sp|Q2FZU9|PPI1_STAA8
162	1	2020-11-12_SA_spike_uniprot_proteome_UP000008816_CRAP	tr|Q2FW27|Q2FW27_STAA8
166	1	2020-11-12_SA_spike_uniprot_proteome_UP000008816_CRAP	tr|Q2FX90|Q2FX90_STAA8
129	1	2020-11-12_SA_spike_uniprot_proteome_UP000008816_CRAP	tr|Q2FY53|Q2FY53_STAA8
164	1	2020-11-12_SA_spike_uniprot_proteome_UP000008816_CRAP	tr|Q2G0F2|Q2G0F2_STAA8
187	1	2020-11-12_SA_spike_uniprot_proteome_UP000008816_CRAP	tr|Q2G224|Q2G224_STAA8
133	1	2020-11-12_SA_spike_uniprot_proteome_UP000008816_CRAP	sp|Q2FW31|RS11_STAA8
124	1	2020-11-12_SA_spike_uniprot_proteome_UP000008816_CRAP	sp|Q2FWC1|PDP_STAA8
200	1	2020-11-12_SA_spike_uniprot_proteome_UP000008816_CRAP	sp|Q2FZ37|SUCC_STAA8
185	1	2020-11-12_SA_spike_uniprot_proteome_UP000008816_CRAP	sp|Q2FZJ9|QOX2_STAA8
315	1	2020-11-12_SA_spike_uniprot_proteome_UP000008816_CRAP	sp|Q2FZQ3|FABI_STAA8
161	1	2020-11-12_SA_spike_uniprot_proteome_UP000008816_CRAP	sp|Q2G055|HPF_STAA8
184	1	2020-11-12_SA_spike_uniprot_proteome_UP000008816_CRAP	sp|Q9F0R1|SARR_STAA8
154	1	2020-11-12_SA_spike_uniprot_proteome_UP000008816_CRAP	tr|Q2FV76|Q2FV76_STAA8
146	1	2020-11-12_SA_spike_uniprot_proteome_UP000008816_CRAP	tr|Q2FZ09|Q2FZ09_STAA8
195	1	2020-11-12_SA_spike_uniprot_proteome_UP000008816_CRAP	tr|Q2FZY7|Q2FZY7_STAA8
130	1	2020-11-12_SA_spike_uniprot_proteome_UP000008816_CRAP	tr|Q2G2D2|Q2G2D2_STAA8
223	1	2020-11-12_SA_spike_uniprot_proteome_UP000008816_CRAP	sp|P0A0H0|RS12_STAA8
182	1	2020-11-12_SA_spike_uniprot_proteome_UP000008816_CRAP	sp|Q2FZ19|RNJ2_STAA8
160	1	2020-11-12_SA_spike_uniprot_proteome_UP000008816_CRAP	sp|Q2G2Q0|GYRA_STAA8
150	1	2020-11-12_SA_spike_uniprot_proteome_UP000008816_CRAP	tr|Q2FY40|Q2FY40_STAA8
168	1	2020-11-12_SA_spike_uniprot_proteome_UP000008816_CRAP	sp|Q2FZW6|DLTA_STAA8
149	1	2020-11-12_SA_spike_uniprot_proteome_UP000008816_CRAP	sp|Q2G113|RS6_STAA8
172	1	2020-11-12_SA_spike_uniprot_proteome_UP000008816_CRAP	sp|O05204|AHPF_STAA8
167	1	2020-11-12_SA_spike_uniprot_proteome_UP000008816_CRAP	sp|Q2FW08|RL23_STAA8
173	1	2020-11-12_SA_spike_uniprot_proteome_UP000008816_CRAP	sp|Q2FW10|RS19_STAA8
198	1	2020-11-12_SA_spike_uniprot_proteome_UP000008816_CRAP	sp|Q2FXH2|SYL_STAA8
176	1	2020-11-12_SA_spike_uniprot_proteome_UP000008816_CRAP	sp|Q2FXU5|SYD_STAA8
174	1	2020-11-12_SA_spike_uniprot_proteome_UP000008816_CRAP	sp|Q2FZU1|ASSY_STAA8
165	1	2020-11-12_SA_spike_uniprot_proteome_UP000008816_CRAP	sp|Q2G1Z4|SYP_STAA8
207	1	2020-11-12_SA_spike_uniprot_proteome_UP000008816_CRAP	tr|Q2FW50|Q2FW50_STAA8
107	1	2020-11-12_SA_spike_uniprot_proteome_UP000008816_CRAP	tr|Q2FZR9|Q2FZR9_STAA8
183	1	2020-11-12_SA_spike_uniprot_proteome_UP000008816_CRAP	tr|Q2G1K9|Q2G1K9_STAA8
151	1	2020-11-12_SA_spike_uniprot_proteome_UP000008816_CRAP	sp|Q2FWH3|DDL_STAA8
143	1	2020-11-12_SA_spike_uniprot_proteome_UP000008816_CRAP	sp|Q2FYU7|CATA_STAA8
112	1	2020-11-12_SA_spike_uniprot_proteome_UP000008816_CRAP	tr|Q2FXI0|Q2FXI0_STAA8
175	1	2020-11-12_SA_spike_uniprot_proteome_UP000008816_CRAP	tr|Q2G2P2|Q2G2P2_STAA8
213	1	2020-11-12_SA_spike_uniprot_proteome_UP000008816_CRAP	sp|Q2FZY9|Y845_STAA8
74	1	2020-11-12_SA_spike_uniprot_proteome_UP000008816_CRAP	sp|Q2G247|Y1855_STAA8
194	1	2020-11-12_SA_spike_uniprot_proteome_UP000008816_CRAP	sp|Q2G2U9|SARA_STAA8
139	1	2020-11-12_SA_spike_uniprot_proteome_UP000008816_CRAP	sp|Q2FW81|URTF_STAA8
159	1	2020-11-12_SA_spike_uniprot_proteome_UP000008816_CRAP	sp|Q2FZY3|Y851_STAA8
128	1	2020-11-12_SA_spike_uniprot_proteome_UP000008816_CRAP	sp|Q2G0Y6|GUAA_STAA8
141	1	2020-11-12_SA_spike_uniprot_proteome_UP000008816_CRAP	sp|P0C0V7|GLMM_STAA8
156	1	2020-11-12_SA_spike_uniprot_proteome_UP000008816_CRAP	tr|Q2FXI8|Q2FXI8_STAA8
131	1	2020-11-12_SA_spike_uniprot_proteome_UP000008816_CRAP	tr|Q2G078|Q2G078_STAA8
147	1	2020-11-12_SA_spike_uniprot_proteome_UP000008816_CRAP	sp|P95689|SYS_STAA8
155	1	2020-11-12_SA_spike_uniprot_proteome_UP000008816_CRAP	sp|Q2FUW9|SASF_STAA8
169	1	2020-11-12_SA_spike_uniprot_proteome_UP000008816_CRAP	sp|Q2FVK2|HLGC_STAA8
127	1	2020-11-12_SA_spike_uniprot_proteome_UP000008816_CRAP	sp|Q2FW07|RL4_STAA8
148	1	2020-11-12_SA_spike_uniprot_proteome_UP000008816_CRAP	sp|Q2FXK8|EZRA_STAA8
89	1	2020-11-12_SA_spike_uniprot_proteome_UP000008816_CRAP	sp|Q2FXS8|RL21_STAA8
170	1	2020-11-12_SA_spike_uniprot_proteome_UP000008816_CRAP	sp|Q2G1C0|TARI1_STAA8
91	1	2020-11-12_SA_spike_uniprot_proteome_UP000008816_CRAP	tr|Q2G0M4|Q2G0M4_STAA8
123	1	2020-11-12_SA_spike_uniprot_proteome_UP000008816_CRAP	sp|P0A0J3|SODM1_STAA8
192	1	2020-11-12_SA_spike_uniprot_proteome_UP000008816_CRAP	sp|P48860|RL7_STAA8
109	1	2020-11-12_SA_spike_uniprot_proteome_UP000008816_CRAP	sp|Q2FW06|RL3_STAA8
93	1	2020-11-12_SA_spike_uniprot_proteome_UP000008816_CRAP	sp|P0A0F8|RL15_STAA8
102	1	2020-11-12_SA_spike_uniprot_proteome_UP000008816_CRAP	sp|Q2FW30|RS13_STAA8
126	1	2020-11-12_SA_spike_uniprot_proteome_UP000008816_CRAP	sp|Q2FWY1|PPAC_STAA8
94	1	2020-11-12_SA_spike_uniprot_proteome_UP000008816_CRAP	sp|Q2FZ58|Y1193_STAA8
134	1	2020-11-12_SA_spike_uniprot_proteome_UP000008816_CRAP	sp|Q2G0N9|RL10_STAA8
125	1	2020-11-12_SA_spike_uniprot_proteome_UP000008816_CRAP	sp|Q2G296|FTHS_STAA8
152	1	2020-11-12_SA_spike_uniprot_proteome_UP000008816_CRAP	tr|Q2FY66|Q2FY66_STAA8
121	1	2020-11-12_SA_spike_uniprot_proteome_UP000008816_CRAP	sp|Q2G0M7|HCHA_STAA8
145	1	2020-11-12_SA_spike_uniprot_proteome_UP000008816_CRAP	sp|Q7X2S2|ARCC2_STAA8
137	1	2020-11-12_SA_spike_uniprot_proteome_UP000008816_CRAP	tr|Q2G1U3|Q2G1U3_STAA8
135	1	2020-11-12_SA_spike_uniprot_proteome_UP000008816_CRAP	sp|Q2FW21|RL6_STAA8
96	1	2020-11-12_SA_spike_uniprot_proteome_UP000008816_CRAP	sp|Q2FXM8|PFKA_STAA8
188	1	2020-11-12_SA_spike_uniprot_proteome_UP000008816_CRAP	tr|Q2G2H4|Q2G2H4_STAA8
100	1	2020-11-12_SA_spike_uniprot_proteome_UP000008816_CRAP	sp|P48940|RS7_STAA8
258	1	2020-11-12_SA_spike_uniprot_proteome_UP000008816_CRAP	sp|Q2FW16|RL14_STAA8
142	1	2020-11-12_SA_spike_uniprot_proteome_UP000008816_CRAP	sp|Q2FW22|RL18_STAA8
99	1	2020-11-12_SA_spike_uniprot_proteome_UP000008816_CRAP	sp|Q2FZV7|Y878_STAA8
116	1	2020-11-12_SA_spike_uniprot_proteome_UP000008816_CRAP	sp|O07325|FTSA_STAA8
101	1	2020-11-12_SA_spike_uniprot_proteome_UP000008816_CRAP	sp|Q2G218|LDH1_STAA8
138	1	2020-11-12_SA_spike_uniprot_proteome_UP000008816_CRAP	sp|Q2FWD1|PYRG_STAA8
153	1	2020-11-12_SA_spike_uniprot_proteome_UP000008816_CRAP	sp|Q2FXR8|SYV_STAA8
106	1	2020-11-12_SA_spike_uniprot_proteome_UP000008816_CRAP	sp|Q2FYH6|SYN_STAA8
114	1	2020-11-12_SA_spike_uniprot_proteome_UP000008816_CRAP	sp|Q2FZ20|PNP_STAA8
85	1	2020-11-12_SA_spike_uniprot_proteome_UP000008816_CRAP	sp|Q2G0Q1|PDXS_STAA8
144	1	2020-11-12_SA_spike_uniprot_proteome_UP000008816_CRAP	sp|Q2FVK5|SBI_STAA8
111	1	2020-11-12_SA_spike_uniprot_proteome_UP000008816_CRAP	sp|Q2FW23|RS5_STAA8
115	1	2020-11-12_SA_spike_uniprot_proteome_UP000008816_CRAP	tr|Q2FWA0|Q2FWA0_STAA8
120	1	2020-11-12_SA_spike_uniprot_proteome_UP000008816_CRAP	sp|Q2FYZ4|GLPD_STAA8
72	1	2020-11-12_SA_spike_uniprot_proteome_UP000008816_CRAP	sp|Q2G1Y5|LDH2_STAA8
54	1	2020-11-12_SA_spike_uniprot_proteome_UP000008816_CRAP	sp|Q2FW11|RL22_STAA8
104	1	2020-11-12_SA_spike_uniprot_proteome_UP000008816_CRAP	sp|Q2G0P5|CLPC_STAA8
113	1	2020-11-12_SA_spike_uniprot_proteome_UP000008816_CRAP	sp|Q2FW20|RS8_STAA8
79	1	2020-11-12_SA_spike_uniprot_proteome_UP000008816_CRAP	sp|Q2FW32|RPOA_STAA8
110	1	2020-11-12_SA_spike_uniprot_proteome_UP000008816_CRAP	tr|Q2FZH5|Q2FZH5_STAA8
82	1	2020-11-12_SA_spike_uniprot_proteome_UP000008816_CRAP	tr|Q2G1R9|Q2G1R9_STAA8
92	1	2020-11-12_SA_spike_uniprot_proteome_UP000008816_CRAP	sp|P0A0B7|AHPC_STAA8
103	1	2020-11-12_SA_spike_uniprot_proteome_UP000008816_CRAP	sp|Q2FWE5|GLYA_STAA8
88	1	2020-11-12_SA_spike_uniprot_proteome_UP000008816_CRAP	tr|Q2G041|Q2G041_STAA8
87	1	2020-11-12_SA_spike_uniprot_proteome_UP000008816_CRAP	sp|P60430|RL2_STAA8
97	1	2020-11-12_SA_spike_uniprot_proteome_UP000008816_CRAP	tr|Q2FXJ6|Q2FXJ6_STAA8
46	1	2020-11-12_SA_spike_uniprot_proteome_UP000008816_CRAP	sp|Q2G222|Y2979_STAA8
76	1	2020-11-12_SA_spike_uniprot_proteome_UP000008816_CRAP	sp|Q2FWZ8|FTN_STAA8
61	1	2020-11-12_SA_spike_uniprot_proteome_UP000008816_CRAP	sp|Q2FXZ9|Y1676_STAA8
117	1	2020-11-12_SA_spike_uniprot_proteome_UP000008816_CRAP	sp|Q2FZ82|SYI_STAA8
83	1	2020-11-12_SA_spike_uniprot_proteome_UP000008816_CRAP	tr|Q2G029|Q2G029_STAA8
95	1	2020-11-12_SA_spike_uniprot_proteome_UP000008816_CRAP	sp|Q2G0F8|SYR_STAA8
118	1	2020-11-12_SA_spike_uniprot_proteome_UP000008816_CRAP	tr|Q2G1H9|Q2G1H9_STAA8
80	1	2020-11-12_SA_spike_uniprot_proteome_UP000008816_CRAP	sp|Q2G0Q3|SYK_STAA8
30	1	2020-11-12_SA_spike_uniprot_proteome_UP000008816_CRAP	sp|Q2G2J2|SSAA2_STAA8
67	1	2020-11-12_SA_spike_uniprot_proteome_UP000008816_CRAP	tr|Q2FZ53|Q2FZ53_STAA8
90	1	2020-11-12_SA_spike_uniprot_proteome_UP000008816_CRAP	sp|Q2FWE6|UPP_STAA8
78	1	2020-11-12_SA_spike_uniprot_proteome_UP000008816_CRAP	sp|Q2FXH9|PEPVL_STAA8
64	1	2020-11-12_SA_spike_uniprot_proteome_UP000008816_CRAP	tr|Q2G0S0|Q2G0S0_STAA8
71	1	2020-11-12_SA_spike_uniprot_proteome_UP000008816_CRAP	sp|Q2FYJ6|EBH_STAA8
86	1	2020-11-12_SA_spike_uniprot_proteome_UP000008816_CRAP	sp|Q2FXP7|SYT_STAA8
81	1	2020-11-12_SA_spike_uniprot_proteome_UP000008816_CRAP	sp|Q2G241|SYE_STAA8
68	1	2020-11-12_SA_spike_uniprot_proteome_UP000008816_CRAP	sp|Q2FWD6|ALDH_STAA8
65	1	2020-11-12_SA_spike_uniprot_proteome_UP000008816_CRAP	tr|Q2G1Y6|Q2G1Y6_STAA8
52	1	2020-11-12_SA_spike_uniprot_proteome_UP000008816_CRAP	sp|Q2FWN4|CH60_STAA8
73	1	2020-11-12_SA_spike_uniprot_proteome_UP000008816_CRAP	sp|Q2G093|LTAS_STAA8
53	1	2020-11-12_SA_spike_uniprot_proteome_UP000008816_CRAP	sp|Q2FV17|ALF1_STAA8
69	1	2020-11-12_SA_spike_uniprot_proteome_UP000008816_CRAP	sp|Q2FW38|RL13_STAA8
75	1	2020-11-12_SA_spike_uniprot_proteome_UP000008816_CRAP	sp|Q2FWE8|ATPA_STAA8
66	1	2020-11-12_SA_spike_uniprot_proteome_UP000008816_CRAP	sp|Q2FVK1|HLGB_STAA8
77	1	2020-11-12_SA_spike_uniprot_proteome_UP000008816_CRAP	sp|Q2FXK6|RS4_STAA8
98	1	2020-11-12_SA_spike_uniprot_proteome_UP000008816_CRAP	sp|Q2FW12|RS3_STAA8
58	1	2020-11-12_SA_spike_uniprot_proteome_UP000008816_CRAP	sp|Q2FWY9|GATA_STAA8
56	1	2020-11-12_SA_spike_uniprot_proteome_UP000008816_CRAP	tr|Q2FW49|Q2FW49_STAA8
50	1	2020-11-12_SA_spike_uniprot_proteome_UP000008816_CRAP	tr|Q2FYF9|Q2FYF9_STAA8
70	1	2020-11-12_SA_spike_uniprot_proteome_UP000008816_CRAP	sp|O06446|SECA1_STAA8
119	1	2020-11-12_SA_spike_uniprot_proteome_UP000008816_CRAP	tr|Q2G2G0|Q2G2G0_STAA8
57	1	2020-11-12_SA_spike_uniprot_proteome_UP000008816_CRAP	sp|Q2G0Y7|IMDH_STAA8
51	1	2020-11-12_SA_spike_uniprot_proteome_UP000008816_CRAP	tr|Q2G0J0|Q2G0J0_STAA8
63	1	2020-11-12_SA_spike_uniprot_proteome_UP000008816_CRAP	tr|Q2G2C1|Q2G2C1_STAA8
84	1	2020-11-12_SA_spike_uniprot_proteome_UP000008816_CRAP	sp|Q2FY08|SYG_STAA8
62	1	2020-11-12_SA_spike_uniprot_proteome_UP000008816_CRAP	tr|Q2FY60|Q2FY60_STAA8
38	1	2020-11-12_SA_spike_uniprot_proteome_UP000008816_CRAP	sp|Q2FZT4|Y906_STAA8
60	1	2020-11-12_SA_spike_uniprot_proteome_UP000008816_CRAP	sp|Q2G0P0|RL1_STAA8
35	1	2020-11-12_SA_spike_uniprot_proteome_UP000008816_CRAP	sp|Q2G030|TPIS_STAA8
55	1	2020-11-12_SA_spike_uniprot_proteome_UP000008816_CRAP	sp|Q2G2D0|IF2_STAA8
22	1	2020-11-12_SA_spike_uniprot_proteome_UP000008816_CRAP	sp|Q2FZ89|FTSZ_STAA8
39	1	2020-11-12_SA_spike_uniprot_proteome_UP000008816_CRAP	sp|Q2FXL6|Y1819_STAA8
42	1	2020-11-12_SA_spike_uniprot_proteome_UP000008816_CRAP	sp|Q2G155|LIP2_STAA8
43	1	2020-11-12_SA_spike_uniprot_proteome_UP000008816_CRAP	tr|Q2FYY6|Q2FYY6_STAA8
33	1	2020-11-12_SA_spike_uniprot_proteome_UP000008816_CRAP	sp|Q2FW66|ASP23_STAA8
40	1	2020-11-12_SA_spike_uniprot_proteome_UP000008816_CRAP	sp|Q2FXL5|ACKA_STAA8
45	1	2020-11-12_SA_spike_uniprot_proteome_UP000008816_CRAP	sp|Q2FZ25|RS2_STAA8
47	1	2020-11-12_SA_spike_uniprot_proteome_UP000008816_CRAP	sp|Q2FWZ0|GATB_STAA8
49	1	2020-11-12_SA_spike_uniprot_proteome_UP000008816_CRAP	sp|Q2G2S6|PRSA_STAA8
28	1	2020-11-12_SA_spike_uniprot_proteome_UP000008816_CRAP	sp|Q2G0G1|ADH_STAA8
26	1	2020-11-12_SA_spike_uniprot_proteome_UP000008816_CRAP	tr|Q2G0Q8|Q2G0Q8_STAA8
48	1	2020-11-12_SA_spike_uniprot_proteome_UP000008816_CRAP	sp|Q2FUX7|ARCA_STAA8
41	1	2020-11-12_SA_spike_uniprot_proteome_UP000008816_CRAP	tr|Q2FUX8|Q2FUX8_STAA8
23	1	2020-11-12_SA_spike_uniprot_proteome_UP000008816_CRAP	tr|Q2FZG4|Q2FZG4_STAA8
32	1	2020-11-12_SA_spike_uniprot_proteome_UP000008816_CRAP	sp|Q2FWF0|ATPB_STAA8
27	1	2020-11-12_SA_spike_uniprot_proteome_UP000008816_CRAP	sp|Q2FZU0|G6PI_STAA8
36	1	2020-11-12_SA_spike_uniprot_proteome_UP000008816_CRAP	sp|Q2G1X0|HLA_STAA8
29	1	2020-11-12_SA_spike_uniprot_proteome_UP000008816_CRAP	sp|Q2FW18|RL5_STAA8
34	1	2020-11-12_SA_spike_uniprot_proteome_UP000008816_CRAP	sp|Q2FWP0|LUKL1_STAA8
37	1	2020-11-12_SA_spike_uniprot_proteome_UP000008816_CRAP	sp|Q2FXQ6|TIG_STAA8
44	1	2020-11-12_SA_spike_uniprot_proteome_UP000008816_CRAP	sp|P47768|RPOB_STAA8
19	1	2020-11-12_SA_spike_uniprot_proteome_UP000008816_CRAP	tr|Q2FYT8|Q2FYT8_STAA8
25	1	2020-11-12_SA_spike_uniprot_proteome_UP000008816_CRAP	sp|Q2FZ23|EFTS_STAA8
59	1	2020-11-12_SA_spike_uniprot_proteome_UP000008816_CRAP	tr|Q2FWW1|Q2FWW1_STAA8
31	1	2020-11-12_SA_spike_uniprot_proteome_UP000008816_CRAP	tr|Q2G2A4|Q2G2A4_STAA8
24	1	2020-11-12_SA_spike_uniprot_proteome_UP000008816_CRAP	tr|Q2FWD3|Q2FWD3_STAA8
18	1	2020-11-12_SA_spike_uniprot_proteome_UP000008816_CRAP	sp|Q2G031|PGK_STAA8
20	1	2020-11-12_SA_spike_uniprot_proteome_UP000008816_CRAP	sp|Q2FXZ2|DNAK_STAA8
13	1	2020-11-12_SA_spike_uniprot_proteome_UP000008816_CRAP	tr|Q2FYG2|Q2FYG2_STAA8
17	1	2020-11-12_SA_spike_uniprot_proteome_UP000008816_CRAP	tr|Q2G2A3|Q2G2A3_STAA8
21	1	2020-11-12_SA_spike_uniprot_proteome_UP000008816_CRAP	sp|Q2G0N5|RPOC_STAA8
14	1	2020-11-12_SA_spike_uniprot_proteome_UP000008816_CRAP	sp|Q2FZK7|ATL_STAA8
11	1	2020-11-12_SA_spike_uniprot_proteome_UP000008816_CRAP	sp|Q2FV74|CLPL_STAA8
16	1	2020-11-12_SA_spike_uniprot_proteome_UP000008816_CRAP	tr|Q2FV16|Q2FV16_STAA8
12	1	2020-11-12_SA_spike_uniprot_proteome_UP000008816_CRAP	sp|Q2FXM9|KPYK_STAA8
15	1	2020-11-12_SA_spike_uniprot_proteome_UP000008816_CRAP	sp|Q2FWN9|LUKL2_STAA8
7	1	2020-11-12_SA_spike_uniprot_proteome_UP000008816_CRAP	sp|Q2G028|ENO_STAA8
9	1	2020-11-12_SA_spike_uniprot_proteome_UP000008816_CRAP	tr|Q2G2A5|Q2G2A5_STAA8
4	1	2020-11-12_SA_spike_uniprot_proteome_UP000008816_CRAP	sp|Q2FV52|ISAA_STAA8
5	1	2020-11-12_SA_spike_uniprot_proteome_UP000008816_CRAP	sp|Q2G0N1|EFG_STAA8
8	1	2020-11-12_SA_spike_uniprot_proteome_UP000008816_CRAP	sp|Q2G1D8|PFLB_STAA8
3	1	2020-11-12_SA_spike_uniprot_proteome_UP000008816_CRAP	tr|Q2G032|Q2G032_STAA8
1	1	2020-11-12_SA_spike_uniprot_proteome_UP000008816_CRAP	sp|Q2G0N0|EFTU_STAA8
742	1	2020-11-12_SA_spike_uniprot_proteome_UP000008816_CRAP	sp|P02976|SPA_STAA8
5	1	2020-11-12_SA_spike_uniprot_proteome_UP000008816_CRAP	sp|P0DTC2_S1|SPIKE_S1_SARS2
740	1	2020-11-12_SA_spike_uniprot_proteome_UP000008816_CRAP	sp|P14738|FNBA_STAA8
729	1	2020-11-12_SA_spike_uniprot_proteome_UP000008816_CRAP	sp|P60070|RSBV_STAA8
726	1	2020-11-12_SA_spike_uniprot_proteome_UP000008816_CRAP	sp|Q2FVH6|FLP_STAA8
719	1	2020-11-12_SA_spike_uniprot_proteome_UP000008816_CRAP	sp|Q2FVN3|SARZ_STAA8
704	1	2020-11-12_SA_spike_uniprot_proteome_UP000008816_CRAP	sp|Q2FWY8|GATC_STAA8
750	1	2020-11-12_SA_spike_uniprot_proteome_UP000008816_CRAP	sp|Q2FZ32|TOP1_STAA8
766	1	2020-11-12_SA_spike_uniprot_proteome_UP000008816_CRAP	sp|Q2FZ44|RIMM_STAA8
593	1	2020-11-12_SA_spike_uniprot_proteome_UP000008816_CRAP	sp|Q2FZ95|FTSL_STAA8
760	1	2020-11-12_SA_spike_uniprot_proteome_UP000008816_CRAP	sp|Q2FZ98|BSHC_STAA8
661	1	2020-11-12_SA_spike_uniprot_proteome_UP000008816_CRAP	sp|Q2FZK1|QOX3_STAA8
660	1	2020-11-12_SA_spike_uniprot_proteome_UP000008816_CRAP	sp|Q2FZK3|FMTA_STAA8
703	1	2020-11-12_SA_spike_uniprot_proteome_UP000008816_CRAP	sp|Q2G0R8|MFD_STAA8
663	1	2020-11-12_SA_spike_uniprot_proteome_UP000008816_CRAP	sp|Q2G2H7|MNHD1_STAA8
730	1	2020-11-12_SA_spike_uniprot_proteome_UP000008816_CRAP	sp|Q9RQQ0|ICAR_STAA8
765	1	2020-11-12_SA_spike_uniprot_proteome_UP000008816_CRAP	sp|Q9ZNI1|LYTN_STAA8
715	1	2020-11-12_SA_spike_uniprot_proteome_UP000008816_CRAP	tr|Q2FV08|Q2FV08_STAA8
633	1	2020-11-12_SA_spike_uniprot_proteome_UP000008816_CRAP	tr|Q2FV20|Q2FV20_STAA8
764	1	2020-11-12_SA_spike_uniprot_proteome_UP000008816_CRAP	tr|Q2FVC2|Q2FVC2_STAA8
733	1	2020-11-12_SA_spike_uniprot_proteome_UP000008816_CRAP	tr|Q2FVE0|Q2FVE0_STAA8
761	1	2020-11-12_SA_spike_uniprot_proteome_UP000008816_CRAP	tr|Q2FVH1|Q2FVH1_STAA8
700	1	2020-11-12_SA_spike_uniprot_proteome_UP000008816_CRAP	tr|Q2FVL7|Q2FVL7_STAA8
497	1	2020-11-12_SA_spike_uniprot_proteome_UP000008816_CRAP	tr|Q2FW99|Q2FW99_STAA8
552	1	2020-11-12_SA_spike_uniprot_proteome_UP000008816_CRAP	tr|Q2FWC6|Q2FWC6_STAA8
744	1	2020-11-12_SA_spike_uniprot_proteome_UP000008816_CRAP	tr|Q2FWL0|Q2FWL0_STAA8
638	1	2020-11-12_SA_spike_uniprot_proteome_UP000008816_CRAP	tr|Q2FWY2|Q2FWY2_STAA8
718	1	2020-11-12_SA_spike_uniprot_proteome_UP000008816_CRAP	tr|Q2FX10|Q2FX10_STAA8
667	1	2020-11-12_SA_spike_uniprot_proteome_UP000008816_CRAP	tr|Q2FXI4|Q2FXI4_STAA8
758	1	2020-11-12_SA_spike_uniprot_proteome_UP000008816_CRAP	tr|Q2FXN7|Q2FXN7_STAA8
743	1	2020-11-12_SA_spike_uniprot_proteome_UP000008816_CRAP	tr|Q2FXP0|Q2FXP0_STAA8
558	1	2020-11-12_SA_spike_uniprot_proteome_UP000008816_CRAP	tr|Q2FXS4|Q2FXS4_STAA8
623	1	2020-11-12_SA_spike_uniprot_proteome_UP000008816_CRAP	tr|Q2FY21|Q2FY21_STAA8
597	1	2020-11-12_SA_spike_uniprot_proteome_UP000008816_CRAP	tr|Q2FY39|Q2FY39_STAA8
654	1	2020-11-12_SA_spike_uniprot_proteome_UP000008816_CRAP	tr|Q2FYZ6|Q2FYZ6_STAA8
735	1	2020-11-12_SA_spike_uniprot_proteome_UP000008816_CRAP	tr|Q2FZ11|Q2FZ11_STAA8
659	1	2020-11-12_SA_spike_uniprot_proteome_UP000008816_CRAP	tr|Q2FZF3|Q2FZF3_STAA8
736	1	2020-11-12_SA_spike_uniprot_proteome_UP000008816_CRAP	tr|Q2FZR0|Q2FZR0_STAA8
479	1	2020-11-12_SA_spike_uniprot_proteome_UP000008816_CRAP	tr|Q2G010|Q2G010_STAA8
685	1	2020-11-12_SA_spike_uniprot_proteome_UP000008816_CRAP	tr|Q2G088|Q2G088_STAA8
705	1	2020-11-12_SA_spike_uniprot_proteome_UP000008816_CRAP	tr|Q2G0B9|Q2G0B9_STAA8
767	1	2020-11-12_SA_spike_uniprot_proteome_UP000008816_CRAP	tr|Q2G0E9|Q2G0E9_STAA8
709	1	2020-11-12_SA_spike_uniprot_proteome_UP000008816_CRAP	tr|Q2G0G4|Q2G0G4_STAA8
640	1	2020-11-12_SA_spike_uniprot_proteome_UP000008816_CRAP	tr|Q2G0L2|Q2G0L2_STAA8
725	1	2020-11-12_SA_spike_uniprot_proteome_UP000008816_CRAP	tr|Q2G0L6|Q2G0L6_STAA8
509	1	2020-11-12_SA_spike_uniprot_proteome_UP000008816_CRAP	tr|Q2G0U0|Q2G0U0_STAA8
584	1	2020-11-12_SA_spike_uniprot_proteome_UP000008816_CRAP	tr|Q2G0V0|Q2G0V0_STAA8
645	1	2020-11-12_SA_spike_uniprot_proteome_UP000008816_CRAP	tr|Q2G270|Q2G270_STAA8
651	1	2020-11-12_SA_spike_uniprot_proteome_UP000008816_CRAP	tr|Q2G2A1|Q2G2A1_STAA8
713	1	2020-11-12_SA_spike_uniprot_proteome_UP000008816_CRAP	tr|Q2G2G6|Q2G2G6_STAA8
695	1	2020-11-12_SA_spike_uniprot_proteome_UP000008816_CRAP	tr|Q2G2M7|Q2G2M7_STAA8
4	1	2020-11-12_SA_spike_uniprot_proteome_UP000008816_CRAP	sp|P0DTC2_S2|SPIKE_S2_SARS2
633	1	2020-11-12_SA_spike_uniprot_proteome_UP000008816_CRAP	sp|Q2FUQ2|MNME_STAA8
762	1	2020-11-12_SA_spike_uniprot_proteome_UP000008816_CRAP	sp|Q2FVC4|Y2789_STAA8
803	1	2020-11-12_SA_spike_uniprot_proteome_UP000008816_CRAP	sp|Q2FVX9|MOAC_STAA8
734	1	2020-11-12_SA_spike_uniprot_proteome_UP000008816_CRAP	sp|Q2FWH7|KDPD_STAA8
801	1	2020-11-12_SA_spike_uniprot_proteome_UP000008816_CRAP	sp|Q2FWK4|ILVC_STAA8
794	1	2020-11-12_SA_spike_uniprot_proteome_UP000008816_CRAP	sp|Q2FWL2|TSAD_STAA8
687	1	2020-11-12_SA_spike_uniprot_proteome_UP000008816_CRAP	sp|Q2FY55|Y1610_STAA8
688	1	2020-11-12_SA_spike_uniprot_proteome_UP000008816_CRAP	sp|Q2FYH0|AROB_STAA8
579	1	2020-11-12_SA_spike_uniprot_proteome_UP000008816_CRAP	sp|Q2FYM1|ODO1_STAA8
711	1	2020-11-12_SA_spike_uniprot_proteome_UP000008816_CRAP	sp|Q2FZJ3|PUR7_STAA8
773	1	2020-11-12_SA_spike_uniprot_proteome_UP000008816_CRAP	sp|Q2FZT6|ADDB_STAA8
805	1	2020-11-12_SA_spike_uniprot_proteome_UP000008816_CRAP	sp|Q2G012|EMP_STAA8
789	1	2020-11-12_SA_spike_uniprot_proteome_UP000008816_CRAP	sp|Q2G023|SSRP_STAA8
648	1	2020-11-12_SA_spike_uniprot_proteome_UP000008816_CRAP	sp|Q2G026|SECG_STAA8
775	1	2020-11-12_SA_spike_uniprot_proteome_UP000008816_CRAP	sp|Q2G044|LGT_STAA8
799	1	2020-11-12_SA_spike_uniprot_proteome_UP000008816_CRAP	sp|Q2G0T3|RECR_STAA8
766	1	2020-11-12_SA_spike_uniprot_proteome_UP000008816_CRAP	sp|Q2G1X6|QUEC_STAA8
691	1	2020-11-12_SA_spike_uniprot_proteome_UP000008816_CRAP	sp|Q2G2X4|TARB_STAA8
800	1	2020-11-12_SA_spike_uniprot_proteome_UP000008816_CRAP	tr|Q2FUX9|Q2FUX9_STAA8
747	1	2020-11-12_SA_spike_uniprot_proteome_UP000008816_CRAP	tr|Q2FVN9|Q2FVN9_STAA8
729	1	2020-11-12_SA_spike_uniprot_proteome_UP000008816_CRAP	tr|Q2FVQ3|Q2FVQ3_STAA8
577	1	2020-11-12_SA_spike_uniprot_proteome_UP000008816_CRAP	tr|Q2FW92|Q2FW92_STAA8
784	1	2020-11-12_SA_spike_uniprot_proteome_UP000008816_CRAP	tr|Q2FWC9|Q2FWC9_STAA8
792	1	2020-11-12_SA_spike_uniprot_proteome_UP000008816_CRAP	tr|Q2FWN0|Q2FWN0_STAA8
807	1	2020-11-12_SA_spike_uniprot_proteome_UP000008816_CRAP	tr|Q2FXR9|Q2FXR9_STAA8
751	1	2020-11-12_SA_spike_uniprot_proteome_UP000008816_CRAP	tr|Q2FXU8|Q2FXU8_STAA8
742	1	2020-11-12_SA_spike_uniprot_proteome_UP000008816_CRAP	tr|Q2FYH9|Q2FYH9_STAA8
719	1	2020-11-12_SA_spike_uniprot_proteome_UP000008816_CRAP	tr|Q2FZM5|Q2FZM5_STAA8
743	1	2020-11-12_SA_spike_uniprot_proteome_UP000008816_CRAP	tr|Q2FZV0|Q2FZV0_STAA8
672	1	2020-11-12_SA_spike_uniprot_proteome_UP000008816_CRAP	tr|Q2FZW0|Q2FZW0_STAA8
722	1	2020-11-12_SA_spike_uniprot_proteome_UP000008816_CRAP	tr|Q2G025|Q2G025_STAA8
772	1	2020-11-12_SA_spike_uniprot_proteome_UP000008816_CRAP	tr|Q2G091|Q2G091_STAA8
720	1	2020-11-12_SA_spike_uniprot_proteome_UP000008816_CRAP	tr|Q2G0M0|Q2G0M0_STAA8
796	1	2020-11-12_SA_spike_uniprot_proteome_UP000008816_CRAP	tr|Q2G0V3|Q2G0V3_STAA8
750	1	2020-11-12_SA_spike_uniprot_proteome_UP000008816_CRAP	tr|Q2G0Y0|Q2G0Y0_STAA8
637	1	2020-11-12_SA_spike_uniprot_proteome_UP000008816_CRAP	tr|Q2G1T5|Q2G1T5_STAA8
708	1	2020-11-12_SA_spike_uniprot_proteome_UP000008816_CRAP	tr|Q2G204|Q2G204_STAA8
782	1	2020-11-12_SA_spike_uniprot_proteome_UP000008816_CRAP	tr|Q2G299|Q2G299_STAA8
674	1	2020-11-12_SA_spike_uniprot_proteome_UP000008816_CRAP	tr|Q2G2T6|Q2G2T6_STAA8
758	1	2020-11-12_SA_spike_uniprot_proteome_UP000008816_CRAP	sp|Q2FUY1|ARCR_STAA8
714	1	2020-11-12_SA_spike_uniprot_proteome_UP000008816_CRAP	sp|Q2FXW6|URK_STAA8
727	1	2020-11-12_SA_spike_uniprot_proteome_UP000008816_CRAP	sp|Q2FY22|RL332_STAA8
603	1	2020-11-12_SA_spike_uniprot_proteome_UP000008816_CRAP	sp|Q2FYU4|GUAC_STAA8
736	1	2020-11-12_SA_spike_uniprot_proteome_UP000008816_CRAP	sp|Q2FZZ2|METN2_STAA8
658	1	2020-11-12_SA_spike_uniprot_proteome_UP000008816_CRAP	sp|Q2G0B4|UPPP_STAA8
722	1	2020-11-12_SA_spike_uniprot_proteome_UP000008816_CRAP	sp|Q2G0P6|MCSB_STAA8
750	1	2020-11-12_SA_spike_uniprot_proteome_UP000008816_CRAP	sp|Q2G261|SODM2_STAA8
724	1	2020-11-12_SA_spike_uniprot_proteome_UP000008816_CRAP	sp|Q2G2M8|Y2004_STAA8
617	1	2020-11-12_SA_spike_uniprot_proteome_UP000008816_CRAP	tr|Q2FUX5|Q2FUX5_STAA8
757	1	2020-11-12_SA_spike_uniprot_proteome_UP000008816_CRAP	tr|Q2FVH0|Q2FVH0_STAA8
711	1	2020-11-12_SA_spike_uniprot_proteome_UP000008816_CRAP	tr|Q2FVP2|Q2FVP2_STAA8
763	1	2020-11-12_SA_spike_uniprot_proteome_UP000008816_CRAP	tr|Q2FX89|Q2FX89_STAA8
781	1	2020-11-12_SA_spike_uniprot_proteome_UP000008816_CRAP	tr|Q2FXG3|Q2FXG3_STAA8
643	1	2020-11-12_SA_spike_uniprot_proteome_UP000008816_CRAP	tr|Q2FXN3|Q2FXN3_STAA8
513	1	2020-11-12_SA_spike_uniprot_proteome_UP000008816_CRAP	tr|Q2FYQ2|Q2FYQ2_STAA8
541	1	2020-11-12_SA_spike_uniprot_proteome_UP000008816_CRAP	tr|Q2FZE0|Q2FZE0_STAA8
784	1	2020-11-12_SA_spike_uniprot_proteome_UP000008816_CRAP	tr|Q2G0F6|Q2G0F6_STAA8
773	1	2020-11-12_SA_spike_uniprot_proteome_UP000008816_CRAP	tr|Q2G0R6|Q2G0R6_STAA8
618	1	20201111_SA_MHV_uniprot-proteome_UP000008816_CRAP_sol	sp|Q2FY47|EX7S_STAA8
613	1	20201111_SA_MHV_uniprot-proteome_UP000008816_CRAP_sol	sp|Q2FYG7|NDK_STAA8
601	1	20201111_SA_MHV_uniprot-proteome_UP000008816_CRAP_sol	sp|Q2G2D3|RIMP_STAA8
604	1	20201111_SA_MHV_uniprot-proteome_UP000008816_CRAP_sol	tr|Q2FV19|Q2FV19_STAA8
530	1	20201111_SA_MHV_uniprot-proteome_UP000008816_CRAP_sol	tr|Q2FV29|Q2FV29_STAA8
625	1	20201111_SA_MHV_uniprot-proteome_UP000008816_CRAP_sol	tr|Q2FVC3|Q2FVC3_STAA8
640	1	20201111_SA_MHV_uniprot-proteome_UP000008816_CRAP_sol	tr|Q2FVT0|Q2FVT0_STAA8
643	1	20201111_SA_MHV_uniprot-proteome_UP000008816_CRAP_sol	tr|Q2FVT5|Q2FVT5_STAA8
498	1	20201111_SA_MHV_uniprot-proteome_UP000008816_CRAP_sol	tr|Q2FVX8|Q2FVX8_STAA8
629	1	20201111_SA_MHV_uniprot-proteome_UP000008816_CRAP_sol	tr|Q2FWG9|Q2FWG9_STAA8
619	1	20201111_SA_MHV_uniprot-proteome_UP000008816_CRAP_sol	tr|Q2FXG5|Q2FXG5_STAA8
605	1	20201111_SA_MHV_uniprot-proteome_UP000008816_CRAP_sol	tr|Q2FZA3|Q2FZA3_STAA8
639	1	20201111_SA_MHV_uniprot-proteome_UP000008816_CRAP_sol	tr|Q2FZQ4|Q2FZQ4_STAA8
624	1	20201111_SA_MHV_uniprot-proteome_UP000008816_CRAP_sol	tr|Q2G0G7|Q2G0G7_STAA8
510	1	20201111_SA_MHV_uniprot-proteome_UP000008816_CRAP_sol	tr|Q2G1C8|Q2G1C8_STAA8
582	1	20201111_SA_MHV_uniprot-proteome_UP000008816_CRAP_sol	tr|Q2G1C9|Q2G1C9_STAA8
507	1	20201111_SA_MHV_uniprot-proteome_UP000008816_CRAP_sol	tr|Q2G1D3|Q2G1D3_STAA8
621	1	20201111_SA_MHV_uniprot-proteome_UP000008816_CRAP_sol	tr|Q2G1R0|Q2G1R0_STAA8
620	1	20201111_SA_MHV_uniprot-proteome_UP000008816_CRAP_sol	tr|Q2G2F5|Q2G2F5_STAA8
488	1	20201111_SA_MHV_uniprot-proteome_UP000008816_CRAP_sol	tr|Q2G2G4|Q2G2G4_STAA8

## Sheet: SA_S1
	Family	Member	Database	Accession	Score	Mass	Num. of matches	Num. of significant matches	Num. of sequences	Num. of significant sequences	emPAI	MWxEmpai	protein content (%)	Description
SA_S1	742	1	2020-11-12_SA_spike_uniprot_proteome_UP000008816_CRAP	sp|P02976|SPA_STAA8	32	56403	1	1	1	1	0.08	4512.24	0.00807252	sp|P02976|SPA_STAA8 Immunoglobulin G-binding protein A OS=Staphylococcus aureus (strain NCTC 8325 / PS 47) OX=93061 GN=spa PE=1 SV=3
SA_S1	5	1	2020-11-12_SA_spike_uniprot_proteome_UP000008816_CRAP	sp|P0DTC2_S1|SPIKE_S1_SARS2	12873	76960	403	403	30	30	4.53	348629	0.623706	sp|P0DTC2_S1|SPIKE_S1_SARS2 Spike glycoprotein S1 OS=Severe acute respiratory syndrome coronavirus 2 OX=2697049 GN=S PE=1 SV=1
SA_S1	740	1	2020-11-12_SA_spike_uniprot_proteome_UP000008816_CRAP	sp|P14738|FNBA_STAA8	30	111713	2	2	2	2	0.08	8937.04	0.0159886	sp|P14738|FNBA_STAA8 Fibronectin-binding protein A OS=Staphylococcus aureus (strain NCTC 8325 / PS 47) OX=93061 GN=fnbA PE=1 SV=1
SA_S1	729	1	2020-11-12_SA_spike_uniprot_proteome_UP000008816_CRAP	sp|P60070|RSBV_STAA8	34	12197	1	1	1	1	0.4	4878.8	0.0087283	sp|P60070|RSBV_STAA8 Anti-sigma-B factor antagonist OS=Staphylococcus aureus (strain NCTC 8325 / PS 47) OX=93061 GN=rsbV PE=3 SV=1
SA_S1	726	1	2020-11-12_SA_spike_uniprot_proteome_UP000008816_CRAP	sp|Q2FVH6|FLP_STAA8	35	56505	1	1	1	1	0.08	4520.4	0.00808711	sp|Q2FVH6|FLP_STAA8 Protein flp OS=Staphylococcus aureus (strain NCTC 8325 / PS 47) OX=93061 GN=flp PE=4 SV=1
SA_S1	719	1	2020-11-12_SA_spike_uniprot_proteome_UP000008816_CRAP	sp|Q2FVN3|SARZ_STAA8	36	17470	1	1	1	1	0.27	4716.9	0.00843866	sp|Q2FVN3|SARZ_STAA8 HTH-type transcriptional regulator SarZ OS=Staphylococcus aureus (strain NCTC 8325 / PS 47) OX=93061 GN=sarZ PE=1 SV=1
SA_S1	704	1	2020-11-12_SA_spike_uniprot_proteome_UP000008816_CRAP	sp|Q2FWY8|GATC_STAA8	38	11261	1	1	1	1	0.44	4954.84	0.00886434	sp|Q2FWY8|GATC_STAA8 Aspartyl/glutamyl-tRNA(Asn/Gln) amidotransferase subunit C OS=Staphylococcus aureus (strain NCTC 8325 / PS 47) OX=93061 GN=gatC PE=3 SV=1
SA_S1	750	1	2020-11-12_SA_spike_uniprot_proteome_UP000008816_CRAP	sp|Q2FZ32|TOP1_STAA8	31	79615	1	1	1	1	0.05	3980.75	0.00712167	sp|Q2FZ32|TOP1_STAA8 DNA topoisomerase 1 OS=Staphylococcus aureus (strain NCTC 8325 / PS 47) OX=93061 GN=topA PE=3 SV=2
SA_S1	766	1	2020-11-12_SA_spike_uniprot_proteome_UP000008816_CRAP	sp|Q2FZ44|RIMM_STAA8	24	19076	1	1	1	1	0.24	4578.24	0.00819059	sp|Q2FZ44|RIMM_STAA8 Ribosome maturation factor RimM OS=Staphylococcus aureus (strain NCTC 8325 / PS 47) OX=93061 GN=rimM PE=3 SV=1
SA_S1	593	1	2020-11-12_SA_spike_uniprot_proteome_UP000008816_CRAP	sp|Q2FZ95|FTSL_STAA8	63	15324	1	1	1	1	0.31	4750.44	0.00849866	sp|Q2FZ95|FTSL_STAA8 Cell division protein FtsL OS=Staphylococcus aureus (strain NCTC 8325 / PS 47) OX=93061 GN=ftsL PE=3 SV=1
SA_S1	760	1	2020-11-12_SA_spike_uniprot_proteome_UP000008816_CRAP	sp|Q2FZ98|BSHC_STAA8	28	63187	1	1	1	1	0.07	4423.09	0.00791302	sp|Q2FZ98|BSHC_STAA8 Putative cysteine ligase BshC OS=Staphylococcus aureus (strain NCTC 8325 / PS 47) OX=93061 GN=bshC PE=3 SV=2
SA_S1	661	1	2020-11-12_SA_spike_uniprot_proteome_UP000008816_CRAP	sp|Q2FZK1|QOX3_STAA8	46	23180	2	2	1	1	0.2	4636	0.00829393	sp|Q2FZK1|QOX3_STAA8 Probable quinol oxidase subunit 3 OS=Staphylococcus aureus (strain NCTC 8325 / PS 47) OX=93061 GN=qoxC PE=3 SV=1
SA_S1	660	1	2020-11-12_SA_spike_uniprot_proteome_UP000008816_CRAP	sp|Q2FZK3|FMTA_STAA8	47	46084	1	1	1	1	0.1	4608.4	0.00824455	sp|Q2FZK3|FMTA_STAA8 Teichoic acid D-alanine hydrolase OS=Staphylococcus aureus (strain NCTC 8325 / PS 47) OX=93061 GN=fmtA PE=2 SV=1
SA_S1	703	1	2020-11-12_SA_spike_uniprot_proteome_UP000008816_CRAP	sp|Q2G0R8|MFD_STAA8	38	134273	2	2	2	2	0.07	9399.11	0.0168153	sp|Q2G0R8|MFD_STAA8 Transcription-repair-coupling factor OS=Staphylococcus aureus (strain NCTC 8325 / PS 47) OX=93061 GN=mfd PE=3 SV=1
SA_S1	663	1	2020-11-12_SA_spike_uniprot_proteome_UP000008816_CRAP	sp|Q2G2H7|MNHD1_STAA8	46	54766	1	1	1	1	0.08	4381.28	0.00783823	sp|Q2G2H7|MNHD1_STAA8 Na(+)/H(+) antiporter subunit D1 OS=Staphylococcus aureus (strain NCTC 8325 / PS 47) OX=93061 GN=mnhD1 PE=3 SV=1
SA_S1	730	1	2020-11-12_SA_spike_uniprot_proteome_UP000008816_CRAP	sp|Q9RQQ0|ICAR_STAA8	34	22065	1	1	1	1	0.21	4633.65	0.00828972	sp|Q9RQQ0|ICAR_STAA8 Biofilm operon icaADBC HTH-type negative transcriptional regulator IcaR OS=Staphylococcus aureus (strain NCTC 8325 / PS 47) OX=93061 GN=icaR PE=3 SV=1
SA_S1	765	1	2020-11-12_SA_spike_uniprot_proteome_UP000008816_CRAP	sp|Q9ZNI1|LYTN_STAA8	25	43294	1	1	1	1	0.1	4329.4	0.00774541	sp|Q9ZNI1|LYTN_STAA8 Probable cell wall hydrolase LytN OS=Staphylococcus aureus (strain NCTC 8325 / PS 47) OX=93061 GN=lytN PE=2 SV=2
SA_S1	715	1	2020-11-12_SA_spike_uniprot_proteome_UP000008816_CRAP	tr|Q2FV08|Q2FV08_STAA8	36	21729	1	1	1	1	0.21	4563.09	0.00816349	tr|Q2FV08|Q2FV08_STAA8 HTH-type transcriptional regulator OS=Staphylococcus aureus (strain NCTC 8325 / PS 47) OX=93061 GN=SAOUHSC_02935 PE=3 SV=1
SA_S1	633	1	2020-11-12_SA_spike_uniprot_proteome_UP000008816_CRAP	tr|Q2FV20|Q2FV20_STAA8	52	32475	3	3	2	2	0.3	9742.5	0.0174296	tr|Q2FV20|Q2FV20_STAA8 2-dehydropantoate 2-reductase OS=Staphylococcus aureus (strain NCTC 8325 / PS 47) OX=93061 GN=SAOUHSC_02920 PE=3 SV=1
SA_S1	764	1	2020-11-12_SA_spike_uniprot_proteome_UP000008816_CRAP	tr|Q2FVC2|Q2FVC2_STAA8	28	15023	1	1	1	1	0.32	4807.36	0.00860049	tr|Q2FVC2|Q2FVC2_STAA8 Pyrophosphohydrolase, putative OS=Staphylococcus aureus (strain NCTC 8325 / PS 47) OX=93061 GN=SAOUHSC_02791 PE=4 SV=1
SA_S1	733	1	2020-11-12_SA_spike_uniprot_proteome_UP000008816_CRAP	tr|Q2FVE0|Q2FVE0_STAA8	34	16565	1	1	1	1	0.29	4803.85	0.00859421	tr|Q2FVE0|Q2FVE0_STAA8 CMD domain-containing protein OS=Staphylococcus aureus (strain NCTC 8325 / PS 47) OX=93061 GN=SAOUHSC_02774 PE=4 SV=1
SA_S1	761	1	2020-11-12_SA_spike_uniprot_proteome_UP000008816_CRAP	tr|Q2FVH1|Q2FVH1_STAA8	28	25010	1	1	1	1	0.18	4501.8	0.00805384	tr|Q2FVH1|Q2FVH1_STAA8 Amino acid ABC transporter, permease protein, putative OS=Staphylococcus aureus (strain NCTC 8325 / PS 47) OX=93061 GN=SAOUHSC_02741 PE=3 SV=1
SA_S1	700	1	2020-11-12_SA_spike_uniprot_proteome_UP000008816_CRAP	tr|Q2FVL7|Q2FVL7_STAA8	39	23185	1	1	1	1	0.2	4637	0.00829572	tr|Q2FVL7|Q2FVL7_STAA8 Thioredoxin-like_fold domain-containing protein OS=Staphylococcus aureus (strain NCTC 8325 / PS 47) OX=93061 GN=SAOUHSC_02694 PE=4 SV=1
SA_S1	497	1	2020-11-12_SA_spike_uniprot_proteome_UP000008816_CRAP	tr|Q2FW99|Q2FW99_STAA8	110	55122	2	2	2	2	0.17	9370.74	0.0167645	tr|Q2FW99|Q2FW99_STAA8 EIICB-Mtl OS=Staphylococcus aureus (strain NCTC 8325 / PS 47) OX=93061 GN=SAOUHSC_02400 PE=4 SV=1
SA_S1	552	1	2020-11-12_SA_spike_uniprot_proteome_UP000008816_CRAP	tr|Q2FWC6|Q2FWC6_STAA8	79	25931	1	1	1	1	0.18	4667.58	0.00835042	tr|Q2FWC6|Q2FWC6_STAA8 Uncharacterized protein OS=Staphylococcus aureus (strain NCTC 8325 / PS 47) OX=93061 GN=SAOUHSC_02372 PE=4 SV=1
SA_S1	744	1	2020-11-12_SA_spike_uniprot_proteome_UP000008816_CRAP	tr|Q2FWL0|Q2FWL0_STAA8	32	24521	1	1	1	1	0.19	4658.99	0.00833506	tr|Q2FWL0|Q2FWL0_STAA8 TsaD domain-containing protein OS=Staphylococcus aureus (strain NCTC 8325 / PS 47) OX=93061 GN=SAOUHSC_02279 PE=4 SV=1
SA_S1	638	1	2020-11-12_SA_spike_uniprot_proteome_UP000008816_CRAP	tr|Q2FWY2|Q2FWY2_STAA8	50	21324	1	1	1	1	0.22	4691.28	0.00839282	tr|Q2FWY2|Q2FWY2_STAA8 Pyrazinamidase/nicotinamidase, putative OS=Staphylococcus aureus (strain NCTC 8325 / PS 47) OX=93061 GN=SAOUHSC_02139 PE=4 SV=1
SA_S1	718	1	2020-11-12_SA_spike_uniprot_proteome_UP000008816_CRAP	tr|Q2FX10|Q2FX10_STAA8	36	45576	1	1	1	1	0.1	4557.6	0.00815367	tr|Q2FX10|Q2FX10_STAA8 Uncharacterized protein OS=Staphylococcus aureus (strain NCTC 8325 / PS 47) OX=93061 GN=SAOUHSC_02097 PE=4 SV=1
SA_S1	667	1	2020-11-12_SA_spike_uniprot_proteome_UP000008816_CRAP	tr|Q2FXI4|Q2FXI4_STAA8	46	11959	2	2	1	1	0.41	4903.19	0.00877194	tr|Q2FXI4|Q2FXI4_STAA8 PepSY domain-containing protein OS=Staphylococcus aureus (strain NCTC 8325 / PS 47) OX=93061 GN=SAOUHSC_01863 PE=4 SV=1
SA_S1	758	1	2020-11-12_SA_spike_uniprot_proteome_UP000008816_CRAP	tr|Q2FXN7|Q2FXN7_STAA8	29	63872	1	1	1	1	0.07	4471.04	0.00799881	tr|Q2FXN7|Q2FXN7_STAA8 Sensor protein kinase WalK OS=Staphylococcus aureus (strain NCTC 8325 / PS 47) OX=93061 GN=SAOUHSC_01799 PE=4 SV=1
SA_S1	743	1	2020-11-12_SA_spike_uniprot_proteome_UP000008816_CRAP	tr|Q2FXP0|Q2FXP0_STAA8	32	33666	1	1	1	1	0.13	4376.58	0.00782982	tr|Q2FXP0|Q2FXP0_STAA8 DNA-(apurinic or apyrimidinic site) lyase MutM OS=Staphylococcus aureus (strain NCTC 8325 / PS 47) OX=93061 GN=SAOUHSC_01796 PE=3 SV=1
SA_S1	558	1	2020-11-12_SA_spike_uniprot_proteome_UP000008816_CRAP	tr|Q2FXS4|Q2FXS4_STAA8	77	18373	2	2	2	2	0.57	10472.6	0.0187358	tr|Q2FXS4|Q2FXS4_STAA8 Uncharacterized protein OS=Staphylococcus aureus (strain NCTC 8325 / PS 47) OX=93061 GN=SAOUHSC_01761 PE=4 SV=1
SA_S1	623	1	2020-11-12_SA_spike_uniprot_proteome_UP000008816_CRAP	tr|Q2FY21|Q2FY21_STAA8	55	77190	1	1	1	1	0.06	4631.4	0.0082857	tr|Q2FY21|Q2FY21_STAA8 Penicillin-binding protein 3 OS=Staphylococcus aureus (strain NCTC 8325 / PS 47) OX=93061 GN=SAOUHSC_01652 PE=3 SV=1
SA_S1	597	1	2020-11-12_SA_spike_uniprot_proteome_UP000008816_CRAP	tr|Q2FY39|Q2FY39_STAA8	63	21505	1	1	1	1	0.21	4516.05	0.00807933	tr|Q2FY39|Q2FY39_STAA8 Uncharacterized protein OS=Staphylococcus aureus (strain NCTC 8325 / PS 47) OX=93061 GN=SAOUHSC_01627 PE=4 SV=1
SA_S1	654	1	2020-11-12_SA_spike_uniprot_proteome_UP000008816_CRAP	tr|Q2FYZ6|Q2FYZ6_STAA8	48	28189	1	1	1	1	0.16	4510.24	0.00806894	tr|Q2FYZ6|Q2FYZ6_STAA8 Uncharacterized protein OS=Staphylococcus aureus (strain NCTC 8325 / PS 47) OX=93061 GN=SAOUHSC_01275 PE=3 SV=1
SA_S1	735	1	2020-11-12_SA_spike_uniprot_proteome_UP000008816_CRAP	tr|Q2FZ11|Q2FZ11_STAA8	33	21001	1	1	1	1	0.22	4620.22	0.0082657	tr|Q2FZ11|Q2FZ11_STAA8 CDP-diacylglycerol--glycerol-3-phosphate 3-phosphatidyltransferase OS=Staphylococcus aureus (strain NCTC 8325 / PS 47) OX=93061 GN=SAOUHSC_01260 PE=3 SV=1
SA_S1	659	1	2020-11-12_SA_spike_uniprot_proteome_UP000008816_CRAP	tr|Q2FZF3|Q2FZF3_STAA8	47	21448	1	1	1	1	0.22	4718.56	0.00844163	tr|Q2FZF3|Q2FZF3_STAA8 Uncharacterized protein OS=Staphylococcus aureus (strain NCTC 8325 / PS 47) OX=93061 GN=SAOUHSC_01077 PE=4 SV=1
SA_S1	736	1	2020-11-12_SA_spike_uniprot_proteome_UP000008816_CRAP	tr|Q2FZR0|Q2FZR0_STAA8	33	36864	2	2	1	1	0.12	4423.68	0.00791408	tr|Q2FZR0|Q2FZR0_STAA8 Oligopeptide ABC transporter, ATP-binding protein, putative OS=Staphylococcus aureus (strain NCTC 8325 / PS 47) OX=93061 GN=SAOUHSC_00930 PE=3 SV=1
SA_S1	479	1	2020-11-12_SA_spike_uniprot_proteome_UP000008816_CRAP	tr|Q2G010|Q2G010_STAA8	120	25196	3	3	3	3	0.65	16377.4	0.0292996	tr|Q2G010|Q2G010_STAA8 Micrococcal nuclease OS=Staphylococcus aureus (strain NCTC 8325 / PS 47) OX=93061 GN=SAOUHSC_00818 PE=4 SV=1
SA_S1	685	1	2020-11-12_SA_spike_uniprot_proteome_UP000008816_CRAP	tr|Q2G088|Q2G088_STAA8	42	56022	1	1	1	1	0.08	4481.76	0.00801799	tr|Q2G088|Q2G088_STAA8 Amino acid ABC transporter, permease protein, putative OS=Staphylococcus aureus (strain NCTC 8325 / PS 47) OX=93061 GN=SAOUHSC_00732 PE=3 SV=1
SA_S1	705	1	2020-11-12_SA_spike_uniprot_proteome_UP000008816_CRAP	tr|Q2G0B9|Q2G0B9_STAA8	38	11317	1	1	1	1	0.44	4979.48	0.00890842	tr|Q2G0B9|Q2G0B9_STAA8 Uncharacterized protein OS=Staphylococcus aureus (strain NCTC 8325 / PS 47) OX=93061 GN=SAOUHSC_00686 PE=4 SV=1
SA_S1	767	1	2020-11-12_SA_spike_uniprot_proteome_UP000008816_CRAP	tr|Q2G0E9|Q2G0E9_STAA8	23	21247	1	1	1	1	0.22	4674.34	0.00836252	tr|Q2G0E9|Q2G0E9_STAA8 DhaL domain-containing protein OS=Staphylococcus aureus (strain NCTC 8325 / PS 47) OX=93061 GN=SAOUHSC_00656 PE=4 SV=1
SA_S1	709	1	2020-11-12_SA_spike_uniprot_proteome_UP000008816_CRAP	tr|Q2G0G4|Q2G0G4_STAA8	37	18403	1	1	1	1	0.25	4600.75	0.00823086	tr|Q2G0G4|Q2G0G4_STAA8 N-acetyltransferase domain-containing protein OS=Staphylococcus aureus (strain NCTC 8325 / PS 47) OX=93061 GN=SAOUHSC_00605 PE=4 SV=1
SA_S1	640	1	2020-11-12_SA_spike_uniprot_proteome_UP000008816_CRAP	tr|Q2G0L2|Q2G0L2_STAA8	50	58566	1	1	1	1	0.07	4099.62	0.00733433	tr|Q2G0L2|Q2G0L2_STAA8 Glycos_transf_1 domain-containing protein OS=Staphylococcus aureus (strain NCTC 8325 / PS 47) OX=93061 GN=SAOUHSC_00548 PE=4 SV=1
SA_S1	725	1	2020-11-12_SA_spike_uniprot_proteome_UP000008816_CRAP	tr|Q2G0L6|Q2G0L6_STAA8	35	10671	1	1	1	1	0.47	5015.37	0.00897263	tr|Q2G0L6|Q2G0L6_STAA8 Uncharacterized protein OS=Staphylococcus aureus (strain NCTC 8325 / PS 47) OX=93061 GN=SAOUHSC_A00526 PE=4 SV=1
SA_S1	509	1	2020-11-12_SA_spike_uniprot_proteome_UP000008816_CRAP	tr|Q2G0U0|Q2G0U0_STAA8	102	51135	2	2	2	2	0.18	9204.3	0.0164667	tr|Q2G0U0|Q2G0U0_STAA8 Uncharacterized protein OS=Staphylococcus aureus (strain NCTC 8325 / PS 47) OX=93061 GN=SAOUHSC_00437 PE=4 SV=1
SA_S1	584	1	2020-11-12_SA_spike_uniprot_proteome_UP000008816_CRAP	tr|Q2G0V0|Q2G0V0_STAA8	68	30483	1	1	1	1	0.15	4572.45	0.00818023	tr|Q2G0V0|Q2G0V0_STAA8 Lipoprotein OS=Staphylococcus aureus (strain NCTC 8325 / PS 47) OX=93061 GN=SAOUHSC_00426 PE=3 SV=1
SA_S1	645	1	2020-11-12_SA_spike_uniprot_proteome_UP000008816_CRAP	tr|Q2G270|Q2G270_STAA8	49	12526	1	1	1	1	0.39	4885.14	0.00873964	tr|Q2G270|Q2G270_STAA8 bPH_3 domain-containing protein OS=Staphylococcus aureus (strain NCTC 8325 / PS 47) OX=93061 GN=SAOUHSC_02568 PE=4 SV=1
SA_S1	651	1	2020-11-12_SA_spike_uniprot_proteome_UP000008816_CRAP	tr|Q2G2A1|Q2G2A1_STAA8	48	16075	1	1	1	1	0.29	4661.75	0.00833999	tr|Q2G2A1|Q2G2A1_STAA8 CMP/dCMP-type deaminase domain-containing protein OS=Staphylococcus aureus (strain NCTC 8325 / PS 47) OX=93061 GN=SAOUHSC_01692 PE=3 SV=1
SA_S1	713	1	2020-11-12_SA_spike_uniprot_proteome_UP000008816_CRAP	tr|Q2G2G6|Q2G2G6_STAA8	37	40126	1	1	1	1	0.11	4413.86	0.00789651	tr|Q2G2G6|Q2G2G6_STAA8 DUF4064 domain-containing protein OS=Staphylococcus aureus (strain NCTC 8325 / PS 47) OX=93061 GN=SAOUHSC_01050 PE=4 SV=1
SA_S1	695	1	2020-11-12_SA_spike_uniprot_proteome_UP000008816_CRAP	tr|Q2G2M7|Q2G2M7_STAA8	40	23786	1	1	1	1	0.19	4519.34	0.00808522	tr|Q2G2M7|Q2G2M7_STAA8 Serine acetyltransferase OS=Staphylococcus aureus (strain NCTC 8325 / PS 47) OX=93061 GN=SAOUHSC_00510 PE=3 SV=1

## Sheet: SA_S2
	Family	Member	Database	Accession	Score	Mass	Num. of matches	Num. of significant matches	Num. of sequences	Num. of significant sequences	emPAI	MWxEmpai	Protein content (%)	Description
SA_S2	679	1	2020-11-12_SA_spike_uniprot_proteome_UP000008816_CRAP	sp|P02976|SPA_STAA8	51	56403	1	1	1	1	0.08	4512.24	0.00781596	sp|P02976|SPA_STAA8 Immunoglobulin G-binding protein A OS=Staphylococcus aureus (strain NCTC 8325 / PS 47) OX=93061 GN=spa PE=1 SV=3
SA_S2	4	1	2020-11-12_SA_spike_uniprot_proteome_UP000008816_CRAP	sp|P0DTC2_S2|SPIKE_S2_SARS2	13776	59673	332	332	22	22	4.11	245256	0.424825	sp|P0DTC2_S2|SPIKE_S2_SARS2 Spike glycoprotein S2 OS=Severe acute respiratory syndrome coronavirus 2 OX=2697049 GN=S PE=1 SV=1
SA_S2	633	1	2020-11-12_SA_spike_uniprot_proteome_UP000008816_CRAP	sp|Q2FUQ2|MNME_STAA8	65	51401	3	3	3	3	0.28	14392.3	0.0249298	sp|Q2FUQ2|MNME_STAA8 tRNA modification GTPase MnmE OS=Staphylococcus aureus (strain NCTC 8325 / PS 47) OX=93061 GN=mnmE PE=3 SV=1
SA_S2	762	1	2020-11-12_SA_spike_uniprot_proteome_UP000008816_CRAP	sp|Q2FVC4|Y2789_STAA8	36	30338	1	1	1	1	0.15	4550.7	0.00788258	sp|Q2FVC4|Y2789_STAA8 Uncharacterized lipoprotein SAOUHSC_02789 OS=Staphylococcus aureus (strain NCTC 8325 / PS 47) OX=93061 GN=SAOUHSC_02789 PE=3 SV=2
SA_S2	803	1	2020-11-12_SA_spike_uniprot_proteome_UP000008816_CRAP	sp|Q2FVX9|MOAC_STAA8	26	17729	1	1	1	1	0.26	4609.54	0.0079845	sp|Q2FVX9|MOAC_STAA8 Cyclic pyranopterin monophosphate synthase OS=Staphylococcus aureus (strain NCTC 8325 / PS 47) OX=93061 GN=moaC PE=1 SV=1
SA_S2	734	1	2020-11-12_SA_spike_uniprot_proteome_UP000008816_CRAP	sp|Q2FWH7|KDPD_STAA8	42	102247	2	2	2	2	0.09	9202.23	0.0159398	sp|Q2FWH7|KDPD_STAA8 Sensor histidine kinase KdpD OS=Staphylococcus aureus (strain NCTC 8325 / PS 47) OX=93061 GN=kdpD PE=2 SV=1
SA_S2	801	1	2020-11-12_SA_spike_uniprot_proteome_UP000008816_CRAP	sp|Q2FWK4|ILVC_STAA8	28	36979	1	1	1	1	0.12	4437.48	0.00768646	sp|Q2FWK4|ILVC_STAA8 Ketol-acid reductoisomerase (NADP(+)) OS=Staphylococcus aureus (strain NCTC 8325 / PS 47) OX=93061 GN=ilvC PE=1 SV=1
SA_S2	794	1	2020-11-12_SA_spike_uniprot_proteome_UP000008816_CRAP	sp|Q2FWL2|TSAD_STAA8	29	36980	1	1	1	1	0.12	4437.6	0.00768667	sp|Q2FWL2|TSAD_STAA8 tRNA N6-adenosine threonylcarbamoyltransferase OS=Staphylococcus aureus (strain NCTC 8325 / PS 47) OX=93061 GN=tsaD PE=1 SV=1
SA_S2	726	1	2020-11-12_SA_spike_uniprot_proteome_UP000008816_CRAP	sp|Q2FWY8|GATC_STAA8	43	11261	3	3	2	2	1.08	12161.9	0.0210664	sp|Q2FWY8|GATC_STAA8 Aspartyl/glutamyl-tRNA(Asn/Gln) amidotransferase subunit C OS=Staphylococcus aureus (strain NCTC 8325 / PS 47) OX=93061 GN=gatC PE=3 SV=1
SA_S2	687	1	2020-11-12_SA_spike_uniprot_proteome_UP000008816_CRAP	sp|Q2FY55|Y1610_STAA8	50	16349	1	1	1	1	0.29	4741.21	0.00821257	sp|Q2FY55|Y1610_STAA8 UPF0403 protein SAOUHSC_01610 OS=Staphylococcus aureus (strain NCTC 8325 / PS 47) OX=93061 GN=SAOUHSC_01610 PE=3 SV=1
SA_S2	688	1	2020-11-12_SA_spike_uniprot_proteome_UP000008816_CRAP	sp|Q2FYH0|AROB_STAA8	50	40321	2	2	2	2	0.23	9273.83	0.0160638	sp|Q2FYH0|AROB_STAA8 3-dehydroquinate synthase OS=Staphylococcus aureus (strain NCTC 8325 / PS 47) OX=93061 GN=aroB PE=3 SV=1
SA_S2	579	1	2020-11-12_SA_spike_uniprot_proteome_UP000008816_CRAP	sp|Q2FYM1|ODO1_STAA8	83	105323	2	2	2	2	0.08	8425.84	0.014595	sp|Q2FYM1|ODO1_STAA8 2-oxoglutarate dehydrogenase E1 component OS=Staphylococcus aureus (strain NCTC 8325 / PS 47) OX=93061 GN=odhA PE=3 SV=1
SA_S2	630	1	2020-11-12_SA_spike_uniprot_proteome_UP000008816_CRAP	sp|Q2FZ32|TOP1_STAA8	66	79615	2	2	2	2	0.11	8757.65	0.0151697	sp|Q2FZ32|TOP1_STAA8 DNA topoisomerase 1 OS=Staphylococcus aureus (strain NCTC 8325 / PS 47) OX=93061 GN=topA PE=3 SV=2
SA_S2	711	1	2020-11-12_SA_spike_uniprot_proteome_UP000008816_CRAP	sp|Q2FZJ3|PUR7_STAA8	45	26722	1	1	1	1	0.17	4542.74	0.00786879	sp|Q2FZJ3|PUR7_STAA8 Phosphoribosylaminoimidazole-succinocarboxamide synthase OS=Staphylococcus aureus (strain NCTC 8325 / PS 47) OX=93061 GN=purC PE=3 SV=1
SA_S2	749	1	2020-11-12_SA_spike_uniprot_proteome_UP000008816_CRAP	sp|Q2FZK3|FMTA_STAA8	38	46084	1	1	1	1	0.1	4608.4	0.00798252	sp|Q2FZK3|FMTA_STAA8 Teichoic acid D-alanine hydrolase OS=Staphylococcus aureus (strain NCTC 8325 / PS 47) OX=93061 GN=fmtA PE=2 SV=1
SA_S2	773	1	2020-11-12_SA_spike_uniprot_proteome_UP000008816_CRAP	sp|Q2FZT6|ADDB_STAA8	34	134742	1	1	1	1	0.03	4042.26	0.00700187	sp|Q2FZT6|ADDB_STAA8 ATP-dependent helicase/deoxyribonuclease subunit B OS=Staphylococcus aureus (strain NCTC 8325 / PS 47) OX=93061 GN=addB PE=3 SV=1
SA_S2	805	1	2020-11-12_SA_spike_uniprot_proteome_UP000008816_CRAP	sp|Q2G012|EMP_STAA8	26	38507	1	1	1	1	0.12	4620.84	0.00800407	sp|Q2G012|EMP_STAA8 Extracellular matrix protein-binding protein emp OS=Staphylococcus aureus (strain NCTC 8325 / PS 47) OX=93061 GN=emp PE=3 SV=1
SA_S2	789	1	2020-11-12_SA_spike_uniprot_proteome_UP000008816_CRAP	sp|Q2G023|SSRP_STAA8	30	17791	1	1	1	1	0.26	4625.66	0.00801242	sp|Q2G023|SSRP_STAA8 SsrA-binding protein OS=Staphylococcus aureus (strain NCTC 8325 / PS 47) OX=93061 GN=smpB PE=3 SV=1
SA_S2	648	1	2020-11-12_SA_spike_uniprot_proteome_UP000008816_CRAP	sp|Q2G026|SECG_STAA8	60	10191	1	1	1	1	0.49	4993.59	0.00864974	sp|Q2G026|SECG_STAA8 Protein translocase subunit SecG OS=Staphylococcus aureus (strain NCTC 8325 / PS 47) OX=93061 GN=SAOUHSC_00801 PE=3 SV=1
SA_S2	775	1	2020-11-12_SA_spike_uniprot_proteome_UP000008816_CRAP	sp|Q2G044|LGT_STAA8	33	31598	1	1	1	1	0.14	4423.72	0.00766263	sp|Q2G044|LGT_STAA8 Phosphatidylglycerol--prolipoprotein diacylglyceryl transferase OS=Staphylococcus aureus (strain NCTC 8325 / PS 47) OX=93061 GN=lgt PE=3 SV=1
SA_S2	799	1	2020-11-12_SA_spike_uniprot_proteome_UP000008816_CRAP	sp|Q2G0T3|RECR_STAA8	28	22315	1	1	1	1	0.21	4686.15	0.0081172	sp|Q2G0T3|RECR_STAA8 Recombination protein RecR OS=Staphylococcus aureus (strain NCTC 8325 / PS 47) OX=93061 GN=recR PE=3 SV=1
SA_S2	766	1	2020-11-12_SA_spike_uniprot_proteome_UP000008816_CRAP	sp|Q2G1X6|QUEC_STAA8	36	25193	1	1	1	1	0.18	4534.74	0.00785493	sp|Q2G1X6|QUEC_STAA8 7-cyano-7-deazaguanine synthase OS=Staphylococcus aureus (strain NCTC 8325 / PS 47) OX=93061 GN=queC PE=3 SV=1
SA_S2	691	1	2020-11-12_SA_spike_uniprot_proteome_UP000008816_CRAP	sp|Q2G2X4|TARB_STAA8	49	42547	1	1	1	1	0.1	4254.7	0.00736985	sp|Q2G2X4|TARB_STAA8 Teichoic acid glycerol-phosphate primase OS=Staphylococcus aureus (strain NCTC 8325 / PS 47) OX=93061 GN=tarB PE=1 SV=1
SA_S2	713	1	2020-11-12_SA_spike_uniprot_proteome_UP000008816_CRAP	sp|Q9RQQ0|ICAR_STAA8	44	22065	1	1	1	1	0.21	4633.65	0.00802626	sp|Q9RQQ0|ICAR_STAA8 Biofilm operon icaADBC HTH-type negative transcriptional regulator IcaR OS=Staphylococcus aureus (strain NCTC 8325 / PS 47) OX=93061 GN=icaR PE=3 SV=1
SA_S2	800	1	2020-11-12_SA_spike_uniprot_proteome_UP000008816_CRAP	tr|Q2FUX9|Q2FUX9_STAA8	28	51729	1	1	1	1	0.09	4655.61	0.0080643	tr|Q2FUX9|Q2FUX9_STAA8 Arginine/ornithine antiporter, putative OS=Staphylococcus aureus (strain NCTC 8325 / PS 47) OX=93061 GN=SAOUHSC_02967 PE=3 SV=1
SA_S2	699	1	2020-11-12_SA_spike_uniprot_proteome_UP000008816_CRAP	tr|Q2FV20|Q2FV20_STAA8	48	32475	3	3	3	3	0.47	15263.2	0.0264385	tr|Q2FV20|Q2FV20_STAA8 2-dehydropantoate 2-reductase OS=Staphylococcus aureus (strain NCTC 8325 / PS 47) OX=93061 GN=SAOUHSC_02920 PE=3 SV=1
SA_S2	770	1	2020-11-12_SA_spike_uniprot_proteome_UP000008816_CRAP	tr|Q2FVE0|Q2FVE0_STAA8	35	16565	1	1	1	1	0.29	4803.85	0.00832107	tr|Q2FVE0|Q2FVE0_STAA8 CMD domain-containing protein OS=Staphylococcus aureus (strain NCTC 8325 / PS 47) OX=93061 GN=SAOUHSC_02774 PE=4 SV=1
SA_S2	747	1	2020-11-12_SA_spike_uniprot_proteome_UP000008816_CRAP	tr|Q2FVN9|Q2FVN9_STAA8	39	22611	1	1	1	1	0.2	4522.2	0.00783321	tr|Q2FVN9|Q2FVN9_STAA8 DUF1722 domain-containing protein OS=Staphylococcus aureus (strain NCTC 8325 / PS 47) OX=93061 GN=SAOUHSC_02663 PE=4 SV=1
SA_S2	729	1	2020-11-12_SA_spike_uniprot_proteome_UP000008816_CRAP	tr|Q2FVQ3|Q2FVQ3_STAA8	42	64588	1	1	1	1	0.07	4521.16	0.00783141	tr|Q2FVQ3|Q2FVQ3_STAA8 Uncharacterized protein OS=Staphylococcus aureus (strain NCTC 8325 / PS 47) OX=93061 GN=SAOUHSC_02649 PE=3 SV=1
SA_S2	577	1	2020-11-12_SA_spike_uniprot_proteome_UP000008816_CRAP	tr|Q2FW92|Q2FW92_STAA8	83	30060	1	1	1	1	0.15	4509	0.00781034	tr|Q2FW92|Q2FW92_STAA8 Diadenylate cyclase OS=Staphylococcus aureus (strain NCTC 8325 / PS 47) OX=93061 GN=dacA PE=3 SV=1
SA_S2	570	1	2020-11-12_SA_spike_uniprot_proteome_UP000008816_CRAP	tr|Q2FW99|Q2FW99_STAA8	87	55122	1	1	1	1	0.08	4409.76	0.00763844	tr|Q2FW99|Q2FW99_STAA8 EIICB-Mtl OS=Staphylococcus aureus (strain NCTC 8325 / PS 47) OX=93061 GN=SAOUHSC_02400 PE=4 SV=1
SA_S2	467	1	2020-11-12_SA_spike_uniprot_proteome_UP000008816_CRAP	tr|Q2FWC6|Q2FWC6_STAA8	143	25931	2	2	1	1	0.18	4667.58	0.00808503	tr|Q2FWC6|Q2FWC6_STAA8 Uncharacterized protein OS=Staphylococcus aureus (strain NCTC 8325 / PS 47) OX=93061 GN=SAOUHSC_02372 PE=4 SV=1
SA_S2	784	1	2020-11-12_SA_spike_uniprot_proteome_UP000008816_CRAP	tr|Q2FWC9|Q2FWC9_STAA8	31	33181	1	1	1	1	0.14	4645.34	0.00804651	tr|Q2FWC9|Q2FWC9_STAA8 N-acetyltransferase domain-containing protein OS=Staphylococcus aureus (strain NCTC 8325 / PS 47) OX=93061 GN=SAOUHSC_02370 PE=4 SV=1
SA_S2	792	1	2020-11-12_SA_spike_uniprot_proteome_UP000008816_CRAP	tr|Q2FWN0|Q2FWN0_STAA8	30	23989	1	1	1	1	0.19	4557.91	0.00789507	tr|Q2FWN0|Q2FWN0_STAA8 Nitroreductase domain-containing protein OS=Staphylococcus aureus (strain NCTC 8325 / PS 47) OX=93061 GN=SAOUHSC_02258 PE=4 SV=1
SA_S2	793	1	2020-11-12_SA_spike_uniprot_proteome_UP000008816_CRAP	tr|Q2FX10|Q2FX10_STAA8	29	45576	1	1	1	1	0.1	4557.6	0.00789453	tr|Q2FX10|Q2FX10_STAA8 Uncharacterized protein OS=Staphylococcus aureus (strain NCTC 8325 / PS 47) OX=93061 GN=SAOUHSC_02097 PE=4 SV=1
SA_S2	681	1	2020-11-12_SA_spike_uniprot_proteome_UP000008816_CRAP	tr|Q2FXI4|Q2FXI4_STAA8	51	11959	1	1	1	1	0.41	4903.19	0.00849315	tr|Q2FXI4|Q2FXI4_STAA8 PepSY domain-containing protein OS=Staphylococcus aureus (strain NCTC 8325 / PS 47) OX=93061 GN=SAOUHSC_01863 PE=4 SV=1
SA_S2	807	1	2020-11-12_SA_spike_uniprot_proteome_UP000008816_CRAP	tr|Q2FXR9|Q2FXR9_STAA8	25	47827	1	1	1	1	0.09	4304.43	0.007456	tr|Q2FXR9|Q2FXR9_STAA8 Folylpolyglutamate synthase/dihydrofolate synthase, putative OS=Staphylococcus aureus (strain NCTC 8325 / PS 47) OX=93061 GN=SAOUHSC_01766 PE=3 SV=1
SA_S2	783	1	2020-11-12_SA_spike_uniprot_proteome_UP000008816_CRAP	tr|Q2FXS4|Q2FXS4_STAA8	31	18373	1	1	1	1	0.25	4593.25	0.00795628	tr|Q2FXS4|Q2FXS4_STAA8 Uncharacterized protein OS=Staphylococcus aureus (strain NCTC 8325 / PS 47) OX=93061 GN=SAOUHSC_01761 PE=4 SV=1
SA_S2	751	1	2020-11-12_SA_spike_uniprot_proteome_UP000008816_CRAP	tr|Q2FXU8|Q2FXU8_STAA8	38	46341	1	1	1	1	0.1	4634.1	0.00802704	tr|Q2FXU8|Q2FXU8_STAA8 AAA domain-containing protein OS=Staphylococcus aureus (strain NCTC 8325 / PS 47) OX=93061 GN=SAOUHSC_01734 PE=3 SV=1
SA_S2	768	1	2020-11-12_SA_spike_uniprot_proteome_UP000008816_CRAP	tr|Q2FY21|Q2FY21_STAA8	35	77190	1	1	1	1	0.06	4631.4	0.00802236	tr|Q2FY21|Q2FY21_STAA8 Penicillin-binding protein 3 OS=Staphylococcus aureus (strain NCTC 8325 / PS 47) OX=93061 GN=SAOUHSC_01652 PE=3 SV=1
SA_S2	742	1	2020-11-12_SA_spike_uniprot_proteome_UP000008816_CRAP	tr|Q2FYH9|Q2FYH9_STAA8	40	13663	1	1	1	1	0.35	4782.05	0.00828331	tr|Q2FYH9|Q2FYH9_STAA8 Uncharacterized protein OS=Staphylococcus aureus (strain NCTC 8325 / PS 47) OX=93061 GN=SAOUHSC_01468 PE=4 SV=1
SA_S2	780	1	2020-11-12_SA_spike_uniprot_proteome_UP000008816_CRAP	tr|Q2FYZ6|Q2FYZ6_STAA8	32	28189	1	1	1	1	0.16	4510.24	0.00781249	tr|Q2FYZ6|Q2FYZ6_STAA8 Uncharacterized protein OS=Staphylococcus aureus (strain NCTC 8325 / PS 47) OX=93061 GN=SAOUHSC_01275 PE=3 SV=1
SA_S2	798	1	2020-11-12_SA_spike_uniprot_proteome_UP000008816_CRAP	tr|Q2FZF3|Q2FZF3_STAA8	28	21448	1	1	1	1	0.22	4718.56	0.00817334	tr|Q2FZF3|Q2FZF3_STAA8 Uncharacterized protein OS=Staphylococcus aureus (strain NCTC 8325 / PS 47) OX=93061 GN=SAOUHSC_01077 PE=4 SV=1
SA_S2	719	1	2020-11-12_SA_spike_uniprot_proteome_UP000008816_CRAP	tr|Q2FZM5|Q2FZM5_STAA8	44	13312	1	1	1	1	0.36	4792.32	0.0083011	tr|Q2FZM5|Q2FZM5_STAA8 Uncharacterized protein OS=Staphylococcus aureus (strain NCTC 8325 / PS 47) OX=93061 GN=SAOUHSC_00975 PE=4 SV=1
SA_S2	743	1	2020-11-12_SA_spike_uniprot_proteome_UP000008816_CRAP	tr|Q2FZV0|Q2FZV0_STAA8	40	14896	1	1	1	1	0.32	4766.72	0.00825676	tr|Q2FZV0|Q2FZV0_STAA8 Uncharacterized protein OS=Staphylococcus aureus (strain NCTC 8325 / PS 47) OX=93061 GN=SAOUHSC_00890 PE=4 SV=1
SA_S2	672	1	2020-11-12_SA_spike_uniprot_proteome_UP000008816_CRAP	tr|Q2FZW0|Q2FZW0_STAA8	53	39512	1	1	1	1	0.11	4346.32	0.00752856	tr|Q2FZW0|Q2FZW0_STAA8 Pyr_redox_2 domain-containing protein OS=Staphylococcus aureus (strain NCTC 8325 / PS 47) OX=93061 GN=SAOUHSC_00875 PE=4 SV=1
SA_S2	722	1	2020-11-12_SA_spike_uniprot_proteome_UP000008816_CRAP	tr|Q2G025|Q2G025_STAA8	43	28123	1	1	1	1	0.16	4499.68	0.0077942	tr|Q2G025|Q2G025_STAA8 Carboxylesterase, putative OS=Staphylococcus aureus (strain NCTC 8325 / PS 47) OX=93061 GN=SAOUHSC_00802 PE=4 SV=1
SA_S2	772	1	2020-11-12_SA_spike_uniprot_proteome_UP000008816_CRAP	tr|Q2G091|Q2G091_STAA8	34	72553	1	1	1	1	0.06	4353.18	0.00754044	tr|Q2G091|Q2G091_STAA8 ABC transporter, ATP-binding protein OS=Staphylococcus aureus (strain NCTC 8325 / PS 47) OX=93061 GN=SAOUHSC_00729 PE=4 SV=1
SA_S2	632	1	2020-11-12_SA_spike_uniprot_proteome_UP000008816_CRAP	tr|Q2G0B9|Q2G0B9_STAA8	65	11317	1	1	1	1	0.44	4979.48	0.0086253	tr|Q2G0B9|Q2G0B9_STAA8 Uncharacterized protein OS=Staphylococcus aureus (strain NCTC 8325 / PS 47) OX=93061 GN=SAOUHSC_00686 PE=4 SV=1
SA_S2	765	1	2020-11-12_SA_spike_uniprot_proteome_UP000008816_CRAP	tr|Q2G0G4|Q2G0G4_STAA8	36	18403	1	1	1	1	0.25	4600.75	0.00796927	tr|Q2G0G4|Q2G0G4_STAA8 N-acetyltransferase domain-containing protein OS=Staphylococcus aureus (strain NCTC 8325 / PS 47) OX=93061 GN=SAOUHSC_00605 PE=4 SV=1
SA_S2	720	1	2020-11-12_SA_spike_uniprot_proteome_UP000008816_CRAP	tr|Q2G0M0|Q2G0M0_STAA8	43	24184	1	1	1	1	0.19	4594.96	0.00795924	tr|Q2G0M0|Q2G0M0_STAA8 dNK domain-containing protein OS=Staphylococcus aureus (strain NCTC 8325 / PS 47) OX=93061 GN=SAOUHSC_00540 PE=3 SV=1
SA_S2	767	1	2020-11-12_SA_spike_uniprot_proteome_UP000008816_CRAP	tr|Q2G0U0|Q2G0U0_STAA8	35	51135	2	2	2	2	0.18	9204.3	0.0159434	tr|Q2G0U0|Q2G0U0_STAA8 Uncharacterized protein OS=Staphylococcus aureus (strain NCTC 8325 / PS 47) OX=93061 GN=SAOUHSC_00437 PE=4 SV=1
SA_S2	560	1	2020-11-12_SA_spike_uniprot_proteome_UP000008816_CRAP	tr|Q2G0V0|Q2G0V0_STAA8	92	30483	1	1	1	1	0.15	4572.45	0.00792025	tr|Q2G0V0|Q2G0V0_STAA8 Lipoprotein OS=Staphylococcus aureus (strain NCTC 8325 / PS 47) OX=93061 GN=SAOUHSC_00426 PE=3 SV=1
SA_S2	796	1	2020-11-12_SA_spike_uniprot_proteome_UP000008816_CRAP	tr|Q2G0V3|Q2G0V3_STAA8	29	41253	1	1	1	1	0.11	4537.83	0.00786028	tr|Q2G0V3|Q2G0V3_STAA8 Trans-sulfuration enzyme family protein, putative OS=Staphylococcus aureus (strain NCTC 8325 / PS 47) OX=93061 GN=SAOUHSC_00422 PE=3 SV=1
SA_S2	750	1	2020-11-12_SA_spike_uniprot_proteome_UP000008816_CRAP	tr|Q2G0Y0|Q2G0Y0_STAA8	38	31807	1	1	1	1	0.14	4452.98	0.00771331	tr|Q2G0Y0|Q2G0Y0_STAA8 NAD(P)-bd_dom domain-containing protein OS=Staphylococcus aureus (strain NCTC 8325 / PS 47) OX=93061 GN=SAOUHSC_00382 PE=4 SV=1
SA_S2	637	1	2020-11-12_SA_spike_uniprot_proteome_UP000008816_CRAP	tr|Q2G1T5|Q2G1T5_STAA8	63	100964	2	2	2	2	0.09	9086.76	0.0157398	tr|Q2G1T5|Q2G1T5_STAA8 Fibronectin binding protein B, putative OS=Staphylococcus aureus (strain NCTC 8325 / PS 47) OX=93061 GN=SAOUHSC_02802 PE=4 SV=1
SA_S2	708	1	2020-11-12_SA_spike_uniprot_proteome_UP000008816_CRAP	tr|Q2G204|Q2G204_STAA8	46	25269	1	1	1	1	0.18	4548.42	0.00787863	tr|Q2G204|Q2G204_STAA8 GTP pyrophosphokinase, putative OS=Staphylococcus aureus (strain NCTC 8325 / PS 47) OX=93061 GN=SAOUHSC_00942 PE=4 SV=1
SA_S2	782	1	2020-11-12_SA_spike_uniprot_proteome_UP000008816_CRAP	tr|Q2G299|Q2G299_STAA8	32	25847	1	1	1	1	0.18	4652.46	0.00805884	tr|Q2G299|Q2G299_STAA8 Uncharacterized protein OS=Staphylococcus aureus (strain NCTC 8325 / PS 47) OX=93061 GN=SAOUHSC_01693 PE=4 SV=1
SA_S2	777	1	2020-11-12_SA_spike_uniprot_proteome_UP000008816_CRAP	tr|Q2G2G6|Q2G2G6_STAA8	32	40126	2	2	2	2	0.23	9228.98	0.0159861	tr|Q2G2G6|Q2G2G6_STAA8 DUF4064 domain-containing protein OS=Staphylococcus aureus (strain NCTC 8325 / PS 47) OX=93061 GN=SAOUHSC_01050 PE=4 SV=1
SA_S2	674	1	2020-11-12_SA_spike_uniprot_proteome_UP000008816_CRAP	tr|Q2G2T6|Q2G2T6_STAA8	53	73781	1	1	1	1	0.06	4426.86	0.00766806	tr|Q2G2T6|Q2G2T6_STAA8 Cyclic-di-AMP phosphodiesterase OS=Staphylococcus aureus (strain NCTC 8325 / PS 47) OX=93061 GN=SAOUHSC_00015 PE=3 SV=1

## Sheet: SA_S1+S2
	Family	Member	Database	Accession	Score	Mass	Num. of matches	Num. of significant matches	Num. of sequences	Num. of significant sequences	emPAI	MWxEmpai	Protein Content (%)	Description
SA_S1+2	685	1	2020-11-12_SA_spike_uniprot_proteome_UP000008816_CRAP	sp|P02976|SPA_STAA8	44	56403	1	1	1	1	0.08	4512.24	0.00776958	sp|P02976|SPA_STAA8 Immunoglobulin G-binding protein A OS=Staphylococcus aureus (strain NCTC 8325 / PS 47) OX=93061 GN=spa PE=1 SV=3
SA_S1+2	18	1	2020-11-12_SA_spike_uniprot_proteome_UP000008816_CRAP	sp|P0DTC2_S1|SPIKE_S1_SARS2	5089	76960	212	212	29	29	3.95	303992	0.523441	sp|P0DTC2_S1|SPIKE_S1_SARS2 Spike glycoprotein S1 OS=Severe acute respiratory syndrome coronavirus 2 OX=2697049 GN=S PE=1 SV=1
SA_S1+2	3	1	2020-11-12_SA_spike_uniprot_proteome_UP000008816_CRAP	sp|P0DTC2_S2|SPIKE_S2_SARS2	16963	59673	390	390	24	24	4.89	291801	0.502449	sp|P0DTC2_S2|SPIKE_S2_SARS2 Spike glycoprotein S2 OS=Severe acute respiratory syndrome coronavirus 2 OX=2697049 GN=S PE=1 SV=1
SA_S1+2	758	1	2020-11-12_SA_spike_uniprot_proteome_UP000008816_CRAP	sp|Q2FUY1|ARCR_STAA8	32	27733	1	1	1	1	0.16	4437.28	0.00764051	sp|Q2FUY1|ARCR_STAA8 HTH-type transcriptional regulator ArcR OS=Staphylococcus aureus (strain NCTC 8325 / PS 47) OX=93061 GN=arcR PE=1 SV=1
SA_S1+2	730	1	2020-11-12_SA_spike_uniprot_proteome_UP000008816_CRAP	sp|Q2FVC4|Y2789_STAA8	36	30338	1	1	1	1	0.15	4550.7	0.00783581	sp|Q2FVC4|Y2789_STAA8 Uncharacterized lipoprotein SAOUHSC_02789 OS=Staphylococcus aureus (strain NCTC 8325 / PS 47) OX=93061 GN=SAOUHSC_02789 PE=3 SV=2
SA_S1+2	701	1	2020-11-12_SA_spike_uniprot_proteome_UP000008816_CRAP	sp|Q2FWK4|ILVC_STAA8	41	36979	1	1	1	1	0.12	4437.48	0.00764085	sp|Q2FWK4|ILVC_STAA8 Ketol-acid reductoisomerase (NADP(+)) OS=Staphylococcus aureus (strain NCTC 8325 / PS 47) OX=93061 GN=ilvC PE=1 SV=1
SA_S1+2	686	1	2020-11-12_SA_spike_uniprot_proteome_UP000008816_CRAP	sp|Q2FWY8|GATC_STAA8	44	11261	1	1	1	1	0.44	4954.84	0.00853169	sp|Q2FWY8|GATC_STAA8 Aspartyl/glutamyl-tRNA(Asn/Gln) amidotransferase subunit C OS=Staphylococcus aureus (strain NCTC 8325 / PS 47) OX=93061 GN=gatC PE=3 SV=1
SA_S1+2	714	1	2020-11-12_SA_spike_uniprot_proteome_UP000008816_CRAP	sp|Q2FXW6|URK_STAA8	40	23490	1	1	1	1	0.2	4698	0.00808944	sp|Q2FXW6|URK_STAA8 Uridine kinase OS=Staphylococcus aureus (strain NCTC 8325 / PS 47) OX=93061 GN=udk PE=3 SV=1
SA_S1+2	727	1	2020-11-12_SA_spike_uniprot_proteome_UP000008816_CRAP	sp|Q2FY22|RL332_STAA8	37	6007	1	1	1	1	0.94	5646.58	0.00972279	sp|Q2FY22|RL332_STAA8 50S ribosomal protein L33 2 OS=Staphylococcus aureus (strain NCTC 8325 / PS 47) OX=93061 GN=rpmG2 PE=1 SV=1
SA_S1+2	777	1	2020-11-12_SA_spike_uniprot_proteome_UP000008816_CRAP	sp|Q2FYH0|AROB_STAA8	28	40321	1	1	1	1	0.11	4435.31	0.00763712	sp|Q2FYH0|AROB_STAA8 3-dehydroquinate synthase OS=Staphylococcus aureus (strain NCTC 8325 / PS 47) OX=93061 GN=aroB PE=3 SV=1
SA_S1+2	471	1	2020-11-12_SA_spike_uniprot_proteome_UP000008816_CRAP	sp|Q2FYM1|ODO1_STAA8	118	105323	2	2	2	2	0.08	8425.84	0.0145084	sp|Q2FYM1|ODO1_STAA8 2-oxoglutarate dehydrogenase E1 component OS=Staphylococcus aureus (strain NCTC 8325 / PS 47) OX=93061 GN=odhA PE=3 SV=1
SA_S1+2	603	1	2020-11-12_SA_spike_uniprot_proteome_UP000008816_CRAP	sp|Q2FYU4|GUAC_STAA8	63	36277	1	1	1	1	0.12	4353.24	0.0074958	sp|Q2FYU4|GUAC_STAA8 GMP reductase OS=Staphylococcus aureus (strain NCTC 8325 / PS 47) OX=93061 GN=guaC PE=3 SV=1
SA_S1+2	716	1	2020-11-12_SA_spike_uniprot_proteome_UP000008816_CRAP	sp|Q2FZ32|TOP1_STAA8	39	79615	1	1	1	1	0.05	3980.75	0.00685442	sp|Q2FZ32|TOP1_STAA8 DNA topoisomerase 1 OS=Staphylococcus aureus (strain NCTC 8325 / PS 47) OX=93061 GN=topA PE=3 SV=2
SA_S1+2	778	1	2020-11-12_SA_spike_uniprot_proteome_UP000008816_CRAP	sp|Q2FZ44|RIMM_STAA8	28	19076	1	1	1	1	0.24	4578.24	0.00788323	sp|Q2FZ44|RIMM_STAA8 Ribosome maturation factor RimM OS=Staphylococcus aureus (strain NCTC 8325 / PS 47) OX=93061 GN=rimM PE=3 SV=1
SA_S1+2	659	1	2020-11-12_SA_spike_uniprot_proteome_UP000008816_CRAP	sp|Q2FZK3|FMTA_STAA8	50	46084	1	1	1	1	0.1	4608.4	0.00793516	sp|Q2FZK3|FMTA_STAA8 Teichoic acid D-alanine hydrolase OS=Staphylococcus aureus (strain NCTC 8325 / PS 47) OX=93061 GN=fmtA PE=2 SV=1
SA_S1+2	736	1	2020-11-12_SA_spike_uniprot_proteome_UP000008816_CRAP	sp|Q2FZZ2|METN2_STAA8	35	38277	1	1	1	1	0.12	4593.24	0.00790906	sp|Q2FZZ2|METN2_STAA8 Methionine import ATP-binding protein MetN 2 OS=Staphylococcus aureus (strain NCTC 8325 / PS 47) OX=93061 GN=metN2 PE=3 SV=1
SA_S1+2	768	1	2020-11-12_SA_spike_uniprot_proteome_UP000008816_CRAP	sp|Q2G012|EMP_STAA8	30	38507	1	1	1	1	0.12	4620.84	0.00795658	sp|Q2G012|EMP_STAA8 Extracellular matrix protein-binding protein emp OS=Staphylococcus aureus (strain NCTC 8325 / PS 47) OX=93061 GN=emp PE=3 SV=1
SA_S1+2	646	1	2020-11-12_SA_spike_uniprot_proteome_UP000008816_CRAP	sp|Q2G026|SECG_STAA8	53	10191	1	1	1	1	0.49	4993.59	0.00859841	sp|Q2G026|SECG_STAA8 Protein translocase subunit SecG OS=Staphylococcus aureus (strain NCTC 8325 / PS 47) OX=93061 GN=SAOUHSC_00801 PE=3 SV=1
SA_S1+2	658	1	2020-11-12_SA_spike_uniprot_proteome_UP000008816_CRAP	sp|Q2G0B4|UPPP_STAA8	50	32249	1	1	1	1	0.14	4514.86	0.00777409	sp|Q2G0B4|UPPP_STAA8 Undecaprenyl-diphosphatase OS=Staphylococcus aureus (strain NCTC 8325 / PS 47) OX=93061 GN=uppP PE=3 SV=1
SA_S1+2	722	1	2020-11-12_SA_spike_uniprot_proteome_UP000008816_CRAP	sp|Q2G0P6|MCSB_STAA8	38	38677	1	1	1	1	0.12	4641.24	0.00799171	sp|Q2G0P6|MCSB_STAA8 Protein-arginine kinase OS=Staphylococcus aureus (strain NCTC 8325 / PS 47) OX=93061 GN=mcsB PE=1 SV=1
SA_S1+2	750	1	2020-11-12_SA_spike_uniprot_proteome_UP000008816_CRAP	sp|Q2G261|SODM2_STAA8	33	23026	1	1	1	1	0.2	4605.2	0.00792965	sp|Q2G261|SODM2_STAA8 Superoxide dismutase [Mn/Fe] 2 OS=Staphylococcus aureus (strain NCTC 8325 / PS 47) OX=93061 GN=sodM PE=1 SV=1
SA_S1+2	724	1	2020-11-12_SA_spike_uniprot_proteome_UP000008816_CRAP	sp|Q2G2M8|Y2004_STAA8	38	21828	1	1	1	1	0.21	4583.88	0.00789294	sp|Q2G2M8|Y2004_STAA8 UPF0374 protein SAOUHSC_02004 OS=Staphylococcus aureus (strain NCTC 8325 / PS 47) OX=93061 GN=SAOUHSC_02004 PE=3 SV=1
SA_S1+2	783	1	2020-11-12_SA_spike_uniprot_proteome_UP000008816_CRAP	sp|Q2G2X4|TARB_STAA8	27	42547	1	1	1	1	0.1	4254.7	0.00732613	sp|Q2G2X4|TARB_STAA8 Teichoic acid glycerol-phosphate primase OS=Staphylococcus aureus (strain NCTC 8325 / PS 47) OX=93061 GN=tarB PE=1 SV=1
SA_S1+2	706	1	2020-11-12_SA_spike_uniprot_proteome_UP000008816_CRAP	sp|Q9ZNI1|LYTN_STAA8	40	43294	1	1	1	1	0.1	4329.4	0.00745475	sp|Q9ZNI1|LYTN_STAA8 Probable cell wall hydrolase LytN OS=Staphylococcus aureus (strain NCTC 8325 / PS 47) OX=93061 GN=lytN PE=2 SV=2
SA_S1+2	617	1	2020-11-12_SA_spike_uniprot_proteome_UP000008816_CRAP	tr|Q2FUX5|Q2FUX5_STAA8	58	17458	1	1	1	1	0.27	4713.66	0.00811641	tr|Q2FUX5|Q2FUX5_STAA8 Arginine repressor OS=Staphylococcus aureus (strain NCTC 8325 / PS 47) OX=93061 GN=argR PE=3 SV=1
SA_S1+2	673	1	2020-11-12_SA_spike_uniprot_proteome_UP000008816_CRAP	tr|Q2FUX9|Q2FUX9_STAA8	46	51729	1	1	1	1	0.09	4655.61	0.00801645	tr|Q2FUX9|Q2FUX9_STAA8 Arginine/ornithine antiporter, putative OS=Staphylococcus aureus (strain NCTC 8325 / PS 47) OX=93061 GN=SAOUHSC_02967 PE=3 SV=1
SA_S1+2	757	1	2020-11-12_SA_spike_uniprot_proteome_UP000008816_CRAP	tr|Q2FVH0|Q2FVH0_STAA8	32	34837	1	1	1	1	0.13	4528.81	0.00779811	tr|Q2FVH0|Q2FVH0_STAA8 Amino acid transporter, putative OS=Staphylococcus aureus (strain NCTC 8325 / PS 47) OX=93061 GN=SAOUHSC_02742 PE=4 SV=1
SA_S1+2	711	1	2020-11-12_SA_spike_uniprot_proteome_UP000008816_CRAP	tr|Q2FVP2|Q2FVP2_STAA8	40	36384	2	2	2	2	0.26	9459.84	0.0162888	tr|Q2FVP2|Q2FVP2_STAA8 Uncharacterized protein OS=Staphylococcus aureus (strain NCTC 8325 / PS 47) OX=93061 GN=SAOUHSC_02660 PE=4 SV=1
SA_S1+2	746	1	2020-11-12_SA_spike_uniprot_proteome_UP000008816_CRAP	tr|Q2FVQ3|Q2FVQ3_STAA8	33	64588	1	1	1	1	0.07	4521.16	0.00778494	tr|Q2FVQ3|Q2FVQ3_STAA8 Uncharacterized protein OS=Staphylococcus aureus (strain NCTC 8325 / PS 47) OX=93061 GN=SAOUHSC_02649 PE=3 SV=1
SA_S1+2	594	1	2020-11-12_SA_spike_uniprot_proteome_UP000008816_CRAP	tr|Q2FW92|Q2FW92_STAA8	64	30060	1	1	1	1	0.15	4509	0.007764	tr|Q2FW92|Q2FW92_STAA8 Diadenylate cyclase OS=Staphylococcus aureus (strain NCTC 8325 / PS 47) OX=93061 GN=dacA PE=3 SV=1
SA_S1+2	425	1	2020-11-12_SA_spike_uniprot_proteome_UP000008816_CRAP	tr|Q2FW99|Q2FW99_STAA8	161	55122	3	3	3	3	0.26	14331.7	0.0246777	tr|Q2FW99|Q2FW99_STAA8 EIICB-Mtl OS=Staphylococcus aureus (strain NCTC 8325 / PS 47) OX=93061 GN=SAOUHSC_02400 PE=4 SV=1
SA_S1+2	763	1	2020-11-12_SA_spike_uniprot_proteome_UP000008816_CRAP	tr|Q2FX89|Q2FX89_STAA8	31	18145	1	1	1	1	0.26	4717.7	0.00812336	tr|Q2FX89|Q2FX89_STAA8 Putative tRNA (cytidine(34)-2'-O)-methyltransferase OS=Staphylococcus aureus (strain NCTC 8325 / PS 47) OX=93061 GN=SAOUHSC_01988 PE=3 SV=1
SA_S1+2	781	1	2020-11-12_SA_spike_uniprot_proteome_UP000008816_CRAP	tr|Q2FXG3|Q2FXG3_STAA8	28	38052	1	1	1	1	0.12	4566.24	0.00786256	tr|Q2FXG3|Q2FXG3_STAA8 Proline dehydrogenase OS=Staphylococcus aureus (strain NCTC 8325 / PS 47) OX=93061 GN=SAOUHSC_01884 PE=4 SV=1
SA_S1+2	694	1	2020-11-12_SA_spike_uniprot_proteome_UP000008816_CRAP	tr|Q2FXI4|Q2FXI4_STAA8	42	11959	1	1	1	1	0.41	4903.19	0.00844276	tr|Q2FXI4|Q2FXI4_STAA8 PepSY domain-containing protein OS=Staphylococcus aureus (strain NCTC 8325 / PS 47) OX=93061 GN=SAOUHSC_01863 PE=4 SV=1
SA_S1+2	643	1	2020-11-12_SA_spike_uniprot_proteome_UP000008816_CRAP	tr|Q2FXN3|Q2FXN3_STAA8	53	32463	1	1	1	1	0.14	4544.82	0.00782568	tr|Q2FXN3|Q2FXN3_STAA8 Citrate synthase (unknown stereospecificity) OS=Staphylococcus aureus (strain NCTC 8325 / PS 47) OX=93061 GN=SAOUHSC_01802 PE=3 SV=1
SA_S1+2	615	1	2020-11-12_SA_spike_uniprot_proteome_UP000008816_CRAP	tr|Q2FY39|Q2FY39_STAA8	59	21505	1	1	1	1	0.21	4516.05	0.00777614	tr|Q2FY39|Q2FY39_STAA8 Uncharacterized protein OS=Staphylococcus aureus (strain NCTC 8325 / PS 47) OX=93061 GN=SAOUHSC_01627 PE=4 SV=1
SA_S1+2	719	1	2020-11-12_SA_spike_uniprot_proteome_UP000008816_CRAP	tr|Q2FYH9|Q2FYH9_STAA8	39	13663	1	1	1	1	0.35	4782.05	0.00823417	tr|Q2FYH9|Q2FYH9_STAA8 Uncharacterized protein OS=Staphylococcus aureus (strain NCTC 8325 / PS 47) OX=93061 GN=SAOUHSC_01468 PE=4 SV=1
SA_S1+2	513	1	2020-11-12_SA_spike_uniprot_proteome_UP000008816_CRAP	tr|Q2FYQ2|Q2FYQ2_STAA8	94	69333	1	1	1	1	0.06	4159.98	0.00716303	tr|Q2FYQ2|Q2FYQ2_STAA8 Uncharacterized protein OS=Staphylococcus aureus (strain NCTC 8325 / PS 47) OX=93061 GN=SAOUHSC_01383 PE=3 SV=1
SA_S1+2	592	1	2020-11-12_SA_spike_uniprot_proteome_UP000008816_CRAP	tr|Q2FYZ6|Q2FYZ6_STAA8	65	28189	2	2	2	2	0.35	9866.15	0.0169884	tr|Q2FYZ6|Q2FYZ6_STAA8 Uncharacterized protein OS=Staphylococcus aureus (strain NCTC 8325 / PS 47) OX=93061 GN=SAOUHSC_01275 PE=3 SV=1
SA_S1+2	599	1	2020-11-12_SA_spike_uniprot_proteome_UP000008816_CRAP	tr|Q2FZ11|Q2FZ11_STAA8	64	21001	1	1	1	1	0.22	4620.22	0.00795551	tr|Q2FZ11|Q2FZ11_STAA8 CDP-diacylglycerol--glycerol-3-phosphate 3-phosphatidyltransferase OS=Staphylococcus aureus (strain NCTC 8325 / PS 47) OX=93061 GN=SAOUHSC_01260 PE=3 SV=1
SA_S1+2	541	1	2020-11-12_SA_spike_uniprot_proteome_UP000008816_CRAP	tr|Q2FZE0|Q2FZE0_STAA8	82	26897	1	1	1	1	0.17	4572.49	0.00787333	tr|Q2FZE0|Q2FZE0_STAA8 SpoU_sub_bind domain-containing protein OS=Staphylococcus aureus (strain NCTC 8325 / PS 47) OX=93061 GN=SAOUHSC_01091 PE=4 SV=1
SA_S1+2	760	1	2020-11-12_SA_spike_uniprot_proteome_UP000008816_CRAP	tr|Q2FZF3|Q2FZF3_STAA8	31	21448	1	1	1	1	0.22	4718.56	0.00812484	tr|Q2FZF3|Q2FZF3_STAA8 Uncharacterized protein OS=Staphylococcus aureus (strain NCTC 8325 / PS 47) OX=93061 GN=SAOUHSC_01077 PE=4 SV=1
SA_S1+2	712	1	2020-11-12_SA_spike_uniprot_proteome_UP000008816_CRAP	tr|Q2FZW0|Q2FZW0_STAA8	40	39512	2	2	2	2	0.24	9482.88	0.0163285	tr|Q2FZW0|Q2FZW0_STAA8 Pyr_redox_2 domain-containing protein OS=Staphylococcus aureus (strain NCTC 8325 / PS 47) OX=93061 GN=SAOUHSC_00875 PE=4 SV=1
SA_S1+2	700	1	2020-11-12_SA_spike_uniprot_proteome_UP000008816_CRAP	tr|Q2G010|Q2G010_STAA8	41	25196	1	1	1	1	0.18	4535.28	0.00780926	tr|Q2G010|Q2G010_STAA8 Micrococcal nuclease OS=Staphylococcus aureus (strain NCTC 8325 / PS 47) OX=93061 GN=SAOUHSC_00818 PE=4 SV=1
SA_S1+2	784	1	2020-11-12_SA_spike_uniprot_proteome_UP000008816_CRAP	tr|Q2G0F6|Q2G0F6_STAA8	27	31069	1	1	1	1	0.15	4660.35	0.00802461	tr|Q2G0F6|Q2G0F6_STAA8 Iron compound ABC transporter, substrate-binding protein, putative OS=Staphylococcus aureus (strain NCTC 8325 / PS 47) OX=93061 GN=SAOUHSC_00613 PE=4 SV=1
SA_S1+2	779	1	2020-11-12_SA_spike_uniprot_proteome_UP000008816_CRAP	tr|Q2G0G4|Q2G0G4_STAA8	28	18403	1	1	1	1	0.25	4600.75	0.00792199	tr|Q2G0G4|Q2G0G4_STAA8 N-acetyltransferase domain-containing protein OS=Staphylococcus aureus (strain NCTC 8325 / PS 47) OX=93061 GN=SAOUHSC_00605 PE=4 SV=1
SA_S1+2	773	1	2020-11-12_SA_spike_uniprot_proteome_UP000008816_CRAP	tr|Q2G0R6|Q2G0R6_STAA8	29	45174	1	1	1	1	0.1	4517.4	0.00777847	tr|Q2G0R6|Q2G0R6_STAA8 Uncharacterized protein OS=Staphylococcus aureus (strain NCTC 8325 / PS 47) OX=93061 GN=SAOUHSC_00480 PE=4 SV=1
SA_S1+2	619	1	2020-11-12_SA_spike_uniprot_proteome_UP000008816_CRAP	tr|Q2G0U0|Q2G0U0_STAA8	58	51135	2	2	2	2	0.18	9204.3	0.0158488	tr|Q2G0U0|Q2G0U0_STAA8 Uncharacterized protein OS=Staphylococcus aureus (strain NCTC 8325 / PS 47) OX=93061 GN=SAOUHSC_00437 PE=4 SV=1
SA_S1+2	756	1	2020-11-12_SA_spike_uniprot_proteome_UP000008816_CRAP	tr|Q2G0V3|Q2G0V3_STAA8	32	41253	2	2	1	1	0.11	4537.83	0.00781365	tr|Q2G0V3|Q2G0V3_STAA8 Trans-sulfuration enzyme family protein, putative OS=Staphylococcus aureus (strain NCTC 8325 / PS 47) OX=93061 GN=SAOUHSC_00422 PE=3 SV=1
SA_S1+2	767	1	2020-11-12_SA_spike_uniprot_proteome_UP000008816_CRAP	tr|Q2G0Y0|Q2G0Y0_STAA8	30	31807	1	1	1	1	0.14	4452.98	0.00766754	tr|Q2G0Y0|Q2G0Y0_STAA8 NAD(P)-bd_dom domain-containing protein OS=Staphylococcus aureus (strain NCTC 8325 / PS 47) OX=93061 GN=SAOUHSC_00382 PE=4 SV=1
SA_S1+2	695	1	2020-11-12_SA_spike_uniprot_proteome_UP000008816_CRAP	tr|Q2G204|Q2G204_STAA8	42	25269	2	2	2	2	0.39	9854.91	0.0169691	tr|Q2G204|Q2G204_STAA8 GTP pyrophosphokinase, putative OS=Staphylococcus aureus (strain NCTC 8325 / PS 47) OX=93061 GN=SAOUHSC_00942 PE=4 SV=1
SA_S1+2	707	1	2020-11-12_SA_spike_uniprot_proteome_UP000008816_CRAP	tr|Q2G270|Q2G270_STAA8	40	12526	1	1	1	1	0.39	4885.14	0.00841168	tr|Q2G270|Q2G270_STAA8 bPH_3 domain-containing protein OS=Staphylococcus aureus (strain NCTC 8325 / PS 47) OX=93061 GN=SAOUHSC_02568 PE=4 SV=1
SA_S1+2	692	1	2020-11-12_SA_spike_uniprot_proteome_UP000008816_CRAP	tr|Q2G2G6|Q2G2G6_STAA8	43	40126	1	1	1	1	0.11	4413.86	0.00760018	tr|Q2G2G6|Q2G2G6_STAA8 DUF4064 domain-containing protein OS=Staphylococcus aureus (strain NCTC 8325 / PS 47) OX=93061 GN=SAOUHSC_01050 PE=4 SV=1

## Sheet: SA_MHV
	Family	Member	Database	Accession	Score	Mass	Num. of matches	Num. of significant matches	Num. of sequences	Num. of significant sequences	emPAI	MWxEmpai	Protein Content	Description
SA_MHV	636	1	20201111_SA_MHV_uniprot-proteome_UP000008816_CRAP_sol	sp|Q2FWL2|TSAD_STAA8	26	36980	1	1	1	1	0.12	4437.6	0.00999226	sp|Q2FWL2|TSAD_STAA8 tRNA N6-adenosine threonylcarbamoyltransferase OS=Staphylococcus aureus (strain NCTC 8325 / PS 47) OX=93061 GN=tsaD PE=1 SV=1
SA_MHV	357	1	20201111_SA_MHV_uniprot-proteome_UP000008816_CRAP_sol	sp|Q2FWY8|GATC_STAA8	207	11261	9	9	3	3	2	22522	0.0507134	sp|Q2FWY8|GATC_STAA8 Aspartyl/glutamyl-tRNA(Asn/Gln) amidotransferase subunit C OS=Staphylococcus aureus (strain NCTC 8325 / PS 47) OX=93061 GN=gatC PE=3 SV=1
SA_MHV	446	1	20201111_SA_MHV_uniprot-proteome_UP000008816_CRAP_sol	sp|Q2FY22|RL332_STAA8	107	6007	2	2	1	1	0.94	5646.58	0.0127146	sp|Q2FY22|RL332_STAA8 50S ribosomal protein L33 2 OS=Staphylococcus aureus (strain NCTC 8325 / PS 47) OX=93061 GN=rpmG2 PE=1 SV=1
SA_MHV	618	1	20201111_SA_MHV_uniprot-proteome_UP000008816_CRAP_sol	sp|Q2FY47|EX7S_STAA8	30	8800	1	1	1	1	0.59	5192	0.011691	sp|Q2FY47|EX7S_STAA8 Exodeoxyribonuclease 7 small subunit OS=Staphylococcus aureus (strain NCTC 8325 / PS 47) OX=93061 GN=xseB PE=3 SV=1
SA_MHV	613	1	20201111_SA_MHV_uniprot-proteome_UP000008816_CRAP_sol	sp|Q2FYG7|NDK_STAA8	31	16564	1	1	1	1	0.29	4803.56	0.0108163	sp|Q2FYG7|NDK_STAA8 Nucleoside diphosphate kinase OS=Staphylococcus aureus (strain NCTC 8325 / PS 47) OX=93061 GN=ndk PE=3 SV=2
SA_MHV	526	1	20201111_SA_MHV_uniprot-proteome_UP000008816_CRAP_sol	sp|Q2FYU4|GUAC_STAA8	60	36277	2	2	2	2	0.26	9432.02	0.0212383	sp|Q2FYU4|GUAC_STAA8 GMP reductase OS=Staphylococcus aureus (strain NCTC 8325 / PS 47) OX=93061 GN=guaC PE=3 SV=1
SA_MHV	601	1	20201111_SA_MHV_uniprot-proteome_UP000008816_CRAP_sol	sp|Q2G2D3|RIMP_STAA8	34	17662	1	1	1	1	0.27	4768.74	0.0107379	sp|Q2G2D3|RIMP_STAA8 Ribosome maturation factor RimP OS=Staphylococcus aureus (strain NCTC 8325 / PS 47) OX=93061 GN=rimP PE=3 SV=1
SA_MHV	604	1	20201111_SA_MHV_uniprot-proteome_UP000008816_CRAP_sol	tr|Q2FV19|Q2FV19_STAA8	34	26390	1	1	1	1	0.17	4486.3	0.0101019	tr|Q2FV19|Q2FV19_STAA8 Alpha-acetolactate decarboxylase OS=Staphylococcus aureus (strain NCTC 8325 / PS 47) OX=93061 GN=SAOUHSC_02921 PE=3 SV=1
SA_MHV	530	1	20201111_SA_MHV_uniprot-proteome_UP000008816_CRAP_sol	tr|Q2FV29|Q2FV29_STAA8	59	10705	1	1	1	1	0.47	5031.35	0.0113292	tr|Q2FV29|Q2FV29_STAA8 Uncharacterized protein OS=Staphylococcus aureus (strain NCTC 8325 / PS 47) OX=93061 GN=SAOUHSC_02910 PE=4 SV=1
SA_MHV	625	1	20201111_SA_MHV_uniprot-proteome_UP000008816_CRAP_sol	tr|Q2FVC3|Q2FVC3_STAA8	29	109970	1	1	1	1	0.04	4398.8	0.00990489	tr|Q2FVC3|Q2FVC3_STAA8 Uncharacterized protein OS=Staphylococcus aureus (strain NCTC 8325 / PS 47) OX=93061 GN=SAOUHSC_02790 PE=4 SV=1
SA_MHV	640	1	20201111_SA_MHV_uniprot-proteome_UP000008816_CRAP_sol	tr|Q2FVT0|Q2FVT0_STAA8	24	25671	1	1	1	1	0.18	4620.78	0.0104047	tr|Q2FVT0|Q2FVT0_STAA8 Ribose-5-phosphate isomerase A OS=Staphylococcus aureus (strain NCTC 8325 / PS 47) OX=93061 GN=rpiA PE=3 SV=1
SA_MHV	643	1	20201111_SA_MHV_uniprot-proteome_UP000008816_CRAP_sol	tr|Q2FVT5|Q2FVT5_STAA8	23	60779	1	1	1	1	0.07	4254.53	0.00958004	tr|Q2FVT5|Q2FVT5_STAA8 Urocanate hydratase OS=Staphylococcus aureus (strain NCTC 8325 / PS 47) OX=93061 GN=hutU PE=3 SV=1
SA_MHV	498	1	20201111_SA_MHV_uniprot-proteome_UP000008816_CRAP_sol	tr|Q2FVX8|Q2FVX8_STAA8	72	18535	3	3	1	1	0.25	4633.75	0.0104339	tr|Q2FVX8|Q2FVX8_STAA8 Molybdenum cofactor biosynthesis protein B OS=Staphylococcus aureus (strain NCTC 8325 / PS 47) OX=93061 GN=SAOUHSC_02544 PE=3 SV=1
SA_MHV	637	1	20201111_SA_MHV_uniprot-proteome_UP000008816_CRAP_sol	tr|Q2FWC6|Q2FWC6_STAA8	25	25931	1	1	1	1	0.18	4667.58	0.0105101	tr|Q2FWC6|Q2FWC6_STAA8 Uncharacterized protein OS=Staphylococcus aureus (strain NCTC 8325 / PS 47) OX=93061 GN=SAOUHSC_02372 PE=4 SV=1
SA_MHV	629	1	20201111_SA_MHV_uniprot-proteome_UP000008816_CRAP_sol	tr|Q2FWG9|Q2FWG9_STAA8	28	11283	1	1	1	1	0.44	4964.52	0.0111787	tr|Q2FWG9|Q2FWG9_STAA8 Uncharacterized protein OS=Staphylococcus aureus (strain NCTC 8325 / PS 47) OX=93061 GN=SAOUHSC_02322 PE=4 SV=1
SA_MHV	619	1	20201111_SA_MHV_uniprot-proteome_UP000008816_CRAP_sol	tr|Q2FXG5|Q2FXG5_STAA8	30	31845	1	1	1	1	0.14	4458.3	0.0100389	tr|Q2FXG5|Q2FXG5_STAA8 Hydrolase_4 domain-containing protein OS=Staphylococcus aureus (strain NCTC 8325 / PS 47) OX=93061 GN=SAOUHSC_01882 PE=3 SV=1
SA_MHV	570	1	20201111_SA_MHV_uniprot-proteome_UP000008816_CRAP_sol	tr|Q2FXN3|Q2FXN3_STAA8	43	32463	1	1	1	1	0.14	4544.82	0.0102337	tr|Q2FXN3|Q2FXN3_STAA8 Citrate synthase (unknown stereospecificity) OS=Staphylococcus aureus (strain NCTC 8325 / PS 47) OX=93061 GN=SAOUHSC_01802 PE=3 SV=1
SA_MHV	644	1	20201111_SA_MHV_uniprot-proteome_UP000008816_CRAP_sol	tr|Q2FY39|Q2FY39_STAA8	20	21505	1	1	1	1	0.21	4516.05	0.0101689	tr|Q2FY39|Q2FY39_STAA8 Uncharacterized protein OS=Staphylococcus aureus (strain NCTC 8325 / PS 47) OX=93061 GN=SAOUHSC_01627 PE=4 SV=1
SA_MHV	595	1	20201111_SA_MHV_uniprot-proteome_UP000008816_CRAP_sol	tr|Q2FYQ2|Q2FYQ2_STAA8	37	69333	1	1	1	1	0.06	4159.98	0.00936714	tr|Q2FYQ2|Q2FYQ2_STAA8 Uncharacterized protein OS=Staphylococcus aureus (strain NCTC 8325 / PS 47) OX=93061 GN=SAOUHSC_01383 PE=3 SV=1
SA_MHV	605	1	20201111_SA_MHV_uniprot-proteome_UP000008816_CRAP_sol	tr|Q2FZA3|Q2FZA3_STAA8	33	4453	1	1	1	1	1.41	6278.73	0.014138	tr|Q2FZA3|Q2FZA3_STAA8 Uncharacterized protein OS=Staphylococcus aureus (strain NCTC 8325 / PS 47) OX=93061 GN=SAOUHSC_01136 PE=3 SV=1
SA_MHV	639	1	20201111_SA_MHV_uniprot-proteome_UP000008816_CRAP_sol	tr|Q2FZQ4|Q2FZQ4_STAA8	25	68772	1	1	1	1	0.06	4126.32	0.00929134	tr|Q2FZQ4|Q2FZQ4_STAA8 Uncharacterized protein OS=Staphylococcus aureus (strain NCTC 8325 / PS 47) OX=93061 GN=SAOUHSC_00946 PE=1 SV=1
SA_MHV	397	1	20201111_SA_MHV_uniprot-proteome_UP000008816_CRAP_sol	tr|Q2G0B9|Q2G0B9_STAA8	157	11317	3	3	1	1	0.44	4979.48	0.0112124	tr|Q2G0B9|Q2G0B9_STAA8 Uncharacterized protein OS=Staphylococcus aureus (strain NCTC 8325 / PS 47) OX=93061 GN=SAOUHSC_00686 PE=4 SV=1
SA_MHV	624	1	20201111_SA_MHV_uniprot-proteome_UP000008816_CRAP_sol	tr|Q2G0G7|Q2G0G7_STAA8	29	24446	1	1	1	1	0.19	4644.74	0.0104587	tr|Q2G0G7|Q2G0G7_STAA8 Uncharacterized protein OS=Staphylococcus aureus (strain NCTC 8325 / PS 47) OX=93061 GN=SAOUHSC_00602 PE=4 SV=1
SA_MHV	569	1	20201111_SA_MHV_uniprot-proteome_UP000008816_CRAP_sol	tr|Q2G0V0|Q2G0V0_STAA8	43	30483	1	1	1	1	0.15	4572.45	0.0102959	tr|Q2G0V0|Q2G0V0_STAA8 Lipoprotein OS=Staphylococcus aureus (strain NCTC 8325 / PS 47) OX=93061 GN=SAOUHSC_00426 PE=3 SV=1
SA_MHV	510	1	20201111_SA_MHV_uniprot-proteome_UP000008816_CRAP_sol	tr|Q2G1C8|Q2G1C8_STAA8	65	44839	2	2	2	2	0.21	9416.19	0.0212027	tr|Q2G1C8|Q2G1C8_STAA8 Uncharacterized protein OS=Staphylococcus aureus (strain NCTC 8325 / PS 47) OX=93061 GN=SAOUHSC_00197 PE=3 SV=1
SA_MHV	582	1	20201111_SA_MHV_uniprot-proteome_UP000008816_CRAP_sol	tr|Q2G1C9|Q2G1C9_STAA8	40	84602	2	2	1	1	0.05	4230.1	0.00952503	tr|Q2G1C9|Q2G1C9_STAA8 6-phosphogluconate dehydrogenase, decarboxylating OS=Staphylococcus aureus (strain NCTC 8325 / PS 47) OX=93061 GN=SAOUHSC_00196 PE=3 SV=1
SA_MHV	507	1	20201111_SA_MHV_uniprot-proteome_UP000008816_CRAP_sol	tr|Q2G1D3|Q2G1D3_STAA8	67	71674	3	3	2	2	0.13	9317.62	0.0209807	tr|Q2G1D3|Q2G1D3_STAA8 Coagulase OS=Staphylococcus aureus (strain NCTC 8325 / PS 47) OX=93061 GN=SAOUHSC_00192 PE=4 SV=1
SA_MHV	621	1	20201111_SA_MHV_uniprot-proteome_UP000008816_CRAP_sol	tr|Q2G1R0|Q2G1R0_STAA8	30	45733	1	1	1	1	0.1	4573.3	0.0102978	tr|Q2G1R0|Q2G1R0_STAA8 MFS domain-containing protein OS=Staphylococcus aureus (strain NCTC 8325 / PS 47) OX=93061 GN=SAOUHSC_00042 PE=4 SV=1
SA_MHV	388	1	20201111_SA_MHV_uniprot-proteome_UP000008816_CRAP_sol	tr|Q2G1T5|Q2G1T5_STAA8	167	100964	7	7	3	3	0.13	13125.3	0.0295546	tr|Q2G1T5|Q2G1T5_STAA8 Fibronectin binding protein B, putative OS=Staphylococcus aureus (strain NCTC 8325 / PS 47) OX=93061 GN=SAOUHSC_02802 PE=4 SV=1
SA_MHV	609	1	20201111_SA_MHV_uniprot-proteome_UP000008816_CRAP_sol	tr|Q2G299|Q2G299_STAA8	33	25847	1	1	1	1	0.18	4652.46	0.0104761	tr|Q2G299|Q2G299_STAA8 Uncharacterized protein OS=Staphylococcus aureus (strain NCTC 8325 / PS 47) OX=93061 GN=SAOUHSC_01693 PE=4 SV=1
SA_MHV	620	1	20201111_SA_MHV_uniprot-proteome_UP000008816_CRAP_sol	tr|Q2G2F5|Q2G2F5_STAA8	30	42386	1	1	1	1	0.1	4238.6	0.00954417	tr|Q2G2F5|Q2G2F5_STAA8 UDP-N-acetylglucosamine 2-epimerase OS=Staphylococcus aureus (strain NCTC 8325 / PS 47) OX=93061 GN=SAOUHSC_02352 PE=3 SV=1
SA_MHV	488	1	20201111_SA_MHV_uniprot-proteome_UP000008816_CRAP_sol	tr|Q2G2G4|Q2G2G4_STAA8	77	30453	3	3	1	1	0.15	4567.95	0.0102858	tr|Q2G2G4|Q2G2G4_STAA8 Inositol monophosphatase family protein, putative OS=Staphylococcus aureus (strain NCTC 8325 / PS 47) OX=93061 GN=SAOUHSC_01055 PE=4 SV=1
SA_MHV	577	1	20201111_SA_MHV_uniprot-proteome_UP000008816_CRAP_sol	tr|Q2G2T6|Q2G2T6_STAA8	41	73781	1	1	1	1	0.06	4426.86	0.00996808	tr|Q2G2T6|Q2G2T6_STAA8 Cyclic-di-AMP phosphodiesterase OS=Staphylococcus aureus (strain NCTC 8325 / PS 47) OX=93061 GN=SAOUHSC_00015 PE=3 SV=1

## Sheet: SA_Neg
	Family	Member	Database	Accession	Score	Mass	Num. of matches	Num. of significant matches	Num. of sequences	Num. of significant sequences	emPAI	MWxEmpai	protein content (%)	Description
SA_Neg	699	1	2020-11-12_SA_spike_uniprot_proteome_UP000008816_CRAP	sp|Q2FUQ4|RSMG_STAA8	48	27434	1	1	1	1	0.17	4663.78	0.0074608	sp|Q2FUQ4|RSMG_STAA8 Ribosomal RNA small subunit methyltransferase G OS=Staphylococcus aureus (strain NCTC 8325 / PS 47) OX=93061 GN=rsmG PE=3 SV=1
SA_Neg	783	1	2020-11-12_SA_spike_uniprot_proteome_UP000008816_CRAP	sp|Q2FV54|OATA_STAA8	31	69147	1	1	1	1	0.06	4148.82	0.006637	sp|Q2FV54|OATA_STAA8 O-acetyltransferase OatA OS=Staphylococcus aureus (strain NCTC 8325 / PS 47) OX=93061 GN=oatA PE=1 SV=1
SA_Neg	755	1	2020-11-12_SA_spike_uniprot_proteome_UP000008816_CRAP	sp|Q2FVB2|F16PC_STAA8	35	76403	1	1	1	1	0.06	4584.18	0.00733346	sp|Q2FVB2|F16PC_STAA8 Fructose-1,6-bisphosphatase class 3 OS=Staphylococcus aureus (strain NCTC 8325 / PS 47) OX=93061 GN=fbp PE=3 SV=1
SA_Neg	772	1	2020-11-12_SA_spike_uniprot_proteome_UP000008816_CRAP	sp|Q2FVC5|Y2788_STAA8	32	30398	1	1	1	1	0.15	4559.7	0.0072943	sp|Q2FVC5|Y2788_STAA8 Uncharacterized lipoprotein SAOUHSC_02788 OS=Staphylococcus aureus (strain NCTC 8325 / PS 47) OX=93061 GN=SAOUHSC_02788 PE=3 SV=1
SA_Neg	740	1	2020-11-12_SA_spike_uniprot_proteome_UP000008816_CRAP	sp|Q2FWG2|THIM_STAA8	38	28257	1	1	1	1	0.16	4521.12	0.00723259	sp|Q2FWG2|THIM_STAA8 Hydroxyethylthiazole kinase OS=Staphylococcus aureus (strain NCTC 8325 / PS 47) OX=93061 GN=thiM PE=3 SV=1
SA_Neg	671	1	2020-11-12_SA_spike_uniprot_proteome_UP000008816_CRAP	sp|Q2FWH6|KDPE_STAA8	56	26587	1	1	1	1	0.17	4519.79	0.00723046	sp|Q2FWH6|KDPE_STAA8 Transcriptional regulatory protein KdpE OS=Staphylococcus aureus (strain NCTC 8325 / PS 47) OX=93061 GN=kdpE PE=1 SV=1
SA_Neg	793	1	2020-11-12_SA_spike_uniprot_proteome_UP000008816_CRAP	sp|Q2FWI1|KDPC_STAA8	30	20698	1	1	1	1	0.22	4553.56	0.00728448	sp|Q2FWI1|KDPC_STAA8 Potassium-transporting ATPase KdpC subunit OS=Staphylococcus aureus (strain NCTC 8325 / PS 47) OX=93061 GN=kdpC PE=3 SV=1
SA_Neg	660	1	2020-11-12_SA_spike_uniprot_proteome_UP000008816_CRAP	sp|Q2FXI7|Y1859_STAA8	59	33095	1	1	1	1	0.14	4633.3	0.00741204	sp|Q2FXI7|Y1859_STAA8 UPF0354 protein SAOUHSC_01859 OS=Staphylococcus aureus (strain NCTC 8325 / PS 47) OX=93061 GN=SAOUHSC_01859 PE=3 SV=1
SA_Neg	795	1	2020-11-12_SA_spike_uniprot_proteome_UP000008816_CRAP	sp|Q2FXT5|QUEA_STAA8	29	38990	1	1	1	1	0.11	4288.9	0.0068611	sp|Q2FXT5|QUEA_STAA8 S-adenosylmethionine:tRNA ribosyltransferase-isomerase OS=Staphylococcus aureus (strain NCTC 8325 / PS 47) OX=93061 GN=queA PE=3 SV=1
SA_Neg	713	1	2020-11-12_SA_spike_uniprot_proteome_UP000008816_CRAP	sp|Q2FXW1|YQGF_STAA8	45	15855	1	1	1	1	0.3	4756.5	0.00760913	sp|Q2FXW1|YQGF_STAA8 Putative pre-16S rRNA nuclease OS=Staphylococcus aureus (strain NCTC 8325 / PS 47) OX=93061 GN=SAOUHSC_01720 PE=3 SV=1
SA_Neg	777	1	2020-11-12_SA_spike_uniprot_proteome_UP000008816_CRAP	sp|Q2FXW2|Y1719_STAA8	32	11941	1	1	1	1	0.41	4895.81	0.00783199	sp|Q2FXW2|Y1719_STAA8 UPF0473 protein SAOUHSC_01719 OS=Staphylococcus aureus (strain NCTC 8325 / PS 47) OX=93061 GN=SAOUHSC_01719 PE=3 SV=1
SA_Neg	770	1	2020-11-12_SA_spike_uniprot_proteome_UP000008816_CRAP	sp|Q2FY19|FUR_STAA8	33	16188	1	1	1	1	0.29	4694.52	0.00750998	sp|Q2FY19|FUR_STAA8 Ferric uptake regulation protein OS=Staphylococcus aureus (strain NCTC 8325 / PS 47) OX=93061 GN=fur PE=3 SV=1
SA_Neg	650	1	2020-11-12_SA_spike_uniprot_proteome_UP000008816_CRAP	sp|Q2FZ50|RNC_STAA8	63	27950	1	1	1	1	0.16	4472	0.00715401	sp|Q2FZ50|RNC_STAA8 Ribonuclease 3 OS=Staphylococcus aureus (strain NCTC 8325 / PS 47) OX=93061 GN=rnc PE=3 SV=1
SA_Neg	665	1	2020-11-12_SA_spike_uniprot_proteome_UP000008816_CRAP	sp|Q2FZ97|MRAZ_STAA8	57	17318	1	1	1	1	0.27	4675.86	0.00748013	sp|Q2FZ97|MRAZ_STAA8 Transcriptional regulator MraZ OS=Staphylococcus aureus (strain NCTC 8325 / PS 47) OX=93061 GN=mraZ PE=3 SV=1
SA_Neg	800	1	2020-11-12_SA_spike_uniprot_proteome_UP000008816_CRAP	sp|Q2G081|QUEF_STAA8	28	19770	1	1	1	1	0.24	4744.8	0.00759041	sp|Q2G081|QUEF_STAA8 NADPH-dependent 7-cyano-7-deazaguanine reductase OS=Staphylococcus aureus (strain NCTC 8325 / PS 47) OX=93061 GN=queF PE=3 SV=1
SA_Neg	814	1	2020-11-12_SA_spike_uniprot_proteome_UP000008816_CRAP	sp|Q2G0L4|SDRD_STAA8	23	146046	1	1	1	1	0.03	4381.38	0.00700904	sp|Q2G0L4|SDRD_STAA8 Serine-aspartate repeat-containing protein D OS=Staphylococcus aureus (strain NCTC 8325 / PS 47) OX=93061 GN=sdrD PE=1 SV=1
SA_Neg	588	1	2020-11-12_SA_spike_uniprot_proteome_UP000008816_CRAP	sp|Q2G0T0|RSMA_STAA8	79	33763	1	1	1	1	0.13	4389.19	0.00702153	sp|Q2G0T0|RSMA_STAA8 Ribosomal RNA small subunit methyltransferase A OS=Staphylococcus aureus (strain NCTC 8325 / PS 47) OX=93061 GN=rsmA PE=3 SV=1
SA_Neg	778	1	2020-11-12_SA_spike_uniprot_proteome_UP000008816_CRAP	sp|Q2G1J0|ALDA_STAA8	32	53672	1	1	1	1	0.08	4293.76	0.00686887	sp|Q2G1J0|ALDA_STAA8 Putative aldehyde dehydrogenase AldA OS=Staphylococcus aureus (strain NCTC 8325 / PS 47) OX=93061 GN=aldA PE=3 SV=1
SA_Neg	802	1	2020-11-12_SA_spike_uniprot_proteome_UP000008816_CRAP	sp|Q2G1J2|HDOX2_STAA8	28	12783	1	1	1	1	0.38	4857.54	0.00777077	sp|Q2G1J2|HDOX2_STAA8 Heme oxygenase (staphylobilin-producing) 2 OS=Staphylococcus aureus (strain NCTC 8325 / PS 47) OX=93061 GN=isdI PE=1 SV=1
SA_Neg	799	1	2020-11-12_SA_spike_uniprot_proteome_UP000008816_CRAP	sp|Q2G1T6|GTAB_STAA8	28	32431	1	1	1	1	0.14	4540.34	0.00726333	sp|Q2G1T6|GTAB_STAA8 UTP--glucose-1-phosphate uridylyltransferase OS=Staphylococcus aureus (strain NCTC 8325 / PS 47) OX=93061 GN=gtaB PE=1 SV=2
SA_Neg	769	1	2020-11-12_SA_spike_uniprot_proteome_UP000008816_CRAP	sp|Q2G2H8|MNHE1_STAA8	33	18307	1	1	1	1	0.26	4759.82	0.00761444	sp|Q2G2H8|MNHE1_STAA8 Na(+)/H(+) antiporter subunit E1 OS=Staphylococcus aureus (strain NCTC 8325 / PS 47) OX=93061 GN=mnhE1 PE=3 SV=1
SA_Neg	662	1	2020-11-12_SA_spike_uniprot_proteome_UP000008816_CRAP	sp|Q2G2P8|NNRD_STAA8	58	30290	1	1	1	1	0.15	4543.5	0.00726839	sp|Q2G2P8|NNRD_STAA8 ADP-dependent (S)-NAD(P)H-hydrate dehydratase OS=Staphylococcus aureus (strain NCTC 8325 / PS 47) OX=93061 GN=nnrD PE=3 SV=2
SA_Neg	794	1	2020-11-12_SA_spike_uniprot_proteome_UP000008816_CRAP	sp|Q2G2Q3|TRUB_STAA8	29	34709	1	1	1	1	0.13	4512.17	0.00721827	sp|Q2G2Q3|TRUB_STAA8 tRNA pseudouridine synthase B OS=Staphylococcus aureus (strain NCTC 8325 / PS 47) OX=93061 GN=truB PE=3 SV=1
SA_Neg	776	1	2020-11-12_SA_spike_uniprot_proteome_UP000008816_CRAP	tr|Q2FUY4|Q2FUY4_STAA8	32	17681	1	1	1	1	0.27	4773.87	0.00763692	tr|Q2FUY4|Q2FUY4_STAA8 HTH marR-type domain-containing protein OS=Staphylococcus aureus (strain NCTC 8325 / PS 47) OX=93061 GN=SAOUHSC_02961 PE=4 SV=1
SA_Neg	804	1	2020-11-12_SA_spike_uniprot_proteome_UP000008816_CRAP	tr|Q2FV62|Q2FV62_STAA8	27	37246	1	1	1	1	0.12	4469.52	0.00715004	tr|Q2FV62|Q2FV62_STAA8 D-lactate dehydrogenase OS=Staphylococcus aureus (strain NCTC 8325 / PS 47) OX=93061 GN=SAOUHSC_02875 PE=3 SV=1
SA_Neg	664	1	2020-11-12_SA_spike_uniprot_proteome_UP000008816_CRAP	tr|Q2FVE2|Q2FVE2_STAA8	57	23370	1	1	1	1	0.2	4674	0.00747715	tr|Q2FVE2|Q2FVE2_STAA8 Uncharacterized protein OS=Staphylococcus aureus (strain NCTC 8325 / PS 47) OX=93061 GN=SAOUHSC_02772 PE=4 SV=1
SA_Neg	749	1	2020-11-12_SA_spike_uniprot_proteome_UP000008816_CRAP	tr|Q2FVF4|Q2FVF4_STAA8	36	58540	1	1	1	1	0.08	4683.2	0.00749187	tr|Q2FVF4|Q2FVF4_STAA8 Glutamate synthase alpha subunit, putative OS=Staphylococcus aureus (strain NCTC 8325 / PS 47) OX=93061 GN=SAOUHSC_02760 PE=3 SV=1
SA_Neg	729	1	2020-11-12_SA_spike_uniprot_proteome_UP000008816_CRAP	tr|Q2FVL4|Q2FVL4_STAA8	40	27224	1	1	1	1	0.17	4628.08	0.00740369	tr|Q2FVL4|Q2FVL4_STAA8 Amino acid ABC transporter, ATP-binding protein, putative OS=Staphylococcus aureus (strain NCTC 8325 / PS 47) OX=93061 GN=SAOUHSC_02697 PE=4 SV=1
SA_Neg	775	1	2020-11-12_SA_spike_uniprot_proteome_UP000008816_CRAP	tr|Q2FVL8|Q2FVL8_STAA8	32	89336	1	1	1	1	0.05	4466.8	0.00714569	tr|Q2FVL8|Q2FVL8_STAA8 Assimilatory nitrite reductase [NAD(P)H], large subunit, putative OS=Staphylococcus aureus (strain NCTC 8325 / PS 47) OX=93061 GN=SAOUHSC_02684 PE=4 SV=1
SA_Neg	744	1	2020-11-12_SA_spike_uniprot_proteome_UP000008816_CRAP	tr|Q2FVV1|Q2FVV1_STAA8	38	50365	1	1	1	1	0.09	4532.85	0.00725135	tr|Q2FVV1|Q2FVV1_STAA8 AA_permease domain-containing protein OS=Staphylococcus aureus (strain NCTC 8325 / PS 47) OX=93061 GN=SAOUHSC_02590 PE=4 SV=1
SA_Neg	629	1	2020-11-12_SA_spike_uniprot_proteome_UP000008816_CRAP	tr|Q2FW75|Q2FW75_STAA8	67	36615	1	1	1	1	0.12	4393.8	0.00702891	tr|Q2FW75|Q2FW75_STAA8 ABC transporter periplasmic binding protein, putative OS=Staphylococcus aureus (strain NCTC 8325 / PS 47) OX=93061 GN=SAOUHSC_02430 PE=4 SV=1
SA_Neg	488	1	2020-11-12_SA_spike_uniprot_proteome_UP000008816_CRAP	tr|Q2FW93|Q2FW93_STAA8	132	34603	1	1	1	1	0.13	4498.39	0.00719622	tr|Q2FW93|Q2FW93_STAA8 Uncharacterized protein OS=Staphylococcus aureus (strain NCTC 8325 / PS 47) OX=93061 GN=SAOUHSC_02406 PE=4 SV=1
SA_Neg	717	1	2020-11-12_SA_spike_uniprot_proteome_UP000008816_CRAP	tr|Q2FWA9|Q2FWA9_STAA8	43	36427	1	1	1	1	0.12	4371.24	0.00699282	tr|Q2FWA9|Q2FWA9_STAA8 Cation efflux family protein, putative OS=Staphylococcus aureus (strain NCTC 8325 / PS 47) OX=93061 GN=SAOUHSC_02389 PE=4 SV=1
SA_Neg	809	1	2020-11-12_SA_spike_uniprot_proteome_UP000008816_CRAP	tr|Q2FWC2|Q2FWC2_STAA8	26	13423	1	1	1	1	0.36	4832.28	0.00773036	tr|Q2FWC2|Q2FWC2_STAA8 Uncharacterized protein OS=Staphylococcus aureus (strain NCTC 8325 / PS 47) OX=93061 GN=SAOUHSC_02376 PE=4 SV=1
SA_Neg	784	1	2020-11-12_SA_spike_uniprot_proteome_UP000008816_CRAP	tr|Q2FXH3|Q2FXH3_STAA8	31	11383	1	1	1	1	0.43	4894.69	0.0078302	tr|Q2FXH3|Q2FXH3_STAA8 Rhodanese domain-containing protein OS=Staphylococcus aureus (strain NCTC 8325 / PS 47) OX=93061 GN=SAOUHSC_01874 PE=4 SV=1
SA_Neg	757	1	2020-11-12_SA_spike_uniprot_proteome_UP000008816_CRAP	tr|Q2FXM3|Q2FXM3_STAA8	35	35258	1	1	1	1	0.13	4583.54	0.00733244	tr|Q2FXM3|Q2FXM3_STAA8 Uncharacterized protein OS=Staphylococcus aureus (strain NCTC 8325 / PS 47) OX=93061 GN=SAOUHSC_01812 PE=4 SV=1
SA_Neg	701	1	2020-11-12_SA_spike_uniprot_proteome_UP000008816_CRAP	tr|Q2FXN2|Q2FXN2_STAA8	47	50586	1	1	1	1	0.09	4552.74	0.00728317	tr|Q2FXN2|Q2FXN2_STAA8 AA_permease domain-containing protein OS=Staphylococcus aureus (strain NCTC 8325 / PS 47) OX=93061 GN=SAOUHSC_01803 PE=4 SV=1
SA_Neg	537	1	2020-11-12_SA_spike_uniprot_proteome_UP000008816_CRAP	tr|Q2FXT9|Q2FXT9_STAA8	104	85787	1	1	1	1	0.05	4289.35	0.00686182	tr|Q2FXT9|Q2FXT9_STAA8 Single-stranded-DNA-specific exonuclease RecJ OS=Staphylococcus aureus (strain NCTC 8325 / PS 47) OX=93061 GN=SAOUHSC_01744 PE=3 SV=1
SA_Neg	806	1	2020-11-12_SA_spike_uniprot_proteome_UP000008816_CRAP	tr|Q2FXV4|Q2FXV4_STAA8	27	42504	1	1	1	1	0.1	4250.4	0.00679951	tr|Q2FXV4|Q2FXV4_STAA8 Aminotran_5 domain-containing protein OS=Staphylococcus aureus (strain NCTC 8325 / PS 47) OX=93061 GN=SAOUHSC_01727 PE=3 SV=1
SA_Neg	711	1	2020-11-12_SA_spike_uniprot_proteome_UP000008816_CRAP	tr|Q2FXZ5|Q2FXZ5_STAA8	45	28590	1	1	1	1	0.16	4574.4	0.00731782	tr|Q2FXZ5|Q2FXZ5_STAA8 Ribosomal RNA small subunit methyltransferase E OS=Staphylococcus aureus (strain NCTC 8325 / PS 47) OX=93061 GN=SAOUHSC_01680 PE=3 SV=1
SA_Neg	674	1	2020-11-12_SA_spike_uniprot_proteome_UP000008816_CRAP	tr|Q2FY48|Q2FY48_STAA8	55	32833	1	1	1	1	0.14	4596.62	0.00735337	tr|Q2FY48|Q2FY48_STAA8 Geranyltranstransferase, putative OS=Staphylococcus aureus (strain NCTC 8325 / PS 47) OX=93061 GN=SAOUHSC_01618 PE=3 SV=1
SA_Neg	714	1	2020-11-12_SA_spike_uniprot_proteome_UP000008816_CRAP	tr|Q2FY51|Q2FY51_STAA8	44	51263	1	1	1	1	0.09	4613.67	0.00738064	tr|Q2FY51|Q2FY51_STAA8 Dihydrolipoyl dehydrogenase OS=Staphylococcus aureus (strain NCTC 8325 / PS 47) OX=93061 GN=SAOUHSC_01614 PE=3 SV=1
SA_Neg	654	1	2020-11-12_SA_spike_uniprot_proteome_UP000008816_CRAP	tr|Q2FY72|Q2FY72_STAA8	62	20518	1	1	1	1	0.23	4719.14	0.00754936	tr|Q2FY72|Q2FY72_STAA8 NUDIX domain protein OS=Staphylococcus aureus (strain NCTC 8325 / PS 47) OX=93061 GN=SAOUHSC_01593 PE=4 SV=1
SA_Neg	718	1	2020-11-12_SA_spike_uniprot_proteome_UP000008816_CRAP	tr|Q2FYP0|Q2FYP0_STAA8	43	36398	1	1	1	1	0.12	4367.76	0.00698725	tr|Q2FYP0|Q2FYP0_STAA8 Aspartate-semialdehyde dehydrogenase OS=Staphylococcus aureus (strain NCTC 8325 / PS 47) OX=93061 GN=asd PE=3 SV=1
SA_Neg	767	1	2020-11-12_SA_spike_uniprot_proteome_UP000008816_CRAP	tr|Q2FZ05|Q2FZ05_STAA8	33	64607	1	1	1	1	0.07	4522.49	0.00723478	tr|Q2FZ05|Q2FZ05_STAA8 Uncharacterized protein OS=Staphylococcus aureus (strain NCTC 8325 / PS 47) OX=93061 GN=SAOUHSC_01266 PE=4 SV=1
SA_Neg	735	1	2020-11-12_SA_spike_uniprot_proteome_UP000008816_CRAP	tr|Q2FZG3|Q2FZG3_STAA8	39	16990	1	1	1	1	0.28	4757.2	0.00761025	tr|Q2FZG3|Q2FZG3_STAA8 Uncharacterized protein OS=Staphylococcus aureus (strain NCTC 8325 / PS 47) OX=93061 GN=SAOUHSC_01067 PE=4 SV=1
SA_Neg	751	1	2020-11-12_SA_spike_uniprot_proteome_UP000008816_CRAP	tr|Q2FZH2|Q2FZH2_STAA8	36	39013	1	1	1	1	0.11	4291.43	0.00686514	tr|Q2FZH2|Q2FZH2_STAA8 Cytochrome d ubiquinol oxidase, subunit II, putative OS=Staphylococcus aureus (strain NCTC 8325 / PS 47) OX=93061 GN=SAOUHSC_01032 PE=3 SV=1
SA_Neg	680	1	2020-11-12_SA_spike_uniprot_proteome_UP000008816_CRAP	tr|Q2FZM0|Q2FZM0_STAA8	54	34469	1	1	1	1	0.13	4480.97	0.00716836	tr|Q2FZM0|Q2FZM0_STAA8 1,4-dihydroxy-2-naphthoate octaprenyltransferase OS=Staphylococcus aureus (strain NCTC 8325 / PS 47) OX=93061 GN=menA PE=3 SV=1
SA_Neg	765	1	2020-11-12_SA_spike_uniprot_proteome_UP000008816_CRAP	tr|Q2G024|Q2G024_STAA8	33	90471	1	1	1	1	0.05	4523.55	0.00723647	tr|Q2G024|Q2G024_STAA8 Ribonuclease R OS=Staphylococcus aureus (strain NCTC 8325 / PS 47) OX=93061 GN=rnr PE=3 SV=1
SA_Neg	725	1	2020-11-12_SA_spike_uniprot_proteome_UP000008816_CRAP	tr|Q2G027|Q2G027_STAA8	41	17231	1	1	1	1	0.27	4652.37	0.00744255	tr|Q2G027|Q2G027_STAA8 Uncharacterized protein OS=Staphylococcus aureus (strain NCTC 8325 / PS 47) OX=93061 GN=SAOUHSC_00800 PE=4 SV=1
SA_Neg	803	1	2020-11-12_SA_spike_uniprot_proteome_UP000008816_CRAP	tr|Q2G095|Q2G095_STAA8	27	27152	1	1	1	1	0.17	4615.84	0.00738411	tr|Q2G095|Q2G095_STAA8 AHS1 domain-containing protein OS=Staphylococcus aureus (strain NCTC 8325 / PS 47) OX=93061 GN=SAOUHSC_00726 PE=4 SV=1
SA_Neg	732	1	2020-11-12_SA_spike_uniprot_proteome_UP000008816_CRAP	tr|Q2G0C7|Q2G0C7_STAA8	40	25492	1	1	1	1	0.18	4588.56	0.00734047	tr|Q2G0C7|Q2G0C7_STAA8 DUF402 domain-containing protein OS=Staphylococcus aureus (strain NCTC 8325 / PS 47) OX=93061 GN=SAOUHSC_00678 PE=4 SV=1
SA_Neg	682	1	2020-11-12_SA_spike_uniprot_proteome_UP000008816_CRAP	tr|Q2G0I4|Q2G0I4_STAA8	53	48478	1	1	1	1	0.09	4363.02	0.00697967	tr|Q2G0I4|Q2G0I4_STAA8 Uncharacterized protein OS=Staphylococcus aureus (strain NCTC 8325 / PS 47) OX=93061 GN=SAOUHSC_00581 PE=3 SV=1
SA_Neg	785	1	2020-11-12_SA_spike_uniprot_proteome_UP000008816_CRAP	tr|Q2G0I7|Q2G0I7_STAA8	31	36937	1	1	1	1	0.12	4432.44	0.00709072	tr|Q2G0I7|Q2G0I7_STAA8 Diphosphomevalonate decarboxylase OS=Staphylococcus aureus (strain NCTC 8325 / PS 47) OX=93061 GN=SAOUHSC_00578 PE=3 SV=1
SA_Neg	709	1	2020-11-12_SA_spike_uniprot_proteome_UP000008816_CRAP	tr|Q2G0J4|Q2G0J4_STAA8	46	54486	1	1	1	1	0.08	4358.88	0.00697304	tr|Q2G0J4|Q2G0J4_STAA8 Uncharacterized protein OS=Staphylococcus aureus (strain NCTC 8325 / PS 47) OX=93061 GN=SAOUHSC_00569 PE=4 SV=1
SA_Neg	781	1	2020-11-12_SA_spike_uniprot_proteome_UP000008816_CRAP	tr|Q2G0R5|Q2G0R5_STAA8	31	9850	1	1	1	1	0.51	5023.5	0.00803626	tr|Q2G0R5|Q2G0R5_STAA8 S4 RNA-binding domain-containing protein OS=Staphylococcus aureus (strain NCTC 8325 / PS 47) OX=93061 GN=SAOUHSC_00481 PE=4 SV=1
SA_Neg	743	1	2020-11-12_SA_spike_uniprot_proteome_UP000008816_CRAP	tr|Q2G0T9|Q2G0T9_STAA8	38	63612	1	1	1	1	0.07	4452.84	0.00712336	tr|Q2G0T9|Q2G0T9_STAA8 Alpha amylase family protein, putative OS=Staphylococcus aureus (strain NCTC 8325 / PS 47) OX=93061 GN=SAOUHSC_00438 PE=4 SV=1
SA_Neg	646	1	2020-11-12_SA_spike_uniprot_proteome_UP000008816_CRAP	tr|Q2G0W0|Q2G0W0_STAA8	64	13618	1	1	1	1	0.35	4766.3	0.00762481	tr|Q2G0W0|Q2G0W0_STAA8 DUF2294 domain-containing protein OS=Staphylococcus aureus (strain NCTC 8325 / PS 47) OX=93061 GN=SAOUHSC_00414 PE=4 SV=1
SA_Neg	694	1	2020-11-12_SA_spike_uniprot_proteome_UP000008816_CRAP	tr|Q2G1H0|Q2G1H0_STAA8	49	60501	1	1	1	1	0.07	4235.07	0.00677498	tr|Q2G1H0|Q2G1H0_STAA8 Indolepyruvate decarboxylase, putative OS=Staphylococcus aureus (strain NCTC 8325 / PS 47) OX=93061 GN=SAOUHSC_00153 PE=3 SV=1
SA_Neg	666	1	2020-11-12_SA_spike_uniprot_proteome_UP000008816_CRAP	tr|Q2G239|Q2G239_STAA8	57	68716	1	1	1	1	0.06	4122.96	0.00659564	tr|Q2G239|Q2G239_STAA8 EIIA OS=Staphylococcus aureus (strain NCTC 8325 / PS 47) OX=93061 GN=SAOUHSC_00708 PE=4 SV=1
SA_Neg	801	1	2020-11-12_SA_spike_uniprot_proteome_UP000008816_CRAP	tr|Q2G2E4|Q2G2E4_STAA8	28	45032	1	1	1	1	0.1	4503.2	0.00720392	tr|Q2G2E4|Q2G2E4_STAA8 Uncharacterized protein OS=Staphylococcus aureus (strain NCTC 8325 / PS 47) OX=93061 GN=SAOUHSC_00648 PE=3 SV=1
SA_Neg	697	1	2020-11-12_SA_spike_uniprot_proteome_UP000008816_CRAP	tr|Q2G2W2|Q2G2W2_STAA8	48	24364	1	1	1	1	0.19	4629.16	0.00740542	tr|Q2G2W2|Q2G2W2_STAA8 Uncharacterized protein OS=Staphylococcus aureus (strain NCTC 8325 / PS 47) OX=93061 GN=SAOUHSC_02628 PE=4 SV=1
SA_Neg	738	1	2020-11-12_SA_spike_uniprot_proteome_UP000008816_CRAP	sp|Q2FV87|PTU3C_STAA8	38	74460	2	2	2	2	0.12	8935.2	0.0142939	sp|Q2FV87|PTU3C_STAA8 PTS system glucoside-specific EIICBA component OS=Staphylococcus aureus (strain NCTC 8325 / PS 47) OX=93061 GN=glcB PE=3 SV=1
SA_Neg	607	1	2020-11-12_SA_spike_uniprot_proteome_UP000008816_CRAP	sp|Q2FVR9|IDI2_STAA8	74	38745	2	2	2	2	0.24	9298.8	0.0148756	sp|Q2FVR9|IDI2_STAA8 Isopentenyl-diphosphate delta-isomerase OS=Staphylococcus aureus (strain NCTC 8325 / PS 47) OX=93061 GN=fni PE=3 SV=1
SA_Neg	673	1	2020-11-12_SA_spike_uniprot_proteome_UP000008816_CRAP	sp|Q2FYK5|TYSY_STAA8	55	37000	2	2	2	2	0.26	9620	0.0153894	sp|Q2FYK5|TYSY_STAA8 Thymidylate synthase OS=Staphylococcus aureus (strain NCTC 8325 / PS 47) OX=93061 GN=thyA PE=3 SV=1
SA_Neg	782	1	2020-11-12_SA_spike_uniprot_proteome_UP000008816_CRAP	sp|Q2G1U5|MECA_STAA8	31	28308	2	2	2	2	0.35	9907.8	0.0158498	sp|Q2G1U5|MECA_STAA8 Adapter protein MecA OS=Staphylococcus aureus (strain NCTC 8325 / PS 47) OX=93061 GN=mecA PE=1 SV=1
SA_Neg	745	1	2020-11-12_SA_spike_uniprot_proteome_UP000008816_CRAP	sp|Q2G2J8|Y1413_STAA8	37	29522	2	2	2	2	0.33	9742.26	0.015585	sp|Q2G2J8|Y1413_STAA8 Uncharacterized protein SAOUHSC_01413 OS=Staphylococcus aureus (strain NCTC 8325 / PS 47) OX=93061 GN=SAOUHSC_01413 PE=3 SV=1
SA_Neg	707	1	2020-11-12_SA_spike_uniprot_proteome_UP000008816_CRAP	tr|Q2FWM5|Q2FWM5_STAA8	46	48045	2	2	2	2	0.19	9128.55	0.0146032	tr|Q2FWM5|Q2FWM5_STAA8 Accessory gene regulator protein C OS=Staphylococcus aureus (strain NCTC 8325 / PS 47) OX=93061 GN=SAOUHSC_02264 PE=1 SV=1
SA_Neg	691	1	2020-11-12_SA_spike_uniprot_proteome_UP000008816_CRAP	tr|Q2FXD1|Q2FXD1_STAA8	50	46550	2	2	2	2	0.2	9310	0.0148935	tr|Q2FXD1|Q2FXD1_STAA8 Type I restriction-modification enzyme, S subunit, EcoA family, putative OS=Staphylococcus aureus (strain NCTC 8325 / PS 47) OX=93061 GN=SAOUHSC_01932 PE=4 SV=1
SA_Neg	681	1	2020-11-12_SA_spike_uniprot_proteome_UP000008816_CRAP	tr|Q2FXX6|Q2FXX6_STAA8	54	10224	2	2	1	1	0.49	5009.76	0.00801428	tr|Q2FXX6|Q2FXX6_STAA8 Uncharacterized protein OS=Staphylococcus aureus (strain NCTC 8325 / PS 47) OX=93061 GN=SAOUHSC_01704 PE=4 SV=1
SA_Neg	655	1	2020-11-12_SA_spike_uniprot_proteome_UP000008816_CRAP	tr|Q2FYV0|Q2FYV0_STAA8	62	12276	2	2	2	2	0.95	11662.2	0.0186564	tr|Q2FYV0|Q2FYV0_STAA8 Uncharacterized protein OS=Staphylococcus aureus (strain NCTC 8325 / PS 47) OX=93061 GN=SAOUHSC_01324 PE=4 SV=1
SA_Neg	774	1	2020-11-12_SA_spike_uniprot_proteome_UP000008816_CRAP	tr|Q2FYZ7|Q2FYZ7_STAA8	32	20529	2	2	2	2	0.5	10264.5	0.0164205	tr|Q2FYZ7|Q2FYZ7_STAA8 Glycerol uptake operon antiterminator regulatory protein OS=Staphylococcus aureus (strain NCTC 8325 / PS 47) OX=93061 GN=SAOUHSC_01274 PE=4 SV=1
SA_Neg	752	1	2020-11-12_SA_spike_uniprot_proteome_UP000008816_CRAP	tr|Q2FZ10|Q2FZ10_STAA8	36	43241	2	2	2	2	0.22	9513.02	0.0152183	tr|Q2FZ10|Q2FZ10_STAA8 Putative competence-damage inducible protein OS=Staphylococcus aureus (strain NCTC 8325 / PS 47) OX=93061 GN=cinA PE=3 SV=1
SA_Neg	760	1	2020-11-12_SA_spike_uniprot_proteome_UP000008816_CRAP	tr|Q2G038|Q2G038_STAA8	35	36330	2	2	1	1	0.12	4359.6	0.0069742	tr|Q2G038|Q2G038_STAA8 Gluconeogenesis factor OS=Staphylococcus aureus (strain NCTC 8325 / PS 47) OX=93061 GN=SAOUHSC_00788 PE=3 SV=1
SA_Neg	628	1	2020-11-12_SA_spike_uniprot_proteome_UP000008816_CRAP	tr|Q2G1Z5|Q2G1Z5_STAA8	68	44344	2	2	1	1	0.1	4434.4	0.00709386	tr|Q2G1Z5|Q2G1Z5_STAA8 Zinc metalloprotease OS=Staphylococcus aureus (strain NCTC 8325 / PS 47) OX=93061 GN=SAOUHSC_01239 PE=3 SV=1
SA_Neg	730	1	2020-11-12_SA_spike_uniprot_proteome_UP000008816_CRAP	tr|Q2G201|Q2G201_STAA8	40	23377	2	2	2	2	0.43	10052.1	0.0160807	tr|Q2G201|Q2G201_STAA8 CYTH domain-containing protein OS=Staphylococcus aureus (strain NCTC 8325 / PS 47) OX=93061 GN=SAOUHSC_00940 PE=4 SV=1
SA_Neg	518	1	2020-11-12_SA_spike_uniprot_proteome_UP000008816_CRAP	sp|Q2FXT6|TGT_STAA8	114	43695	3	3	3	3	0.34	14856.3	0.0237661	sp|Q2FXT6|TGT_STAA8 Queuine tRNA-ribosyltransferase OS=Staphylococcus aureus (strain NCTC 8325 / PS 47) OX=93061 GN=tgt PE=3 SV=1
SA_Neg	558	1	2020-11-12_SA_spike_uniprot_proteome_UP000008816_CRAP	sp|Q2G039|Y787_STAA8	93	34928	3	3	3	3	0.44	15368.3	0.0245852	sp|Q2G039|Y787_STAA8 Nucleotide-binding protein SAOUHSC_00787 OS=Staphylococcus aureus (strain NCTC 8325 / PS 47) OX=93061 GN=SAOUHSC_00787 PE=3 SV=2
SA_Neg	617	1	2020-11-12_SA_spike_uniprot_proteome_UP000008816_CRAP	tr|Q2FWI0|Q2FWI0_STAA8	71	71198	3	3	3	3	0.2	14239.6	0.0227796	tr|Q2FWI0|Q2FWI0_STAA8 Potassium-transporting ATPase ATP-binding subunit OS=Staphylococcus aureus (strain NCTC 8325 / PS 47) OX=93061 GN=kdpB PE=3 SV=1
SA_Neg	535	1	2020-11-12_SA_spike_uniprot_proteome_UP000008816_CRAP	tr|Q2FXP5|Q2FXP5_STAA8	106	35797	3	3	2	2	0.27	9665.19	0.0154617	tr|Q2FXP5|Q2FXP5_STAA8 Uncharacterized protein OS=Staphylococcus aureus (strain NCTC 8325 / PS 47) OX=93061 GN=SAOUHSC_01791 PE=1 SV=1
SA_Neg	613	1	2020-11-12_SA_spike_uniprot_proteome_UP000008816_CRAP	tr|Q2FZ16|Q2FZ16_STAA8	72	48634	3	3	2	2	0.19	9240.46	0.0147823	tr|Q2FZ16|Q2FZ16_STAA8 Peptidase_M16_C domain-containing protein OS=Staphylococcus aureus (strain NCTC 8325 / PS 47) OX=93061 GN=SAOUHSC_01255 PE=4 SV=1
SA_Neg	591	1	2020-11-12_SA_spike_uniprot_proteome_UP000008816_CRAP	tr|Q2FZ67|Q2FZ67_STAA8	78	50312	3	3	2	2	0.18	9056.16	0.0144874	tr|Q2FZ67|Q2FZ67_STAA8 16S rRNA m5C967 methyltransferase OS=Staphylococcus aureus (strain NCTC 8325 / PS 47) OX=93061 GN=SAOUHSC_01184 PE=3 SV=1
SA_Neg	754	1	2020-11-12_SA_spike_uniprot_proteome_UP000008816_CRAP	tr|Q2G1H7|Q2G1H7_STAA8	36	18450	4	4	1	1	0.25	4612.5	0.00737877	tr|Q2G1H7|Q2G1H7_STAA8 Uncharacterized protein OS=Staphylococcus aureus (strain NCTC 8325 / PS 47) OX=93061 GN=SAOUHSC_00146 PE=4 SV=1
SA_Neg	472	1	2020-11-12_SA_spike_uniprot_proteome_UP000008816_CRAP	sp|Q2FWM8|HLD_STAA8	139	2977	5	5	1	1	11.22	33401.9	0.0534342	sp|Q2FWM8|HLD_STAA8 Delta-hemolysin OS=Staphylococcus aureus (strain NCTC 8325 / PS 47) OX=93061 GN=hld PE=3 SV=3
SA_Neg	612	1	2020-11-12_SA_spike_uniprot_proteome_UP000008816_CRAP	sp|Q2FZD3|MUTS2_STAA8	72	88698	5	5	1	1	0.05	4434.9	0.00709466	sp|Q2FZD3|MUTS2_STAA8 Endonuclease MutS2 OS=Staphylococcus aureus (strain NCTC 8325 / PS 47) OX=93061 GN=mutS2 PE=3 SV=1
SA_Neg	663	1	2020-11-12_SA_spike_uniprot_proteome_UP000008816_CRAP	tr|Q2G009|Q2G009_STAA8	58	7370	5	5	3	3	4.22	31101.4	0.0497539	tr|Q2G009|Q2G009_STAA8 Cold shock protein CspA OS=Staphylococcus aureus (strain NCTC 8325 / PS 47) OX=93061 GN=SAOUHSC_00819 PE=4 SV=1
SA_Neg	11	2	2020-11-12_SA_spike_uniprot_proteome_UP000008816_CRAP	sp|Q2FYH5|DING_STAA8	107	104382	9	9	3	3	0.13	13569.7	0.0217078	sp|Q2FYH5|DING_STAA8 3'-5' exonuclease DinG OS=Staphylococcus aureus (strain NCTC 8325 / PS 47) OX=93061 GN=dinG PE=2 SV=1
SA_Neg	779	1	2020-11-12_SA_spike_uniprot_proteome_UP000008816_CRAP	sp|Q2FVD5|Y2778_STAA8	31	24589	1	1	1	1	0.19	4671.91	0.00747381	sp|Q2FVD5|Y2778_STAA8 Uncharacterized oxidoreductase SAOUHSC_02778 OS=Staphylococcus aureus (strain NCTC 8325 / PS 47) OX=93061 GN=SAOUHSC_02778 PE=3 SV=1
SA_Neg	761	1	2020-11-12_SA_spike_uniprot_proteome_UP000008816_CRAP	sp|Q2FWM7|AGRB_STAA8	34	21961	1	1	1	1	0.21	4611.81	0.00737767	sp|Q2FWM7|AGRB_STAA8 Accessory gene regulator protein B OS=Staphylococcus aureus (strain NCTC 8325 / PS 47) OX=93061 GN=agrB PE=3 SV=1
SA_Neg	524	1	2020-11-12_SA_spike_uniprot_proteome_UP000008816_CRAP	sp|Q2FYM9|ACYP_STAA8	111	10154	1	1	1	1	0.5	5077	0.00812184	sp|Q2FYM9|ACYP_STAA8 Acylphosphatase OS=Staphylococcus aureus (strain NCTC 8325 / PS 47) OX=93061 GN=acyP PE=3 SV=1
SA_Neg	771	1	2020-11-12_SA_spike_uniprot_proteome_UP000008816_CRAP	sp|Q2G1G5|PTXBC_STAA8	33	50816	1	1	1	1	0.09	4573.44	0.00731628	sp|Q2G1G5|PTXBC_STAA8 PTS system EIIBC component SAOUHSC_00158 OS=Staphylococcus aureus (strain NCTC 8325 / PS 47) OX=93061 GN=SAOUHSC_00158 PE=3 SV=1
SA_Neg	792	1	2020-11-12_SA_spike_uniprot_proteome_UP000008816_CRAP	sp|Q2G1Z9|NADK_STAA8	30	30842	1	1	1	1	0.15	4626.3	0.00740085	sp|Q2G1Z9|NADK_STAA8 NAD kinase OS=Staphylococcus aureus (strain NCTC 8325 / PS 47) OX=93061 GN=nadK PE=3 SV=1
SA_Neg	788	1	2020-11-12_SA_spike_uniprot_proteome_UP000008816_CRAP	sp|Q2G2K5|URE1_STAA8	30	61741	1	1	1	1	0.07	4321.87	0.00691384	sp|Q2G2K5|URE1_STAA8 Urease subunit alpha OS=Staphylococcus aureus (strain NCTC 8325 / PS 47) OX=93061 GN=ureC PE=3 SV=1
SA_Neg	810	1	2020-11-12_SA_spike_uniprot_proteome_UP000008816_CRAP	sp|Q2G2L3|TARA_STAA8	25	29160	1	1	1	1	0.15	4374	0.00699723	sp|Q2G2L3|TARA_STAA8 N-acetylglucosaminyldiphosphoundecaprenol N-acetyl-beta-D-mannosaminyltransferase OS=Staphylococcus aureus (strain NCTC 8325 / PS 47) OX=93061 GN=tarA PE=1 SV=1
SA_Neg	787	1	2020-11-12_SA_spike_uniprot_proteome_UP000008816_CRAP	tr|Q2FUY3|Q2FUY3_STAA8	31	29123	1	1	1	1	0.16	4659.68	0.00745424	tr|Q2FUY3|Q2FUY3_STAA8 Tributyrin esterase, putative OS=Staphylococcus aureus (strain NCTC 8325 / PS 47) OX=93061 GN=SAOUHSC_02962 PE=4 SV=1
SA_Neg	768	1	2020-11-12_SA_spike_uniprot_proteome_UP000008816_CRAP	tr|Q2FVN4|Q2FVN4_STAA8	33	13999	1	1	1	1	0.34	4759.66	0.00761419	tr|Q2FVN4|Q2FVN4_STAA8 Uncharacterized protein OS=Staphylococcus aureus (strain NCTC 8325 / PS 47) OX=93061 GN=SAOUHSC_02668 PE=4 SV=1
SA_Neg	813	1	2020-11-12_SA_spike_uniprot_proteome_UP000008816_CRAP	tr|Q2FVP6|Q2FVP6_STAA8	23	16579	1	1	1	1	0.29	4807.91	0.00769137	tr|Q2FVP6|Q2FVP6_STAA8 Uncharacterized protein OS=Staphylococcus aureus (strain NCTC 8325 / PS 47) OX=93061 GN=SAOUHSC_02656 PE=4 SV=1
SA_Neg	736	1	2020-11-12_SA_spike_uniprot_proteome_UP000008816_CRAP	tr|Q2FXE7|Q2FXE7_STAA8	39	11579	1	1	1	1	0.43	4978.97	0.00796502	tr|Q2FXE7|Q2FXE7_STAA8 Uncharacterized protein OS=Staphylococcus aureus (strain NCTC 8325 / PS 47) OX=93061 GN=SAOUHSC_01902 PE=4 SV=1
SA_Neg	797	1	2020-11-12_SA_spike_uniprot_proteome_UP000008816_CRAP	tr|Q2FXR7|Q2FXR7_STAA8	29	21495	1	1	1	1	0.21	4513.95	0.00722112	tr|Q2FXR7|Q2FXR7_STAA8 Uncharacterized protein OS=Staphylococcus aureus (strain NCTC 8325 / PS 47) OX=93061 GN=SAOUHSC_01768 PE=4 SV=1
SA_Neg	808	1	2020-11-12_SA_spike_uniprot_proteome_UP000008816_CRAP	tr|Q2FZ65|Q2FZ65_STAA8	26	28167	1	1	1	1	0.16	4506.72	0.00720955	tr|Q2FZ65|Q2FZ65_STAA8 PPM-type phosphatase domain-containing protein OS=Staphylococcus aureus (strain NCTC 8325 / PS 47) OX=93061 GN=SAOUHSC_01186 PE=4 SV=1
SA_Neg	716	1	2020-11-12_SA_spike_uniprot_proteome_UP000008816_CRAP	tr|Q2FZH3|Q2FZH3_STAA8	44	51204	1	1	1	1	0.09	4608.36	0.00737215	tr|Q2FZH3|Q2FZH3_STAA8 Cytochrome d ubiquinol oxidase, subunit I, putative OS=Staphylococcus aureus (strain NCTC 8325 / PS 47) OX=93061 GN=SAOUHSC_01031 PE=3 SV=1
SA_Neg	686	1	2020-11-12_SA_spike_uniprot_proteome_UP000008816_CRAP	tr|Q2FZY4|Q2FZY4_STAA8	51	17143	1	1	1	1	0.28	4800.04	0.00767878	tr|Q2FZY4|Q2FZY4_STAA8 NifU_N domain-containing protein OS=Staphylococcus aureus (strain NCTC 8325 / PS 47) OX=93061 GN=SAOUHSC_00850 PE=4 SV=1
SA_Neg	762	1	2020-11-12_SA_spike_uniprot_proteome_UP000008816_CRAP	tr|Q2G0G6|Q2G0G6_STAA8	34	35484	1	1	1	1	0.13	4612.92	0.00737944	tr|Q2G0G6|Q2G0G6_STAA8 Aldo_ket_red domain-containing protein OS=Staphylococcus aureus (strain NCTC 8325 / PS 47) OX=93061 GN=SAOUHSC_00603 PE=4 SV=1
SA_Neg	753	1	2020-11-12_SA_spike_uniprot_proteome_UP000008816_CRAP	tr|Q2G168|Q2G168_STAA8	36	38401	1	1	1	1	0.12	4608.12	0.00737176	tr|Q2G168|Q2G168_STAA8 Uncharacterized protein OS=Staphylococcus aureus (strain NCTC 8325 / PS 47) OX=93061 GN=SAOUHSC_00285 PE=4 SV=1
SA_Neg	696	1	2020-11-12_SA_spike_uniprot_proteome_UP000008816_CRAP	tr|Q2G1S4|Q2G1S4_STAA8	48	52676	1	1	1	1	0.08	4214.08	0.0067414	tr|Q2G1S4|Q2G1S4_STAA8 Replicative DNA helicase OS=Staphylococcus aureus (strain NCTC 8325 / PS 47) OX=93061 GN=SAOUHSC_00018 PE=3 SV=1
SA_Neg	618	1	2020-11-12_SA_spike_uniprot_proteome_UP000008816_CRAP	tr|Q2G1U6|Q2G1U6_STAA8	71	15523	1	1	1	1	0.31	4812.13	0.00769812	tr|Q2G1U6|Q2G1U6_STAA8 Regulatory protein Spx OS=Staphylococcus aureus (strain NCTC 8325 / PS 47) OX=93061 GN=spxA PE=3 SV=1
SA_Neg	759	1	2020-11-12_SA_spike_uniprot_proteome_UP000008816_CRAP	tr|Q2FWB6|Q2FWB6_STAA8	35	16335	2	2	2	2	0.67	10944.5	0.0175082	tr|Q2FWB6|Q2FWB6_STAA8 Uncharacterized protein OS=Staphylococcus aureus (strain NCTC 8325 / PS 47) OX=93061 GN=SAOUHSC_02382 PE=4 SV=1
SA_Neg	679	1	2020-11-12_SA_spike_uniprot_proteome_UP000008816_CRAP	tr|Q2G281|Q2G281_STAA8	54	35977	2	2	2	2	0.26	9354.02	0.0149639	tr|Q2G281|Q2G281_STAA8 Uncharacterized protein OS=Staphylococcus aureus (strain NCTC 8325 / PS 47) OX=93061 GN=SAOUHSC_01998 PE=3 SV=1
SA_Neg	647	1	2020-11-12_SA_spike_uniprot_proteome_UP000008816_CRAP	tr|Q2FVL3|Q2FVL3_STAA8	64	26471	3	3	2	2	0.37	9794.27	0.0156682	tr|Q2FVL3|Q2FVL3_STAA8 Amino acid ABC transproter, permease protein, putative OS=Staphylococcus aureus (strain NCTC 8325 / PS 47) OX=93061 GN=SAOUHSC_02698 PE=3 SV=1
SA_Neg	571	1	2020-11-12_SA_spike_uniprot_proteome_UP000008816_CRAP	tr|Q2FZU3|Q2FZU3_STAA8	87	35289	3	3	2	2	0.27	9528.03	0.0152423	tr|Q2FZU3|Q2FZU3_STAA8 GP-PDE domain-containing protein OS=Staphylococcus aureus (strain NCTC 8325 / PS 47) OX=93061 GN=SAOUHSC_00897 PE=4 SV=1
SA_Neg	807	1	2020-11-12_SA_spike_uniprot_proteome_UP000008816_CRAP	sp|Q2G0R9|PTH_STAA8	26	21735	1	1	1	1	0.21	4564.35	0.00730174	sp|Q2G0R9|PTH_STAA8 Peptidyl-tRNA hydrolase OS=Staphylococcus aureus (strain NCTC 8325 / PS 47) OX=93061 GN=pth PE=1 SV=1
SA_Neg	789	1	2020-11-12_SA_spike_uniprot_proteome_UP000008816_CRAP	sp|Q2G1Z8|DPO3_STAA8	30	163047	1	1	1	1	0.03	4891.41	0.00782495	sp|Q2G1Z8|DPO3_STAA8 DNA polymerase III PolC-type OS=Staphylococcus aureus (strain NCTC 8325 / PS 47) OX=93061 GN=polC PE=3 SV=1
SA_Neg	741	1	2020-11-12_SA_spike_uniprot_proteome_UP000008816_CRAP	tr|Q2FXH0|Q2FXH0_STAA8	38	36260	1	1	1	1	0.12	4351.2	0.00696076	tr|Q2FXH0|Q2FXH0_STAA8 Elp3 domain-containing protein OS=Staphylococcus aureus (strain NCTC 8325 / PS 47) OX=93061 GN=SAOUHSC_01877 PE=4 SV=1
SA_Neg	720	1	2020-11-12_SA_spike_uniprot_proteome_UP000008816_CRAP	tr|Q2FXX9|Q2FXX9_STAA8	43	20207	1	1	1	1	0.23	4647.61	0.00743494	tr|Q2FXX9|Q2FXX9_STAA8 Uncharacterized protein OS=Staphylococcus aureus (strain NCTC 8325 / PS 47) OX=93061 GN=SAOUHSC_01701 PE=4 SV=1
SA_Neg	678	1	2020-11-12_SA_spike_uniprot_proteome_UP000008816_CRAP	tr|Q2FZ12|Q2FZ12_STAA8	54	15104	1	1	1	1	0.32	4833.28	0.00773196	tr|Q2FZ12|Q2FZ12_STAA8 HTH cro/C1-type domain-containing protein OS=Staphylococcus aureus (strain NCTC 8325 / PS 47) OX=93061 GN=SAOUHSC_01259 PE=4 SV=1
SA_Neg	766	1	2020-11-12_SA_spike_uniprot_proteome_UP000008816_CRAP	tr|Q2G0M1|Q2G0M1_STAA8	33	26303	1	1	1	1	0.17	4471.51	0.00715322	tr|Q2G0M1|Q2G0M1_STAA8 dNK domain-containing protein OS=Staphylococcus aureus (strain NCTC 8325 / PS 47) OX=93061 GN=SAOUHSC_00539 PE=3 SV=1
SA_Neg	690	1	2020-11-12_SA_spike_uniprot_proteome_UP000008816_CRAP	tr|Q2G0P9|Q2G0P9_STAA8	50	43777	1	1	1	1	0.1	4377.7	0.00700315	tr|Q2G0P9|Q2G0P9_STAA8 Uncharacterized protein OS=Staphylococcus aureus (strain NCTC 8325 / PS 47) OX=93061 GN=SAOUHSC_00501 PE=3 SV=1
SA_Neg	597	1	2020-11-12_SA_spike_uniprot_proteome_UP000008816_CRAP	tr|Q2G2N2|Q2G2N2_STAA8	76	45137	1	1	1	1	0.1	4513.7	0.00722072	tr|Q2G2N2|Q2G2N2_STAA8 Uncharacterized protein OS=Staphylococcus aureus (strain NCTC 8325 / PS 47) OX=93061 GN=SAOUHSC_01358 PE=3 SV=1
SA_Neg	652	1	2020-11-12_SA_spike_uniprot_proteome_UP000008816_CRAP	sp|Q2G2R9|Y2131_STAA8	63	22986	2	2	1	1	0.2	4597.2	0.00735429	sp|Q2G2R9|Y2131_STAA8 UPF0316 protein SAOUHSC_02131 OS=Staphylococcus aureus (strain NCTC 8325 / PS 47) OX=93061 GN=SAOUHSC_02131 PE=3 SV=1
SA_Neg	639	1	2020-11-12_SA_spike_uniprot_proteome_UP000008816_CRAP	tr|Q2FVN2|Q2FVN2_STAA8	66	16295	2	2	2	2	0.67	10917.7	0.0174653	tr|Q2FVN2|Q2FVN2_STAA8 SHSP domain-containing protein OS=Staphylococcus aureus (strain NCTC 8325 / PS 47) OX=93061 GN=SAOUHSC_02670 PE=3 SV=1
SA_Neg	635	1	2020-11-12_SA_spike_uniprot_proteome_UP000008816_CRAP	sp|Q2G1C1|TARF_STAA8	67	46024	3	3	3	3	0.32	14727.7	0.0235604	sp|Q2G1C1|TARF_STAA8 Teichoic acid glycerol-phosphate transferase OS=Staphylococcus aureus (strain NCTC 8325 / PS 47) OX=93061 GN=tarF PE=1 SV=1

## Sheet: SP_Total
Family	Member	Database	Accession
680	1	20201111_SP_MHV_uniprot-proteome_UP000437160_CRAP_sol	sp|P03416|NCAP_CVMA5
3	1	20201111_SP_Spike_uniprot-proteome_UP000437160_crap_sol.fasta	sp|P0DTC2_S1|SPIKE_S1_SARS2
440	1	20201111_SP_Spike_uniprot-proteome_UP000437160_crap_sol.fasta	sp|P0DTC2_S2|SPIKE_S2_SARS2
624	1	20201111_SP_MHV_uniprot-proteome_UP000437160_CRAP_sol	sp|P11224|SPIKE_CVMA5
584	1	20201027_Streptococcus_pneumoniae19F_spike_protein	tr|A0A062WL05|A0A062WL05_STREE
416	1	20201027_Streptococcus_pneumoniae19F_spike_protein	tr|A0A062WL10|A0A062WL10_STREE
44	1	20201027_Streptococcus_pneumoniae19F_spike_protein	tr|A0A062WL50|A0A062WL50_STREE
394	1	20201027_Streptococcus_pneumoniae19F_spike_protein	tr|A0A062WL70|A0A062WL70_STREE
628	1	20201111_SP_Spike_uniprot-proteome_UP000437160_crap_sol.fasta	tr|A0A062WLA3|A0A062WLA3_STREE
359	1	20201027_Streptococcus_pneumoniae19F_spike_protein	tr|A0A062WLA9|A0A062WLA9_STREE
347	1	20201027_Streptococcus_pneumoniae19F_spike_protein	tr|A0A062WLD9|A0A062WLD9_STREE
286	1	20201027_Streptococcus_pneumoniae19F_spike_protein	tr|A0A062WLE9|A0A062WLE9_STREE
16	1	20201027_Streptococcus_pneumoniae19F_spike_protein	tr|A0A062WLF2|A0A062WLF2_STREE
285	1	20201027_Streptococcus_pneumoniae19F_spike_protein	tr|A0A062WLG8|A0A062WLG8_STREE
697	1	20201027_Streptococcus_pneumoniae19F_spike_protein	tr|A0A062WLG9|A0A062WLG9_STREE
603	1	20201027_Streptococcus_pneumoniae19F_spike_protein	tr|A0A062WLH6|A0A062WLH6_STREE
585	1	20201027_Streptococcus_pneumoniae19F_spike_protein	tr|A0A062WLI5|A0A062WLI5_STREE
104	1	20201027_Streptococcus_pneumoniae19F_spike_protein	tr|A0A062WLJ1|A0A062WLJ1_STREE
383	1	20201027_Streptococcus_pneumoniae19F_spike_protein	tr|A0A062WLJ9|A0A062WLJ9_STREE
576	1	20201111_SP_MHV_uniprot-proteome_UP000437160_CRAP_sol	tr|A0A062WLP2|A0A062WLP2_STREE
12	1	20201027_Streptococcus_pneumoniae19F_spike_protein	tr|A0A062WLP4|A0A062WLP4_STREE
220	1	20201027_Streptococcus_pneumoniae19F_spike_protein	tr|A0A062WLQ8|A0A062WLQ8_STREE
369	1	20201027_Streptococcus_pneumoniae19F_spike_protein	tr|A0A062WLS0|A0A062WLS0_STREE
195	1	20201027_Streptococcus_pneumoniae19F_spike_protein	tr|A0A062WLT2|A0A062WLT2_STREE
138	1	20201027_Streptococcus_pneumoniae19F_spike_protein	tr|A0A062WLU0|A0A062WLU0_STREE
523	1	20201111_SP_MHV_uniprot-proteome_UP000437160_CRAP_sol	tr|A0A062WLV5|A0A062WLV5_STREE
447	1	20201027_Streptococcus_pneumoniae19F_spike_protein	tr|A0A062WM25|A0A062WM25_STREE
420	1	20201027_Streptococcus_pneumoniae19F_spike_protein	tr|A0A062WM29|A0A062WM29_STREE
214	1	20201027_Streptococcus_pneumoniae19F_spike_protein	tr|A0A062WM39|A0A062WM39_STREE
470	1	20201027_Streptococcus_pneumoniae19F_spike_protein	tr|A0A062WM51|A0A062WM51_STREE
511	1	20201027_Streptococcus_pneumoniae19F_spike_protein	tr|A0A062WM61|A0A062WM61_STREE
657	1	20201027_Streptococcus_pneumoniae19F_spike_protein	tr|A0A062WM64|A0A062WM64_STREE
32	1	20201027_Streptococcus_pneumoniae19F_spike_protein	tr|A0A062WMA8|A0A062WMA8_STREE
213	1	20201027_Streptococcus_pneumoniae19F_spike_protein	tr|A0A062WMP4|A0A062WMP4_STREE
305	1	20201027_Streptococcus_pneumoniae19F_spike_protein	tr|A0A062WMS8|A0A062WMS8_STREE
27	1	20201027_Streptococcus_pneumoniae19F_spike_protein	tr|A0A062WMW0|A0A062WMW0_STREE
611	1	20201027_Streptococcus_pneumoniae19F_spike_protein	tr|A0A062WMW9|A0A062WMW9_STREE
60	1	20201027_Streptococcus_pneumoniae19F_spike_protein	tr|A0A062WMZ6|A0A062WMZ6_STREE
235	1	20201027_Streptococcus_pneumoniae19F_spike_protein	tr|A0A062WN19|A0A062WN19_STREE
159	1	20201027_Streptococcus_pneumoniae19F_spike_protein	tr|A0A062WN21|A0A062WN21_STREE
128	1	20201027_Streptococcus_pneumoniae19F_spike_protein	tr|A0A062WN64|A0A062WN64_STREE
667	1	20201111_SP_Spike_uniprot-proteome_UP000437160_crap_sol.fasta	tr|A0A062WN96|A0A062WN96_STREE
207	1	20201027_Streptococcus_pneumoniae19F_spike_protein	tr|A0A062WNF2|A0A062WNF2_STREE
430	1	20201027_Streptococcus_pneumoniae19F_spike_protein	tr|A0A062WNF5|A0A062WNF5_STREE
689	1	20201027_Streptococcus_pneumoniae19F_spike_protein	tr|A0A062WNG1|A0A062WNG1_STREE
426	1	20201027_Streptococcus_pneumoniae19F_spike_protein	tr|A0A062WNK8|A0A062WNK8_STREE
483	1	20201027_Streptococcus_pneumoniae19F_spike_protein	tr|A0A062WNN6|A0A062WNN6_STREE
71	1	20201027_Streptococcus_pneumoniae19F_spike_protein	tr|A0A062WNQ4|A0A062WNQ4_STREE
354	1	20201027_Streptococcus_pneumoniae19F_spike_protein	tr|A0A062WNR1|A0A062WNR1_STREE
663	1	20201027_Streptococcus_pneumoniae19F_spike_protein	tr|A0A062WNS1|A0A062WNS1_STREE
442	1	20201027_Streptococcus_pneumoniae19F_spike_protein	tr|A0A062WNS3|A0A062WNS3_STREE
315	1	20201027_Streptococcus_pneumoniae19F_spike_protein	tr|A0A062WNT0|A0A062WNT0_STREE
101	1	20201027_Streptococcus_pneumoniae19F_spike_protein	tr|A0A062WNX2|A0A062WNX2_STREE
46	1	20201027_Streptococcus_pneumoniae19F_spike_protein	tr|A0A062WNX6|A0A062WNX6_STREE
61	1	20201027_Streptococcus_pneumoniae19F_spike_protein	tr|A0A062WP10|A0A062WP10_STREE
451	1	20201027_Streptococcus_pneumoniae19F_spike_protein	tr|A0A062WP27|A0A062WP27_STREE
697	1	20201027_Streptococcus_pneumoniae19F_spike_protein	tr|A0A062WP57|A0A062WP57_STREE
233	1	20201027_Streptococcus_pneumoniae19F_spike_protein	tr|A0A062WP99|A0A062WP99_STREE
596	1	20201027_Streptococcus_pneumoniae19F_spike_protein	tr|A0A062WPW9|A0A062WPW9_STREE
384	1	20201027_Streptococcus_pneumoniae19F_spike_protein	tr|A0A062WPY4|A0A062WPY4_STREE
5	1	20201027_Streptococcus_pneumoniae19F_spike_protein	tr|A0A062WQ96|A0A062WQ96_STREE
135	1	20201027_Streptococcus_pneumoniae19F_spike_protein	tr|A0A062WQC1|A0A062WQC1_STREE
518	1	20201027_Streptococcus_pneumoniae19F_spike_protein	tr|A0A062WQC4|A0A062WQC4_STREE
84	1	20201027_Streptococcus_pneumoniae19F_spike_protein	tr|A0A062WQD9|A0A062WQD9_STREE
196	1	20201027_Streptococcus_pneumoniae19F_spike_protein	tr|A0A062WQE6|A0A062WQE6_STREE
479	1	20201027_Streptococcus_pneumoniae19F_spike_protein	tr|A0A062WQF8|A0A062WQF8_STREE
427	1	20201027_Streptococcus_pneumoniae19F_spike_protein	tr|A0A062WQU1|A0A062WQU1_STREE
703	1	20201027_Streptococcus_pneumoniae19F_spike_protein	tr|A0A062WR39|A0A062WR39_STREE
368	1	20201027_Streptococcus_pneumoniae19F_spike_protein	tr|A0A062WR66|A0A062WR66_STREE
342	1	20201027_Streptococcus_pneumoniae19F_spike_protein	tr|A0A062WRE0|A0A062WRE0_STREE
238	1	20201027_Streptococcus_pneumoniae19F_spike_protein	tr|A0A062WRE4|A0A062WRE4_STREE
678	1	20201111_SP_MHV_uniprot-proteome_UP000437160_CRAP_sol	tr|A0A062WRE5|A0A062WRE5_STREE
99	1	20201027_Streptococcus_pneumoniae19F_spike_protein	tr|A0A062WRE8|A0A062WRE8_STREE
113	1	20201027_Streptococcus_pneumoniae19F_spike_protein	tr|A0A062WRF6|A0A062WRF6_STREE
201	1	20201027_Streptococcus_pneumoniae19F_spike_protein	tr|A0A062WRI1|A0A062WRI1_STREE
291	1	20201027_Streptococcus_pneumoniae19F_spike_protein	tr|A0A062WRI9|A0A062WRI9_STREE
528	1	20201027_Streptococcus_pneumoniae19F_spike_protein	tr|A0A062WRS7|A0A062WRS7_STREE
83	1	20201027_Streptococcus_pneumoniae19F_spike_protein	tr|A0A062WRS8|A0A062WRS8_STREE
184	1	20201027_Streptococcus_pneumoniae19F_spike_protein	tr|A0A062WRW9|A0A062WRW9_STREE
564	1	20201027_Streptococcus_pneumoniae19F_spike_protein	tr|A0A062WS12|A0A062WS12_STREE
267	1	20201027_Streptococcus_pneumoniae19F_spike_protein	tr|A0A062WS62|A0A062WS62_STREE
106	1	20201027_Streptococcus_pneumoniae19F_spike_protein	tr|A0A062WS88|A0A062WS88_STREE
268	1	20201027_Streptococcus_pneumoniae19F_spike_protein	tr|A0A062WS89|A0A062WS89_STREE
284	1	20201027_Streptococcus_pneumoniae19F_spike_protein	tr|A0A062WSC2|A0A062WSC2_STREE
1	1	20201027_Streptococcus_pneumoniae19F_spike_protein	tr|A0A062WSP2|A0A062WSP2_STREE
176	1	20201027_Streptococcus_pneumoniae19F_spike_protein	tr|A0A062WSV1|A0A062WSV1_STREE
19	1	20201027_Streptococcus_pneumoniae19F_spike_protein	tr|A0A062WT01|A0A062WT01_STREE
649	1	20201111_SP_Spike_uniprot-proteome_UP000437160_crap_sol.fasta	tr|A0A062WT46|A0A062WT46_STREE
255	2	20201027_Streptococcus_pneumoniae19F_spike_protein	tr|A0A062WT68|A0A062WT68_STREE
198	1	20201027_Streptococcus_pneumoniae19F_spike_protein	tr|A0A062WTA2|A0A062WTA2_STREE
358	1	20201027_Streptococcus_pneumoniae19F_spike_protein	tr|A0A062WTA7|A0A062WTA7_STREE
225	1	20201027_Streptococcus_pneumoniae19F_spike_protein	tr|A0A062WTC8|A0A062WTC8_STREE
633	1	20201111_SP_Spike_uniprot-proteome_UP000437160_crap_sol.fasta	tr|A0A062WTF7|A0A062WTF7_STREE
102	1	20201027_Streptococcus_pneumoniae19F_spike_protein	tr|A0A062WTL0|A0A062WTL0_STREE
664	1	20201027_Streptococcus_pneumoniae19F_spike_protein	tr|A0A062WTL3|A0A062WTL3_STREE
154	1	20201027_Streptococcus_pneumoniae19F_spike_protein	tr|A0A062WTQ2|A0A062WTQ2_STREE
217	1	20201027_Streptococcus_pneumoniae19F_spike_protein	tr|A0A062WU33|A0A062WU33_STREE
206	1	20201027_Streptococcus_pneumoniae19F_spike_protein	tr|A0A062WU83|A0A062WU83_STREE
584	1	20201027_Streptococcus_pneumoniae19F_spike_protein	tr|A0A062WUB9|A0A062WUB9_STREE
277	1	20201027_Streptococcus_pneumoniae19F_spike_protein	tr|A0A062WUC3|A0A062WUC3_STREE
651	1	20201027_Streptococcus_pneumoniae19F_spike_protein	tr|A0A062WUD7|A0A062WUD7_STREE
536	1	20201027_Streptococcus_pneumoniae19F_spike_protein	tr|A0A062WUW7|A0A062WUW7_STREE
539	1	20201027_Streptococcus_pneumoniae19F_spike_protein	tr|A0A062WUX3|A0A062WUX3_STREE
524	1	20201027_Streptococcus_pneumoniae19F_spike_protein	tr|A0A062WUY2|A0A062WUY2_STREE
460	1	20201027_Streptococcus_pneumoniae19F_spike_protein	tr|A0A062WV00|A0A062WV00_STREE
730	1	20201027_Streptococcus_pneumoniae19F_spike_protein	tr|A0A062WV49|A0A062WV49_STREE
607	1	20201027_Streptococcus_pneumoniae19F_spike_protein	tr|A0A062WV53|A0A062WV53_STREE
602	1	20201111_SP_Spike_uniprot-proteome_UP000437160_crap_sol.fasta	tr|A0A062WV69|A0A062WV69_STREE
414	1	20201027_Streptococcus_pneumoniae19F_spike_protein	tr|A0A062WVD7|A0A062WVD7_STREE
82	1	20201027_Streptococcus_pneumoniae19F_spike_protein	tr|A0A062WVI3|A0A062WVI3_STREE
23	1	20201027_Streptococcus_pneumoniae19F_spike_protein	tr|A0A062WVN4|A0A062WVN4_STREE
668	1	20201027_Streptococcus_pneumoniae19F_spike_protein	tr|A0A062WWL4|A0A062WWL4_STREE
476	1	20201027_Streptococcus_pneumoniae19F_spike_protein	tr|A0A064BV72|A0A064BV72_STREE
705	1	20201027_Streptococcus_pneumoniae19F_spike_protein	tr|A0A064BVW9|A0A064BVW9_STREE
517	1	20201027_Streptococcus_pneumoniae19F_spike_protein	tr|A0A064BWJ2|A0A064BWJ2_STREE
534	1	20201027_Streptococcus_pneumoniae19F_spike_protein	tr|A0A064BWJ5|A0A064BWJ5_STREE
646	1	20201027_Streptococcus_pneumoniae19F_spike_protein	tr|A0A064BWS1|A0A064BWS1_STREE
684	1	20201027_Streptococcus_pneumoniae19F_spike_protein	tr|A0A064BWZ4|A0A064BWZ4_STREE
276	1	20201027_Streptococcus_pneumoniae19F_spike_protein	tr|A0A064BX14|A0A064BX14_STREE
478	1	20201027_Streptococcus_pneumoniae19F_spike_protein	tr|A0A064BX72|A0A064BX72_STREE
608	1	20201027_Streptococcus_pneumoniae19F_spike_protein	tr|A0A064BXE0|A0A064BXE0_STREE
164	1	20201027_Streptococcus_pneumoniae19F_spike_protein	tr|A0A064BXE3|A0A064BXE3_STREE
55	1	20201027_Streptococcus_pneumoniae19F_spike_protein	tr|A0A064BXF0|A0A064BXF0_STREE
549	1	20201111_SP_MHV_uniprot-proteome_UP000437160_CRAP_sol	tr|A0A064BXK4|A0A064BXK4_STREE
241	1	20201027_Streptococcus_pneumoniae19F_spike_protein	tr|A0A064BXN2|A0A064BXN2_STREE
295	1	20201027_Streptococcus_pneumoniae19F_spike_protein	tr|A0A064BXT5|A0A064BXT5_STREE
279	1	20201027_Streptococcus_pneumoniae19F_spike_protein	tr|A0A064BXU4|A0A064BXU4_STREE
327	1	20201027_Streptococcus_pneumoniae19F_spike_protein	tr|A0A064BXV5|A0A064BXV5_STREE
152	1	20201027_Streptococcus_pneumoniae19F_spike_protein	tr|A0A064BY53|A0A064BY53_STREE
56	1	20201027_Streptococcus_pneumoniae19F_spike_protein	tr|A0A064BY83|A0A064BY83_STREE
180	1	20201027_Streptococcus_pneumoniae19F_spike_protein	tr|A0A064BY88|A0A064BY88_STREE
302	1	20201027_Streptococcus_pneumoniae19F_spike_protein	tr|A0A064BYF6|A0A064BYF6_STREE
333	1	20201027_Streptococcus_pneumoniae19F_spike_protein	tr|A0A064BYH4|A0A064BYH4_STREE
212	1	20201027_Streptococcus_pneumoniae19F_spike_protein	tr|A0A064BYI2|A0A064BYI2_STREE
644	1	20201027_Streptococcus_pneumoniae19F_spike_protein	tr|A0A064BYJ6|A0A064BYJ6_STREE
450	1	20201027_Streptococcus_pneumoniae19F_spike_protein	tr|A0A064BYT2|A0A064BYT2_STREE
145	1	20201027_Streptococcus_pneumoniae19F_spike_protein	tr|A0A064BZ20|A0A064BZ20_STREE
643	1	20201111_SP_Spike_uniprot-proteome_UP000437160_crap_sol.fasta	tr|A0A064BZ45|A0A064BZ45_STREE
288	1	20201027_Streptococcus_pneumoniae19F_spike_protein	tr|A0A064BZ96|A0A064BZ96_STREE
308	1	20201027_Streptococcus_pneumoniae19F_spike_protein	tr|A0A064BZ99|A0A064BZ99_STREE
245	1	20201027_Streptococcus_pneumoniae19F_spike_protein	tr|A0A064BZA4|A0A064BZA4_STREE
227	1	20201027_Streptococcus_pneumoniae19F_spike_protein	tr|A0A064BZA7|A0A064BZA7_STREE
121	1	20201027_Streptococcus_pneumoniae19F_spike_protein	tr|A0A064BZA9|A0A064BZA9_STREE
448	1	20201027_Streptococcus_pneumoniae19F_spike_protein	tr|A0A064BZB4|A0A064BZB4_STREE
105	1	20201027_Streptococcus_pneumoniae19F_spike_protein	tr|A0A064BZG4|A0A064BZG4_STREE
573	1	20201027_Streptococcus_pneumoniae19F_spike_protein	tr|A0A064BZI4|A0A064BZI4_STREE
412	1	20201027_Streptococcus_pneumoniae19F_spike_protein	tr|A0A064BZJ3|A0A064BZJ3_STREE
529	1	20201027_Streptococcus_pneumoniae19F_spike_protein	tr|A0A064BZK0|A0A064BZK0_STREE
523	1	20201027_Streptococcus_pneumoniae19F_spike_protein	tr|A0A064BZP1|A0A064BZP1_STREE
588	1	20201027_Streptococcus_pneumoniae19F_spike_protein	tr|A0A064BZP7|A0A064BZP7_STREE
194	1	20201027_Streptococcus_pneumoniae19F_spike_protein	tr|A0A064BZY1|A0A064BZY1_STREE
45	1	20201027_Streptococcus_pneumoniae19F_spike_protein	tr|A0A064BZY4|A0A064BZY4_STREE
218	1	20201027_Streptococcus_pneumoniae19F_spike_protein	tr|A0A064BZY9|A0A064BZY9_STREE
323	1	20201027_Streptococcus_pneumoniae19F_spike_protein	tr|A0A064BZZ4|A0A064BZZ4_STREE
103	1	20201027_Streptococcus_pneumoniae19F_spike_protein	tr|A0A064C004|A0A064C004_STREE
715	1	20201027_Streptococcus_pneumoniae19F_spike_protein	tr|A0A064C007|A0A064C007_STREE
597	1	20201027_Streptococcus_pneumoniae19F_spike_protein	tr|A0A064C022|A0A064C022_STREE
489	1	20201027_Streptococcus_pneumoniae19F_spike_protein	tr|A0A064C097|A0A064C097_STREE
374	1	20201027_Streptococcus_pneumoniae19F_spike_protein	tr|A0A064C099|A0A064C099_STREE
455	1	20201027_Streptococcus_pneumoniae19F_spike_protein	tr|A0A064C0D7|A0A064C0D7_STREE
7	1	20201027_Streptococcus_pneumoniae19F_spike_protein	tr|A0A064C0F4|A0A064C0F4_STREE
186	1	20201027_Streptococcus_pneumoniae19F_spike_protein	tr|A0A064C0G4|A0A064C0G4_STREE
687	1	20201027_Streptococcus_pneumoniae19F_spike_protein	tr|A0A064C0J0|A0A064C0J0_STREE
543	1	20201111_SP_MHV_uniprot-proteome_UP000437160_CRAP_sol	tr|A0A064C0K6|A0A064C0K6_STREE
8	1	20201027_Streptococcus_pneumoniae19F_spike_protein	tr|A0A064C0M3|A0A064C0M3_STREE
170	1	20201027_Streptococcus_pneumoniae19F_spike_protein	tr|A0A064C0N3|A0A064C0N3_STREE
365	1	20201027_Streptococcus_pneumoniae19F_spike_protein	tr|A0A064C0N5|A0A064C0N5_STREE
160	1	20201027_Streptococcus_pneumoniae19F_spike_protein	tr|A0A064C0U1|A0A064C0U1_STREE
11	1	20201027_Streptococcus_pneumoniae19F_spike_protein	tr|A0A064C0W5|A0A064C0W5_STREE
637	1	20201027_Streptococcus_pneumoniae19F_spike_protein	tr|A0A064C0W9|A0A064C0W9_STREE
555	1	20201027_Streptococcus_pneumoniae19F_spike_protein	tr|A0A064C103|A0A064C103_STREE
436	1	20201027_Streptococcus_pneumoniae19F_spike_protein	tr|A0A064C1E2|A0A064C1E2_STREE
681	1	20201027_Streptococcus_pneumoniae19F_spike_protein	tr|A0A064C1E8|A0A064C1E8_STREE
97	1	20201027_Streptococcus_pneumoniae19F_spike_protein	tr|A0A064C1G0|A0A064C1G0_STREE
352	1	20201027_Streptococcus_pneumoniae19F_spike_protein	tr|A0A064C1G7|A0A064C1G7_STREE
47	1	20201027_Streptococcus_pneumoniae19F_spike_protein	tr|A0A064C1H3|A0A064C1H3_STREE
307	1	20201027_Streptococcus_pneumoniae19F_spike_protein	tr|A0A064C1H6|A0A064C1H6_STREE
369	1	20201111_SP_MHV_uniprot-proteome_UP000437160_CRAP_sol	tr|A0A064C1H9|A0A064C1H9_STREE
516	1	20201111_SP_MHV_uniprot-proteome_UP000437160_CRAP_sol	tr|A0A064C1I3|A0A064C1I3_STREE
254	1	20201027_Streptococcus_pneumoniae19F_spike_protein	tr|A0A064C1M9|A0A064C1M9_STREE
208	1	20201027_Streptococcus_pneumoniae19F_spike_protein	tr|A0A064C1N4|A0A064C1N4_STREE
258	1	20201027_Streptococcus_pneumoniae19F_spike_protein	tr|A0A064C1R3|A0A064C1R3_STREE
508	1	20201027_Streptococcus_pneumoniae19F_spike_protein	tr|A0A064C1X5|A0A064C1X5_STREE
462	1	20201027_Streptococcus_pneumoniae19F_spike_protein	tr|A0A064C209|A0A064C209_STREE
324	1	20201027_Streptococcus_pneumoniae19F_spike_protein	tr|A0A064C249|A0A064C249_STREE
75	1	20201027_Streptococcus_pneumoniae19F_spike_protein	tr|A0A064C254|A0A064C254_STREE
93	1	20201027_Streptococcus_pneumoniae19F_spike_protein	tr|A0A064C256|A0A064C256_STREE
166	1	20201027_Streptococcus_pneumoniae19F_spike_protein	tr|A0A064C265|A0A064C265_STREE
318	1	20201027_Streptococcus_pneumoniae19F_spike_protein	tr|A0A064C286|A0A064C286_STREE
381	1	20201027_Streptococcus_pneumoniae19F_spike_protein	tr|A0A064C291|A0A064C291_STREE
474	1	20201027_Streptococcus_pneumoniae19F_spike_protein	tr|A0A064C2D3|A0A064C2D3_STREE
572	1	20201111_SP_MHV_uniprot-proteome_UP000437160_CRAP_sol	tr|A0A064C2K2|A0A064C2K2_STREE
185	1	20201027_Streptococcus_pneumoniae19F_spike_protein	tr|A0A064C2P5|A0A064C2P5_STREE
109	1	20201027_Streptococcus_pneumoniae19F_spike_protein	tr|A0A064C2T1|A0A064C2T1_STREE
413	1	20201027_Streptococcus_pneumoniae19F_spike_protein	tr|A0A064C2U6|A0A064C2U6_STREE
547	1	20201027_Streptococcus_pneumoniae19F_spike_protein	tr|A0A064C2W3|A0A064C2W3_STREE
204	1	20201027_Streptococcus_pneumoniae19F_spike_protein	tr|A0A064C2X3|A0A064C2X3_STREE
523	1	20201027_Streptococcus_pneumoniae19F_spike_protein	tr|A0A064C331|A0A064C331_STREE
341	1	20201027_Streptococcus_pneumoniae19F_spike_protein	tr|A0A064C366|A0A064C366_STREE
495	1	20201027_Streptococcus_pneumoniae19F_spike_protein	tr|A0A064C387|A0A064C387_STREE
20	1	20201027_Streptococcus_pneumoniae19F_spike_protein	tr|A0A064C3A6|A0A064C3A6_STREE
429	1	20201027_Streptococcus_pneumoniae19F_spike_protein	tr|A0A064C3D6|A0A064C3D6_STREE
221	1	20201027_Streptococcus_pneumoniae19F_spike_protein	tr|A0A064C3E6|A0A064C3E6_STREE
694	1	20201027_Streptococcus_pneumoniae19F_spike_protein	tr|A0A064C3F2|A0A064C3F2_STREE
726	1	20201027_Streptococcus_pneumoniae19F_spike_protein	tr|A0A064C3G1|A0A064C3G1_STREE
247	1	20201027_Streptococcus_pneumoniae19F_spike_protein	tr|A0A064C3G4|A0A064C3G4_STREE
707	1	20201027_Streptococcus_pneumoniae19F_spike_protein	tr|A0A064C3G9|A0A064C3G9_STREE
385	1	20201027_Streptococcus_pneumoniae19F_spike_protein	tr|A0A064C3H2|A0A064C3H2_STREE
617	1	20201027_Streptococcus_pneumoniae19F_spike_protein	tr|A0A064C3N8|A0A064C3N8_STREE
89	1	20201027_Streptococcus_pneumoniae19F_spike_protein	tr|A0A064C3U7|A0A064C3U7_STREE
421	1	20201027_Streptococcus_pneumoniae19F_spike_protein	tr|A0A064C3Y6|A0A064C3Y6_STREE
17	1	20201027_Streptococcus_pneumoniae19F_spike_protein	tr|A0A064C3Y9|A0A064C3Y9_STREE
601	1	20201027_Streptococcus_pneumoniae19F_spike_protein	tr|A0A064C3Z5|A0A064C3Z5_STREE
200	1	20201027_Streptococcus_pneumoniae19F_spike_protein	tr|A0A064C400|A0A064C400_STREE
640	1	20201027_Streptococcus_pneumoniae19F_spike_protein	tr|A0A064C4J6|A0A064C4J6_STREE
521	1	20201027_Streptococcus_pneumoniae19F_spike_protein	tr|A0A064C4S1|A0A064C4S1_STREE
434	1	20201027_Streptococcus_pneumoniae19F_spike_protein	tr|A0A064C4S7|A0A064C4S7_STREE
349	1	20201027_Streptococcus_pneumoniae19F_spike_protein	tr|A0A064C4T9|A0A064C4T9_STREE
639	1	20201027_Streptococcus_pneumoniae19F_spike_protein	tr|A0A064C4U2|A0A064C4U2_STREE
330	1	20201027_Streptococcus_pneumoniae19F_spike_protein	tr|A0A064C4U3|A0A064C4U3_STREE
464	1	20201027_Streptococcus_pneumoniae19F_spike_protein	tr|A0A064C4X6|A0A064C4X6_STREE
149	1	20201027_Streptococcus_pneumoniae19F_spike_protein	tr|A0A064C500|A0A064C500_STREE
223	1	20201027_Streptococcus_pneumoniae19F_spike_protein	tr|A0A064C516|A0A064C516_STREE
150	1	20201027_Streptococcus_pneumoniae19F_spike_protein	tr|A0A064C520|A0A064C520_STREE
591	1	20201111_SP_Spike_uniprot-proteome_UP000437160_crap_sol.fasta	tr|A0A064C584|A0A064C584_STREE
575	1	20201027_Streptococcus_pneumoniae19F_spike_protein	tr|A0A064C5B5|A0A064C5B5_STREE
169	1	20201027_Streptococcus_pneumoniae19F_spike_protein	tr|A0A064C5M1|A0A064C5M1_STREE
265	1	20201027_Streptococcus_pneumoniae19F_spike_protein	tr|A0A064C5M7|A0A064C5M7_STREE
69	1	20201027_Streptococcus_pneumoniae19F_spike_protein	tr|A0A064C5N7|A0A064C5N7_STREE
136	1	20201027_Streptococcus_pneumoniae19F_spike_protein	tr|A0A064C5P3|A0A064C5P3_STREE
187	1	20201027_Streptococcus_pneumoniae19F_spike_protein	tr|A0A064C5P7|A0A064C5P7_STREE
110	1	20201027_Streptococcus_pneumoniae19F_spike_protein	tr|A0A064C5P9|A0A064C5P9_STREE
261	1	20201027_Streptococcus_pneumoniae19F_spike_protein	tr|A0A064C604|A0A064C604_STREE
565	1	20201111_SP_MHV_uniprot-proteome_UP000437160_CRAP_sol	tr|A0A064C6G7|A0A064C6G7_STREE
652	1	20201027_Streptococcus_pneumoniae19F_spike_protein	tr|A0A098YY21|A0A098YY21_STREE
675	1	20201111_SP_MHV_uniprot-proteome_UP000437160_CRAP_sol	tr|A0A098YYB1|A0A098YYB1_STREE
513	1	20201027_Streptococcus_pneumoniae19F_spike_protein	tr|A0A098YZG6|A0A098YZG6_STREE
346	1	20201027_Streptococcus_pneumoniae19F_spike_protein	tr|A0A098Z0F8|A0A098Z0F8_STREE
439	1	20201027_Streptococcus_pneumoniae19F_spike_protein	tr|A0A098Z138|A0A098Z138_STREE
52	2	20201111_SP_Spike_uniprot-proteome_UP000437160_crap_sol.fasta	tr|A0A098Z2C2|A0A098Z2C2_STREE
612	1	20201027_Streptococcus_pneumoniae19F_spike_protein	tr|A0A098Z326|A0A098Z326_STREE
682	1	20201027_Streptococcus_pneumoniae19F_spike_protein	tr|A0A098Z347|A0A098Z347_STREE
620	1	20201027_Streptococcus_pneumoniae19F_spike_protein	tr|A0A098Z3B0|A0A098Z3B0_STREE
269	1	20201027_Streptococcus_pneumoniae19F_spike_protein	tr|A0A098Z3G9|A0A098Z3G9_STREE
670	1	20201027_Streptococcus_pneumoniae19F_spike_protein	tr|A0A098Z3K3|A0A098Z3K3_STREE
171	1	20201027_Streptococcus_pneumoniae19F_spike_protein	tr|A0A098Z3P7|A0A098Z3P7_STREE
646	1	20201111_SP_MHV_uniprot-proteome_UP000437160_CRAP_sol	tr|A0A098Z4K3|A0A098Z4K3_STREE
301	1	20201027_Streptococcus_pneumoniae19F_spike_protein	tr|A0A098Z4P9|A0A098Z4P9_STREE
379	1	20201027_Streptococcus_pneumoniae19F_spike_protein	tr|A0A098Z5C2|A0A098Z5C2_STREE
500	1	20201027_Streptococcus_pneumoniae19F_spike_protein	tr|A0A098Z6C6|A0A098Z6C6_STREE
509	1	20201027_Streptococcus_pneumoniae19F_spike_protein	tr|A0A098Z6D0|A0A098Z6D0_STREE
273	1	20201027_Streptococcus_pneumoniae19F_spike_protein	tr|A0A098Z6J6|A0A098Z6J6_STREE
383	1	20201111_SP_MHV_uniprot-proteome_UP000437160_CRAP_sol	tr|A0A098Z6V3|A0A098Z6V3_STREE
561	1	20201027_Streptococcus_pneumoniae19F_spike_protein	tr|A0A098Z6X1|A0A098Z6X1_STREE
348	1	20201027_Streptococcus_pneumoniae19F_spike_protein	tr|A0A098Z715|A0A098Z715_STREE
677	1	20201027_Streptococcus_pneumoniae19F_spike_protein	tr|A0A098Z728|A0A098Z728_STREE
422	1	20201027_Streptococcus_pneumoniae19F_spike_protein	tr|A0A098Z9K7|A0A098Z9K7_STREE
76	1	20201027_Streptococcus_pneumoniae19F_spike_protein	tr|A0A098ZB44|A0A098ZB44_STREE
144	1	20201027_Streptococcus_pneumoniae19F_spike_protein	tr|A0A098ZDA9|A0A098ZDA9_STREE
192	1	20201027_Streptococcus_pneumoniae19F_spike_protein	tr|A0A098ZDX5|A0A098ZDX5_STREE
298	1	20201027_Streptococcus_pneumoniae19F_spike_protein	tr|A0A098ZGI7|A0A098ZGI7_STREE
693	1	20201027_Streptococcus_pneumoniae19F_spike_protein	tr|A0A098ZGX6|A0A098ZGX6_STREE
376	1	20201027_Streptococcus_pneumoniae19F_spike_protein	tr|A0A098ZHY2|A0A098ZHY2_STREE
468	1	20201027_Streptococcus_pneumoniae19F_spike_protein	tr|A0A098ZK72|A0A098ZK72_STREE
371	1	20201027_Streptococcus_pneumoniae19F_spike_protein	tr|A0A098ZLI3|A0A098ZLI3_STREE
118	1	20201027_Streptococcus_pneumoniae19F_spike_protein	tr|A0A098ZNQ5|A0A098ZNQ5_STREE
336	1	20201027_Streptococcus_pneumoniae19F_spike_protein	tr|A0A098ZNR2|A0A098ZNR2_STREE
469	1	20201027_Streptococcus_pneumoniae19F_spike_protein	tr|A0A098ZQQ0|A0A098ZQQ0_STREE
372	1	20201027_Streptococcus_pneumoniae19F_spike_protein	tr|A0A0B7KPR3|A0A0B7KPR3_STREE
473	1	20201027_Streptococcus_pneumoniae19F_spike_protein	tr|A0A0B7KRZ9|A0A0B7KRZ9_STREE
41	1	20201027_Streptococcus_pneumoniae19F_spike_protein	tr|A0A0B7KTQ7|A0A0B7KTQ7_STREE
278	1	20201027_Streptococcus_pneumoniae19F_spike_protein	tr|A0A0B7KTR5|A0A0B7KTR5_STREE
459	1	20201027_Streptococcus_pneumoniae19F_spike_protein	tr|A0A0B7KU46|A0A0B7KU46_STREE
253	1	20201027_Streptococcus_pneumoniae19F_spike_protein	tr|A0A0B7KUN8|A0A0B7KUN8_STREE
576	1	20201111_SP_Spike_uniprot-proteome_UP000437160_crap_sol.fasta	tr|A0A0B7KUV8|A0A0B7KUV8_STREE
66	1	20201027_Streptococcus_pneumoniae19F_spike_protein	tr|A0A0B7KV51|A0A0B7KV51_STREE
685	1	20201111_SP_MHV_uniprot-proteome_UP000437160_CRAP_sol	tr|A0A0B7KVA5|A0A0B7KVA5_STREE
300	1	20201027_Streptococcus_pneumoniae19F_spike_protein	tr|A0A0B7KVD8|A0A0B7KVD8_STREE
133	1	20201027_Streptococcus_pneumoniae19F_spike_protein	tr|A0A0B7KWF6|A0A0B7KWF6_STREE
411	1	20201027_Streptococcus_pneumoniae19F_spike_protein	tr|A0A0B7KX31|A0A0B7KX31_STREE
669	1	20201027_Streptococcus_pneumoniae19F_spike_protein	tr|A0A0B7KXL0|A0A0B7KXL0_STREE
541	1	20201027_Streptococcus_pneumoniae19F_spike_protein	tr|A0A0B7KXN7|A0A0B7KXN7_STREE
378	1	20201027_Streptococcus_pneumoniae19F_spike_protein	tr|A0A0B7KZ13|A0A0B7KZ13_STREE
314	1	20201027_Streptococcus_pneumoniae19F_spike_protein	tr|A0A0B7KZZ7|A0A0B7KZZ7_STREE
51	1	20201027_Streptococcus_pneumoniae19F_spike_protein	tr|A0A0B7L1K2|A0A0B7L1K2_STREE
469	1	20201111_SP_MHV_uniprot-proteome_UP000437160_CRAP_sol	tr|A0A0B7L1N9|A0A0B7L1N9_STREE
165	1	20201027_Streptococcus_pneumoniae19F_spike_protein	tr|A0A0B7L3A0|A0A0B7L3A0_STREE
618	1	20201111_SP_Spike_uniprot-proteome_UP000437160_crap_sol.fasta	tr|A0A0B7L3U7|A0A0B7L3U7_STREE
502	1	20201027_Streptococcus_pneumoniae19F_spike_protein	tr|A0A0B7L447|A0A0B7L447_STREE
525	1	20201027_Streptococcus_pneumoniae19F_spike_protein	tr|A0A0B7L4W0|A0A0B7L4W0_STREE
309	1	20201027_Streptococcus_pneumoniae19F_spike_protein	tr|A0A0B7L548|A0A0B7L548_STREE
274	1	20201027_Streptococcus_pneumoniae19F_spike_protein	tr|A0A0B7L580|A0A0B7L580_STREE
592	1	20201027_Streptococcus_pneumoniae19F_spike_protein	tr|A0A0B7L5A1|A0A0B7L5A1_STREE
10	1	20201027_Streptococcus_pneumoniae19F_spike_protein	tr|A0A0B7L5P3|A0A0B7L5P3_STREE
87	1	20201027_Streptococcus_pneumoniae19F_spike_protein	tr|A0A0B7L5T6|A0A0B7L5T6_STREE
441	1	20201027_Streptococcus_pneumoniae19F_spike_protein	tr|A0A0B7L5W3|A0A0B7L5W3_STREE
701	1	20201027_Streptococcus_pneumoniae19F_spike_protein	tr|A0A0B7L6Y0|A0A0B7L6Y0_STREE
600	1	20201027_Streptococcus_pneumoniae19F_spike_protein	tr|A0A0B7L730|A0A0B7L730_STREE
38	1	20201027_Streptococcus_pneumoniae19F_spike_protein	tr|A0A0B7L773|A0A0B7L773_STREE
605	1	20201027_Streptococcus_pneumoniae19F_spike_protein	tr|A0A0B7L7H9|A0A0B7L7H9_STREE
572	1	20201027_Streptococcus_pneumoniae19F_spike_protein	tr|A0A0B7L8E9|A0A0B7L8E9_STREE
360	1	20201027_Streptococcus_pneumoniae19F_spike_protein	tr|A0A0B7L946|A0A0B7L946_STREE
147	1	20201027_Streptococcus_pneumoniae19F_spike_protein	tr|A0A0B7L9L1|A0A0B7L9L1_STREE
642	1	20201027_Streptococcus_pneumoniae19F_spike_protein	tr|A0A0B7L9T0|A0A0B7L9T0_STREE
583	1	20201027_Streptococcus_pneumoniae19F_spike_protein	tr|A0A0B7L9U4|A0A0B7L9U4_STREE
401	1	20201027_Streptococcus_pneumoniae19F_spike_protein	tr|A0A0B7L9X0|A0A0B7L9X0_STREE
62	1	20201027_Streptococcus_pneumoniae19F_spike_protein	tr|A0A0B7LA41|A0A0B7LA41_STREE
15	1	20201027_Streptococcus_pneumoniae19F_spike_protein	tr|A0A0B7LA49|A0A0B7LA49_STREE
627	1	20201027_Streptococcus_pneumoniae19F_spike_protein	tr|A0A0B7LAK8|A0A0B7LAK8_STREE
36	1	20201027_Streptococcus_pneumoniae19F_spike_protein	tr|A0A0B7LAW7|A0A0B7LAW7_STREE
506	1	20201111_SP_Spike_uniprot-proteome_UP000437160_crap_sol.fasta	tr|A0A0B7LBJ4|A0A0B7LBJ4_STREE
287	1	20201111_SP_MHV_uniprot-proteome_UP000437160_CRAP_sol	tr|A0A0B7LBQ0|A0A0B7LBQ0_STREE
191	1	20201027_Streptococcus_pneumoniae19F_spike_protein	tr|A0A0B7LBS7|A0A0B7LBS7_STREE
558	1	20201027_Streptococcus_pneumoniae19F_spike_protein	tr|A0A0B7LC33|A0A0B7LC33_STREE
712	1	20201027_Streptococcus_pneumoniae19F_spike_protein	tr|A0A0B7LC86|A0A0B7LC86_STREE
63	1	20201027_Streptococcus_pneumoniae19F_spike_protein	tr|A0A0B7LCY2|A0A0B7LCY2_STREE
50	1	20201027_Streptococcus_pneumoniae19F_spike_protein	tr|A0A0B7LCY5|A0A0B7LCY5_STREE
257	1	20201027_Streptococcus_pneumoniae19F_spike_protein	tr|A0A0B7LD25|A0A0B7LD25_STREE
488	1	20201027_Streptococcus_pneumoniae19F_spike_protein	tr|A0A0B7LDE3|A0A0B7LDE3_STREE
676	1	20201027_Streptococcus_pneumoniae19F_spike_protein	tr|A0A0B7LDF1|A0A0B7LDF1_STREE
345	1	20201027_Streptococcus_pneumoniae19F_spike_protein	tr|A0A0B7LDM8|A0A0B7LDM8_STREE
4	1	20201027_Streptococcus_pneumoniae19F_spike_protein	tr|A0A0B7LDN7|A0A0B7LDN7_STREE
565	1	20201027_Streptococcus_pneumoniae19F_spike_protein	tr|A0A0B7LDP4|A0A0B7LDP4_STREE
510	1	20201111_SP_MHV_uniprot-proteome_UP000437160_CRAP_sol	tr|A0A0B7LDP5|A0A0B7LDP5_STREE
209	1	20201027_Streptococcus_pneumoniae19F_spike_protein	tr|A0A0B7LDQ7|A0A0B7LDQ7_STREE
407	1	20201027_Streptococcus_pneumoniae19F_spike_protein	tr|A0A0B7LE02|A0A0B7LE02_STREE
137	1	20201027_Streptococcus_pneumoniae19F_spike_protein	tr|A0A0B7LE53|A0A0B7LE53_STREE
619	1	20201027_Streptococcus_pneumoniae19F_spike_protein	tr|A0A0B7LE55|A0A0B7LE55_STREE
13	3	20201027_Streptococcus_pneumoniae19F_spike_protein	tr|A0A0B7LE67|A0A0B7LE67_STREE
398	1	20201027_Streptococcus_pneumoniae19F_spike_protein	tr|A0A0B7LEE7|A0A0B7LEE7_STREE
630	1	20201027_Streptococcus_pneumoniae19F_spike_protein	tr|A0A0B7LF01|A0A0B7LF01_STREE
552	1	20201027_Streptococcus_pneumoniae19F_spike_protein	tr|A0A0B7LFY3|A0A0B7LFY3_STREE
178	1	20201027_Streptococcus_pneumoniae19F_spike_protein	tr|A0A0B7LG02|A0A0B7LG02_STREE
88	1	20201027_Streptococcus_pneumoniae19F_spike_protein	tr|A0A0B7LG22|A0A0B7LG22_STREE
679	1	20201027_Streptococcus_pneumoniae19F_spike_protein	tr|A0A0B7LG50|A0A0B7LG50_STREE
611	1	20201111_SP_Spike_uniprot-proteome_UP000437160_crap_sol.fasta	tr|A0A0B7LG92|A0A0B7LG92_STREE
202	1	20201027_Streptococcus_pneumoniae19F_spike_protein	tr|A0A0B7LGA8|A0A0B7LGA8_STREE
140	1	20201027_Streptococcus_pneumoniae19F_spike_protein	tr|A0A0B7LGD2|A0A0B7LGD2_STREE
648	1	20201027_Streptococcus_pneumoniae19F_spike_protein	tr|A0A0B7LGF0|A0A0B7LGF0_STREE
283	1	20201027_Streptococcus_pneumoniae19F_spike_protein	tr|A0A0B7LGK4|A0A0B7LGK4_STREE
321	1	20201027_Streptococcus_pneumoniae19F_spike_protein	tr|A0A0B7LGM6|A0A0B7LGM6_STREE
282	1	20201027_Streptococcus_pneumoniae19F_spike_protein	tr|A0A0B7LH01|A0A0B7LH01_STREE
568	1	20201027_Streptococcus_pneumoniae19F_spike_protein	tr|A0A0B7LH11|A0A0B7LH11_STREE
313	1	20201027_Streptococcus_pneumoniae19F_spike_protein	tr|A0A0B7LH65|A0A0B7LH65_STREE
244	1	20201027_Streptococcus_pneumoniae19F_spike_protein	tr|A0A0B7LH93|A0A0B7LH93_STREE
527	1	20201027_Streptococcus_pneumoniae19F_spike_protein	tr|A0A0B7LHC8|A0A0B7LHC8_STREE
42	1	20201027_Streptococcus_pneumoniae19F_spike_protein	tr|A0A0B7LI02|A0A0B7LI02_STREE
681	1	20201111_SP_MHV_uniprot-proteome_UP000437160_CRAP_sol	tr|A0A0B7LIN3|A0A0B7LIN3_STREE
122	1	20201027_Streptococcus_pneumoniae19F_spike_protein	tr|A0A0B7LIN8|A0A0B7LIN8_STREE
319	1	20201027_Streptococcus_pneumoniae19F_spike_protein	tr|A0A0B7LIQ4|A0A0B7LIQ4_STREE
576	1	20201027_Streptococcus_pneumoniae19F_spike_protein	tr|A0A0B7LIT5|A0A0B7LIT5_STREE
604	1	20201027_Streptococcus_pneumoniae19F_spike_protein	tr|A0A0B7LIU7|A0A0B7LIU7_STREE
666	1	20201027_Streptococcus_pneumoniae19F_spike_protein	tr|A0A0B7LJH0|A0A0B7LJH0_STREE
22	1	20201027_Streptococcus_pneumoniae19F_spike_protein	tr|A0A0B7LJJ8|A0A0B7LJJ8_STREE
356	1	20201027_Streptococcus_pneumoniae19F_spike_protein	tr|A0A0B7LKC2|A0A0B7LKC2_STREE
177	1	20201027_Streptococcus_pneumoniae19F_spike_protein	tr|A0A0B7LKD9|A0A0B7LKD9_STREE
559	1	20201027_Streptococcus_pneumoniae19F_spike_protein	tr|A0A0B7LKJ2|A0A0B7LKJ2_STREE
29	1	20201027_Streptococcus_pneumoniae19F_spike_protein	tr|A0A0B7LKV2|A0A0B7LKV2_STREE
580	1	20201111_SP_MHV_uniprot-proteome_UP000437160_CRAP_sol	tr|A0A0B7LL66|A0A0B7LL66_STREE
435	1	20201027_Streptococcus_pneumoniae19F_spike_protein	tr|A0A0B7LLG7|A0A0B7LLG7_STREE
632	1	20201111_SP_MHV_uniprot-proteome_UP000437160_CRAP_sol	tr|A0A0B7LLK6|A0A0B7LLK6_STREE
675	1	20201027_Streptococcus_pneumoniae19F_spike_protein	tr|A0A0B7LLQ3|A0A0B7LLQ3_STREE
649	1	20201027_Streptococcus_pneumoniae19F_spike_protein	tr|A0A0B7LLS8|A0A0B7LLS8_STREE
425	1	20201111_SP_MHV_uniprot-proteome_UP000437160_CRAP_sol	tr|A0A0B7LLV6|A0A0B7LLV6_STREE
188	1	20201027_Streptococcus_pneumoniae19F_spike_protein	tr|A0A0B7LLX2|A0A0B7LLX2_STREE
35	1	20201027_Streptococcus_pneumoniae19F_spike_protein	tr|A0A0B7LM66|A0A0B7LM66_STREE
328	1	20201027_Streptococcus_pneumoniae19F_spike_protein	tr|A0A0B7LM70|A0A0B7LM70_STREE
685	1	20201027_Streptococcus_pneumoniae19F_spike_protein	tr|A0A0B7LMA9|A0A0B7LMA9_STREE
139	1	20201027_Streptococcus_pneumoniae19F_spike_protein	tr|A0A0B7LMC0|A0A0B7LMC0_STREE
641	1	20201111_SP_MHV_uniprot-proteome_UP000437160_CRAP_sol	tr|A0A0B7LMJ6|A0A0B7LMJ6_STREE
695	1	20201027_Streptococcus_pneumoniae19F_spike_protein	tr|A0A0B7LMV5|A0A0B7LMV5_STREE
21	1	20201027_Streptococcus_pneumoniae19F_spike_protein	tr|A0A0B7LN26|A0A0B7LN26_STREE
425	1	20201027_Streptococcus_pneumoniae19F_spike_protein	tr|A0A0B7LN57|A0A0B7LN57_STREE
615	1	20201027_Streptococcus_pneumoniae19F_spike_protein	tr|A0A0B7LNK7|A0A0B7LNK7_STREE
522	1	20201027_Streptococcus_pneumoniae19F_spike_protein	tr|A0A0B7LNR8|A0A0B7LNR8_STREE
655	1	20201027_Streptococcus_pneumoniae19F_spike_protein	tr|A0A0B7LNX5|A0A0B7LNX5_STREE
237	1	20201027_Streptococcus_pneumoniae19F_spike_protein	tr|A0A0B7LNZ9|A0A0B7LNZ9_STREE
157	1	20201027_Streptococcus_pneumoniae19F_spike_protein	tr|A0A0B7LP64|A0A0B7LP64_STREE
477	1	20201027_Streptococcus_pneumoniae19F_spike_protein	tr|A0A0B7LPJ7|A0A0B7LPJ7_STREE
229	1	20201027_Streptococcus_pneumoniae19F_spike_protein	tr|A0A0B7LQB8|A0A0B7LQB8_STREE
664	1	20201027_Streptococcus_pneumoniae19F_spike_protein	tr|A0A0B7LQM7|A0A0B7LQM7_STREE
569	1	20201027_Streptococcus_pneumoniae19F_spike_protein	tr|A0A0B7LQM9|A0A0B7LQM9_STREE
397	1	20201027_Streptococcus_pneumoniae19F_spike_protein	tr|A0A0B7LR40|A0A0B7LR40_STREE
189	1	20201027_Streptococcus_pneumoniae19F_spike_protein	tr|A0A0B7LRL2|A0A0B7LRL2_STREE
722	1	20201027_Streptococcus_pneumoniae19F_spike_protein	tr|A0A0B7LRV2|A0A0B7LRV2_STREE
86	1	20201027_Streptococcus_pneumoniae19F_spike_protein	tr|A0A0B7LRY3|A0A0B7LRY3_STREE
216	1	20201027_Streptococcus_pneumoniae19F_spike_protein	tr|A0A0B7LSF0|A0A0B7LSF0_STREE
667	1	20201027_Streptococcus_pneumoniae19F_spike_protein	tr|A0A0B7LSW4|A0A0B7LSW4_STREE
155	1	20201027_Streptococcus_pneumoniae19F_spike_protein	tr|A0A0B7LT64|A0A0B7LT64_STREE
501	1	20201027_Streptococcus_pneumoniae19F_spike_protein	tr|A0A0B7LT80|A0A0B7LT80_STREE
669	1	20201111_SP_Spike_uniprot-proteome_UP000437160_crap_sol.fasta	tr|A0A0B7LTA1|A0A0B7LTA1_STREE
24	1	20201027_Streptococcus_pneumoniae19F_spike_protein	tr|A0A0B7LTF3|A0A0B7LTF3_STREE
395	1	20201027_Streptococcus_pneumoniae19F_spike_protein	tr|A0A0B7LTK9|A0A0B7LTK9_STREE
373	1	20201027_Streptococcus_pneumoniae19F_spike_protein	tr|A0A0B7LU78|A0A0B7LU78_STREE
117	1	20201027_Streptococcus_pneumoniae19F_spike_protein	tr|A0A0B7LUH7|A0A0B7LUH7_STREE
625	1	20201111_SP_MHV_uniprot-proteome_UP000437160_CRAP_sol	tr|A0A0B7LUP4|A0A0B7LUP4_STREE
146	1	20201027_Streptococcus_pneumoniae19F_spike_protein	tr|A0A0B7LVC4|A0A0B7LVC4_STREE
716	1	20201027_Streptococcus_pneumoniae19F_spike_protein	tr|A0A0B7LVM0|A0A0B7LVM0_STREE
563	1	20201027_Streptococcus_pneumoniae19F_spike_protein	tr|A0A0B7LVN8|A0A0B7LVN8_STREE
533	1	20201027_Streptococcus_pneumoniae19F_spike_protein	tr|A0A0B7LW83|A0A0B7LW83_STREE
593	1	20201027_Streptococcus_pneumoniae19F_spike_protein	tr|A0A0B7LWM3|A0A0B7LWM3_STREE
559	1	20201111_SP_Spike_uniprot-proteome_UP000437160_crap_sol.fasta	tr|A0A0B7LXN4|A0A0B7LXN4_STREE
40	1	20201027_Streptococcus_pneumoniae19F_spike_protein	tr|A0A0B7LXN9|A0A0B7LXN9_STREE
334	1	20201027_Streptococcus_pneumoniae19F_spike_protein	tr|A0A0B7LXS2|A0A0B7LXS2_STREE
511	1	20201111_SP_MHV_uniprot-proteome_UP000437160_CRAP_sol	tr|A0A0B7LYF1|A0A0B7LYF1_STREE
80	1	20201027_Streptococcus_pneumoniae19F_spike_protein	tr|A0A0B7LYQ0|A0A0B7LYQ0_STREE
408	1	20201027_Streptococcus_pneumoniae19F_spike_protein	tr|A0A0B7LYU2|A0A0B7LYU2_STREE
584	1	20201111_SP_MHV_uniprot-proteome_UP000437160_CRAP_sol	tr|A0A0B7LYZ1|A0A0B7LYZ1_STREE
272	1	20201027_Streptococcus_pneumoniae19F_spike_protein	tr|A0A0B7LZ14|A0A0B7LZ14_STREE
386	1	20201027_Streptococcus_pneumoniae19F_spike_protein	tr|A0A0B7LZC5|A0A0B7LZC5_STREE
306	1	20201027_Streptococcus_pneumoniae19F_spike_protein	tr|A0A0B7LZN5|A0A0B7LZN5_STREE
126	1	20201027_Streptococcus_pneumoniae19F_spike_protein	tr|A0A0B7LZT3|A0A0B7LZT3_STREE
68	1	20201027_Streptococcus_pneumoniae19F_spike_protein	tr|A0A0B7M091|A0A0B7M091_STREE
566	1	20201111_SP_MHV_uniprot-proteome_UP000437160_CRAP_sol	tr|A0A0B7M0J4|A0A0B7M0J4_STREE
493	1	20201027_Streptococcus_pneumoniae19F_spike_protein	tr|A0A0B7M0T4|A0A0B7M0T4_STREE
586	1	20201027_Streptococcus_pneumoniae19F_spike_protein	tr|A0A0B7M0Y5|A0A0B7M0Y5_STREE
310	1	20201027_Streptococcus_pneumoniae19F_spike_protein	tr|A0A0B7M1D1|A0A0B7M1D1_STREE
312	1	20201027_Streptococcus_pneumoniae19F_spike_protein	tr|A0A0B7M1G5|A0A0B7M1G5_STREE
687	1	20201111_SP_MHV_uniprot-proteome_UP000437160_CRAP_sol	tr|A0A0B7M1M5|A0A0B7M1M5_STREE
433	1	20201027_Streptococcus_pneumoniae19F_spike_protein	tr|A0A0B7M1N2|A0A0B7M1N2_STREE
57	1	20201027_Streptococcus_pneumoniae19F_spike_protein	tr|A0A0B7M1T9|A0A0B7M1T9_STREE
370	1	20201027_Streptococcus_pneumoniae19F_spike_protein	tr|A0A0B7M1U7|A0A0B7M1U7_STREE
423	1	20201027_Streptococcus_pneumoniae19F_spike_protein	tr|A0A0B7M249|A0A0B7M249_STREE
729	1	20201027_Streptococcus_pneumoniae19F_spike_protein	tr|A0A0B7M2L2|A0A0B7M2L2_STREE
65	3	20201027_Streptococcus_pneumoniae19F_spike_protein	tr|A0A0B7M2S9|A0A0B7M2S9_STREE
371	1	20201111_SP_MHV_uniprot-proteome_UP000437160_CRAP_sol	tr|A0A0B7M316|A0A0B7M316_STREE
692	1	20201027_Streptococcus_pneumoniae19F_spike_protein	tr|A0A0B7M4B8|A0A0B7M4B8_STREE
131	1	20201027_Streptococcus_pneumoniae19F_spike_protein	tr|A0A0B7M4D0|A0A0B7M4D0_STREE
487	1	20201027_Streptococcus_pneumoniae19F_spike_protein	tr|A0A0B7M568|A0A0B7M568_STREE
240	1	20201027_Streptococcus_pneumoniae19F_spike_protein	tr|A0A0B7M5F8|A0A0B7M5F8_STREE
375	1	20201027_Streptococcus_pneumoniae19F_spike_protein	tr|A0A0B7M5G7|A0A0B7M5G7_STREE
297	1	20201027_Streptococcus_pneumoniae19F_spike_protein	tr|A0A0B7M5I1|A0A0B7M5I1_STREE
361	1	20201027_Streptococcus_pneumoniae19F_spike_protein	tr|A0A0B7M625|A0A0B7M625_STREE
714	1	20201027_Streptococcus_pneumoniae19F_spike_protein	tr|A0A0B7M6A1|A0A0B7M6A1_STREE
350	1	20201027_Streptococcus_pneumoniae19F_spike_protein	tr|A0A0B7M6L7|A0A0B7M6L7_STREE
482	1	20201027_Streptococcus_pneumoniae19F_spike_protein	tr|A0A0B7M6Q6|A0A0B7M6Q6_STREE
339	1	20201027_Streptococcus_pneumoniae19F_spike_protein	tr|A0A0B7M7E9|A0A0B7M7E9_STREE
322	1	20201027_Streptococcus_pneumoniae19F_spike_protein	tr|A0A0B7M7G6|A0A0B7M7G6_STREE
387	1	20201027_Streptococcus_pneumoniae19F_spike_protein	tr|A0A0B7M7W2|A0A0B7M7W2_STREE
675	1	20201027_Streptococcus_pneumoniae19F_spike_protein	tr|A0A0B7M7Y3|A0A0B7M7Y3_STREE
706	1	20201027_Streptococcus_pneumoniae19F_spike_protein	tr|A0A0B7M867|A0A0B7M867_STREE
494	1	20201027_Streptococcus_pneumoniae19F_spike_protein	tr|A0A0B7M882|A0A0B7M882_STREE
228	1	20201027_Streptococcus_pneumoniae19F_spike_protein	tr|A0A0B7M8M6|A0A0B7M8M6_STREE
626	1	20201027_Streptococcus_pneumoniae19F_spike_protein	tr|A0A0B7M8Y7|A0A0B7M8Y7_STREE
270	1	20201027_Streptococcus_pneumoniae19F_spike_protein	tr|A0A0B7M968|A0A0B7M968_STREE
179	1	20201027_Streptococcus_pneumoniae19F_spike_protein	tr|A0A0B7M994|A0A0B7M994_STREE
637	1	20201111_SP_Spike_uniprot-proteome_UP000437160_crap_sol.fasta	tr|A0A0B7M9K5|A0A0B7M9K5_STREE
120	2	20201027_Streptococcus_pneumoniae19F_spike_protein	tr|A0A0B7M9N8|A0A0B7M9N8_STREE
248	1	20201027_Streptococcus_pneumoniae19F_spike_protein	tr|A0A0B7M9T8|A0A0B7M9T8_STREE
142	1	20201027_Streptococcus_pneumoniae19F_spike_protein	tr|A0A0B7M9Z8|A0A0B7M9Z8_STREE
141	1	20201027_Streptococcus_pneumoniae19F_spike_protein	tr|A0A0B7MA08|A0A0B7MA08_STREE
700	1	20201027_Streptococcus_pneumoniae19F_spike_protein	tr|A0A0B7MA76|A0A0B7MA76_STREE
475	1	20201027_Streptococcus_pneumoniae19F_spike_protein	tr|A0A0B7MAD1|A0A0B7MAD1_STREE
70	1	20201027_Streptococcus_pneumoniae19F_spike_protein	tr|A0A0B7MAJ1|A0A0B7MAJ1_STREE
37	1	20201027_Streptococcus_pneumoniae19F_spike_protein	tr|A0A0B7MAW6|A0A0B7MAW6_STREE
531	1	20201027_Streptococcus_pneumoniae19F_spike_protein	tr|A0A0B7MBP2|A0A0B7MBP2_STREE
555	1	20201111_SP_Spike_uniprot-proteome_UP000437160_crap_sol.fasta	tr|A0A0B7MCB0|A0A0B7MCB0_STREE
645	1	20201111_SP_MHV_uniprot-proteome_UP000437160_CRAP_sol	tr|A0A0B7MCF1|A0A0B7MCF1_STREE
570	1	20201027_Streptococcus_pneumoniae19F_spike_protein	tr|A0A0B7MCX2|A0A0B7MCX2_STREE
183	1	20201027_Streptococcus_pneumoniae19F_spike_protein	tr|A0A0B7MD60|A0A0B7MD60_STREE
591	1	20201027_Streptococcus_pneumoniae19F_spike_protein	tr|A0A0B7MD89|A0A0B7MD89_STREE
454	1	20201027_Streptococcus_pneumoniae19F_spike_protein	tr|A0A0B7MD96|A0A0B7MD96_STREE
424	1	20201027_Streptococcus_pneumoniae19F_spike_protein	tr|A0A0B7MDG1|A0A0B7MDG1_STREE
615	1	20201111_SP_MHV_uniprot-proteome_UP000437160_CRAP_sol	tr|A0A0B7MDV3|A0A0B7MDV3_STREE
456	1	20201027_Streptococcus_pneumoniae19F_spike_protein	tr|A0A0B7MEN6|A0A0B7MEN6_STREE
723	1	20201027_Streptococcus_pneumoniae19F_spike_protein	tr|A0A0B7MFB0|A0A0B7MFB0_STREE
108	1	20201027_Streptococcus_pneumoniae19F_spike_protein	tr|A0A0B7MFC0|A0A0B7MFC0_STREE
338	1	20201027_Streptococcus_pneumoniae19F_spike_protein	tr|A0A0B7MFD2|A0A0B7MFD2_STREE
266	1	20201027_Streptococcus_pneumoniae19F_spike_protein	tr|A0A0B7MFN8|A0A0B7MFN8_STREE
403	1	20201027_Streptococcus_pneumoniae19F_spike_protein	tr|A0A0B7MFT0|A0A0B7MFT0_STREE
586	1	20201027_Streptococcus_pneumoniae19F_spike_protein	tr|A0A0B7MFU0|A0A0B7MFU0_STREE
33	1	20201027_Streptococcus_pneumoniae19F_spike_protein	tr|A0A0B7MG28|A0A0B7MG28_STREE
129	1	20201027_Streptococcus_pneumoniae19F_spike_protein	tr|A0A0B7MGM6|A0A0B7MGM6_STREE
709	1	20201027_Streptococcus_pneumoniae19F_spike_protein	tr|A0A0D6J7E8|A0A0D6J7E8_STREE
567	1	20201027_Streptococcus_pneumoniae19F_spike_protein	tr|A0A0D6J883|A0A0D6J883_STREE
190	1	20201027_Streptococcus_pneumoniae19F_spike_protein	tr|A0A0E7L5H4|A0A0E7L5H4_STREE
567	1	20201027_Streptococcus_pneumoniae19F_spike_protein	tr|A0A0E7NEQ3|A0A0E7NEQ3_STREE
317	1	20201027_Streptococcus_pneumoniae19F_spike_protein	tr|A0A0E7NYM1|A0A0E7NYM1_STREE
280	1	20201027_Streptococcus_pneumoniae19F_spike_protein	tr|A0A0E7T841|A0A0E7T841_STREE
3	1	20201027_Streptococcus_pneumoniae19F_spike_protein	tr|A0A0E7TMP1|A0A0E7TMP1_STREE
289	1	20201027_Streptococcus_pneumoniae19F_spike_protein	tr|A0A0E7TQQ3|A0A0E7TQQ3_STREE
311	1	20201027_Streptococcus_pneumoniae19F_spike_protein	tr|A0A0E7TSR4|A0A0E7TSR4_STREE
232	1	20201027_Streptococcus_pneumoniae19F_spike_protein	tr|A0A0E7VCY8|A0A0E7VCY8_STREE
490	1	20201027_Streptococcus_pneumoniae19F_spike_protein	tr|A0A0E7Y250|A0A0E7Y250_STREE
548	1	20201027_Streptococcus_pneumoniae19F_spike_protein	tr|A0A0E7YFN1|A0A0E7YFN1_STREE
364	1	20201111_SP_MHV_uniprot-proteome_UP000437160_CRAP_sol	tr|A0A0E7YRJ2|A0A0E7YRJ2_STREE
510	1	20201027_Streptococcus_pneumoniae19F_spike_protein	tr|A0A0E8A6G5|A0A0E8A6G5_STREE
120	3	20201027_Streptococcus_pneumoniae19F_spike_protein	tr|A0A0E8AEC7|A0A0E8AEC7_STREE
713	1	20201027_Streptococcus_pneumoniae19F_spike_protein	tr|A0A0E8AF95|A0A0E8AF95_STREE
163	1	20201027_Streptococcus_pneumoniae19F_spike_protein	tr|A0A0E8HAF7|A0A0E8HAF7_STREE
724	1	20201027_Streptococcus_pneumoniae19F_spike_protein	tr|A0A0E8IAV1|A0A0E8IAV1_STREE
335	1	20201027_Streptococcus_pneumoniae19F_spike_protein	tr|A0A0E8IAY0|A0A0E8IAY0_STREE
672	1	20201027_Streptococcus_pneumoniae19F_spike_protein	tr|A0A0E8IRS7|A0A0E8IRS7_STREE
239	1	20201027_Streptococcus_pneumoniae19F_spike_protein	tr|A0A0E8IWY2|A0A0E8IWY2_STREE
2	1	20201027_Streptococcus_pneumoniae19F_spike_protein	tr|A0A0E8JNM6|A0A0E8JNM6_STREE
471	1	20201111_SP_MHV_uniprot-proteome_UP000437160_CRAP_sol	tr|A0A0E8NZB7|A0A0E8NZB7_STREE
660	1	20201027_Streptococcus_pneumoniae19F_spike_protein	tr|A0A0E8P2S1|A0A0E8P2S1_STREE
72	1	20201027_Streptococcus_pneumoniae19F_spike_protein	tr|A0A0E8P6T5|A0A0E8P6T5_STREE
688	1	20201027_Streptococcus_pneumoniae19F_spike_protein	tr|A0A0E8P863|A0A0E8P863_STREE
680	1	20201027_Streptococcus_pneumoniae19F_spike_protein	tr|A0A0E8P8G8|A0A0E8P8G8_STREE
484	1	20201027_Streptococcus_pneumoniae19F_spike_protein	tr|A0A0E8P990|A0A0E8P990_STREE
525	1	20201111_SP_MHV_uniprot-proteome_UP000437160_CRAP_sol	tr|A0A0E8PDL1|A0A0E8PDL1_STREE
594	1	20201027_Streptococcus_pneumoniae19F_spike_protein	tr|A0A0E8ST50|A0A0E8ST50_STREE
595	1	20201111_SP_Spike_uniprot-proteome_UP000437160_crap_sol.fasta	tr|A0A0E8SYG1|A0A0E8SYG1_STREE
654	1	20201027_Streptococcus_pneumoniae19F_spike_protein	tr|A0A0E8SZ16|A0A0E8SZ16_STREE
158	1	20201027_Streptococcus_pneumoniae19F_spike_protein	tr|A0A0E8T2Y8|A0A0E8T2Y8_STREE
512	1	20201027_Streptococcus_pneumoniae19F_spike_protein	tr|A0A0E8T7Y4|A0A0E8T7Y4_STREE
675	1	20201111_SP_Spike_uniprot-proteome_UP000437160_crap_sol.fasta	tr|A0A0E8TEB5|A0A0E8TEB5_STREE
566	1	20201027_Streptococcus_pneumoniae19F_spike_protein	tr|A0A0E8Z5L6|A0A0E8Z5L6_STREE
719	1	20201027_Streptococcus_pneumoniae19F_spike_protein	tr|A0A0E9GPQ4|A0A0E9GPQ4_STREE
143	1	20201027_Streptococcus_pneumoniae19F_spike_protein	tr|A0A0E9GW97|A0A0E9GW97_STREE
711	1	20201027_Streptococcus_pneumoniae19F_spike_protein	tr|A0A0E9GWJ2|A0A0E9GWJ2_STREE
18	1	20201027_Streptococcus_pneumoniae19F_spike_protein	tr|A0A0E9GXQ0|A0A0E9GXQ0_STREE
252	1	20201027_Streptococcus_pneumoniae19F_spike_protein	tr|A0A0I5S1J6|A0A0I5S1J6_STREE
449	1	20201027_Streptococcus_pneumoniae19F_spike_protein	tr|A0A0I6BWI4|A0A0I6BWI4_STREE
514	1	20201027_Streptococcus_pneumoniae19F_spike_protein	tr|A0A0I6DHY4|A0A0I6DHY4_STREE
199	1	20201027_Streptococcus_pneumoniae19F_spike_protein	tr|A0A0I6DYZ4|A0A0I6DYZ4_STREE
85	1	20201027_Streptococcus_pneumoniae19F_spike_protein	tr|A0A0I6GEE4|A0A0I6GEE4_STREE
486	1	20201027_Streptococcus_pneumoniae19F_spike_protein	tr|A0A0I6I6W3|A0A0I6I6W3_STREE
721	1	20201027_Streptococcus_pneumoniae19F_spike_protein	tr|A0A0I7D8K4|A0A0I7D8K4_STREE
530	1	20201027_Streptococcus_pneumoniae19F_spike_protein	tr|A0A0I7QJ04|A0A0I7QJ04_STREE
316	1	20201027_Streptococcus_pneumoniae19F_spike_protein	tr|A0A0I7SKK8|A0A0I7SKK8_STREE
526	1	20201027_Streptococcus_pneumoniae19F_spike_protein	tr|A0A0I7YM98|A0A0I7YM98_STREE
598	1	20201111_SP_Spike_uniprot-proteome_UP000437160_crap_sol.fasta	tr|A0A0I8DU55|A0A0I8DU55_STREE
445	1	20201027_Streptococcus_pneumoniae19F_spike_protein	tr|A0A0I8J1X4|A0A0I8J1X4_STREE
367	1	20201027_Streptococcus_pneumoniae19F_spike_protein	tr|A0A0I8JGA2|A0A0I8JGA2_STREE
547	1	20201111_SP_MHV_uniprot-proteome_UP000437160_CRAP_sol	tr|A0A0I8JIZ3|A0A0I8JIZ3_STREE
516	1	20201027_Streptococcus_pneumoniae19F_spike_protein	tr|A0A0I8JJC9|A0A0I8JJC9_STREE
182	1	20201027_Streptococcus_pneumoniae19F_spike_protein	tr|A0A0I9AR96|A0A0I9AR96_STREE
250	1	20201027_Streptococcus_pneumoniae19F_spike_protein	tr|A0A0I9B7Z9|A0A0I9B7Z9_STREE
337	1	20201027_Streptococcus_pneumoniae19F_spike_protein	tr|A0A0I9BHS0|A0A0I9BHS0_STREE
219	1	20201027_Streptococcus_pneumoniae19F_spike_protein	tr|A0A0I9H6I9|A0A0I9H6I9_STREE
506	1	20201027_Streptococcus_pneumoniae19F_spike_protein	tr|A0A0T7JDP9|A0A0T7JDP9_STREE
26	1	20201027_Streptococcus_pneumoniae19F_spike_protein	tr|A0A0T7NMD7|A0A0T7NMD7_STREE
392	1	20201027_Streptococcus_pneumoniae19F_spike_protein	tr|A0A0T7T319|A0A0T7T319_STREE
132	1	20201027_Streptococcus_pneumoniae19F_spike_protein	tr|A0A0T7TTW0|A0A0T7TTW0_STREE
537	1	20201027_Streptococcus_pneumoniae19F_spike_protein	tr|A0A0T7YG58|A0A0T7YG58_STREE
181	1	20201027_Streptococcus_pneumoniae19F_spike_protein	tr|A0A0T7ZRQ2|A0A0T7ZRQ2_STREE
73	1	20201027_Streptococcus_pneumoniae19F_spike_protein	tr|A0A0T7ZTZ4|A0A0T7ZTZ4_STREE
431	1	20201027_Streptococcus_pneumoniae19F_spike_protein	tr|A0A0T8AUL2|A0A0T8AUL2_STREE
718	1	20201027_Streptococcus_pneumoniae19F_spike_protein	tr|A0A0T8CJ60|A0A0T8CJ60_STREE
623	1	20201027_Streptococcus_pneumoniae19F_spike_protein	tr|A0A0T8D815|A0A0T8D815_STREE
28	1	20201027_Streptococcus_pneumoniae19F_spike_protein	tr|A0A0T8DJ21|A0A0T8DJ21_STREE
671	1	20201027_Streptococcus_pneumoniae19F_spike_protein	tr|A0A0T8FEM8|A0A0T8FEM8_STREE
550	1	20201027_Streptococcus_pneumoniae19F_spike_protein	tr|A0A0T8LFB4|A0A0T8LFB4_STREE
271	1	20201027_Streptococcus_pneumoniae19F_spike_protein	tr|A0A0T8LJN2|A0A0T8LJN2_STREE
503	1	20201027_Streptococcus_pneumoniae19F_spike_protein	tr|A0A0T8LMI6|A0A0T8LMI6_STREE
507	1	20201111_SP_MHV_uniprot-proteome_UP000437160_CRAP_sol	tr|A0A0T8LXD3|A0A0T8LXD3_STREE
95	1	20201027_Streptococcus_pneumoniae19F_spike_protein	tr|A0A0T8MLU5|A0A0T8MLU5_STREE
633	1	20201027_Streptococcus_pneumoniae19F_spike_protein	tr|A0A0T8NZ95|A0A0T8NZ95_STREE
472	1	20201027_Streptococcus_pneumoniae19F_spike_protein	tr|A0A0T8SI27|A0A0T8SI27_STREE
716	1	20201027_Streptococcus_pneumoniae19F_spike_protein	tr|A0A0T8SIM0|A0A0T8SIM0_STREE
618	1	20201027_Streptococcus_pneumoniae19F_spike_protein	tr|A0A0T8USL0|A0A0T8USL0_STREE
81	1	20201027_Streptococcus_pneumoniae19F_spike_protein	tr|A0A0T8VDF8|A0A0T8VDF8_STREE
96	1	20201027_Streptococcus_pneumoniae19F_spike_protein	tr|A0A0T8YST1|A0A0T8YST1_STREE
519	1	20201027_Streptococcus_pneumoniae19F_spike_protein	tr|A0A0T9GHY8|A0A0T9GHY8_STREE
678	1	20201111_SP_Spike_uniprot-proteome_UP000437160_crap_sol.fasta	tr|A0A0T9HB13|A0A0T9HB13_STREE
591	1	20201027_Streptococcus_pneumoniae19F_spike_protein	tr|A0A0T9HX91|A0A0T9HX91_STREE
249	1	20201027_Streptococcus_pneumoniae19F_spike_protein	tr|A0A0U0AJE1|A0A0U0AJE1_STREE
391	1	20201027_Streptococcus_pneumoniae19F_spike_protein	tr|A0A0U0FV15|A0A0U0FV15_STREE
629	1	20201027_Streptococcus_pneumoniae19F_spike_protein	tr|A0A0U0GVF6|A0A0U0GVF6_STREE
540	1	20201027_Streptococcus_pneumoniae19F_spike_protein	tr|A0A0U0J2Y8|A0A0U0J2Y8_STREE
657	1	20201111_SP_Spike_uniprot-proteome_UP000437160_crap_sol.fasta	tr|A0A0U0J587|A0A0U0J587_STREE
396	1	20201027_Streptococcus_pneumoniae19F_spike_protein	tr|A0A0U0K989|A0A0U0K989_STREE
390	1	20201027_Streptococcus_pneumoniae19F_spike_protein	tr|A0A0U0L1C5|A0A0U0L1C5_STREE
633	1	20201111_SP_MHV_uniprot-proteome_UP000437160_CRAP_sol	tr|A0A0U0LI59|A0A0U0LI59_STREE
671	1	20201111_SP_Spike_uniprot-proteome_UP000437160_crap_sol.fasta	tr|A0A0U0MDX4|A0A0U0MDX4_STREE
332	1	20201027_Streptococcus_pneumoniae19F_spike_protein	tr|A0A0U0NE46|A0A0U0NE46_STREE
452	1	20201027_Streptococcus_pneumoniae19F_spike_protein	tr|A0A0U0PVQ9|A0A0U0PVQ9_STREE
709	1	20201027_Streptococcus_pneumoniae19F_spike_protein	tr|A0A0X8ZFS2|A0A0X8ZFS2_STREE
428	1	20201027_Streptococcus_pneumoniae19F_spike_protein	tr|A0A0Y0CQ57|A0A0Y0CQ57_STREE
290	1	20201027_Streptococcus_pneumoniae19F_spike_protein	tr|A0A0Y0KGX5|A0A0Y0KGX5_STREE
702	1	20201027_Streptococcus_pneumoniae19F_spike_protein	tr|A0A0Y0Y9F7|A0A0Y0Y9F7_STREE
676	1	20201111_SP_MHV_uniprot-proteome_UP000437160_CRAP_sol	tr|A0A0Y2BKL5|A0A0Y2BKL5_STREE
700	1	20201027_Streptococcus_pneumoniae19F_spike_protein	tr|A0A0Y2CP40|A0A0Y2CP40_STREE
256	1	20201027_Streptococcus_pneumoniae19F_spike_protein	tr|A0A0Y2E1G8|A0A0Y2E1G8_STREE
515	1	20201027_Streptococcus_pneumoniae19F_spike_protein	tr|A0A0Y2EHQ6|A0A0Y2EHQ6_STREE
224	1	20201027_Streptococcus_pneumoniae19F_spike_protein	tr|A0A0Y2EN80|A0A0Y2EN80_STREE
507	1	20201027_Streptococcus_pneumoniae19F_spike_protein	tr|A0A0Y2EPM7|A0A0Y2EPM7_STREE
123	1	20201027_Streptococcus_pneumoniae19F_spike_protein	tr|A0A0Y2IFJ3|A0A0Y2IFJ3_STREE
205	1	20201027_Streptococcus_pneumoniae19F_spike_protein	tr|A0A0Y3SBD4|A0A0Y3SBD4_STREE
58	1	20201027_Streptococcus_pneumoniae19F_spike_protein	tr|A0A0Y4IM27|A0A0Y4IM27_STREE
579	1	20201027_Streptococcus_pneumoniae19F_spike_protein	tr|A0A0Z6XGW2|A0A0Z6XGW2_STREE
318	1	20201111_SP_MHV_uniprot-proteome_UP000437160_CRAP_sol	tr|A0A0Z6XI18|A0A0Z6XI18_STREE
581	1	20201027_Streptococcus_pneumoniae19F_spike_protein	tr|A0A100E883|A0A100E883_STREE
688	1	20201111_SP_MHV_uniprot-proteome_UP000437160_CRAP_sol	tr|A0A111CL38|A0A111CL38_STREE
686	1	20201027_Streptococcus_pneumoniae19F_spike_protein	tr|A0A111SHR6|A0A111SHR6_STREE
377	1	20201027_Streptococcus_pneumoniae19F_spike_protein	tr|A0A121AWF6|A0A121AWF6_STREE
575	1	20201111_SP_MHV_uniprot-proteome_UP000437160_CRAP_sol	tr|A0A121ELP8|A0A121ELP8_STREE
504	1	20201027_Streptococcus_pneumoniae19F_spike_protein	tr|A0A121JNY7|A0A121JNY7_STREE
520	1	20201027_Streptococcus_pneumoniae19F_spike_protein	tr|A0A132UH22|A0A132UH22_STREE
172	1	20201027_Streptococcus_pneumoniae19F_spike_protein	tr|A0A166X0B8|A0A166X0B8_STREE
400	1	20201027_Streptococcus_pneumoniae19F_spike_protein	tr|A0A1Q2T279|A0A1Q2T279_STREE
399	1	20201027_Streptococcus_pneumoniae19F_spike_protein	tr|A0A229FPK1|A0A229FPK1_STREE
666	1	20201111_SP_Spike_uniprot-proteome_UP000437160_crap_sol.fasta	tr|A0A237IXT5|A0A237IXT5_STREE
467	1	20201027_Streptococcus_pneumoniae19F_spike_protein	tr|A0A237IZ85|A0A237IZ85_STREE
260	1	20201027_Streptococcus_pneumoniae19F_spike_protein	tr|A0A237JTM7|A0A237JTM7_STREE
197	1	20201027_Streptococcus_pneumoniae19F_spike_protein	tr|A0A237K3S9|A0A237K3S9_STREE
31	1	20201027_Streptococcus_pneumoniae19F_spike_protein	tr|A0A237K9E5|A0A237K9E5_STREE
481	1	20201027_Streptococcus_pneumoniae19F_spike_protein	tr|A0A237KBB9|A0A237KBB9_STREE
593	1	20201027_Streptococcus_pneumoniae19F_spike_protein	tr|A0A264S5Z9|A0A264S5Z9_STREE
676	1	20201111_SP_Spike_uniprot-proteome_UP000437160_crap_sol.fasta	tr|A0A264S797|A0A264S797_STREE
549	1	20201027_Streptococcus_pneumoniae19F_spike_protein	tr|A0A264SLW6|A0A264SLW6_STREE
549	1	20201027_Streptococcus_pneumoniae19F_spike_protein	tr|A0A2I5LTD0|A0A2I5LTD0_STREE
595	1	20201027_Streptococcus_pneumoniae19F_spike_protein	tr|A0A2P9HUT3|A0A2P9HUT3_STREE
363	1	20201027_Streptococcus_pneumoniae19F_spike_protein	tr|A0A2R2HVC5|A0A2R2HVC5_STREE
329	1	20201027_Streptococcus_pneumoniae19F_spike_protein	tr|A0A2R2HVH2|A0A2R2HVH2_STREE
573	1	20201027_Streptococcus_pneumoniae19F_spike_protein	tr|A0A2U3RYZ1|A0A2U3RYZ1_STREE
303	1	20201027_Streptococcus_pneumoniae19F_spike_protein	tr|A0A4F0AXX3|A0A4F0AXX3_STREE
222	1	20201027_Streptococcus_pneumoniae19F_spike_protein	tr|A0A4F0P092|A0A4F0P092_STREE
647	1	20201027_Streptococcus_pneumoniae19F_spike_protein	tr|A0A4F4T1U4|A0A4F4T1U4_STREE
231	1	20201027_Streptococcus_pneumoniae19F_spike_protein	tr|A0A4G1WNQ5|A0A4G1WNQ5_STREE
728	1	20201027_Streptococcus_pneumoniae19F_spike_protein	tr|A0A4G5C9V7|A0A4G5C9V7_STREE
173	1	20201027_Streptococcus_pneumoniae19F_spike_protein	tr|A0A4G5PX82|A0A4G5PX82_STREE
656	1	20201111_SP_MHV_uniprot-proteome_UP000437160_CRAP_sol	tr|A0A4H5C667|A0A4H5C667_STREE
243	1	20201027_Streptococcus_pneumoniae19F_spike_protein	tr|A0A4H9BQJ8|A0A4H9BQJ8_STREE
30	1	20201027_Streptococcus_pneumoniae19F_spike_protein	tr|A0A4I1QRT4|A0A4I1QRT4_STREE
389	1	20201027_Streptococcus_pneumoniae19F_spike_protein	tr|A0A4I6R9J3|A0A4I6R9J3_STREE
616	1	20201027_Streptococcus_pneumoniae19F_spike_protein	tr|A0A4J1W7I7|A0A4J1W7I7_STREE
74	1	20201027_Streptococcus_pneumoniae19F_spike_protein	tr|A0A4J1W9N8|A0A4J1W9N8_STREE
551	1	20201027_Streptococcus_pneumoniae19F_spike_protein	tr|A0A4J1X799|A0A4J1X799_STREE
710	1	20201027_Streptococcus_pneumoniae19F_spike_protein	tr|A0A4K5IR64|A0A4K5IR64_STREE
296	1	20201027_Streptococcus_pneumoniae19F_spike_protein	tr|A0A4K7J9P5|A0A4K7J9P5_STREE
650	1	20201027_Streptococcus_pneumoniae19F_spike_protein	tr|A0A4N2RAQ3|A0A4N2RAQ3_STREE
25	1	20201027_Streptococcus_pneumoniae19F_spike_protein	tr|A0A4N2RBC0|A0A4N2RBC0_STREE
64	1	20201027_Streptococcus_pneumoniae19F_spike_protein	tr|A0A4N2RC00|A0A4N2RC00_STREE
655	1	20201027_Streptococcus_pneumoniae19F_spike_protein	tr|A0A4N2RCS2|A0A4N2RCS2_STREE
405	1	20201027_Streptococcus_pneumoniae19F_spike_protein	tr|A0A4N2RDP8|A0A4N2RDP8_STREE
621	1	20201111_SP_Spike_uniprot-proteome_UP000437160_crap_sol.fasta	tr|A0A4N2REA3|A0A4N2REA3_STREE
682	1	20201111_SP_Spike_uniprot-proteome_UP000437160_crap_sol.fasta	tr|A0A4N2RES5|A0A4N2RES5_STREE
92	1	20201027_Streptococcus_pneumoniae19F_spike_protein	tr|A0A4N2REW8|A0A4N2REW8_STREE
53	1	20201027_Streptococcus_pneumoniae19F_spike_protein	tr|A0A4N2RF23|A0A4N2RF23_STREE
151	1	20201027_Streptococcus_pneumoniae19F_spike_protein	tr|A0A4N2RFJ5|A0A4N2RFJ5_STREE
653	1	20201027_Streptococcus_pneumoniae19F_spike_protein	tr|A0A4N2RFT9|A0A4N2RFT9_STREE
622	1	20201027_Streptococcus_pneumoniae19F_spike_protein	tr|A0A4N2RG79|A0A4N2RG79_STREE
702	1	20201027_Streptococcus_pneumoniae19F_spike_protein	tr|A0A4N2RGE0|A0A4N2RGE0_STREE
543	1	20201027_Streptococcus_pneumoniae19F_spike_protein	tr|A0A4N2RGF8|A0A4N2RGF8_STREE
111	1	20201027_Streptococcus_pneumoniae19F_spike_protein	tr|A0A4N2RHG6|A0A4N2RHG6_STREE
326	1	20201027_Streptococcus_pneumoniae19F_spike_protein	tr|A0A4N2RHY9|A0A4N2RHY9_STREE
542	1	20201111_SP_Spike_uniprot-proteome_UP000437160_crap_sol.fasta	tr|A0A4N2RI96|A0A4N2RI96_STREE
120	1	20201027_Streptococcus_pneumoniae19F_spike_protein	tr|A0A4N2RIF6|A0A4N2RIF6_STREE
409	1	20201027_Streptococcus_pneumoniae19F_spike_protein	tr|A0A4N2RII6|A0A4N2RII6_STREE
582	1	20201027_Streptococcus_pneumoniae19F_spike_protein	tr|A0A4N2RIW8|A0A4N2RIW8_STREE
638	1	20201027_Streptococcus_pneumoniae19F_spike_protein	tr|A0A4N2RJ29|A0A4N2RJ29_STREE
440	1	20201027_Streptococcus_pneumoniae19F_spike_protein	tr|A0A4N2RJD5|A0A4N2RJD5_STREE
203	1	20201027_Streptococcus_pneumoniae19F_spike_protein	tr|A0A4N2RJJ4|A0A4N2RJJ4_STREE
107	1	20201027_Streptococcus_pneumoniae19F_spike_protein	tr|A0A4N2RJR3|A0A4N2RJR3_STREE
175	1	20201027_Streptococcus_pneumoniae19F_spike_protein	tr|A0A4N2RJT8|A0A4N2RJT8_STREE
496	1	20201027_Streptococcus_pneumoniae19F_spike_protein	tr|A0A4N2RJY1|A0A4N2RJY1_STREE
590	1	20201111_SP_Spike_uniprot-proteome_UP000437160_crap_sol.fasta	tr|A0A4N2RKP1|A0A4N2RKP1_STREE
236	1	20201027_Streptococcus_pneumoniae19F_spike_protein	tr|A0A4N2RKR2|A0A4N2RKR2_STREE
602	1	20201027_Streptococcus_pneumoniae19F_spike_protein	tr|A0A4N2RL34|A0A4N2RL34_STREE
725	1	20201027_Streptococcus_pneumoniae19F_spike_protein	tr|A0A4N2RLJ1|A0A4N2RLJ1_STREE
242	1	20201027_Streptococcus_pneumoniae19F_spike_protein	tr|A0A4N2RLK6|A0A4N2RLK6_STREE
168	1	20201027_Streptococcus_pneumoniae19F_spike_protein	tr|A0A4N2RLY0|A0A4N2RLY0_STREE
48	1	20201027_Streptococcus_pneumoniae19F_spike_protein	tr|A0A4N2RP23|A0A4N2RP23_STREE
492	1	20201027_Streptococcus_pneumoniae19F_spike_protein	tr|A0A4N2RPQ3|A0A4N2RPQ3_STREE
645	1	20201027_Streptococcus_pneumoniae19F_spike_protein	tr|A0A4N2RQH7|A0A4N2RQH7_STREE
596	1	20201027_Streptococcus_pneumoniae19F_spike_protein	tr|A0A4N2RR29|A0A4N2RR29_STREE
667	1	20201111_SP_Spike_uniprot-proteome_UP000437160_crap_sol.fasta	tr|A0A4N2RRF5|A0A4N2RRF5_STREE
264	1	20201027_Streptococcus_pneumoniae19F_spike_protein	tr|A0A4N2RRW6|A0A4N2RRW6_STREE
661	1	20201027_Streptococcus_pneumoniae19F_spike_protein	tr|A0A4N2RRZ1|A0A4N2RRZ1_STREE
656	1	20201027_Streptococcus_pneumoniae19F_spike_protein	tr|A0A4N2RSC5|A0A4N2RSC5_STREE
320	1	20201027_Streptococcus_pneumoniae19F_spike_protein	tr|A0A4N2RTX4|A0A4N2RTX4_STREE
602	1	20201111_SP_MHV_uniprot-proteome_UP000437160_CRAP_sol	tr|A0A4N2RU85|A0A4N2RU85_STREE
698	1	20201027_Streptococcus_pneumoniae19F_spike_protein	tr|A0A4N2RVN9|A0A4N2RVN9_STREE
634	1	20201027_Streptococcus_pneumoniae19F_spike_protein	tr|A0A4N2RWR2|A0A4N2RWR2_STREE
674	1	20201027_Streptococcus_pneumoniae19F_spike_protein	tr|A0A4N2RX09|A0A4N2RX09_STREE
444	1	20201027_Streptococcus_pneumoniae19F_spike_protein	tr|A0A4N2RYR7|A0A4N2RYR7_STREE
13	2	20201027_Streptococcus_pneumoniae19F_spike_protein	tr|A0A4N2RZJ3|A0A4N2RZJ3_STREE
49	1	20201027_Streptococcus_pneumoniae19F_spike_protein	tr|A0A4N2RZX9|A0A4N2RZX9_STREE
625	1	20201027_Streptococcus_pneumoniae19F_spike_protein	tr|A0A4N2S038|A0A4N2S038_STREE
574	1	20201027_Streptococcus_pneumoniae19F_spike_protein	tr|A0A4N2S075|A0A4N2S075_STREE
98	1	20201027_Streptococcus_pneumoniae19F_spike_protein	tr|A0A4N2S0C0|A0A4N2S0C0_STREE
535	1	20201027_Streptococcus_pneumoniae19F_spike_protein	tr|A0A4N2S0F6|A0A4N2S0F6_STREE
340	1	20201027_Streptococcus_pneumoniae19F_spike_protein	tr|A0A4N2S0U6|A0A4N2S0U6_STREE
34	1	20201027_Streptococcus_pneumoniae19F_spike_protein	tr|A0A4N2S0X5|A0A4N2S0X5_STREE
632	1	20201027_Streptococcus_pneumoniae19F_spike_protein	tr|A0A4N2S154|A0A4N2S154_STREE
463	1	20201027_Streptococcus_pneumoniae19F_spike_protein	tr|A0A4N2S1A3|A0A4N2S1A3_STREE
532	1	20201027_Streptococcus_pneumoniae19F_spike_protein	tr|A0A4N2S1B6|A0A4N2S1B6_STREE
571	1	20201027_Streptococcus_pneumoniae19F_spike_protein	tr|A0A4N2S1M4|A0A4N2S1M4_STREE
432	1	20201027_Streptococcus_pneumoniae19F_spike_protein	tr|A0A4N2S2L6|A0A4N2S2L6_STREE
344	1	20201027_Streptococcus_pneumoniae19F_spike_protein	tr|A0A4N2S352|A0A4N2S352_STREE
388	1	20201027_Streptococcus_pneumoniae19F_spike_protein	tr|A0A4N2S3R0|A0A4N2S3R0_STREE
419	1	20201027_Streptococcus_pneumoniae19F_spike_protein	tr|A0A558SM73|A0A558SM73_STREE
718	1	20201027_Streptococcus_pneumoniae19F_spike_protein	tr|A0A558TD73|A0A558TD73_STREE
343	1	20201027_Streptococcus_pneumoniae19F_spike_protein	tr|A0A558UGT5|A0A558UGT5_STREE
562	1	20201027_Streptococcus_pneumoniae19F_spike_protein	tr|A0A559A289|A0A559A289_STREE
404	1	20201027_Streptococcus_pneumoniae19F_spike_protein	tr|A0A559BFU8|A0A559BFU8_STREE
587	1	20201027_Streptococcus_pneumoniae19F_spike_protein	tr|A0A559BUT6|A0A559BUT6_STREE
251	1	20201027_Streptococcus_pneumoniae19F_spike_protein	tr|A0A559DW89|A0A559DW89_STREE
281	1	20201027_Streptococcus_pneumoniae19F_spike_protein	tr|A0A5C5EEI4|A0A5C5EEI4_STREE
610	1	20201111_SP_MHV_uniprot-proteome_UP000437160_CRAP_sol	tr|A0A5C5EHE1|A0A5C5EHE1_STREE
491	1	20201027_Streptococcus_pneumoniae19F_spike_protein	tr|A0A5E8DV03|A0A5E8DV03_STREE
554	1	20201027_Streptococcus_pneumoniae19F_spike_protein	tr|A0A5E8DXR2|A0A5E8DXR2_STREE
638	1	20201111_SP_MHV_uniprot-proteome_UP000437160_CRAP_sol	tr|A0A5E8DXU1|A0A5E8DXU1_STREE
673	1	20201111_SP_Spike_uniprot-proteome_UP000437160_crap_sol.fasta	tr|A0A5E8E074|A0A5E8E074_STREE
634	1	20201027_Streptococcus_pneumoniae19F_spike_protein	tr|A0A5E8E0C7|A0A5E8E0C7_STREE
230	1	20201027_Streptococcus_pneumoniae19F_spike_protein	tr|A0A5E8E1I1|A0A5E8E1I1_STREE
78	1	20201027_Streptococcus_pneumoniae19F_spike_protein	tr|A0A5E8E1J6|A0A5E8E1J6_STREE
275	1	20201027_Streptococcus_pneumoniae19F_spike_protein	tr|A0A5R9AYA0|A0A5R9AYA0_STREE
13	1	20201027_Streptococcus_pneumoniae19F_spike_protein	tr|A0A654VCV4|A0A654VCV4_STREE
664	1	20201111_SP_Spike_uniprot-proteome_UP000437160_crap_sol.fasta	tr|A0A654XY55|A0A654XY55_STREE
362	1	20201027_Streptococcus_pneumoniae19F_spike_protein	tr|A0A655B0S3|A0A655B0S3_STREE
119	1	20201027_Streptococcus_pneumoniae19F_spike_protein	tr|A0A655HA85|A0A655HA85_STREE
461	1	20201027_Streptococcus_pneumoniae19F_spike_protein	tr|A0A656CB24|A0A656CB24_STREE
538	1	20201027_Streptococcus_pneumoniae19F_spike_protein	tr|A0A6A8VQ73|A0A6A8VQ73_STREE
665	1	20201027_Streptococcus_pneumoniae19F_spike_protein	tr|A0A6G2CXR4|A0A6G2CXR4_STREE
382	1	20201027_Streptococcus_pneumoniae19F_spike_protein	tr|A0A6I3U1W2|A0A6I3U1W2_STREE
91	1	20201027_Streptococcus_pneumoniae19F_spike_protein	tr|A0A6I3ULD5|A0A6I3ULD5_STREE
410	1	20201027_Streptococcus_pneumoniae19F_spike_protein	tr|A0A6I3UMC0|A0A6I3UMC0_STREE
406	1	20201027_Streptococcus_pneumoniae19F_spike_protein	tr|A0A6I3UN62|A0A6I3UN62_STREE
357	1	20201027_Streptococcus_pneumoniae19F_spike_protein	tr|A0A6I3UN70|A0A6I3UN70_STREE
577	1	20201027_Streptococcus_pneumoniae19F_spike_protein	tr|A0A6I3UNM5|A0A6I3UNM5_STREE
599	1	20201027_Streptococcus_pneumoniae19F_spike_protein	tr|A0A6I3UNN5|A0A6I3UNN5_STREE
92	2	20201111_SP_Spike_uniprot-proteome_UP000437160_crap_sol.fasta	tr|A0A6I3UNT0|A0A6I3UNT0_STREE
446	1	20201027_Streptococcus_pneumoniae19F_spike_protein	tr|A0A6I3UPF4|A0A6I3UPF4_STREE
664	1	20201111_SP_MHV_uniprot-proteome_UP000437160_CRAP_sol	tr|A0A6I3UPH6|A0A6I3UPH6_STREE
693	1	20201027_Streptococcus_pneumoniae19F_spike_protein	tr|A0A6I3UPX5|A0A6I3UPX5_STREE
589	1	20201027_Streptococcus_pneumoniae19F_spike_protein	tr|A0A6I3UPZ2|A0A6I3UPZ2_STREE
156	1	20201027_Streptococcus_pneumoniae19F_spike_protein	tr|A0A6I3UQ13|A0A6I3UQ13_STREE
606	1	20201027_Streptococcus_pneumoniae19F_spike_protein	tr|A0A6I3UQG1|A0A6I3UQG1_STREE
226	1	20201027_Streptococcus_pneumoniae19F_spike_protein	tr|A0A6I3UQK0|A0A6I3UQK0_STREE
656	1	20201111_SP_Spike_uniprot-proteome_UP000437160_crap_sol.fasta	tr|A0A6I3UQP6|A0A6I3UQP6_STREE
438	1	20201027_Streptococcus_pneumoniae19F_spike_protein	tr|A0A6I3UQT9|A0A6I3UQT9_STREE
124	1	20201027_Streptococcus_pneumoniae19F_spike_protein	tr|A0A6I3UR30|A0A6I3UR30_STREE
127	1	20201027_Streptococcus_pneumoniae19F_spike_protein	tr|A0A6I3UR40|A0A6I3UR40_STREE
465	1	20201027_Streptococcus_pneumoniae19F_spike_protein	tr|A0A6I3URB4|A0A6I3URB4_STREE
130	1	20201027_Streptococcus_pneumoniae19F_spike_protein	tr|A0A6I3URF0|A0A6I3URF0_STREE
263	1	20201027_Streptococcus_pneumoniae19F_spike_protein	tr|A0A6I3URG6|A0A6I3URG6_STREE
498	1	20201027_Streptococcus_pneumoniae19F_spike_protein	tr|A0A6I3URK2|A0A6I3URK2_STREE
514	1	20201027_Streptococcus_pneumoniae19F_spike_protein	tr|A0A6I3URW1|A0A6I3URW1_STREE
630	1	20201111_SP_Spike_uniprot-proteome_UP000437160_crap_sol.fasta	tr|A0A6I3URW9|A0A6I3URW9_STREE
463	1	20201111_SP_MHV_uniprot-proteome_UP000437160_CRAP_sol	tr|A0A6I3US17|A0A6I3US17_STREE
292	1	20201027_Streptococcus_pneumoniae19F_spike_protein	tr|A0A6I3US53|A0A6I3US53_STREE
380	1	20201027_Streptococcus_pneumoniae19F_spike_protein	tr|A0A6I3USB0|A0A6I3USB0_STREE
614	1	20201027_Streptococcus_pneumoniae19F_spike_protein	tr|A0A6I3USM1|A0A6I3USM1_STREE
116	1	20201027_Streptococcus_pneumoniae19F_spike_protein	tr|A0A6I3USQ3|A0A6I3USQ3_STREE
696	1	20201027_Streptococcus_pneumoniae19F_spike_protein	tr|A0A6I3USU5|A0A6I3USU5_STREE
293	1	20201027_Streptococcus_pneumoniae19F_spike_protein	tr|A0A6I3USW4|A0A6I3USW4_STREE
652	1	20201111_SP_MHV_uniprot-proteome_UP000437160_CRAP_sol	tr|A0A6I3USW5|A0A6I3USW5_STREE
374	1	20201111_SP_MHV_uniprot-proteome_UP000437160_CRAP_sol	tr|A0A6I3UT83|A0A6I3UT83_STREE
609	1	20201027_Streptococcus_pneumoniae19F_spike_protein	tr|A0A6I3UT88|A0A6I3UT88_STREE
691	1	20201027_Streptococcus_pneumoniae19F_spike_protein	tr|A0A6I3UTI7|A0A6I3UTI7_STREE
355	1	20201027_Streptococcus_pneumoniae19F_spike_protein	tr|A0A6I3UTR2|A0A6I3UTR2_STREE
727	1	20201027_Streptococcus_pneumoniae19F_spike_protein	tr|A0A6I3UTU2|A0A6I3UTU2_STREE
679	1	20201111_SP_Spike_uniprot-proteome_UP000437160_crap_sol.fasta	tr|A0A6I3UTV6|A0A6I3UTV6_STREE
67	1	20201027_Streptococcus_pneumoniae19F_spike_protein	tr|A0A6I3UTX0|A0A6I3UTX0_STREE
580	1	20201027_Streptococcus_pneumoniae19F_spike_protein	tr|A0A6I3UTX9|A0A6I3UTX9_STREE
499	1	20201027_Streptococcus_pneumoniae19F_spike_protein	tr|A0A6I3UU01|A0A6I3UU01_STREE
393	1	20201027_Streptococcus_pneumoniae19F_spike_protein	tr|A0A6I3UU12|A0A6I3UU12_STREE
364	1	20201027_Streptococcus_pneumoniae19F_spike_protein	tr|A0A6I3UU56|A0A6I3UU56_STREE
234	1	20201027_Streptococcus_pneumoniae19F_spike_protein	tr|A0A6I3UUD1|A0A6I3UUD1_STREE
544	1	20201027_Streptococcus_pneumoniae19F_spike_protein	tr|A0A6I3UUG3|A0A6I3UUG3_STREE
657	1	20201111_SP_Spike_uniprot-proteome_UP000437160_crap_sol.fasta	tr|A0A6I3UUI2|A0A6I3UUI2_STREE
193	1	20201027_Streptococcus_pneumoniae19F_spike_protein	tr|A0A6I3UUJ7|A0A6I3UUJ7_STREE
457	1	20201027_Streptococcus_pneumoniae19F_spike_protein	tr|A0A6I3UUR0|A0A6I3UUR0_STREE
259	1	20201027_Streptococcus_pneumoniae19F_spike_protein	tr|A0A6I3UUV0|A0A6I3UUV0_STREE
545	1	20201027_Streptococcus_pneumoniae19F_spike_protein	tr|A0A6I3UUW0|A0A6I3UUW0_STREE
572	1	20201111_SP_Spike_uniprot-proteome_UP000437160_crap_sol.fasta	tr|A0A6I3UUX8|A0A6I3UUX8_STREE
430	2	20201111_SP_Spike_uniprot-proteome_UP000437160_crap_sol.fasta	tr|A0A6I3UV15|A0A6I3UV15_STREE
588	1	20201111_SP_MHV_uniprot-proteome_UP000437160_CRAP_sol	tr|A0A6I3UV34|A0A6I3UV34_STREE
402	1	20201027_Streptococcus_pneumoniae19F_spike_protein	tr|A0A6I3UVE1|A0A6I3UVE1_STREE
591	1	20201111_SP_Spike_uniprot-proteome_UP000437160_crap_sol.fasta	tr|A0A6I3UVG0|A0A6I3UVG0_STREE
458	1	20201027_Streptococcus_pneumoniae19F_spike_protein	tr|A0A6I3UVL1|A0A6I3UVL1_STREE
683	1	20201027_Streptococcus_pneumoniae19F_spike_protein	tr|A0A6I3UVM3|A0A6I3UVM3_STREE
167	1	20201027_Streptococcus_pneumoniae19F_spike_protein	tr|A0A6I3UVN4|A0A6I3UVN4_STREE
255	1	20201027_Streptococcus_pneumoniae19F_spike_protein	tr|A0A6I3UVQ2|A0A6I3UVQ2_STREE
658	1	20201027_Streptococcus_pneumoniae19F_spike_protein	tr|A0A6I3UVQ5|A0A6I3UVQ5_STREE
591	1	20201111_SP_MHV_uniprot-proteome_UP000437160_CRAP_sol	tr|A0A6I3UVZ2|A0A6I3UVZ2_STREE
415	1	20201027_Streptococcus_pneumoniae19F_spike_protein	tr|A0A6I3UW56|A0A6I3UW56_STREE
672	1	20201111_SP_MHV_uniprot-proteome_UP000437160_CRAP_sol	tr|A0A6I3UWD8|A0A6I3UWD8_STREE
667	1	20201111_SP_MHV_uniprot-proteome_UP000437160_CRAP_sol	tr|A0A6I3UWG0|A0A6I3UWG0_STREE
659	1	20201027_Streptococcus_pneumoniae19F_spike_protein	tr|A0A6I3UWG6|A0A6I3UWG6_STREE
437	1	20201027_Streptococcus_pneumoniae19F_spike_protein	tr|A0A6I3UWP1|A0A6I3UWP1_STREE
94	1	20201027_Streptococcus_pneumoniae19F_spike_protein	tr|A0A6I3UWS6|A0A6I3UWS6_STREE
153	1	20201027_Streptococcus_pneumoniae19F_spike_protein	tr|A0A6I3UX83|A0A6I3UX83_STREE
148	1	20201027_Streptococcus_pneumoniae19F_spike_protein	tr|A0A6I3UXA3|A0A6I3UXA3_STREE
690	1	20201027_Streptococcus_pneumoniae19F_spike_protein	tr|A0A6I3UXB4|A0A6I3UXB4_STREE
418	1	20201027_Streptococcus_pneumoniae19F_spike_protein	tr|A0A6I3UXJ7|A0A6I3UXJ7_STREE
59	1	20201027_Streptococcus_pneumoniae19F_spike_protein	tr|A0A6I3UXL6|A0A6I3UXL6_STREE
673	1	20201027_Streptococcus_pneumoniae19F_spike_protein	tr|A0A6I3UXP5|A0A6I3UXP5_STREE
77	1	20201027_Streptococcus_pneumoniae19F_spike_protein	tr|A0A6I3UXW7|A0A6I3UXW7_STREE
680	1	20201111_SP_Spike_uniprot-proteome_UP000437160_crap_sol.fasta	tr|A0A6I3UY05|A0A6I3UY05_STREE
631	1	20201111_SP_MHV_uniprot-proteome_UP000437160_CRAP_sol	tr|A0A6I3UY43|A0A6I3UY43_STREE
114	1	20201027_Streptococcus_pneumoniae19F_spike_protein	tr|A0A6I3UY71|A0A6I3UY71_STREE
641	1	20201027_Streptococcus_pneumoniae19F_spike_protein	tr|A0A6I3UYF4|A0A6I3UYF4_STREE
480	1	20201027_Streptococcus_pneumoniae19F_spike_protein	tr|A0A6I3UYF9|A0A6I3UYF9_STREE
655	1	20201111_SP_Spike_uniprot-proteome_UP000437160_crap_sol.fasta	tr|A0A6I3UYG5|A0A6I3UYG5_STREE
576	1	20201111_SP_Spike_uniprot-proteome_UP000437160_crap_sol.fasta	tr|A0A6I3UYL1|A0A6I3UYL1_STREE
669	1	20201111_SP_MHV_uniprot-proteome_UP000437160_CRAP_sol	tr|A0A6I3UYW2|A0A6I3UYW2_STREE
598	1	20201027_Streptococcus_pneumoniae19F_spike_protein	tr|A0A6I3UZ13|A0A6I3UZ13_STREE
639	1	20201111_SP_MHV_uniprot-proteome_UP000437160_CRAP_sol	tr|A0A6I3UZ53|A0A6I3UZ53_STREE
637	1	20201111_SP_MHV_uniprot-proteome_UP000437160_CRAP_sol	tr|A0A6I3UZ92|A0A6I3UZ92_STREE
471	1	20201027_Streptococcus_pneumoniae19F_spike_protein	tr|A0A6I3UZD4|A0A6I3UZD4_STREE
636	1	20201027_Streptococcus_pneumoniae19F_spike_protein	tr|A0A6I3UZG0|A0A6I3UZG0_STREE
720	1	20201027_Streptococcus_pneumoniae19F_spike_protein	tr|A0A6I3UZG8|A0A6I3UZG8_STREE
719	1	20201027_Streptococcus_pneumoniae19F_spike_protein	tr|A0A6I3UZU0|A0A6I3UZU0_STREE
230	2	20201111_SP_Spike_uniprot-proteome_UP000437160_crap_sol.fasta	tr|A0A6I3UZX9|A0A6I3UZX9_STREE
553	1	20201027_Streptococcus_pneumoniae19F_spike_protein	tr|A0A6I3V007|A0A6I3V007_STREE
662	1	20201027_Streptococcus_pneumoniae19F_spike_protein	tr|A0A6I3V0A2|A0A6I3V0A2_STREE
689	1	20201027_Streptococcus_pneumoniae19F_spike_protein	tr|A0A6I3V0K2|A0A6I3V0K2_STREE
486	1	20201111_SP_MHV_uniprot-proteome_UP000437160_CRAP_sol	tr|A0A6I3V0L0|A0A6I3V0L0_STREE
646	1	20201111_SP_Spike_uniprot-proteome_UP000437160_crap_sol.fasta	tr|A0A6I3V0Q4|A0A6I3V0Q4_STREE
556	1	20201027_Streptococcus_pneumoniae19F_spike_protein	tr|A0A6I3V0Q9|A0A6I3V0Q9_STREE
610	1	20201027_Streptococcus_pneumoniae19F_spike_protein	tr|A0A6I3V0T0|A0A6I3V0T0_STREE
546	1	20201027_Streptococcus_pneumoniae19F_spike_protein	tr|A0A6I3V0U7|A0A6I3V0U7_STREE
578	1	20201027_Streptococcus_pneumoniae19F_spike_protein	tr|A0A6I3V124|A0A6I3V124_STREE
246	1	20201027_Streptococcus_pneumoniae19F_spike_protein	tr|A0MSU1|A0MSU1_STREE
624	1	20201027_Streptococcus_pneumoniae19F_spike_protein	tr|B0B6E4|B0B6E4_STREE
505	1	20201027_Streptococcus_pneumoniae19F_spike_protein	tr|B9W4V0|B9W4V0_STREE
628	1	20201027_Streptococcus_pneumoniae19F_spike_protein	tr|B9W4V1|B9W4V1_STREE
485	1	20201027_Streptococcus_pneumoniae19F_spike_protein	tr|C8XPX1|C8XPX1_STREE
14	1	20201027_Streptococcus_pneumoniae19F_spike_protein	tr|D2CTJ2|D2CTJ2_STREE
325	1	20201027_Streptococcus_pneumoniae19F_spike_protein	tr|D4I4V1|D4I4V1_STREE
210	1	20201027_Streptococcus_pneumoniae19F_spike_protein	tr|D5LSM8|D5LSM8_STREE
161	1	20201027_Streptococcus_pneumoniae19F_spike_protein	tr|E2DP60|E2DP60_STREE
125	1	20201027_Streptococcus_pneumoniae19F_spike_protein	tr|G3GGY7|G3GGY7_STREE
162	1	20201027_Streptococcus_pneumoniae19F_spike_protein	tr|G3GH58|G3GH58_STREE
417	1	20201027_Streptococcus_pneumoniae19F_spike_protein	tr|G3GH61|G3GH61_STREE
351	1	20201027_Streptococcus_pneumoniae19F_spike_protein	tr|G3GHB9|G3GHB9_STREE
704	1	20201027_Streptococcus_pneumoniae19F_spike_protein	tr|G3GHC0|G3GHC0_STREE
699	1	20201027_Streptococcus_pneumoniae19F_spike_protein	tr|H8ZYJ4|H8ZYJ4_STREE
590	1	20201027_Streptococcus_pneumoniae19F_spike_protein	tr|I6L8M7|I6L8M7_STREE
600	1	20201027_Streptococcus_pneumoniae19F_spike_protein	tr|O33703|O33703_STREE
613	1	20201027_Streptococcus_pneumoniae19F_spike_protein	tr|O54604|O54604_STREE
90	1	20201027_Streptococcus_pneumoniae19F_spike_protein	tr|O54611|O54611_STREE
115	1	20201027_Streptococcus_pneumoniae19F_spike_protein	tr|O54665|O54665_STREE
54	1	20201027_Streptococcus_pneumoniae19F_spike_protein	tr|O84925|O84925_STREE
174	1	20201027_Streptococcus_pneumoniae19F_spike_protein	tr|P97000|P97000_STREE
112	1	20201027_Streptococcus_pneumoniae19F_spike_protein	tr|P97004|P97004_STREE
287	1	20201027_Streptococcus_pneumoniae19F_spike_protein	tr|P97005|P97005_STREE
304	1	20201027_Streptococcus_pneumoniae19F_spike_protein	tr|Q3HZC3|Q3HZC3_STREE
366	1	20201027_Streptococcus_pneumoniae19F_spike_protein	tr|Q3I037|Q3I037_STREE
453	1	20201027_Streptococcus_pneumoniae19F_spike_protein	tr|Q3I0J5|Q3I0J5_STREE
39	1	20201027_Streptococcus_pneumoniae19F_spike_protein	tr|Q3V5X6|Q3V5X6_STREE
52	1	20201027_Streptococcus_pneumoniae19F_spike_protein	tr|Q4K0U5|Q4K0U5_STREE
331	1	20201027_Streptococcus_pneumoniae19F_spike_protein	tr|Q4TUJ7|Q4TUJ7_STREE
466	1	20201027_Streptococcus_pneumoniae19F_spike_protein	tr|Q75Y35|Q75Y35_STREE
568	1	20201111_SP_Spike_uniprot-proteome_UP000437160_crap_sol.fasta	tr|Q75YB6|Q75YB6_STREE
497	1	20201027_Streptococcus_pneumoniae19F_spike_protein	tr|Q75YF6|Q75YF6_STREE
542	1	20201027_Streptococcus_pneumoniae19F_spike_protein	tr|Q79CK7|Q79CK7_STREE
560	1	20201027_Streptococcus_pneumoniae19F_spike_protein	tr|Q79RW7|Q79RW7_STREE
708	1	20201027_Streptococcus_pneumoniae19F_spike_protein	tr|Q7B3G0|Q7B3G0_STREE
294	1	20201027_Streptococcus_pneumoniae19F_spike_protein	tr|Q7BDB0|Q7BDB0_STREE
100	1	20201027_Streptococcus_pneumoniae19F_spike_protein	tr|Q8VPK8|Q8VPK8_STREE
353	1	20201027_Streptococcus_pneumoniae19F_spike_protein	tr|Q939R9|Q939R9_STREE
299	1	20201027_Streptococcus_pneumoniae19F_spike_protein	tr|Q93MI4|Q93MI4_STREE
717	1	20201027_Streptococcus_pneumoniae19F_spike_protein	tr|Q9EUQ9|Q9EUQ9_STREE
134	1	20201027_Streptococcus_pneumoniae19F_spike_protein	tr|Q9FBB9|Q9FBB9_STREE
689	1	20201111_SP_Spike_uniprot-proteome_UP000437160_crap_sol.fasta	tr|Q9FBC1|Q9FBC1_STREE
9	1	20201027_Streptococcus_pneumoniae19F_spike_protein	tr|Q9FBC2|Q9FBC2_STREE
215	1	20201027_Streptococcus_pneumoniae19F_spike_protein	tr|Q9FBC4|Q9FBC4_STREE
543	1	20201111_SP_Spike_uniprot-proteome_UP000437160_crap_sol.fasta	tr|Q9JRK5|Q9JRK5_STREE
262	1	20201027_Streptococcus_pneumoniae19F_spike_protein	tr|Q9R335|Q9R335_STREE
631	1	20201027_Streptococcus_pneumoniae19F_spike_protein	tr|Q9S1J1|Q9S1J1_STREE
635	1	20201027_Streptococcus_pneumoniae19F_spike_protein	tr|Q9S1J2|Q9S1J2_STREE
557	1	20201027_Streptococcus_pneumoniae19F_spike_protein	tr|Q9S1J5|Q9S1J5_STREE
621	1	20201027_Streptococcus_pneumoniae19F_spike_protein	tr|Q9S1K2|Q9S1K2_STREE
443	1	20201027_Streptococcus_pneumoniae19F_spike_protein	tr|Q9X4D4|Q9X4D4_STREE
211	1	20201027_Streptococcus_pneumoniae19F_spike_protein	tr|Q9XBN6|Q9XBN6_STREE
79	1	20201027_Streptococcus_pneumoniae19F_spike_protein	tr|Q9ZHC0|Q9ZHC0_STREE

## Sheet: SP_S1
	Family	Member	Database	Accession	Score	Mass	Num. of matches	Num. of significant matches	Num. of sequences	Num. of significant sequences	emPAI	MWxEmpai	Protein Content (%)	Description
SP_S1	3	1	20201111_SP_Spike_uniprot-proteome_UP000437160_crap_sol.fasta	sp|P0DTC2_S1|SPIKE_S1_SARS2	14316	76960	441	441	30	30	4.54	349398	0.682552	sp|P0DTC2_S1|SPIKE_S1_SARS2 Spike glycoprotein S1 OS=Severe acute respiratory syndrome coronavirus 2 OX=2697049 GN=S PE=1 SV=1
SP_S1	92	2	20201111_SP_Spike_uniprot-proteome_UP000437160_crap_sol.fasta	tr|A0A6I3UNT0|A0A6I3UNT0_STREE	457	30692	15	15	3	3	0.51	15652.9	0.0305781	tr|A0A6I3UNT0|A0A6I3UNT0_STREE Transporter substrate-binding domain-containing protein OS=Streptococcus pneumoniae OX=1313 GN=GM536_01320 PE=4 SV=1
SP_S1	52	2	20201111_SP_Spike_uniprot-proteome_UP000437160_crap_sol.fasta	tr|A0A098Z2C2|A0A098Z2C2_STREE	53	33356	4	4	2	2	0.29	9673.24	0.0188967	tr|A0A098Z2C2|A0A098Z2C2_STREE Beta-carotene 15,15'-monooxygenase OS=Streptococcus pneumoniae OX=1313 GN=A4260_01715 PE=4 SV=1
SP_S1	506	1	20201111_SP_Spike_uniprot-proteome_UP000437160_crap_sol.fasta	tr|A0A0B7LBJ4|A0A0B7LBJ4_STREE	85	41394	2	2	2	2	0.23	9520.62	0.0185986	tr|A0A0B7LBJ4|A0A0B7LBJ4_STREE ATP-dependent RNA helicase OS=Streptococcus pneumoniae OX=1313 GN=cshA_1 PE=4 SV=1
SP_S1	602	1	20201111_SP_Spike_uniprot-proteome_UP000437160_crap_sol.fasta	tr|A0A062WV69|A0A062WV69_STREE	49	37394	2	2	2	2	0.25	9348.5	0.0182624	tr|A0A062WV69|A0A062WV69_STREE ABC transporter membrane-spanning permease-ribose/galactose transport OS=Streptococcus pneumoniae OX=1313 GN=mglC PE=4 SV=1
SP_S1	671	1	20201111_SP_Spike_uniprot-proteome_UP000437160_crap_sol.fasta	tr|A0A0U0MDX4|A0A0U0MDX4_STREE	31	49105	2	2	2	2	0.19	9329.95	0.0182261	tr|A0A0U0MDX4|A0A0U0MDX4_STREE ArcT OS=Streptococcus pneumoniae OX=1313 GN=CWI64_06460 PE=4 SV=1
SP_S1	430	2	20201111_SP_Spike_uniprot-proteome_UP000437160_crap_sol.fasta	tr|A0A6I3UV15|A0A6I3UV15_STREE	66	57320	2	2	2	2	0.16	9171.2	0.017916	tr|A0A6I3UV15|A0A6I3UV15_STREE D-alanine--D-alanyl carrier protein ligase OS=Streptococcus pneumoniae OX=1313 GN=dltA PE=3 SV=1
SP_S1	595	1	20201111_SP_Spike_uniprot-proteome_UP000437160_crap_sol.fasta	tr|A0A0E8SYG1|A0A0E8SYG1_STREE	51	53860	2	2	2	2	0.17	9156.2	0.0178867	tr|A0A0E8SYG1|A0A0E8SYG1_STREE UDP-N-acetylmuramoyl-L-alanyl-D-glutamate--L-lysine ligase OS=Streptococcus pneumoniae OX=1313 GN=murE PE=3 SV=1
SP_S1	667	1	20201111_SP_Spike_uniprot-proteome_UP000437160_crap_sol.fasta	tr|A0A4N2RRF5|A0A4N2RRF5_STREE	32	89272	2	2	2	2	0.1	8927.2	0.0174393	tr|A0A4N2RRF5|A0A4N2RRF5_STREE Exoribonuclease II OS=Streptococcus pneumoniae OX=1313 GN=vacB PE=4 SV=1
SP_S1	646	1	20201111_SP_Spike_uniprot-proteome_UP000437160_crap_sol.fasta	tr|A0A6I3V0Q4|A0A6I3V0Q4_STREE	36	9596	1	1	1	1	0.53	5085.88	0.0099353	tr|A0A6I3V0Q4|A0A6I3V0Q4_STREE Fe-S cluster assembly protein SufB (Fragment) OS=Streptococcus pneumoniae OX=1313 GN=GM536_14470 PE=4 SV=1
SP_S1	591	1	20201111_SP_Spike_uniprot-proteome_UP000437160_crap_sol.fasta	tr|A0A064C584|A0A064C584_STREE	53	11233	1	1	1	1	0.44	4942.52	0.00965525	tr|A0A064C584|A0A064C584_STREE Cytosolic protein YlxR OS=Streptococcus pneumoniae OX=1313 GN=ylxR PE=4 SV=1
SP_S1	576	1	20201111_SP_Spike_uniprot-proteome_UP000437160_crap_sol.fasta	tr|A0A6I3UYL1|A0A6I3UYL1_STREE	56	11720	1	1	1	1	0.42	4922.4	0.00961594	tr|A0A6I3UYL1|A0A6I3UYL1_STREE U32 family peptidase (Fragment) OS=Streptococcus pneumoniae OX=1313 GN=GM536_11090 PE=4 SV=1
SP_S1	657	1	20201111_SP_Spike_uniprot-proteome_UP000437160_crap_sol.fasta	tr|A0A6I3UUI2|A0A6I3UUI2_STREE	34	13029	1	1	1	1	0.37	4820.73	0.00941733	tr|A0A6I3UUI2|A0A6I3UUI2_STREE Transcriptional regulator (Fragment) OS=Streptococcus pneumoniae OX=1313 GN=GM536_12105 PE=3 SV=1
SP_S1	680	1	20201111_SP_Spike_uniprot-proteome_UP000437160_crap_sol.fasta	tr|A0A6I3UY05|A0A6I3UY05_STREE	28	119441	1	1	1	1	0.04	4777.64	0.00933315	tr|A0A6I3UY05|A0A6I3UY05_STREE DNA polymerase III subunit alpha OS=Streptococcus pneumoniae OX=1313 GN=GM536_09735 PE=3 SV=1
SP_S1	633	1	20201111_SP_Spike_uniprot-proteome_UP000437160_crap_sol.fasta	tr|A0A062WTF7|A0A062WTF7_STREE	40	18331	1	1	1	1	0.26	4766.06	0.00931053	tr|A0A062WTF7|A0A062WTF7_STREE Acetyltransferase, GNAT family protein OS=Streptococcus pneumoniae OX=1313 GN=A4260_03910 PE=4 SV=1
SP_S1	679	1	20201111_SP_Spike_uniprot-proteome_UP000437160_crap_sol.fasta	tr|A0A6I3UTV6|A0A6I3UTV6_STREE	29	18316	1	1	1	1	0.26	4762.16	0.00930291	tr|A0A6I3UTV6|A0A6I3UTV6_STREE LacI family transcriptional regulator (Fragment) OS=Streptococcus pneumoniae OX=1313 GN=GM536_12095 PE=4 SV=1
SP_S1	655	1	20201111_SP_Spike_uniprot-proteome_UP000437160_crap_sol.fasta	tr|A0A6I3UYG5|A0A6I3UYG5_STREE	34	20481	1	1	1	1	0.23	4710.63	0.00920225	tr|A0A6I3UYG5|A0A6I3UYG5_STREE Tyrosine-protein phosphatase CpsB (Fragment) OS=Streptococcus pneumoniae OX=1313 GN=GM536_11935 PE=3 SV=1
SP_S1	618	1	20201111_SP_Spike_uniprot-proteome_UP000437160_crap_sol.fasta	tr|A0A0B7L3U7|A0A0B7L3U7_STREE	43	46654	1	1	1	1	0.1	4665.4	0.00911389	tr|A0A0B7L3U7|A0A0B7L3U7_STREE Permease IIC component OS=Streptococcus pneumoniae OX=1313 GN=gmuC_4 PE=4 SV=1
SP_S1	673	1	20201111_SP_Spike_uniprot-proteome_UP000437160_crap_sol.fasta	tr|A0A5E8E074|A0A5E8E074_STREE	31	21075	1	1	1	1	0.22	4636.5	0.00905743	tr|A0A5E8E074|A0A5E8E074_STREE UPF0340 protein CWI64_10280 OS=Streptococcus pneumoniae OX=1313 GN=CWI64_10280 PE=3 SV=1
SP_S1	630	1	20201111_SP_Spike_uniprot-proteome_UP000437160_crap_sol.fasta	tr|A0A6I3URW9|A0A6I3URW9_STREE	40	19211	1	1	1	1	0.24	4610.64	0.00900692	tr|A0A6I3URW9|A0A6I3URW9_STREE Gfo/Idh/MocA family oxidoreductase (Fragment) OS=Streptococcus pneumoniae OX=1313 GN=GM536_11870 PE=4 SV=1
SP_S1	542	1	20201111_SP_Spike_uniprot-proteome_UP000437160_crap_sol.fasta	tr|A0A4N2RI96|A0A4N2RI96_STREE	69	65312	1	1	1	1	0.07	4571.84	0.00893112	tr|A0A4N2RI96|A0A4N2RI96_STREE ABC transporter ATP-binding protein/permease OS=Streptococcus pneumoniae OX=1313 GN=yheI_1 PE=4 SV=1
SP_S1	559	1	20201111_SP_Spike_uniprot-proteome_UP000437160_crap_sol.fasta	tr|A0A0B7LXN4|A0A0B7LXN4_STREE	61	56304	2	2	1	1	0.08	4504.32	0.00879922	tr|A0A0B7LXN4|A0A0B7LXN4_STREE Bifunctional purine biosynthesis protein PurH OS=Streptococcus pneumoniae OX=1313 GN=purH PE=3 SV=1
SP_S1	675	1	20201111_SP_Spike_uniprot-proteome_UP000437160_crap_sol.fasta	tr|A0A0E8TEB5|A0A0E8TEB5_STREE	30	28140	1	1	1	1	0.16	4502.4	0.00879547	tr|A0A0E8TEB5|A0A0E8TEB5_STREE ABC transporter ATP-binding protein OS=Streptococcus pneumoniae OX=1313 GN=macB_1 PE=4 SV=1
SP_S1	568	1	20201111_SP_Spike_uniprot-proteome_UP000437160_crap_sol.fasta	tr|Q75YB6|Q75YB6_STREE	59	74489	1	1	1	1	0.06	4469.34	0.00873089	tr|Q75YB6|Q75YB6_STREE Penicillin-binding protein 2 OS=Streptococcus pneumoniae OX=1313 GN=pbp2b PE=3 SV=1
SP_S1	666	1	20201111_SP_Spike_uniprot-proteome_UP000437160_crap_sol.fasta	tr|A0A237IXT5|A0A237IXT5_STREE	32	49632	1	1	1	1	0.09	4466.88	0.00872608	tr|A0A237IXT5|A0A237IXT5_STREE DNA repair protein RadA OS=Streptococcus pneumoniae OX=1313 GN=radA PE=3 SV=1
SP_S1	555	1	20201111_SP_Spike_uniprot-proteome_UP000437160_crap_sol.fasta	tr|A0A0B7MCB0|A0A0B7MCB0_STREE	62	36620	1	1	1	1	0.12	4394.4	0.00858449	tr|A0A0B7MCB0|A0A0B7MCB0_STREE Aromatic acid exporter family protein OS=Streptococcus pneumoniae OX=1313 GN=A5N45_00790 PE=4 SV=1
SP_S1	628	1	20201111_SP_Spike_uniprot-proteome_UP000437160_crap_sol.fasta	tr|A0A062WLA3|A0A062WLA3_STREE	41	31353	1	1	1	1	0.14	4389.42	0.00857476	tr|A0A062WLA3|A0A062WLA3_STREE DUF2179 domain-containing protein OS=Streptococcus pneumoniae OX=1313 GN=A4260_06420 PE=4 SV=1
SP_S1	611	1	20201111_SP_Spike_uniprot-proteome_UP000437160_crap_sol.fasta	tr|A0A0B7LG92|A0A0B7LG92_STREE	46	43256	1	1	1	1	0.1	4325.6	0.00845009	tr|A0A0B7LG92|A0A0B7LG92_STREE AI-2E family transporter OS=Streptococcus pneumoniae OX=1313 GN=yhhT_1 PE=3 SV=1
SP_S1	637	1	20201111_SP_Spike_uniprot-proteome_UP000437160_crap_sol.fasta	tr|A0A0B7M9K5|A0A0B7M9K5_STREE	38	60109	1	1	1	1	0.07	4207.63	0.00821963	tr|A0A0B7M9K5|A0A0B7M9K5_STREE Oligosaccharide flippase family protein OS=Streptococcus pneumoniae OX=1313 GN=ytgP PE=4 SV=1
SP_S1	440	1	20201111_SP_Spike_uniprot-proteome_UP000437160_crap_sol.fasta	sp|P0DTC2_S2|SPIKE_S2_SARS2	138	59673	1	1	1	1	0.07	4177.11	0.00816001	sp|P0DTC2_S2|SPIKE_S2_SARS2 Spike glycoprotein S2 OS=Severe acute respiratory syndrome coronavirus 2 OX=2697049 GN=S PE=1 SV=1
SP_S1	656	1	20201111_SP_Spike_uniprot-proteome_UP000437160_crap_sol.fasta	tr|A0A6I3UQP6|A0A6I3UQP6_STREE	34	58940	2	2	1	1	0.07	4125.8	0.00805978	tr|A0A6I3UQP6|A0A6I3UQP6_STREE YSIRK-type signal peptide-containing protein (Fragment) OS=Streptococcus pneumoniae OX=1313 GN=GM536_09215 PE=4 SV=1
SP_S1	682	1	20201111_SP_Spike_uniprot-proteome_UP000437160_crap_sol.fasta	tr|A0A4N2RES5|A0A4N2RES5_STREE	27	134901	1	1	1	1	0.03	4047.03	0.0079059	tr|A0A4N2RES5|A0A4N2RES5_STREE Transcription-repair coupling factor OS=Streptococcus pneumoniae OX=1313 GN=trcF PE=4 SV=1

## Sheet: SP_S2
	Family	Member	Database	Accession	Score	Mass	Num. of matches	Num. of significant matches	Num. of sequences	Num. of significant sequences	emPAI	MWxEmpai	Protein Content (%)	Description
SP_S2	15	1	20201111_SP_Spike_uniprot-proteome_UP000437160_crap_sol.fasta	sp|P0DTC2_S2|SPIKE_S2_SARS2	6788	59673	180	180	18	18	2.85	170068	0.318984	sp|P0DTC2_S2|SPIKE_S2_SARS2 Spike glycoprotein S2 OS=Severe acute respiratory syndrome coronavirus 2 OX=2697049 GN=S PE=1 SV=1
SP_S2	109	2	20201111_SP_Spike_uniprot-proteome_UP000437160_crap_sol.fasta	tr|A0A6I3UNT0|A0A6I3UNT0_STREE	433	30692	12	12	3	3	0.51	15652.9	0.029359	tr|A0A6I3UNT0|A0A6I3UNT0_STREE Transporter substrate-binding domain-containing protein OS=Streptococcus pneumoniae OX=1313 GN=GM536_01320 PE=4 SV=1
SP_S2	230	2	20201111_SP_Spike_uniprot-proteome_UP000437160_crap_sol.fasta	tr|A0A6I3UZX9|A0A6I3UZX9_STREE	118	11686	4	4	2	2	1.03	12036.6	0.0225761	tr|A0A6I3UZX9|A0A6I3UZX9_STREE Bifunctional hydroxymethylpyrimidine kinase/phosphomethylpyrimidine kinase (Fragment) OS=Streptococcus pneumoniae OX=1313 GN=GM536_13185 PE=4 SV=1
SP_S2	667	1	20201111_SP_Spike_uniprot-proteome_UP000437160_crap_sol.fasta	tr|A0A062WN96|A0A062WN96_STREE	37	23951	2	2	2	2	0.42	10059.4	0.0188677	tr|A0A062WN96|A0A062WN96_STREE ABC transporter permease subunit OS=Streptococcus pneumoniae OX=1313 GN=yecS_1 PE=3 SV=1
SP_S2	669	1	20201111_SP_Spike_uniprot-proteome_UP000437160_crap_sol.fasta	tr|A0A0B7LTA1|A0A0B7LTA1_STREE	36	26827	2	2	2	2	0.37	9925.99	0.0186174	tr|A0A0B7LTA1|A0A0B7LTA1_STREE GntR family transcriptional regulator OS=Streptococcus pneumoniae OX=1313 GN=yvoA_2 PE=4 SV=1
SP_S2	552	1	20201111_SP_Spike_uniprot-proteome_UP000437160_crap_sol.fasta	tr|A0A062WLA3|A0A062WLA3_STREE	70	31353	2	2	2	2	0.31	9719.43	0.01823	tr|A0A062WLA3|A0A062WLA3_STREE DUF2179 domain-containing protein OS=Streptococcus pneumoniae OX=1313 GN=A4260_06420 PE=4 SV=1
SP_S2	482	1	20201111_SP_Spike_uniprot-proteome_UP000437160_crap_sol.fasta	tr|A0A0B7LBJ4|A0A0B7LBJ4_STREE	108	41394	2	2	2	2	0.23	9520.62	0.0178571	tr|A0A0B7LBJ4|A0A0B7LBJ4_STREE ATP-dependent RNA helicase OS=Streptococcus pneumoniae OX=1313 GN=cshA_1 PE=4 SV=1
SP_S2	633	1	20201111_SP_Spike_uniprot-proteome_UP000437160_crap_sol.fasta	tr|A0A062WV69|A0A062WV69_STREE	45	37394	2	2	2	2	0.25	9348.5	0.0175343	tr|A0A062WV69|A0A062WV69_STREE ABC transporter membrane-spanning permease-ribose/galactose transport OS=Streptococcus pneumoniae OX=1313 GN=mglC PE=4 SV=1
SP_S2	516	1	20201111_SP_Spike_uniprot-proteome_UP000437160_crap_sol.fasta	tr|A0A4N2RI96|A0A4N2RI96_STREE	86	65312	2	2	2	2	0.14	9143.68	0.0171501	tr|A0A4N2RI96|A0A4N2RI96_STREE ABC transporter ATP-binding protein/permease OS=Streptococcus pneumoniae OX=1313 GN=yheI_1 PE=4 SV=1
SP_S2	565	1	20201111_SP_Spike_uniprot-proteome_UP000437160_crap_sol.fasta	tr|Q75YB6|Q75YB6_STREE	63	74489	2	2	2	2	0.12	8938.68	0.0167656	tr|Q75YB6|Q75YB6_STREE Penicillin-binding protein 2 OS=Streptococcus pneumoniae OX=1313 GN=pbp2b PE=3 SV=1
SP_S2	663	1	20201111_SP_Spike_uniprot-proteome_UP000437160_crap_sol.fasta	tr|A0A4N2RRF5|A0A4N2RRF5_STREE	38	89272	2	2	2	2	0.1	8927.2	0.0167441	tr|A0A4N2RRF5|A0A4N2RRF5_STREE Exoribonuclease II OS=Streptococcus pneumoniae OX=1313 GN=vacB PE=4 SV=1
SP_S2	643	1	20201111_SP_Spike_uniprot-proteome_UP000437160_crap_sol.fasta	tr|A0A064BZ45|A0A064BZ45_STREE	43	11801	1	1	1	1	0.42	4956.42	0.00929639	tr|A0A064BZ45|A0A064BZ45_STREE Foldase OS=Streptococcus pneumoniae OX=1313 GN=A5N45_04710 PE=4 SV=1
SP_S2	572	1	20201111_SP_Spike_uniprot-proteome_UP000437160_crap_sol.fasta	tr|A0A6I3UUX8|A0A6I3UUX8_STREE	61	247420	1	1	1	1	0.02	4948.4	0.00928135	tr|A0A6I3UUX8|A0A6I3UUX8_STREE Beta-galactosidase OS=Streptococcus pneumoniae OX=1313 GN=GM536_03385 PE=3 SV=1
SP_S2	613	1	20201111_SP_Spike_uniprot-proteome_UP000437160_crap_sol.fasta	tr|A0A064C584|A0A064C584_STREE	49	11233	1	1	1	1	0.44	4942.52	0.00927032	tr|A0A064C584|A0A064C584_STREE Cytosolic protein YlxR OS=Streptococcus pneumoniae OX=1313 GN=ylxR PE=4 SV=1
SP_S2	689	1	20201111_SP_Spike_uniprot-proteome_UP000437160_crap_sol.fasta	tr|Q9FBC1|Q9FBC1_STREE	30	17023	1	1	1	1	0.28	4766.44	0.00894006	tr|Q9FBC1|Q9FBC1_STREE Biotin carboxyl carrier protein of acetyl-CoA carboxylase OS=Streptococcus pneumoniae OX=1313 GN=accB PE=4 SV=1
SP_S2	684	1	20201111_SP_Spike_uniprot-proteome_UP000437160_crap_sol.fasta	tr|A0A062WTF7|A0A062WTF7_STREE	32	18331	1	1	1	1	0.26	4766.06	0.00893934	tr|A0A062WTF7|A0A062WTF7_STREE Acetyltransferase, GNAT family protein OS=Streptococcus pneumoniae OX=1313 GN=A4260_03910 PE=4 SV=1
SP_S2	694	1	20201111_SP_Spike_uniprot-proteome_UP000437160_crap_sol.fasta	tr|A0A6I3UTV6|A0A6I3UTV6_STREE	29	18316	1	1	1	1	0.26	4762.16	0.00893203	tr|A0A6I3UTV6|A0A6I3UTV6_STREE LacI family transcriptional regulator (Fragment) OS=Streptococcus pneumoniae OX=1313 GN=GM536_12095 PE=4 SV=1
SP_S2	620	1	20201111_SP_Spike_uniprot-proteome_UP000437160_crap_sol.fasta	tr|A0A6I3UYG5|A0A6I3UYG5_STREE	47	20481	1	1	1	1	0.23	4710.63	0.00883538	tr|A0A6I3UYG5|A0A6I3UYG5_STREE Tyrosine-protein phosphatase CpsB (Fragment) OS=Streptococcus pneumoniae OX=1313 GN=GM536_11935 PE=3 SV=1
SP_S2	680	1	20201111_SP_Spike_uniprot-proteome_UP000437160_crap_sol.fasta	tr|A0A0B7L3U7|A0A0B7L3U7_STREE	33	46654	1	1	1	1	0.1	4665.4	0.00875054	tr|A0A0B7L3U7|A0A0B7L3U7_STREE Permease IIC component OS=Streptococcus pneumoniae OX=1313 GN=gmuC_4 PE=4 SV=1
SP_S2	591	1	20201111_SP_Spike_uniprot-proteome_UP000437160_crap_sol.fasta	tr|A0A6I3UVG0|A0A6I3UVG0_STREE	54	30940	1	1	1	1	0.15	4641	0.00870478	tr|A0A6I3UVG0|A0A6I3UVG0_STREE DegV family EDD domain-containing protein OS=Streptococcus pneumoniae OX=1313 GN=GM536_06130 PE=4 SV=1
SP_S2	660	1	20201111_SP_Spike_uniprot-proteome_UP000437160_crap_sol.fasta	tr|A0A5E8E074|A0A5E8E074_STREE	38	21075	2	2	1	1	0.22	4636.5	0.00869634	tr|A0A5E8E074|A0A5E8E074_STREE UPF0340 protein CWI64_10280 OS=Streptococcus pneumoniae OX=1313 GN=CWI64_10280 PE=3 SV=1
SP_S2	598	1	20201111_SP_Spike_uniprot-proteome_UP000437160_crap_sol.fasta	tr|A0A0I8DU55|A0A0I8DU55_STREE	53	51500	1	1	1	1	0.09	4635	0.00869352	tr|A0A0I8DU55|A0A0I8DU55_STREE GHKL domain-containing protein OS=Streptococcus pneumoniae OX=1313 GN=ERS020671_00985 PE=4 SV=1
SP_S2	569	1	20201111_SP_Spike_uniprot-proteome_UP000437160_crap_sol.fasta	tr|A0A6I3URW9|A0A6I3URW9_STREE	62	19211	1	1	1	1	0.24	4610.64	0.00864783	tr|A0A6I3URW9|A0A6I3URW9_STREE Gfo/Idh/MocA family oxidoreductase (Fragment) OS=Streptococcus pneumoniae OX=1313 GN=GM536_11870 PE=4 SV=1
SP_S2	657	1	20201111_SP_Spike_uniprot-proteome_UP000437160_crap_sol.fasta	tr|A0A0U0J587|A0A0U0J587_STREE	40	27096	1	1	1	1	0.17	4606.32	0.00863973	tr|A0A0U0J587|A0A0U0J587_STREE ATP-binding cassette domain-containing protein OS=Streptococcus pneumoniae OX=1313 GN=artM_1 PE=4 SV=1
SP_S2	576	1	20201111_SP_Spike_uniprot-proteome_UP000437160_crap_sol.fasta	tr|A0A0B7KUV8|A0A0B7KUV8_STREE	59	32773	1	1	1	1	0.14	4588.22	0.00860578	tr|A0A0B7KUV8|A0A0B7KUV8_STREE Protease HtpX homolog OS=Streptococcus pneumoniae OX=1313 GN=htpX PE=3 SV=1
SP_S2	664	1	20201111_SP_Spike_uniprot-proteome_UP000437160_crap_sol.fasta	tr|A0A654XY55|A0A654XY55_STREE	38	30578	1	1	1	1	0.15	4586.7	0.00860293	tr|A0A654XY55|A0A654XY55_STREE Cobalt ABC transporter ATP-binding protein OS=Streptococcus pneumoniae OX=1313 GN=ecfA2 PE=4 SV=1
SP_S2	678	1	20201111_SP_Spike_uniprot-proteome_UP000437160_crap_sol.fasta	tr|A0A0T9HB13|A0A0T9HB13_STREE	33	23829	1	1	1	1	0.19	4527.51	0.00849191	tr|A0A0T9HB13|A0A0T9HB13_STREE ATP-binding protein OS=Streptococcus pneumoniae OX=1313 GN=ERS013923_01048 PE=4 SV=1
SP_S2	649	1	20201111_SP_Spike_uniprot-proteome_UP000437160_crap_sol.fasta	tr|A0A062WT46|A0A062WT46_STREE	40	37727	1	1	1	1	0.12	4527.24	0.00849141	tr|A0A062WT46|A0A062WT46_STREE Catabolite control protein OS=Streptococcus pneumoniae OX=1313 GN=ccpA_1 PE=4 SV=1
SP_S2	616	1	20201111_SP_Spike_uniprot-proteome_UP000437160_crap_sol.fasta	tr|A0A0E8TEB5|A0A0E8TEB5_STREE	48	28140	1	1	1	1	0.16	4502.4	0.00844482	tr|A0A0E8TEB5|A0A0E8TEB5_STREE ABC transporter ATP-binding protein OS=Streptococcus pneumoniae OX=1313 GN=macB_1 PE=4 SV=1
SP_S2	543	1	20201111_SP_Spike_uniprot-proteome_UP000437160_crap_sol.fasta	tr|Q9JRK5|Q9JRK5_STREE	74	34087	1	1	1	1	0.13	4431.31	0.00831148	tr|Q9JRK5|Q9JRK5_STREE Probable cell division protein WhiA OS=Streptococcus pneumoniae OX=1313 GN=whiA PE=3 SV=1
SP_S2	618	1	20201111_SP_Spike_uniprot-proteome_UP000437160_crap_sol.fasta	tr|A0A0U0MDX4|A0A0U0MDX4_STREE	47	49105	1	1	1	1	0.09	4419.45	0.00828923	tr|A0A0U0MDX4|A0A0U0MDX4_STREE ArcT OS=Streptococcus pneumoniae OX=1313 GN=CWI64_06460 PE=4 SV=1
SP_S2	617	1	20201111_SP_Spike_uniprot-proteome_UP000437160_crap_sol.fasta	tr|A0A0B7MCB0|A0A0B7MCB0_STREE	48	36620	1	1	1	1	0.12	4394.4	0.00824225	tr|A0A0B7MCB0|A0A0B7MCB0_STREE Aromatic acid exporter family protein OS=Streptococcus pneumoniae OX=1313 GN=A5N45_00790 PE=4 SV=1
SP_S2	590	1	20201111_SP_Spike_uniprot-proteome_UP000437160_crap_sol.fasta	tr|A0A4N2RKP1|A0A4N2RKP1_STREE	54	36365	1	1	1	1	0.12	4363.8	0.00818486	tr|A0A4N2RKP1|A0A4N2RKP1_STREE N(6)-L-threonylcarbamoyladenine synthase OS=Streptococcus pneumoniae OX=1313 GN=gcp PE=4 SV=1
SP_S2	621	1	20201111_SP_Spike_uniprot-proteome_UP000437160_crap_sol.fasta	tr|A0A4N2REA3|A0A4N2REA3_STREE	47	48088	1	1	1	1	0.09	4327.92	0.00811756	tr|A0A4N2REA3|A0A4N2REA3_STREE Insulinase family protein OS=Streptococcus pneumoniae OX=1313 GN=GM536_03065 PE=4 SV=1
SP_S2	628	1	20201111_SP_Spike_uniprot-proteome_UP000437160_crap_sol.fasta	tr|A0A0B7LG92|A0A0B7LG92_STREE	46	43256	1	1	1	1	0.1	4325.6	0.00811321	tr|A0A0B7LG92|A0A0B7LG92_STREE AI-2E family transporter OS=Streptococcus pneumoniae OX=1313 GN=yhhT_1 PE=3 SV=1
SP_S2	676	1	20201111_SP_Spike_uniprot-proteome_UP000437160_crap_sol.fasta	tr|A0A264S797|A0A264S797_STREE	34	84658	1	1	1	1	0.05	4232.9	0.00793934	tr|A0A264S797|A0A264S797_STREE Anaerobic ribonucleoside-triphosphate reductase OS=Streptococcus pneumoniae OX=1313 GN=nrdD PE=4 SV=1
SP_S2	693	1	20201111_SP_Spike_uniprot-proteome_UP000437160_crap_sol.fasta	tr|A0A6I3UQP6|A0A6I3UQP6_STREE	30	58940	1	1	1	1	0.07	4125.8	0.00773846	tr|A0A6I3UQP6|A0A6I3UQP6_STREE YSIRK-type signal peptide-containing protein (Fragment) OS=Streptococcus pneumoniae OX=1313 GN=GM536_09215 PE=4 SV=1

## Sheet: SP_S1+2 
	Family	Member	Database	Accession	Score	Mass	Num. of matches	Num. of significant matches	Num. of sequences	Num. of significant sequences	emPAI	MWxEmpai	Protein Content (%)	Description
SP_S1+2	17	1	20201027_Streptococcus_pneumoniae19F_spike_protein	sp|P0DTC2_S1|SPIKE_S1_SARS2	5327	76960	160	160	27	27	3.44	264742	0.507248	sp|P0DTC2_S1|SPIKE_S1_SARS2 Spike glycoprotein S1 OS=Severe acute respiratory syndrome coronavirus 2 OX=2697049 GN=S PE=1 SV=1
SP_S1+2	3	1	20201027_Streptococcus_pneumoniae19F_spike_protein	sp|P0DTC2_S2|SPIKE_S2_SARS2	18187	59673	432	432	22	22	4.13	246449	0.472199	sp|P0DTC2_S2|SPIKE_S2_SARS2 Spike glycoprotein S2 OS=Severe acute respiratory syndrome coronavirus 2 OX=2697049 GN=S PE=1 SV=1
SP_S1+2	464	1	20201027_Streptococcus_pneumoniae19F_spike_protein	tr|A0A0U0MDX4|A0A0U0MDX4_STREE	143	49105	3	3	3	3	0.3	14731.5	0.0282256	tr|A0A0U0MDX4|A0A0U0MDX4_STREE ArcT OS=Streptococcus pneumoniae OX=1313 GN=CWI64_06460 PE=4 SV=1
SP_S1+2	431	2	20201027_Streptococcus_pneumoniae19F_spike_protein	tr|A0A6I3UV15|A0A6I3UV15_STREE	129	57320	4	4	3	3	0.25	14330	0.0274564	tr|A0A6I3UV15|A0A6I3UV15_STREE D-alanine--D-alanyl carrier protein ligase OS=Streptococcus pneumoniae OX=1313 GN=dltA PE=3 SV=1
SP_S1+2	514	1	20201027_Streptococcus_pneumoniae19F_spike_protein	tr|A0A6I3URW1|A0A6I3URW1_STREE	110	7099	1	1	1	1	0.76	5395.24	0.0103373	tr|A0A6I3URW1|A0A6I3URW1_STREE D-alanyl-D-alanine carboxypeptidase family protein (Fragment) OS=Streptococcus pneumoniae OX=1313 GN=GM536_11820 PE=4 SV=1
SP_S1+2	689	1	20201027_Streptococcus_pneumoniae19F_spike_protein	tr|A0A6I3V0K2|A0A6I3V0K2_STREE	42	9308	1	1	1	1	0.55	5119.4	0.0098088	tr|A0A6I3V0K2|A0A6I3V0K2_STREE Penicillin-binding protein (Fragment) OS=Streptococcus pneumoniae OX=1313 GN=GM536_14980 PE=4 SV=1
SP_S1+2	702	1	20201027_Streptococcus_pneumoniae19F_spike_protein	tr|A0A4N2RGE0|A0A4N2RGE0_STREE	39	165302	1	1	1	1	0.03	4959.06	0.00950159	tr|A0A4N2RGE0|A0A4N2RGE0_STREE DNA-directed DNA polymerase OS=Streptococcus pneumoniae OX=1313 GN=polC_2 PE=4 SV=1
SP_S1+2	719	1	20201027_Streptococcus_pneumoniae19F_spike_protein	tr|A0A6I3UZU0|A0A6I3UZU0_STREE	32	13201	1	1	1	1	0.37	4884.37	0.00935848	tr|A0A6I3UZU0|A0A6I3UZU0_STREE DNA helicase (Fragment) OS=Streptococcus pneumoniae OX=1313 GN=GM536_12980 PE=4 SV=1
SP_S1+2	675	1	20201027_Streptococcus_pneumoniae19F_spike_protein	tr|A0A0B7M7Y3|A0A0B7M7Y3_STREE	46	16046	1	1	1	1	0.3	4813.8	0.00922327	tr|A0A0B7M7Y3|A0A0B7M7Y3_STREE Transcription antitermination protein NusB OS=Streptococcus pneumoniae OX=1313 GN=nusB PE=3 SV=1
SP_S1+2	715	1	20201027_Streptococcus_pneumoniae19F_spike_protein	tr|A0A6I3UTV6|A0A6I3UTV6_STREE	36	18316	1	1	1	1	0.26	4762.16	0.00912433	tr|A0A6I3UTV6|A0A6I3UTV6_STREE LacI family transcriptional regulator (Fragment) OS=Streptococcus pneumoniae OX=1313 GN=GM536_12095 PE=4 SV=1
SP_S1+2	567	1	20201027_Streptococcus_pneumoniae19F_spike_protein	tr|A0A0E7NEQ3|A0A0E7NEQ3_STREE	80	18027	1	1	1	1	0.26	4687.02	0.00898036	tr|A0A0E7NEQ3|A0A0E7NEQ3_STREE DUF3013 domain-containing protein OS=Streptococcus pneumoniae OX=1313 GN=CWI64_04245 PE=4 SV=1
SP_S1+2	596	1	20201027_Streptococcus_pneumoniae19F_spike_protein	tr|A0A4N2RR29|A0A4N2RR29_STREE	66	29208	2	2	1	1	0.16	4673.28	0.00895403	tr|A0A4N2RR29|A0A4N2RR29_STREE UDP-N-acetylglucosamine kinase OS=Streptococcus pneumoniae OX=1313 GN=pezT_1 PE=3 SV=1
SP_S1+2	697	1	20201027_Streptococcus_pneumoniae19F_spike_protein	tr|A0A062WLG9|A0A062WLG9_STREE	40	20307	1	1	1	1	0.23	4670.61	0.00894892	tr|A0A062WLG9|A0A062WLG9_STREE 4-methyl-5(B-hydroxyethyl)-thiazole monophosphate biosynthesis protein OS=Streptococcus pneumoniae OX=1313 GN=yajL PE=4 SV=1
SP_S1+2	586	1	20201027_Streptococcus_pneumoniae19F_spike_protein	tr|A0A0B7M0Y5|A0A0B7M0Y5_STREE	70	25888	1	1	1	1	0.18	4659.84	0.00892828	tr|A0A0B7M0Y5|A0A0B7M0Y5_STREE Gamma-glutamyl hydrolase OS=Streptococcus pneumoniae OX=1313 GN=A5N45_09635 PE=4 SV=1
SP_S1+2	600	1	20201027_Streptococcus_pneumoniae19F_spike_protein	tr|O33703|O33703_STREE	64	16642	1	1	1	1	0.28	4659.76	0.00892813	tr|O33703|O33703_STREE AdcR protein OS=Streptococcus pneumoniae OX=1313 GN=adcR PE=4 SV=2
SP_S1+2	700	1	20201027_Streptococcus_pneumoniae19F_spike_protein	tr|A0A0Y2CP40|A0A0Y2CP40_STREE	40	19357	1	1	1	1	0.24	4645.68	0.00890115	tr|A0A0Y2CP40|A0A0Y2CP40_STREE GNAT family N-acetyltransferase OS=Streptococcus pneumoniae OX=1313 GN=GM536_02930 PE=4 SV=1
SP_S1+2	573	1	20201027_Streptococcus_pneumoniae19F_spike_protein	tr|A0A064BZI4|A0A064BZI4_STREE	76	30932	1	1	1	1	0.15	4639.8	0.00888989	tr|A0A064BZI4|A0A064BZI4_STREE Cell filamentation protein Fic OS=Streptococcus pneumoniae OX=1313 GN=AZJ28_11635 PE=4 SV=1
SP_S1+2	624	1	20201027_Streptococcus_pneumoniae19F_spike_protein	tr|A0A5E8E074|A0A5E8E074_STREE	58	21075	2	2	1	1	0.22	4636.5	0.00888356	tr|A0A5E8E074|A0A5E8E074_STREE UPF0340 protein CWI64_10280 OS=Streptococcus pneumoniae OX=1313 GN=CWI64_10280 PE=3 SV=1
SP_S1+2	716	1	20201027_Streptococcus_pneumoniae19F_spike_protein	tr|A0A0T8SIM0|A0A0T8SIM0_STREE	36	25742	1	1	1	1	0.18	4633.56	0.00887793	tr|A0A0T8SIM0|A0A0T8SIM0_STREE Glucosamine-6-phosphate deaminase OS=Streptococcus pneumoniae OX=1313 GN=nagB PE=3 SV=1
SP_S1+2	523	1	20201027_Streptococcus_pneumoniae19F_spike_protein	tr|A0A064C331|A0A064C331_STREE	103	23129	2	2	1	1	0.2	4625.8	0.00886306	tr|A0A064C331|A0A064C331_STREE ATP-binding cassette domain-containing protein OS=Streptococcus pneumoniae OX=1313 GN=glnQ_3 PE=4 SV=1
SP_S1+2	679	1	20201027_Streptococcus_pneumoniae19F_spike_protein	tr|A0A6I3URW9|A0A6I3URW9_STREE	45	19211	1	1	1	1	0.24	4610.64	0.00883401	tr|A0A6I3URW9|A0A6I3URW9_STREE Gfo/Idh/MocA family oxidoreductase (Fragment) OS=Streptococcus pneumoniae OX=1313 GN=GM536_11870 PE=4 SV=1
SP_S1+2	709	1	20201027_Streptococcus_pneumoniae19F_spike_protein	tr|A0A0X8ZFS2|A0A0X8ZFS2_STREE	38	32915	1	1	1	1	0.14	4608.1	0.00882915	tr|A0A0X8ZFS2|A0A0X8ZFS2_STREE DUF4300 domain-containing protein OS=Streptococcus pneumoniae OX=1313 GN=CWI64_00120 PE=4 SV=1
SP_S1+2	591	1	20201027_Streptococcus_pneumoniae19F_spike_protein	tr|A0A0T9HX91|A0A0T9HX91_STREE	68	20933	1	1	1	1	0.22	4605.26	0.00882371	tr|A0A0T9HX91|A0A0T9HX91_STREE Aminodeoxychorismate/anthranilate synthase component II OS=Streptococcus pneumoniae OX=1313 GN=trpG PE=4 SV=1
SP_S1+2	634	1	20201027_Streptococcus_pneumoniae19F_spike_protein	tr|A0A5E8E0C7|A0A5E8E0C7_STREE	55	21732	1	1	1	1	0.21	4563.72	0.00874412	tr|A0A5E8E0C7|A0A5E8E0C7_STREE TetR family transcriptional regulator OS=Streptococcus pneumoniae OX=1313 GN=CWI64_10645 PE=4 SV=1
SP_S1+2	435	1	20201027_Streptococcus_pneumoniae19F_spike_protein	tr|A0A0B7LBJ4|A0A0B7LBJ4_STREE	166	41394	2	2	1	1	0.11	4553.34	0.00872423	tr|A0A0B7LBJ4|A0A0B7LBJ4_STREE ATP-dependent RNA helicase OS=Streptococcus pneumoniae OX=1313 GN=cshA_1 PE=4 SV=1
SP_S1+2	664	1	20201027_Streptococcus_pneumoniae19F_spike_protein	tr|A0A0B7LQM7|A0A0B7LQM7_STREE	49	34931	1	1	1	1	0.13	4541.03	0.00870064	tr|A0A0B7LQM7|A0A0B7LQM7_STREE LysR family transcriptional regulator OS=Streptococcus pneumoniae OX=1313 GN=cysB PE=3 SV=1
SP_S1+2	693	1	20201027_Streptococcus_pneumoniae19F_spike_protein	tr|A0A6I3UPX5|A0A6I3UPX5_STREE	41	34692	1	1	1	1	0.13	4509.96	0.00864111	tr|A0A6I3UPX5|A0A6I3UPX5_STREE Endo-beta-N-acetylglucosaminidase (Fragment) OS=Streptococcus pneumoniae OX=1313 GN=GM536_07485 PE=4 SV=1
SP_S1+2	587	1	20201027_Streptococcus_pneumoniae19F_spike_protein	tr|A0A062WV69|A0A062WV69_STREE	70	37394	1	1	1	1	0.12	4487.28	0.00859766	tr|A0A062WV69|A0A062WV69_STREE ABC transporter membrane-spanning permease-ribose/galactose transport OS=Streptococcus pneumoniae OX=1313 GN=mglC PE=4 SV=1
SP_S1+2	718	1	20201027_Streptococcus_pneumoniae19F_spike_protein	tr|A0A558TD73|A0A558TD73_STREE	33	37124	1	1	1	1	0.12	4454.88	0.00853558	tr|A0A558TD73|A0A558TD73_STREE tRNA-dihydrouridine synthase OS=Streptococcus pneumoniae OX=1313 GN=dusB PE=3 SV=1
SP_S1+2	580	1	20201027_Streptococcus_pneumoniae19F_spike_protein	tr|Q9JRK5|Q9JRK5_STREE	72	34087	1	1	1	1	0.13	4431.31	0.00849042	tr|Q9JRK5|Q9JRK5_STREE Probable cell division protein WhiA OS=Streptococcus pneumoniae OX=1313 GN=whiA PE=3 SV=1
SP_S1+2	549	1	20201027_Streptococcus_pneumoniae19F_spike_protein	tr|A0A2I5LTD0|A0A2I5LTD0_STREE	85	40086	1	1	1	1	0.11	4409.46	0.00844855	tr|A0A2I5LTD0|A0A2I5LTD0_STREE Cystathionine gamma-synthase OS=Streptococcus pneumoniae OX=1313 GN=metI PE=3 SV=1
SP_S1+2	593	1	20201027_Streptococcus_pneumoniae19F_spike_protein	tr|A0A0B7LWM3|A0A0B7LWM3_STREE	67	48776	1	1	1	1	0.09	4389.84	0.00841096	tr|A0A0B7LWM3|A0A0B7LWM3_STREE Protein DltB OS=Streptococcus pneumoniae OX=1313 GN=dltB PE=3 SV=1
SP_S1+2	584	1	20201027_Streptococcus_pneumoniae19F_spike_protein	tr|A0A062WUB9|A0A062WUB9_STREE	71	31177	1	1	1	1	0.14	4364.78	0.00836295	tr|A0A062WUB9|A0A062WUB9_STREE Aminoglycoside phosphotransferase OS=Streptococcus pneumoniae OX=1313 GN=cotS PE=4 SV=1
SP_S1+2	712	1	20201027_Streptococcus_pneumoniae19F_spike_protein	tr|A0A0B7LG92|A0A0B7LG92_STREE	36	43256	1	1	1	1	0.1	4325.6	0.00828788	tr|A0A0B7LG92|A0A0B7LG92_STREE AI-2E family transporter OS=Streptococcus pneumoniae OX=1313 GN=yhhT_1 PE=3 SV=1
SP_S1+2	655	1	20201027_Streptococcus_pneumoniae19F_spike_protein	tr|A0A4N2RCS2|A0A4N2RCS2_STREE	50	48046	1	1	1	1	0.09	4324.14	0.00828508	tr|A0A4N2RCS2|A0A4N2RCS2_STREE Beta-lactamase OS=Streptococcus pneumoniae OX=1313 GN=GM536_03195 PE=4 SV=1
SP_S1+2	644	1	20201027_Streptococcus_pneumoniae19F_spike_protein	tr|A0A0E8SYG1|A0A0E8SYG1_STREE	53	53860	1	1	1	1	0.08	4308.8	0.00825569	tr|A0A0E8SYG1|A0A0E8SYG1_STREE UDP-N-acetylmuramoyl-L-alanyl-D-glutamate--L-lysine ligase OS=Streptococcus pneumoniae OX=1313 GN=murE PE=3 SV=1

[truncated: 2 more sheets: SP_MHV, SP_Neg]
