# Supplementary material for: SARS-CoV-2 Spike Protein and Mouse Coronavirus Inhibit Biofilm Formation by Streptococcus pneumoniae and Staphylococcus aureus
Source: Int J Mol Sci. 2022 Mar 18;23(6):3291. doi: 10.3390/ijms23063291 (PMC8950232; doi:10.3390/ijms23063291)
Supplement: Supplementary file 1 [file ijms-23-03291-s001.zip › IJMS Spike Biofilm Supp Files March 2022/Supp File S3 Proteins differentially expressed by samples.xlsx]

## Sheet: SA_S1
Description	SA_Neg	SA_S1	FC
tr|Q2FYS8|Q2FYS8_STAA8 4HBT domain-containing protein	0.0436967	0.00847032	0.193844	5.1588
tr|Q2FVA3|Q2FVA3_STAA8 D-lactate dehydrogenase	0.0345436	0.00810007	0.234488	4.26461
sp|P0A0J3|SODM1_STAA8 Superoxide dismutase [Mn] 1	0.155766	0.0446661	0.286751	3.48735
tr|Q2FXZ8|Q2FXZ8_STAA8 NfeD domain-containing protein	0.0260778	0.00807606	0.309691	3.22903
sp|Q2FYG1|GPDA_STAA8 Glycerol-3-phosphate dehydrogenase [NAD(P)+]	0.0243129	0.00776853	0.319522	3.12967
sp|Q2FV22|PANC_STAA8 Pantothenate synthetase	0.0247029	0.00789311	0.319522	3.12967
tr|Q2FVG3|Q2FVG3_STAA8 Carboxylic ester hydrolase	0.0233459	0.00745952	0.319522	3.12967
tr|Q2G242|Q2G242_STAA8 TRAM domain-containing protein	0.0237087	0.00767512	0.323727	3.08903
sp|Q2FZ02|MIAB_STAA8 tRNA-2-methylthio-N(6)-dimethylallyladenosine synthase	0.0227528	0.00742149	0.326179	3.0658
tr|Q2FUQ5|Q2FUQ5_STAA8 ParB domain-containing protein	0.0247078	0.00805917	0.326179	3.0658
sp|Q2G1G8|PTG3C_STAA8 PTS system glucose-specific EIICBA component	0.0485162	0.0158801	0.327316	3.05516
sp|Q7BHL7|MSRR_STAA8 Regulatory protein MsrR	0.0242338	0.00793211	0.327316	3.05516
sp|Q2FW29|RL36_STAA8 50S ribosomal protein L36	0.0340225	0.0112	0.329195	3.03772
tr|Q2G050|Q2G050_STAA8 Excinuclease ABC, B subunit	0.023634	0.00785774	0.332476	3.00774
sp|Q2G2P5|NIKA_STAA8 Nickel-binding protein NikA	0.0230604	0.00793512	0.344101	2.90612
sp|Q2G2G3|MNTH_STAA8 Divalent metal cation transporter MntH	0.0231173	0.00802325	0.347067	2.88129
tr|Q2FV86|Q2FV86_STAA8 Pyruvate oxidase, putative	0.0960219	0.0342715	0.356913	2.8018
tr|Q2G2T8|Q2G2T8_STAA8 Aldo_ket_red domain-containing protein	0.0472786	0.0174307	0.36868	2.71238
tr|Q2G2F2|Q2G2F2_STAA8 Uncharacterized protein	0.0427142	0.0165019	0.386332	2.58845
sp|Q2FZ60|RL28_STAA8 50S ribosomal protein L28	0.0242536	0.0097946	0.403841	2.47622
tr|Q2G221|Q2G221_STAA8 Phage infection protein, putative	0.0382704	0.0155632	0.406665	2.45903
sp|Q2FXQ0|RL35_STAA8 50S ribosomal protein L35	0.0230106	0.00963283	0.418625	2.38877
sp|Q2G1T9|RPOZ_STAA8 DNA-directed RNA polymerase subunit omega	0.0224113	0.00947155	0.422624	2.36617
tr|Q2FWF4|Q2FWF4_STAA8 UDP-N-acetylglucosamine 1-carboxyvinyltransferase	0.251728	0.106976	0.424965	2.35314
tr|Q2FVT8|Q2FVT8_STAA8 Uncharacterized protein	0.0616571	0.0279231	0.452877	2.20811
tr|Q2G0L8|Q2G0L8_STAA8 Uncharacterized protein	0.0616842	0.0279353	0.452877	2.20811
tr|Q2FUQ8|Q2FUQ8_STAA8 Helix-turn-helix domain protein	0.0404318	0.0183203	0.453116	2.20694
sp|Q2FX09|VRAR_STAA8 Response regulator protein VraR	0.0933515	0.0437796	0.468976	2.1323
tr|Q2G0K9|Q2G0K9_STAA8 Uncharacterized protein	0.0181706	0.00856899	0.471584	2.12051
tr|Q2FWM4|Q2FWM4_STAA8 Accessory gene regulator protein A	0.09103	0.0432547	0.475169	2.10451
sp|P0A0J0|SIGA_STAA8 RNA polymerase sigma factor SigA	0.055285	0.0263895	0.477335	2.09496
tr|Q2FVN2|Q2FVN2_STAA8 SHSP domain-containing protein	0.0174653	0.00845413	0.484052	2.06589
tr|Q2G0K6|Q2G0K6_STAA8 SIS domain protein	0.0170381	0.00825682	0.484609	2.06352
sp|Q2FY49|ARGR_STAA8 Arginine repressor	0.0170843	0.00832031	0.487014	2.05333
sp|Q2G2K8|UREE_STAA8 Urease accessory protein UreE	0.0171875	0.00837055	0.487014	2.05333
sp|Q2FZE9|ISDA_STAA8 Iron-regulated surface determinant protein A	0.0340697	0.0166259	0.487998	2.04919
sp|Q2G2U6|WALR_STAA8 Transcriptional regulatory protein WalR	0.0846226	0.0414642	0.489989	2.04086
sp|Q2FXP3|NRDR_STAA8 Transcriptional repressor NrdR	0.0167981	0.00823936	0.490495	2.03876
sp|Q2FXG2|RISB_STAA8 6,7-dimethyl-8-ribityllumazine synthase	0.0173979	0.00854908	0.491387	2.03506
sp|Q2FZ77|PYRR_STAA8 Bifunctional protein PyrR	0.0165066	0.00816492	0.494645	2.02165
tr|Q2FY73|Q2FY73_STAA8 Transcriptional regulator, Fur, putative	0.0169962	0.00841306	0.494998	2.02021
sp|Q2FXA5|CGOX_STAA8 Coproporphyrinogen III oxidase	0.0149859	0.0074485	0.497035	2.01193
tr|Q2FZA1|Q2FZA1_STAA8 Uncharacterized N-acetyltransferase SAOUHSC_01138	0.0171241	0.00851126	0.497035	2.01193
tr|Q2G2T0|Q2G2T0_STAA8 Uncharacterized protein	0.0183769	0.0368508	2.00528
tr|Q2G245|Q2G245_STAA8 Uncharacterized protein	0.0229003	0.0462951	2.02159
tr|Q2G146|Q2G146_STAA8 3Beta_HSD domain-containing protein	0.0241873	0.0507176	2.09687
sp|Q2FW30|RS13_STAA8 30S ribosomal protein S13	0.306856	0.646593	2.10716
sp|Q2FZ08|RNY_STAA8 Ribonuclease Y	0.0318062	0.0690472	2.17087
sp|Q2FZ51|ACP_STAA8 Acyl carrier protein	0.0217323	0.0484549	2.22962
sp|Q2G0L5|SDRC_STAA8 Serine-aspartate repeat-containing protein C	0.00689363	0.0154187	2.23666
tr|Q2G065|Q2G065_STAA8 Uncharacterized protein	0.00736666	0.0164767	2.23666
sp|Q2G1Z9|NADK_STAA8 NAD kinase	0.00740085	0.0171049	2.31121
sp|Q2FY10|PDRP_STAA8 Putative pyruvate, phosphate dikinase regulatory protein	0.00741548	0.0171387	2.31121
sp|Q2FYJ3|TDCB_STAA8 L-threonine dehydratase catabolic TdcB	0.00716578	0.0166952	2.32985
tr|Q2FYS0|Q2FYS0_STAA8 Uncharacterized protein	0.00731552	0.0170441	2.32985
tr|Q2G268|Q2G268_STAA8 Coenzyme A biosynthesis bifunctional protein CoaBC	0.00706426	0.0165903	2.34849
sp|Q2FXZ7|RS21_STAA8 30S ribosomal protein S21	0.0240774	0.0575926	2.39198
tr|Q2FZF9|Q2FZF9_STAA8 Glycerophosphoryl diester phosphodiesterase, putative	0.0344286	0.0832149	2.41703
tr|Q2FZ06|Q2FZ06_STAA8 Uncharacterized protein	0.00716424	0.0176263	2.46032
tr|Q2G253|Q2G253_STAA8 GRAM_POS_ANCHORING domain-containing protein	0.00666873	0.0164072	2.46032
sp|Q2G1U0|KGUA_STAA8 Guanylate kinase	0.00731545	0.0180845	2.47209
sp|P60643|LRGB_STAA8 Antiholin-like protein LrgB	0.00723537	0.0179811	2.48517
tr|Q2FX14|Q2FX14_STAA8 Aminopeptidase PepS, putative	0.00679279	0.0168813	2.48517
sp|Q2G0L7|AZO1_STAA8 FMN-dependent NADPH-azoreductase	0.00735522	0.0183205	2.49082
sp|Q2FY02|YBEY_STAA8 Endoribonuclease YbeY	0.00748134	0.0189857	2.53774
tr|Q2FZ39|Q2FZ39_STAA8 Ribosome biogenesis GTPase A	0.0154978	0.0394444	2.54516
tr|Q2G0Z0|Q2G0Z0_STAA8 YflT domain-containing protein	0.00773657	0.0197374	2.55119
tr|Q2FXK7|Q2FXK7_STAA8 GAF domain protein	0.00744557	0.0191203	2.56801
tr|Q2FYJ0|Q2FYJ0_STAA8 Uncharacterized protein	0.00638855	0.0166705	2.60943
sp|Q2FVY9|SARV_STAA8 HTH-type transcriptional regulator SarV	0.00760276	0.0202557	2.66425
tr|Q2FY44|Q2FY44_STAA8 Alkaline shock protein 23	0.00766586	0.0204798	2.67156
tr|Q2FWB1|Q2FWB1_STAA8 NAD(P)-bd_dom domain-containing protein	0.0161367	0.0433967	2.68931
tr|Q2FX11|Q2FX11_STAA8 Uncharacterized protein	0.00808639	0.0223313	2.76159
sp|Q2G0Q9|HSLO_STAA8 33 kDa chaperonin	0.0245612	0.0686686	2.79582
sp|Q2FYZ9|MUTS_STAA8 DNA mismatch repair protein MutS	0.0144209	0.0430062	2.98221
tr|Q2G116|Q2G116_STAA8 Uncharacterized protein	0.00846243	0.0252367	2.98221
sp|Q2G1Y0|DNLJ_STAA8 DNA ligase	0.0144485	0.0444349	3.0754
tr|Q2FY01|Q2FY01_STAA8 PhoH domain-containing protein	0.0150708	0.0518108	3.43782
sp|Q53727|PCRA_STAA8 ATP-dependent DNA helicase PcrA	0.0067352	0.0241029	3.57865
tr|Q2FVY0|Q2FVY0_STAA8 Molybdopterin molybdenumtransferase	0.00721896	0.0258341	3.57865
sp|Q2G2U4|WALK_STAA8 Sensor protein kinase WalK	0.00671178	0.0250199	3.72776
sp|O34090|HEM3_STAA8 Porphobilinogen deaminase	0.00717834	0.0271708	3.78511
tr|Q2FVW9|Q2FVW9_STAA8 Fe/B12 periplasmic-binding domain-containing protein	0.00707831	0.0274011	3.87114
sp|Q2FWC3|LUXS_STAA8 S-ribosylhomocysteine lyase	0.0169316	0.071322	4.21237
sp|Q2G1T3|OHRL_STAA8 Organic hydroperoxide resistance protein-like	0.00764804	0.0342121	4.47331
tr|Q2FY71|Q2FY71_STAA8 Aldo_ket_red domain-containing protein	0.0155771	0.00780912	0.501319
tr|Q2FV77|Q2FV77_STAA8 3-hydroxy-3-methylglutaryl coenzyme A reductase	0.0325574	0.0165499	0.508331
tr|Q2FZ94|Q2FZ94_STAA8 Penicillin-binding protein 1	0.0145452	0.00739378	0.508331
tr|Q2G2F1|Q2G2F1_STAA8 ABC transporter, ATP-binding protein, putative	0.0155604	0.00795501	0.511236
sp|Q2FWG0|TENA_STAA8 Aminopyrimidine aminohydrolase	0.0158647	0.00815172	0.513826
tr|Q2FVL3|Q2FVL3_STAA8 Amino acid ABC transproter, permease protein, putative	0.0156682	0.00805074	0.513826
tr|Q2G281|Q2G281_STAA8 Uncharacterized protein	0.0149639	0.00772366	0.516151
tr|Q2G1P3|Q2G1P3_STAA8 Uncharacterized protein	0.0141362	0.00729644	0.516151
sp|Q2FY15|CSHB_STAA8 DEAD-box ATP-dependent RNA helicase CshB	0.0319354	0.0164835	0.516151
tr|Q2G2Q2|Q2G2Q2_STAA8 Riboflavin biosynthesis protein	0.0152709	0.00788209	0.516151
sp|Q2G0L1|GCH4_STAA8 GTP cyclohydrolase FolE2	0.0752492	0.0390712	0.519224
tr|Q2G117|Q2G117_STAA8 Uncharacterized protein	0.0154376	0.00805667	0.521886
tr|Q2FWA2|Q2FWA2_STAA8 Uncharacterized protein	0.0154909	0.00808447	0.521886
sp|Q2FYS4|PARC_STAA8 DNA topoisomerase 4 subunit A	0.0465545	0.0244046	0.524216
tr|Q2FVQ5|Q2FVQ5_STAA8 Probable malate:quinone oxidoreductase	0.0316534	0.0167161	0.528099
tr|Q2FZS8|Q2FZS8_STAA8 Chaperone protein ClpB	0.0298974	0.0158377	0.529734
tr|Q2FYV3|Q2FYV3_STAA8 Threonine synthase	0.071615	0.0380084	0.530732
sp|Q2G2R8|SSPP_STAA8 Staphopain A	0.0148759	0.00792199	0.532537
sp|Q2G061|Y760_STAA8 Uncharacterized membrane protein SAOUHSC_00760	0.0148353	0.00793469	0.534853
tr|Q2FZ73|Q2FZ73_STAA8 Carbamoyl-phosphate synthase small chain	0.0149041	0.00797149	0.534853
sp|Q2FZ66|RLMN_STAA8 Probable dual-specificity RNA methyltransferase RlmN	0.0687839	0.0369532	0.537236
tr|Q2FZU3|Q2FZU3_STAA8 GP-PDE domain-containing protein	0.0152423	0.00820728	0.538454
tr|Q2G2W3|Q2G2W3_STAA8 Abhydrolase_3 domain-containing protein	0.0150108	0.00808262	0.538454
sp|Q2G2M6|SYC_STAA8 Cysteine--tRNA ligase	0.103171	0.0576897	0.559164
tr|Q2FZU7|Q2FZU7_STAA8 FMN oxidoreductase, putative	0.0148107	0.00828164	0.559164
sp|Q2FY35|GCSPB_STAA8 Probable glycine dehydrogenase (decarboxylating) subunit 2	0.101766	0.057885	0.568805
sp|Q2G1B8|TARL_STAA8 Teichoic acid ribitol-phosphate polymerase TarL	0.0602969	0.0343073	0.568974
sp|Q2G1X0|HLA_STAA8 Alpha-hemolysin	0.617679	0.355675	0.575824
tr|Q2FZC7|Q2FZC7_STAA8 Iron-sulphur subunit of succinate dehydrogenase, putative	0.0482824	0.0278328	0.576458
tr|Q2FY52|Q2FY52_STAA8 2-oxoisovalerate dehydrogenase, E1 component, alpha subunit, putative	0.0888451	0.0513025	0.577437
sp|Q2FXV1|Y1730_STAA8 UPF0337 protein SAOUHSC_01730	0.20661	0.121024	0.585763
sp|Q2FYN2|CSPA_STAA8 Cold shock protein CspA	0.0942272	0.0552411	0.586254
tr|Q2G0R1|Q2G0R1_STAA8 Hypoxanthine phosphoribosyltransferase	0.0796238	0.0466946	0.58644
sp|Q2FW15|RS17_STAA8 30S ribosomal protein S17	0.0379037	0.0223769	0.590362
tr|Q2FXY2|Q2FXY2_STAA8 CRM domain-containing protein	0.0365617	0.0219254	0.599683
sp|Q2G283|GSA2_STAA8 Glutamate-1-semialdehyde 2,1-aminomutase 2	0.146511	0.0886116	0.60481
sp|Q2FW17|RL24_STAA8 50S ribosomal protein L24	0.0352267	0.0214507	0.608933
tr|Q2FXI6|Q2FXI6_STAA8 Thioredoxin domain-containing protein	0.0347057	0.0212288	0.611682
sp|Q2FXR3|HEM2_STAA8 Delta-aminolevulinic acid dehydratase	0.106523	0.0651583	0.611682
sp|P0A0H0|RS12_STAA8 30S ribosomal protein S12	0.344404	0.212453	0.616871
tr|Q2FXV0|Q2FXV0_STAA8 Uncharacterized protein	0.033426	0.0207674	0.621293
tr|Q2G2E5|Q2G2E5_STAA8 Uncharacterized protein	0.0717308	0.0446932	0.623068
sp|Q2FZY9|Y845_STAA8 UPF0337 protein SAOUHSC_00845	1.10904	0.692035	0.623996
sp|Q2FWX9|DIALD_STAA8 4,4'-diaponeurosporen-aldehyde dehydrogenase	0.0414339	0.0259485	0.626264
sp|Q2FZZ8|GCSH_STAA8 Glycine cleavage system H protein	0.0319935	0.0201573	0.630044
tr|Q2FXE8|Q2FXE8_STAA8 Uncharacterized protein	0.362936	0.231076	0.636684
sp|Q2FVK5|SBI_STAA8 Immunoglobulin-binding protein Sbi	0.318602	0.203217	0.63784
tr|Q2G1A6|Q2G1A6_STAA8 Ribokinase	0.0612157	0.0394511	0.64446
tr|Q2FWB7|Q2FWB7_STAA8 Ferritin domain-containing protein	0.0297022	0.019152	0.644802
sp|Q2FVK1|HLGB_STAA8 Gamma-hemolysin component B	0.404968	0.261887	0.646685
tr|Q2FY42|Q2FY42_STAA8 Biotin carboxyl carrier protein of acetyl-CoA carboxylase	0.0293679	0.0190305	0.648003
tr|Q2FVF5|Q2FVF5_STAA8 Uncharacterized protein	0.029291	0.0190302	0.649695
sp|Q2FZJ6|FOLD_STAA8 Bifunctional protein FolD	0.204449	0.133098	0.651007
sp|Q2FVW4|Y2577_STAA8 Putative 2-hydroxyacid dehydrogenase SAOUHSC_02577	0.156328	0.102292	0.654341
tr|Q2FYK6|Q2FYK6_STAA8 Dihydrofolate reductase	0.0288858	0.0189254	0.655182
tr|Q2G2G0|Q2G2G0_STAA8 DM13 domain-containing protein	1.58431	1.04529	0.659779
tr|Q2G0B7|Q2G0B7_STAA8 Cytokinin riboside 5'-monophosphate phosphoribohydrolase	0.0275041	0.0183802	0.668269
tr|Q2FZC5|Q2FZC5_STAA8 dITP/XTP pyrophosphatase	0.0274335	0.0184078	0.670997
sp|Q2FYZ5|GLPK_STAA8 Glycerol kinase	0.169388	0.113659	0.670997
sp|Q2G0K7|HPS_STAA8 3-hexulose-6-phosphate synthase	0.0269571	0.0180881	0.670997
tr|Q2FZJ7|Q2FZJ7_STAA8 DUF5011 domain-containing protein	0.0594919	0.0399594	0.671679
tr|Q2G1E3|Q2G1E3_STAA8 Uncharacterized protein	0.0272156	0.0183396	0.673864
tr|Q2G2L0|Q2G2L0_STAA8 HTH dtxR-type domain-containing protein	0.0263059	0.0178294	0.677775
sp|Q2FY34|GCSPA_STAA8 Probable glycine dehydrogenase (decarboxylating) subunit 1	0.0526529	0.0356868	0.677775
tr|Q2G105|Q2G105_STAA8 Uncharacterized protein	0.165563	0.112619	0.68022
sp|Q2FZ31|TRMFO_STAA8 Methylenetetrahydrofolate--tRNA-(uracil-5-)-methyltransferase TrmFO	0.0535119	0.0364267	0.680721
sp|Q2FXM0|Y1815_STAA8 UPF0173 metal-dependent hydrolase SAOUHSC_01815	0.0259295	0.0176705	0.681481
sp|Q2FWD8|RL31B_STAA8 50S ribosomal protein L31 type B	0.110678	0.0754464	0.681677
sp|Q2G107|SELX_STAA8 Enterotoxin-like toxin X	0.0266655	0.0182238	0.683423
tr|Q2FZT1|Q2FZT1_STAA8 Uncharacterized protein	0.0249169	0.0170603	0.684691
sp|Q2FZ89|FTSZ_STAA8 Cell division protein FtsZ	0.450729	0.308894	0.685322
tr|Q2FWX0|Q2FWX0_STAA8 Uncharacterized protein	0.0256421	0.0176082	0.686693
tr|Q2G0Z9|Q2G0Z9_STAA8 Uncharacterized protein	0.026534	0.0182281	0.686973
sp|Q2G296|FTHS_STAA8 Formate--tetrahydrofolate ligase	0.18128	0.126572	0.698215
sp|Q2FWE5|GLYA_STAA8 Serine hydroxymethyltransferase	0.354227	0.247893	0.699813
tr|Q2FYS9|Q2FYS9_STAA8 Aconitate hydratase	0.118891	0.0833208	0.700819
sp|Q2FXZ3|DNAJ_STAA8 Chaperone protein DnaJ	0.0235732	0.0165707	0.702949
sp|P0A0B7|AHPC_STAA8 Alkyl hydroperoxide reductase C	0.265659	0.187241	0.704817
sp|Q2FY16|END4_STAA8 Probable endonuclease 4	0.0244532	0.0172403	0.705033
sp|Q2G227|DEOB_STAA8 Phosphopentomutase	0.152798	0.10817	0.707932
sp|Q2G0S3|GLMU_STAA8 Bifunctional protein GlmU	0.0233515	0.0165392	0.708274
tr|Q2FWA8|Q2FWA8_STAA8 Lytic regulatory protein, putative	0.0695641	0.0494401	0.710713
tr|Q2FZ74|Q2FZ74_STAA8 Dihydroorotase	0.0664385	0.0475854	0.716233
tr|Q2G0Q8|Q2G0Q8_STAA8 Cysteine synthase	0.410728	0.294608	0.717282
tr|Q2FXZ6|Q2FXZ6_STAA8 Uncharacterized protein	0.0229544	0.0165025	0.718925
sp|Q2FZU2|ARLY_STAA8 Argininosuccinate lyase	0.0233262	0.0167698	0.718925
tr|Q2FXE2|Q2FXE2_STAA8 Aldo_ket_red domain-containing protein	0.0962418	0.0693114	0.72018
tr|Q2FYV4|Q2FYV4_STAA8 Homoserine dehydrogenase	0.0232312	0.0167614	0.721502
tr|Q2FZ48|Q2FZ48_STAA8 Signal recognition particle receptor FtsY	0.023136	0.0166927	0.721502
tr|Q2G274|Q2G274_STAA8 DNA gyrase subunit B	0.0917347	0.0662286	0.721959
tr|Q2FYG2|Q2FYG2_STAA8 DNA-binding protein HU, putative	0.679597	0.491874	0.723773
sp|Q2FWY9|GATA_STAA8 Glutamyl-tRNA(Gln) amidotransferase subunit A	0.302263	0.219672	0.726757
sp|Q2FYR2|FEMA_STAA8 Aminoacyltransferase FemA	0.0653068	0.0475164	0.727587
tr|Q2FXN4|Q2FXN4_STAA8 Isocitrate dehydrogenase [NADP]	0.0661195	0.0481878	0.728798
tr|Q2G0Z2|Q2G0Z2_STAA8 Uncharacterized protein	0.089959	0.0655834	0.729037
sp|Q2FZT4|Y906_STAA8 Uncharacterized protein SAOUHSC_00906	0.538618	0.39307	0.729775
sp|Q2G069|MURB_STAA8 UDP-N-acetylenolpyruvoylglucosamine reductase	0.0923558	0.0674384	0.730202
sp|Q2FW18|RL5_STAA8 50S ribosomal protein L5	1.6194	1.18488	0.731679
tr|Q2FW27|Q2FW27_STAA8 Adenylate kinase	0.223197	0.163388	0.732032
tr|Q2FZD8|Q2FZD8_STAA8 Phenylalanine--tRNA ligase beta subunit	0.0868983	0.0637251	0.73333
sp|Q2FW10|RS19_STAA8 30S ribosomal protein S19	0.234717	0.172526	0.73504
tr|Q2G235|Q2G235_STAA8 Nicotinate phosphoribosyltransferase	0.133497	0.0982193	0.735742
sp|Q2FXK6|RS4_STAA8 30S ribosomal protein S4	0.357253	0.264568	0.740561
tr|Q2FZZ9|Q2FZZ9_STAA8 Uncharacterized protein	0.0777065	0.057771	0.743452
sp|Q2G2F8|ATPF_STAA8 ATP synthase subunit b	0.0421713	0.0314409	0.745552
sp|Q2FZ23|EFTS_STAA8 Elongation factor Ts	2.48606	1.86611	0.75063
sp|Q2FZD2|THIO_STAA8 Thioredoxin	0.205387	0.154639	0.752914
tr|Q2G0D6|Q2G0D6_STAA8 Uncharacterized protein	0.0389347	0.0294547	0.756516
tr|Q2FY36|Q2FY36_STAA8 Rhodanese domain-containing protein	0.0719323	0.0544258	0.756625
tr|Q2FY53|Q2FY53_STAA8 2-oxoisovalerate dehydrogenase, E1 component, beta subunit, putative	0.107779	0.0816507	0.757577
tr|Q2G0N7|Q2G0N7_STAA8 MTS domain-containing protein	0.0396031	0.030068	0.759232
tr|Q2FYG5|Q2FYG5_STAA8 Menaquinone biosynthesis methyltransferase, putative	0.0395828	0.0301818	0.762496
sp|Q2FXZ1|GRPE_STAA8 Protein GrpE	0.0387678	0.0296189	0.764006
sp|Q2FXB1|LUKDV_STAA8 Leucotoxin LukDv	0.106156	0.0811237	0.764191
sp|Q2FXA0|Y1977_STAA8 UPF0342 protein SAOUHSC_01977	0.115761	0.0885272	0.764739
sp|Q2G1C2|TARK_STAA8 Teichoic acid ribitol-phosphate polymerase TarK	0.0732372	0.056039	0.765172
sp|Q2G1W2|PCKA_STAA8 Phosphoenolpyruvate carboxykinase (ATP)	0.144626	0.110664	0.765172
tr|Q2G2F0|Q2G2F0_STAA8 HIT domain-containing protein	0.068063	0.0521699	0.766495
tr|Q2G2L7|Q2G2L7_STAA8 RelA_SpoT domain-containing protein	0.037476	0.0287525	0.767225
sp|Q2G0P0|RL1_STAA8 50S ribosomal protein L1	0.468496	0.360038	0.768497
sp|Q2G155|LIP2_STAA8 Lipase 2	0.456748	0.353732	0.774457
tr|Q2FXS6|Q2FXS6_STAA8 Cell shape-determining protein MreC	0.0357487	0.027763	0.776617
sp|Q2FYI5|GPSB_STAA8 Cell cycle protein GpsB	0.170515	0.132614	0.777728
tr|Q2FXD0|Q2FXD0_STAA8 Site-specific DNA-methyltransferase (adenine-specific)	0.0708373	0.0552135	0.779441
sp|Q2G2L1|TAGH_STAA8 Teichoic acids export ATP-binding protein TagH	0.0363305	0.0283336	0.779887
sp|Q2FZ42|RL19_STAA8 50S ribosomal protein L19	0.166416	0.129965	0.780963
sp|P60393|RSMH_STAA8 Ribosomal RNA small subunit methyltransferase H	0.0343162	0.0268637	0.78283
sp|Q2FUW9|SASF_STAA8 Surface protein F	0.284827	0.223352	0.784166
sp|Q2FWZ0|GATB_STAA8 Aspartyl/glutamyl-tRNA(Asn/Gln) amidotransferase subunit B	0.827653	0.649063	0.784222
sp|Q2FZP6|MURE_STAA8 UDP-N-acetylmuramoyl-L-alanyl-D-glutamate--L-lysine ligase	0.0320864	0.0252151	0.785852
tr|Q2G078|Q2G078_STAA8 Ribonucleoside-diphosphate reductase	0.218508	0.171795	0.786219
sp|Q9F0R1|SARR_STAA8 HTH-type transcriptional regulator SarR	0.161156	0.12677	0.786633
sp|Q2G030|TPIS_STAA8 Triosephosphate isomerase	0.393366	0.31093	0.790435
tr|Q2FZH7|Q2FZH7_STAA8 Uncharacterized protein	0.0589103	0.0468008	0.794441
sp|Q2FY33|GCST_STAA8 Aminomethyltransferase	0.0337486	0.0268549	0.795733
tr|Q2FWB5|Q2FWB5_STAA8 EVE domain-containing protein	0.0890352	0.0711219	0.798806
sp|Q2FW31|RS11_STAA8 30S ribosomal protein S11	0.220218	0.176302	0.800583
sp|P60430|RL2_STAA8 50S ribosomal protein L2	0.29163	0.233804	0.801715
sp|Q2FYU7|CATA_STAA8 Catalase	0.204722	0.164131	0.801724
tr|Q2FZH8|Q2FZH8_STAA8 Uncharacterized protein	0.032957	0.0264407	0.802279
tr|Q2FYT0|Q2FYT0_STAA8 Glycine betaine transporter, putative	0.0309601	0.0248857	0.803798
tr|Q2FV16|Q2FV16_STAA8 Probable malate:quinone oxidoreductase	1.17391	0.944463	0.804546
sp|Q2FUU5|LIP1_STAA8 Lipase 1	0.0306465	0.0246764	0.805196
sp|Q2G1D8|PFLB_STAA8 Formate acetyltransferase	1.68688	1.35925	0.805774
sp|Q2FXM8|PFKA_STAA8 ATP-dependent 6-phosphofructokinase	0.181098	0.146095	0.80672
sp|Q2FXW7|GREA_STAA8 Transcription elongation factor GreA	0.0876524	0.0707423	0.807078
sp|Q2FWL6|REX_STAA8 Redox-sensing transcriptional repressor Rex	0.0543285	0.0438801	0.807681
sp|Q2FW16|RL14_STAA8 50S ribosomal protein L14	0.64075	0.51768	0.807927
tr|Q2FYL0|Q2FYL0_STAA8 Phosphotransferase system enzyme IIA, putative	0.0867151	0.0703236	0.810973
sp|P0A0F4|RL11_STAA8 50S ribosomal protein L11	0.198462	0.161391	0.813207
tr|Q2FXU1|Q2FXU1_STAA8 (p)ppGpp synthase	0.0295018	0.0239947	0.81333
sp|Q2FXJ5|SYY_STAA8 Tyrosine--tRNA ligase	0.109028	0.0886756	0.81333
sp|Q2G0N0|EFTU_STAA8 Elongation factor Tu	1.37626	1.12636	0.818426
sp|Q2FWE8|ATPA_STAA8 ATP synthase subunit alpha	0.324901	0.267626	0.823715
sp|Q2FXP9|IF3_STAA8 Translation initiation factor IF-3	0.0792068	0.0653453	0.824996
sp|Q2G0Q1|PDXS_STAA8 Pyridoxal 5'-phosphate synthase subunit PdxS	0.367777	0.303452	0.825098
tr|Q2FV14|Q2FV14_STAA8 Acyl-CoA synthetase	0.0988421	0.0815619	0.825174
tr|Q2G280|Q2G280_STAA8 Thioredoxin domain-containing protein	0.121783	0.100516	0.825372
tr|Q2FY68|Q2FY68_STAA8 Pyrroline-5-carboxylate reductase	0.0494309	0.0408142	0.825681
tr|Q2FV76|Q2FV76_STAA8 HMG-CoA synthase, putative	0.154526	0.127864	0.827462
tr|Q2FWD3|Q2FWD3_STAA8 Fructose-1,6-bisphosphate aldolase	0.611154	0.507074	0.829698
sp|Q2FZ86|SEPF_STAA8 Cell division protein SepF	0.0773048	0.0641785	0.8302
tr|Q2G2C1|Q2G2C1_STAA8 Pyruvate carboxylase	0.471467	0.391412	0.8302
sp|Q2FW20|RS8_STAA8 30S ribosomal protein S8	0.486555	0.405179	0.832751
sp|Q2FXK8|EZRA_STAA8 Septation ring formation regulator EzrA	0.229088	0.19096	0.833569
tr|Q2G2A3|Q2G2A3_STAA8 Dihydrolipoyl dehydrogenase	0.713948	0.597934	0.837503
tr|Q2G248|Q2G248_STAA8 Chorismate mutase domain-containing protein	0.0442579	0.0371211	0.838746
tr|Q2G1H9|Q2G1H9_STAA8 Acyl-CoA synthetase	0.228387	0.191559	0.838746
sp|P48940|RS7_STAA8 30S ribosomal protein S7	0.157602	0.132665	0.841774
tr|Q2FVG5|Q2FVG5_STAA8 DUF1801 domain-containing protein	0.0712905	0.0601143	0.843231
sp|Q2FYZ4|GLPD_STAA8 Aerobic glycerol-3-phosphate dehydrogenase	0.316415	0.267903	0.846684
tr|Q2FW64|Q2FW64_STAA8 Uncharacterized protein	0.103086	0.087393	0.847765
tr|Q2FVF9|Q2FVF9_STAA8 Uncharacterized protein	0.0445397	0.0378836	0.850559
tr|Q2G0M8|Q2G0M8_STAA8 Putative pyridoxal phosphate-dependent acyltransferase	0.203406	0.17368	0.853859
sp|Q2FXU4|SYH_STAA8 Histidine--tRNA ligase	0.0426166	0.0363944	0.853996
tr|Q2G046|Q2G046_STAA8 UvrABC system protein A	0.0287875	0.0246188	0.855192
tr|Q2G2H4|Q2G2H4_STAA8 Beta sliding clamp	0.236804	0.202557	0.855378
tr|Q2FYM3|Q2FYM3_STAA8 VOC domain-containing protein	0.0635859	0.0544099	0.85569
tr|Q2FYL3|Q2FYL3_STAA8 Probable CtpA-like serine protease	0.0415238	0.0355689	0.856592
tr|Q2FXJ7|Q2FXJ7_STAA8 1-acyl-sn-glycerol-3-phosphate acyltransferases domain protein	0.0946223	0.0814308	0.860588
tr|Q2FZG6|Q2FZG6_STAA8 Peptide deformylase	0.13375	0.115314	0.862159
tr|Q2FYP2|Q2FYP2_STAA8 ABC transporter, ATP-binding protein, putative	0.127451	0.110138	0.864163
sp|Q2FZV7|Y878_STAA8 NADH dehydrogenase-like protein SAOUHSC_00878	0.255875	0.221946	0.867401
tr|Q2FZ54|Q2FZ54_STAA8 Malonyl CoA-acyl carrier protein transacylase	0.0603911	0.0524618	0.868701
tr|Q2FWX1|Q2FWX1_STAA8 Uncharacterized protein	0.126048	0.109551	0.869118
tr|Q2G0S2|Q2G0S2_STAA8 Ribose-phosphate pyrophosphokinase	0.0591254	0.0514985	0.871006
tr|Q2G0R0|Q2G0R0_STAA8 ATP-dependent zinc metalloprotease FtsH	0.114653	0.100345	0.875213
sp|Q2FXR8|SYV_STAA8 Valine--tRNA ligase	0.197048	0.173013	0.878026
sp|Q2FZ20|PNP_STAA8 Polyribonucleotide nucleotidyltransferase	0.28976	0.254806	0.879369
tr|Q2FX90|Q2FX90_STAA8 Uncharacterized protein	0.157891	0.139422	0.883024
tr|Q2FWE9|Q2FWE9_STAA8 ATP synthase gamma chain	0.0810494	0.0716687	0.884259
sp|Q2FYR1|FEMB_STAA8 Aminoacyltransferase FemB	0.0533092	0.0471598	0.884648
sp|Q2G0N5|RPOC_STAA8 DNA-directed RNA polymerase subunit beta'	1.12084	0.995969	0.888594
tr|Q2FXI8|Q2FXI8_STAA8 tRNA-binding domain-containing protein	0.203714	0.181087	0.888927
tr|Q2FZU5|Q2FZU5_STAA8 Glutamate dehydrogenase	0.0542998	0.0484159	0.89164
sp|Q2FXL5|ACKA_STAA8 Acetate kinase	0.511022	0.457981	0.896205
sp|Q2G035|Y792_STAA8 Epimerase family protein SAOUHSC_00792	0.074967	0.067315	0.897928
tr|Q2G224|Q2G224_STAA8 Deoxyribose-phosphate aldolase	0.186108	0.167262	0.898737
tr|Q2G2S7|Q2G2S7_STAA8 Metallophos domain-containing protein	0.0667098	0.0605117	0.907088
sp|Q2FZP4|RF3_STAA8 Peptide chain release factor 3	0.0505798	0.0458922	0.907323
sp|Q2FXM6|ACCD_STAA8 Acetyl-coenzyme A carboxylase carboxyl transferase subunit beta	0.095594	0.0867888	0.90789
tr|Q2FX05|Q2FX05_STAA8 Methionine aminopeptidase	0.129475	0.117615	0.908403
sp|Q2G045|HPRK_STAA8 HPr kinase/phosphorylase	0.0916326	0.0833384	0.909484
sp|Q2FZU0|G6PI_STAA8 Glucose-6-phosphate isomerase	0.436898	0.397652	0.910172
tr|Q2FW50|Q2FW50_STAA8 Alpha-acetolactate decarboxylase	0.245257	0.226455	0.923338
sp|Q2FZS0|FABH_STAA8 3-oxoacyl-[acyl-carrier-protein] synthase 3	0.112271	0.10372	0.923836
sp|Q2G0N1|EFG_STAA8 Elongation factor G	0.937345	0.866909	0.924856
sp|Q2G2U1|SAES_STAA8 Histidine protein kinase SaeS	0.0847973	0.0784318	0.924933
sp|Q2FXT1|OBG_STAA8 GTPase Obg	0.0793701	0.0735455	0.926615
tr|Q2FWD4|Q2FWD4_STAA8 UDP-N-acetylglucosamine 1-carboxyvinyltransferase	0.0803968	0.07452	0.926903
sp|Q2G0Y7|IMDH_STAA8 Inosine-5'-monophosphate dehydrogenase	0.592493	0.550906	0.92981
tr|Q2FY43|Q2FY43_STAA8 Biotin carboxylase	0.0773078	0.0720462	0.93194
tr|Q2G077|Q2G077_STAA8 Ribonucleoside-diphosphate reductase	0.104952	0.0979205	0.933005
sp|Q2FWE0|RF1_STAA8 Peptide chain release factor 1	0.10128	0.0945067	0.933127
sp|Q2G0F8|SYR_STAA8 Arginine--tRNA ligase	0.345322	0.322564	0.934095
tr|Q2FVK3|Q2FVK3_STAA8 Gamma-hemolysin h-gamma-ii subunit, putative	0.130771	0.122496	0.936719
tr|Q2FZC8|Q2FZC8_STAA8 Succinate dehydrogenase, flavoprotein chain TC0881, putative	0.0713609	0.0668953	0.937422
tr|Q2FZ53|Q2FZ53_STAA8 3-oxoacyl-[acyl-carrier-protein] reductase	0.515331	0.483117	0.937488
sp|Q2FXY7|LEPA_STAA8 Elongation factor 4	0.069991	0.0660428	0.943589
sp|Q2G0M7|HCHA_STAA8 Protein/nucleic acid deglycase HchA	0.195003	0.184616	0.946733
tr|Q2G1W5|Q2G1W5_STAA8 NERD domain-containing protein	0.154111	0.146024	0.947529
tr|Q2FY54|Q2FY54_STAA8 Dihydrolipoamide acetyltransferase component of pyruvate dehydrogenase complex	0.110138	0.104736	0.950959
tr|Q2G1W0|Q2G1W0_STAA8 6-phosphogluconate dehydrogenase, decarboxylating	0.118296	0.11256	0.951506
sp|Q2FZK7|ATL_STAA8 Bifunctional autolysin	0.848107	0.808404	0.953186
sp|Q2FZ25|RS2_STAA8 30S ribosomal protein S2	0.49802	0.475152	0.954083
tr|Q2FYT8|Q2FYT8_STAA8 Transketolase	0.475407	0.455884	0.958934
sp|Q2FVK2|HLGC_STAA8 Gamma-hemolysin component C	0.208392	0.19994	0.95944
sp|Q2FXR4|GSA1_STAA8 Glutamate-1-semialdehyde 2,1-aminomutase 1	0.110087	0.105644	0.959646
tr|Q2G1B7|Q2G1B7_STAA8 Uncharacterized protein	0.0827511	0.0794919	0.960615
sp|Q2FXZ2|DNAK_STAA8 Chaperone protein DnaK	0.663559	0.63878	0.962657
tr|Q2G2P2|Q2G2P2_STAA8 Nitric oxide dioxygenase	0.155361	0.149912	0.964929
sp|Q7X2S2|ARCC2_STAA8 Carbamate kinase 2	0.290951	0.281009	0.965829
sp|Q2FZJ9|QOX2_STAA8 Probable quinol oxidase subunit 2	0.157969	0.152707	0.96669
sp|Q2G2D0|IF2_STAA8 Translation initiation factor IF-2	0.388887	0.376358	0.967784
tr|Q2FZR9|Q2FZR9_STAA8 3-oxoacyl-[acyl-carrier-protein] synthase 2	0.152923	0.148268	0.96956
sp|Q2FZW6|DLTA_STAA8 D-alanine--D-alanyl carrier protein ligase	0.134177	0.13142	0.979451
tr|Q2G2A5|Q2G2A5_STAA8 Pyruvate dehydrogenase complex, E1 component, pyruvate dehydrogenase beta subunit, putative	0.943846	0.928866	0.984129
sp|Q2G2S0|PUR8_STAA8 Adenylosuccinate lyase	0.182107	0.179644	0.986473
sp|Q2FW81|URTF_STAA8 Probable uridylyltransferase SAOUHSC_02423	0.284087	0.281509	0.990924
sp|Q2FV74|CLPL_STAA8 ATP-dependent Clp protease ATP-binding subunit ClpL	1.57729	1.56748	0.993775
sp|P0C0V7|GLMM_STAA8 Phosphoglucosamine mutase	0.20674	0.205612	0.994544
sp|Q2FYH6|SYN_STAA8 Asparagine--tRNA ligase	0.206484	0.205358	0.994544
sp|Q2FWN9|LUKL2_STAA8 Uncharacterized leukocidin-like protein 2	0.580528	0.577567	0.994901
tr|Q2FY66|Q2FY66_STAA8 Glucose-6-phosphate 1-dehydrogenase	0.16693	0.16628	0.996106
tr|Q2FYF9|Q2FYF9_STAA8 30S ribosomal protein S1	0.418697	0.417159	0.996329
sp|Q2FZG9|RNJ1_STAA8 Ribonuclease J 1	0.157762	0.157326	0.997235
sp|O07325|FTSA_STAA8 Cell division protein FtsA	0.219761	0.219196	0.997428
tr|Q2G1U3|Q2G1U3_STAA8 Oligoendopeptidase F	0.149772	0.149995	1.00149
tr|Q2G2A4|Q2G2A4_STAA8 Dihydrolipoamide acetyltransferase component of pyruvate dehydrogenase complex	0.529665	0.533438	1.00712
sp|Q2FXQ6|TIG_STAA8 Trigger factor	0.449184	0.453666	1.00998
tr|Q2G2S8|Q2G2S8_STAA8 AAA_27 domain-containing protein	0.113463	0.114609	1.0101
sp|Q2FXV9|SYA_STAA8 Alanine--tRNA ligase	0.130793	0.132171	1.01054
sp|Q2G1Z4|SYP_STAA8 Proline--tRNA ligase	0.193108	0.19539	1.01182
sp|Q2FWF0|ATPB_STAA8 ATP synthase subunit beta	0.420736	0.42641	1.01348
tr|Q2G1R9|Q2G1R9_STAA8 Methionine--tRNA ligase	0.213103	0.216897	1.0178
sp|Q2FY08|SYG_STAA8 Glycine--tRNA ligase	0.482111	0.491019	1.01848
sp|Q2FWN4|CH60_STAA8 60 kDa chaperonin	0.372452	0.379407	1.01868
tr|Q2FYI0|Q2FYI0_STAA8 DD-transpeptidase	0.186444	0.191249	1.02578
sp|P47768|RPOB_STAA8 DNA-directed RNA polymerase subunit beta	0.712835	0.73274	1.02792
sp|Q2FVV9|FDHL_STAA8 Putative formate dehydrogenase SAOUHSC_02582	0.161784	0.166856	1.03135
sp|Q2FXM9|KPYK_STAA8 Pyruvate kinase	1.10588	1.14961	1.03954
sp|Q2FZ82|SYI_STAA8 Isoleucine--tRNA ligase	0.275726	0.28767	1.04332
sp|Q2FV17|ALF1_STAA8 Fructose-bisphosphate aldolase class 1	0.407968	0.456242	1.11833
sp|Q2FWF1|ATPE_STAA8 ATP synthase epsilon chain	0.00759425	0.00849287	1.11833
sp|Q2FWF5|FABZ_STAA8 3-hydroxyacyl-[acyl-carrier-protein] dehydratase FabZ	0.0465466	0.0520543	1.11833
sp|Q2FWV6|SCIN_STAA8 Staphylococcal complement inhibitor	0.0183629	0.0205357	1.11833
sp|Q2FXL6|Y1819_STAA8 Putative universal stress protein SAOUHSC_01819	0.411571	0.460272	1.11833
sp|Q2FY37|LIPM_STAA8 Octanoyltransferase LipM	0.0250109	0.0279704	1.11833
sp|Q2FYG9|AROC_STAA8 Chorismate synthase	0.00690413	0.00772108	1.11833
sp|Q2FYK4|Y1436_STAA8 UPF0403 protein SAOUHSC_01436	0.0302109	0.0337857	1.11833
sp|Q2FYM9|ACYP_STAA8 Acylphosphatase	0.00812184	0.00908289	1.11833
sp|Q2G0D0|Y675_STAA8 Probable transcriptional regulatory protein SAOUHSC_00675	0.0677478	0.0757643	1.11833
sp|Q2G0T4|Y444_STAA8 Nucleoid-associated protein SAOUHSC_00444	0.0917775	0.102637	1.11833
sp|Q2G0W1|Y413_STAA8 UPF0753 protein SAOUHSC_00413	0.00657989	0.00735848	1.11833
sp|Q2G2L3|TARA_STAA8 N-acetylglucosaminyldiphosphoundecaprenol N-acetyl-beta-D-mannosaminyltransferase	0.00699723	0.0078252	1.11833
sp|Q2G2Q1|RS15_STAA8 30S ribosomal protein S15	0.019674	0.022002	1.11833
tr|Q2FXK2|Q2FXK2_STAA8 Aminotran_5 domain-containing protein	0.0151036	0.0168907	1.11833
tr|Q2FXP2|Q2FXP2_STAA8 Glyceraldehyde-3-phosphate dehydrogenase	0.0456922	0.0510989	1.11833
tr|Q2FXR7|Q2FXR7_STAA8 Uncharacterized protein	0.00722112	0.00807558	1.11833
tr|Q2FXT7|Q2FXT7_STAA8 Preprotein translocase, YajC subunit	0.00819455	0.0091642	1.11833
tr|Q2FY60|Q2FY60_STAA8 6-phosphogluconate dehydrogenase, decarboxylating	0.504046	0.563689	1.11833
tr|Q2FYI6|Q2FYI6_STAA8 THUMP domain-containing protein	0.0236796	0.0264816	1.11833
tr|Q2FZQ7|Q2FZQ7_STAA8 Tryptophan--tRNA ligase	0.0579718	0.0648315	1.11833
tr|Q2G0U8|Q2G0U8_STAA8 Uncharacterized protein	0.00815293	0.00911765	1.11833
tr|Q2G1S3|Q2G1S3_STAA8 Adenylosuccinate synthetase	0.00687903	0.00769301	1.11833
tr|Q2G1Y7|Q2G1Y7_STAA8 Uncharacterized protein	0.00742636	0.00830511	1.11833
tr|Q2G2G1|Q2G2G1_STAA8 Uncharacterized protein	0.016945	0.0189501	1.11833
sp|P0A084|MSRA1_STAA8 Peptide methionine sulfoxide reductase MsrA 1	0.0075597	0.00845422	1.11833
sp|P0A0K3|Y2013_STAA8 Uncharacterized protein SAOUHSC_02013	0.0167219	0.0187006	1.11833
sp|P0C7Y1|PSMA1_STAA8 Phenol-soluble modulin alpha 1 peptide	0.0147016	0.0164413	1.11833
sp|P0C818|PSMA4_STAA8 Phenol-soluble modulin alpha 4 peptide	0.0141287	0.0158005	1.11833
sp|P48860|RL7_STAA8 50S ribosomal protein L7/L12	0.256273	0.286597	1.11833
sp|P52078|Y997_STAA8 Uncharacterized protein SAOUHSC_00997	0.0540489	0.0604444	1.11833
sp|P68805|MSCL_STAA8 Large-conductance mechanosensitive channel	0.0180671	0.0202049	1.11833
sp|P72358|LRGA_STAA8 Antiholin-like protein LrgA	0.0175087	0.0195805	1.11833
sp|Q05615|AROA_STAA8 3-phosphoshikimate 1-carboxyvinyltransferase	0.00677637	0.00757821	1.11833
sp|Q2FUX3|ISAB_STAA8 Immunodominant staphylococcal antigen B	0.0599096	0.0669985	1.11833
sp|Q2FUX7|ARCA_STAA8 Arginine deiminase	0.63702	0.712397	1.11833
sp|Q2FV52|ISAA_STAA8 Probable transglycosylase IsaA	0.116083	0.129819	1.11833
sp|Q2FV67|ROCA_STAA8 1-pyrroline-5-carboxylate dehydrogenase	0.00729094	0.00815367	1.11833
sp|Q2FVD5|Y2778_STAA8 Uncharacterized oxidoreductase SAOUHSC_02778	0.00747381	0.00835817	1.11833
sp|Q2FVK8|GPMA_STAA8 2,3-bisphosphoglycerate-dependent phosphoglycerate mutase	0.0158091	0.0176797	1.11833
sp|Q2FVQ2|Y2650_STAA8 Uncharacterized lipoprotein SAOUHSC_02650	0.0392954	0.0439451	1.11833
sp|Q2FVT1|LYRA_STAA8 Lysostaphin resistance protein A	0.00673836	0.0075357	1.11833
sp|Q2FW08|RL23_STAA8 50S ribosomal protein L23	0.364206	0.407301	1.11833
sp|Q2FW13|RL16_STAA8 50S ribosomal protein L16	0.0464807	0.0519807	1.11833
sp|Q2FW14|RL29_STAA8 50S ribosomal protein L29	0.0827766	0.0925714	1.11833
sp|Q2FW19|RS14Z_STAA8 30S ribosomal protein S14 type Z	0.00861437	0.00963369	1.11833
sp|Q2FW21|RL6_STAA8 50S ribosomal protein L6	0.180625	0.201998	1.11833
sp|Q2FW32|RPOA_STAA8 DNA-directed RNA polymerase subunit alpha	0.211302	0.236305	1.11833
sp|Q2FW33|RL17_STAA8 50S ribosomal protein L17	0.0512104	0.0572701	1.11833
sp|Q2FW39|RS9_STAA8 30S ribosomal protein S9	0.0310596	0.0347349	1.11833
sp|Q2FW66|ASP23_STAA8 Alkaline shock protein 23	0.304681	0.340733	1.11833
sp|Q2FWC7|COAW_STAA8 Type II pantothenate kinase	0.00699987	0.00782815	1.11833
sp|Q2FWJ3|RSBW_STAA8 Serine-protein kinase RsbW	0.118043	0.132011	1.11833
sp|Q2FWP0|LUKL1_STAA8 Uncharacterized leukocidin-like protein 1	0.619961	0.693319	1.11833
sp|Q2FWY1|PPAC_STAA8 Probable manganese-dependent inorganic pyrophosphatase	0.185389	0.207325	1.11833
sp|Q2FWZ2|DAGK_STAA8 Diacylglycerol kinase	0.0150592	0.0168411	1.11833
sp|Q2FXH2|SYL_STAA8 Leucine--tRNA ligase	0.133735	0.149559	1.11833
sp|Q2FXH9|PEPVL_STAA8 Putative dipeptidase SAOUHSC_01868	0.334746	0.374356	1.11833
sp|Q2FXJ0|MURC_STAA8 UDP-N-acetylmuramate--L-alanine ligase	0.0228477	0.0255513	1.11833
sp|Q2FXL9|Y1816_STAA8 Uncharacterized peptidase SAOUHSC_01816	0.0241415	0.0269981	1.11833
sp|Q2FXM7|ACCA_STAA8 Acetyl-coenzyme A carboxylase carboxyl transferase subunit alpha	0.0594315	0.0664639	1.11833
sp|Q2FXQ8|ENGB_STAA8 Probable GTP-binding protein EngB	0.0163535	0.0182886	1.11833
sp|Q2FXU0|APT_STAA8 Adenine phosphoribosyltransferase	0.0165437	0.0185013	1.11833
sp|Q2FXY6|RS20_STAA8 30S ribosomal protein S20	0.073991	0.0827462	1.11833
sp|Q2FXZ9|Y1676_STAA8 UPF0365 protein SAOUHSC_01676	0.283483	0.317027	1.11833
sp|Q2FY41|EFP_STAA8 Elongation factor P	0.0581624	0.0650447	1.11833
sp|Q2FY45|NUSB_STAA8 Transcription antitermination protein NusB	0.0308214	0.0344684	1.11833
sp|Q2FYG0|DER_STAA8 GTPase Der	0.0924003	0.103334	1.11833
sp|Q2FYJ2|DHA1_STAA8 Alanine dehydrogenase 1	0.0335174	0.0374834	1.11833
sp|Q2FYL5|MURG_STAA8 UDP-N-acetylglucosamine--N-acetylmuramyl-(pentapeptide) pyrophosphoryl-undecaprenol N-acetylglucosamine transferase	0.0336362	0.0376164	1.11833
sp|Q2FYM2|ODO2_STAA8 Dihydrolipoyllysine-residue succinyltransferase component of 2-oxoglutarate dehydrogenase complex	0.00672224	0.00751767	1.11833
sp|Q2FYM7|TELL_STAA8 TelA-like protein SAOUHSC_01408	0.0680101	0.0760576	1.11833
sp|Q2FYS5|PARE_STAA8 DNA topoisomerase 4 subunit B	0.0392334	0.0438758	1.11833
sp|Q2FZ21|RRF_STAA8 Ribosome-recycling factor	0.0585723	0.0655031	1.11833
sp|Q2FZ22|PYRH_STAA8 Uridylate kinase	0.0865583	0.0968006	1.11833
sp|Q2FZ28|HSLU_STAA8 ATP-dependent protease ATPase subunit HslU	0.0894919	0.100081	1.11833
sp|Q2FZ45|RS16_STAA8 30S ribosomal protein S16	0.0381274	0.0426389	1.11833
sp|Q2FZ68|FMT_STAA8 Methionyl-tRNA formyltransferase	0.0246127	0.0275251	1.11833
sp|Q2FZ72|CARB_STAA8 Carbamoyl-phosphate synthase large chain	0.092089	0.102986	1.11833
sp|Q2FZF1|RL32_STAA8 50S ribosomal protein L32	0.00883725	0.00988294	1.11833
sp|Q2FZP9|Y951_STAA8 Putative phosphoesterase SAOUHSC_00951	0.0821867	0.0919117	1.11833
sp|Q2FZW4|DLTC_STAA8 D-alanyl carrier protein	0.00825952	0.00923685	1.11833
sp|Q2FZX0|NAGD_STAA8 Acid sugar phosphatase	0.0830999	0.0929329	1.11833
sp|Q2FZX4|LIPA_STAA8 Lipoyl synthase	0.0591009	0.0660942	1.11833
sp|Q2FZY3|Y851_STAA8 UPF0051 protein SAOUHSC_00851	0.155777	0.174209	1.11833
sp|Q2G015|CLFA_STAA8 Clumping factor A	0.0138781	0.0155203	1.11833
sp|Q2G031|PGK_STAA8 Phosphoglycerate kinase	0.535912	0.599326	1.11833
sp|Q2G064|PEPT_STAA8 Peptidase T	0.042641	0.0476866	1.11833
sp|Q2G087|HIS8_STAA8 Histidinol-phosphate aminotransferase	0.0153018	0.0171124	1.11833
sp|Q2G0N9|RL10_STAA8 50S ribosomal protein L10	0.15884	0.177635	1.11833
sp|Q2G0Q0|PDXT_STAA8 Pyridoxal 5'-phosphate synthase subunit PdxT	0.0410798	0.0459407	1.11833
sp|Q2G111|RS18_STAA8 30S ribosomal protein S18	0.0406844	0.0454985	1.11833
sp|Q2G1C1|TARF_STAA8 Teichoic acid glycerol-phosphate transferase	0.0235604	0.0263482	1.11833
sp|Q2G1G5|PTXBC_STAA8 PTS system EIIBC component SAOUHSC_00158	0.00731628	0.008182	1.11833
sp|Q2G218|LDH1_STAA8 L-lactate dehydrogenase 1	0.214542	0.239928	1.11833
sp|Q2G236|NADE_STAA8 NH(3)-dependent NAD(+) synthetase	0.0791318	0.0884953	1.11833
sp|Q2G241|SYE_STAA8 Glutamate--tRNA ligase	0.381869	0.427054	1.11833
sp|Q2G247|Y1855_STAA8 UPF0478 protein SAOUHSC_01855	0.203712	0.227817	1.11833
sp|Q2G2F3|TRAP_STAA8 Signal transduction protein TRAP	0.108701	0.121564	1.11833
sp|Q2G2F4|ATP6_STAA8 ATP synthase subunit a	0.00707927	0.00791694	1.11833
sp|Q2G2F6|ATPL_STAA8 ATP synthase subunit c	0.00870335	0.0097332	1.11833
sp|Q2G2G2|SAER_STAA8 Response regulator SaeR	0.0258072	0.0288609	1.11833
sp|Q2G2G7|Y1054_STAA8 UPF0637 protein SAOUHSC_01054	0.0915671	0.102402	1.11833
sp|Q2G2H5|DNAA_STAA8 Chromosomal replication initiator protein DnaA	0.0415403	0.0464556	1.11833
sp|Q2G2J2|SSAA2_STAA8 Staphylococcal secretory antigen ssaA2	0.150273	0.168054	1.11833
sp|Q2G2Q4|RBFA_STAA8 Ribosome-binding factor A	0.032409	0.0362439	1.11833
sp|Q2G2R9|Y2131_STAA8 UPF0316 protein SAOUHSC_02131	0.00735429	0.00822451	1.11833
sp|Q2G2S6|PRSA_STAA8 Foldase protein PrsA	1.04287	1.16627	1.11833
sp|Q2G2T3|RL9_STAA8 50S ribosomal protein L9	0.225585	0.252278	1.11833
sp|Q2G2X2|TARD_STAA8 Glycerol-3-phosphate cytidylyltransferase	0.0174988	0.0195694	1.11833
tr|Q2FUY3|Q2FUY3_STAA8 Tributyrin esterase, putative	0.00745424	0.00833629	1.11833
tr|Q2FV30|Q2FV30_STAA8 DHOdehase	0.0443491	0.0495968	1.11833
tr|Q2FV90|Q2FV90_STAA8 Abhydrolase_3 domain-containing protein	0.0241525	0.0270104	1.11833
tr|Q2FVA6|Q2FVA6_STAA8 N-acetyltransferase domain-containing protein	0.00812946	0.0090914	1.11833
tr|Q2FVN4|Q2FVN4_STAA8 Uncharacterized protein	0.00761419	0.00851516	1.11833
tr|Q2FVN6|Q2FVN6_STAA8 Uncharacterized protein	0.0785366	0.0878297	1.11833
tr|Q2FVN7|Q2FVN7_STAA8 Putative_PNPOx domain-containing protein	0.0173507	0.0194038	1.11833
tr|Q2FVP6|Q2FVP6_STAA8 Uncharacterized protein	0.00769137	0.00860148	1.11833
tr|Q2FVQ0|Q2FVQ0_STAA8 PKS_ER domain-containing protein	0.0610355	0.0682577	1.11833
tr|Q2FVQ4|Q2FVQ4_STAA8 L-lactate permease	0.031848	0.0356166	1.11833
tr|Q2FVU2|Q2FVU2_STAA8 Uncharacterized protein	0.0279328	0.031238	1.11833
tr|Q2FVV6|Q2FVV6_STAA8 Lactose phosphotransferase system repressor	0.0158547	0.0177307	1.11833
tr|Q2FVV8|Q2FVV8_STAA8 Transcriptional regulator, putative	0.112411	0.125712	1.11833
tr|Q2FVW3|Q2FVW3_STAA8 FAD_binding_3 domain-containing protein	0.00739921	0.00827475	1.11833
tr|Q2FVZ5|Q2FVZ5_STAA8 Uncharacterized protein	0.00733516	0.00820312	1.11833
tr|Q2FW65|Q2FW65_STAA8 Uncharacterized protein	0.021042	0.0235319	1.11833
tr|Q2FW86|Q2FW86_STAA8 Iron-sulfur cluster carrier protein	0.0152471	0.0170512	1.11833
tr|Q2FW97|Q2FW97_STAA8 EIIA	0.0176425	0.0197302	1.11833
tr|Q2FWA0|Q2FWA0_STAA8 Glutamine--fructose-6-phosphate aminotransferase [isomerizing]	0.251963	0.281778	1.11833
tr|Q2FWB6|Q2FWB6_STAA8 Uncharacterized protein	0.0175082	0.0195799	1.11833
tr|Q2FWB8|Q2FWB8_STAA8 Purine nucleoside phosphorylase DeoD-type	0.0871371	0.0974479	1.11833
tr|Q2FWD9|Q2FWD9_STAA8 Thymidine kinase	0.00751977	0.00840957	1.11833
tr|Q2FWH4|Q2FWH4_STAA8 UDP-N-acetylmuramoyl-tripeptide--D-alanyl-D-alanine ligase	0.0529591	0.0592256	1.11833
tr|Q2FWN8|Q2FWN8_STAA8 Probable succinyl-diaminopimelate desuccinylase	0.00723191	0.00808765	1.11833
tr|Q2FWP4|Q2FWP4_STAA8 Hypothetical phage protein	0.00937044	0.0104792	1.11833
tr|Q2FWW9|Q2FWW9_STAA8 ABC transporter, ATP-binding protein, putative	0.0764939	0.0855452	1.11833
tr|Q2FWY6|Q2FWY6_STAA8 Uncharacterized protein	0.0145253	0.016244	1.11833
tr|Q2FX00|Q2FX00_STAA8 GATase cobBQ-type domain-containing protein	0.0158667	0.0177442	1.11833
tr|Q2FX98|Q2FX98_STAA8 HTH cro/C1-type domain-containing protein	0.0439857	0.0491904	1.11833
tr|Q2FXA7|Q2FXA7_STAA8 Uncharacterized protein	0.0075414	0.00843376	1.11833
tr|Q2FXE7|Q2FXE7_STAA8 Uncharacterized protein	0.00796502	0.00890751	1.11833
tr|Q2FXF4|Q2FXF4_STAA8 LYZ2 domain-containing protein	0.0353389	0.0395205	1.11833
tr|Q2FXH8|Q2FXH8_STAA8 Uncharacterized protein	0.134072	0.149936	1.11833
tr|Q2FXI0|Q2FXI0_STAA8 D-alanine aminotransferase	0.231828	0.25926	1.11833
tr|Q2FXI5|Q2FXI5_STAA8 Uncharacterized protein	0.0568679	0.063597	1.11833
tr|Q2FXJ6|Q2FXJ6_STAA8 Serine protease HtrA-like	0.219683	0.245678	1.11833
tr|Q2FXK1|Q2FXK1_STAA8 D-3-phosphoglycerate dehydrogenase	0.0147388	0.0164828	1.11833
tr|Q2FXN9|Q2FXN9_STAA8 DNA polymerase I	0.0951518	0.106411	1.11833
tr|Q2FXP8|Q2FXP8_STAA8 AA_permease domain-containing protein	0.00694617	0.0077681	1.11833
tr|Q2FXQ3|Q2FXQ3_STAA8 Nudix hydrolase domain-containing protein	0.0268338	0.030009	1.11833
tr|Q2FXU7|Q2FXU7_STAA8 ThiF domain-containing protein	0.0368079	0.0411634	1.11833
tr|Q2FXX9|Q2FXX9_STAA8 Uncharacterized protein	0.00743494	0.0083147	1.11833
tr|Q2FY27|Q2FY27_STAA8 Glucokinase	0.0345232	0.0386082	1.11833
tr|Q2FY59|Q2FY59_STAA8 Peptidase T, putative	0.0148209	0.0165747	1.11833
tr|Q2FY89|Q2FY89_STAA8 Helix-turn-helix domain protein	0.00735556	0.00822593	1.11833
tr|Q2FYE8|Q2FYE8_STAA8 Ferredoxin, putative	0.00841948	0.00941574	1.11833
tr|Q2FYK2|Q2FYK2_STAA8 Nfu_N domain-containing protein	0.0207539	0.0232097	1.11833
tr|Q2FYN4|Q2FYN4_STAA8 Diaminopimelate decarboxylase	0.032429	0.0362662	1.11833
tr|Q2FYT9|Q2FYT9_STAA8 UPF0291 protein SAOUHSC_01336	0.00824003	0.00921506	1.11833
tr|Q2FYV1|Q2FYV1_STAA8 Uncharacterized protein	0.0253467	0.028346	1.11833
tr|Q2FYV7|Q2FYV7_STAA8 Uncharacterized protein	0.11397	0.127456	1.11833
tr|Q2FYW4|Q2FYW4_STAA8 Cardiolipin synthase	0.0144416	0.0161505	1.11833
tr|Q2FYZ0|Q2FYZ0_STAA8 Glutathione peroxidase	0.0169276	0.0189306	1.11833
tr|Q2FZ12|Q2FZ12_STAA8 HTH cro/C1-type domain-containing protein	0.00773196	0.00864687	1.11833
tr|Q2FZ36|Q2FZ36_STAA8 Succinate--CoA ligase [ADP-forming] subunit alpha	0.116659	0.130463	1.11833
tr|Q2FZ49|Q2FZ49_STAA8 Chromosome partition protein Smc	0.00656103	0.00733739	1.11833
tr|Q2FZ85|Q2FZ85_STAA8 Uncharacterized protein	0.00791446	0.00885096	1.11833
tr|Q2FZA4|Q2FZA4_STAA8 Uncharacterized protein	0.0101345	0.0113337	1.11833
tr|Q2FZC2|Q2FZC2_STAA8 Fibrinogen-binding protein	0.0549796	0.0614852	1.11833
tr|Q2FZG4|Q2FZG4_STAA8 Pyruvate dehydrogenase E1 component subunit alpha	0.2395	0.267839	1.11833
tr|Q2FZH3|Q2FZH3_STAA8 Cytochrome d ubiquinol oxidase, subunit I, putative	0.00737215	0.00824448	1.11833
tr|Q2FZH5|Q2FZH5_STAA8 Phosphoenolpyruvate-protein phosphotransferase	0.194477	0.21749	1.11833
tr|Q2FZI0|Q2FZI0_STAA8 Uncharacterized protein	0.00957536	0.0107084	1.11833
tr|Q2FZV6|Q2FZV6_STAA8 Probable cytosol aminopeptidase	0.0147486	0.0164938	1.11833
tr|Q2FZY4|Q2FZY4_STAA8 NifU_N domain-containing protein	0.00767878	0.0085874	1.11833
tr|Q2FZY5|Q2FZY5_STAA8 Probable cysteine desulfurase	0.042524	0.0475558	1.11833
tr|Q2FZY7|Q2FZY7_STAA8 ABC transporter, ATP-binding protein, putative	0.154597	0.17289	1.11833
tr|Q2G000|Q2G000_STAA8 Thioredoxin, putative	0.0344199	0.0384927	1.11833
tr|Q2G0B5|Q2G0B5_STAA8 Uncharacterized protein	0.0255999	0.0286291	1.11833
tr|Q2G0E7|Q2G0E7_STAA8 Uncharacterized protein	0.0283313	0.0316836	1.11833
tr|Q2G0F3|Q2G0F3_STAA8 AB hydrolase-1 domain-containing protein	0.0480295	0.0537127	1.11833
tr|Q2G0G6|Q2G0G6_STAA8 Aldo_ket_red domain-containing protein	0.00737944	0.00825264	1.11833
tr|Q2G0I8|Q2G0I8_STAA8 Mevalonate kinase	0.0153048	0.0171158	1.11833
tr|Q2G0J0|Q2G0J0_STAA8 Phosphate acetyltransferase	0.211217	0.23621	1.11833
tr|Q2G0L0|Q2G0L0_STAA8 Uncharacterized protein	0.0159961	0.0178888	1.11833
tr|Q2G0M1|Q2G0M1_STAA8 dNK domain-containing protein	0.00715322	0.00799965	1.11833
tr|Q2G0P9|Q2G0P9_STAA8 Uncharacterized protein	0.00700315	0.00783182	1.11833
tr|Q2G0S0|Q2G0S0_STAA8 50S ribosomal protein L25	0.0927943	0.103774	1.11833
tr|Q2G0V7|Q2G0V7_STAA8 Hydrolase_4 domain-containing protein	0.00747114	0.00835518	1.11833
tr|Q2G0X3|Q2G0X3_STAA8 Uncharacterized protein	0.0144647	0.0161762	1.11833
tr|Q2G112|Q2G112_STAA8 Single-stranded DNA-binding protein	0.0613613	0.068622	1.11833
tr|Q2G168|Q2G168_STAA8 Uncharacterized protein	0.00737176	0.00824405	1.11833
tr|Q2G170|Q2G170_STAA8 5'-nucleotidase, lipoprotein e(P4) family	0.0351917	0.0393558	1.11833
tr|Q2G1K9|Q2G1K9_STAA8 Aldehyde-alcohol dehydrogenase	0.172187	0.192561	1.11833
tr|Q2G1M1|Q2G1M1_STAA8 Acetoin(diacetyl) reductase	0.0849902	0.0950469	1.11833
tr|Q2G1S4|Q2G1S4_STAA8 Replicative DNA helicase	0.0067414	0.0075391	1.11833
tr|Q2G1V0|Q2G1V0_STAA8 Formate/nitrite transporter, putative	0.0152678	0.0170744	1.11833
tr|Q2G1Z7|Q2G1Z7_STAA8 Isoprenyl transferase	0.0157714	0.0176376	1.11833
tr|Q2G220|Q2G220_STAA8 Isochorismatase domain-containing protein	0.0577945	0.0646333	1.11833
tr|Q2G243|Q2G243_STAA8 DNA repair protein RadA	0.0320626	0.0358565	1.11833
tr|Q2G276|Q2G276_STAA8 S4 RNA-binding domain-containing protein	0.00832699	0.00931231	1.11833
tr|Q2G2D1|Q2G2D1_STAA8 YlxR domain-containing protein	0.00797555	0.00891928	1.11833
tr|Q2G2J7|Q2G2J7_STAA8 Uncharacterized protein	0.0182618	0.0204226	1.11833
tr|Q2G2M0|Q2G2M0_STAA8 Tautomerase	0.00873358	0.00976701	1.11833
tr|Q2G2N5|Q2G2N5_STAA8 Sodium:alanine symporter family protein, putative	0.00668049	0.00747097	1.11833
tr|Q2G2T1|Q2G2T1_STAA8 HD domain-containing protein	0.0344083	0.0384798	1.11833
sp|P0A0G2|RL30_STAA8 50S ribosomal protein L30	0.749928	0.838666	1.11833
sp|Q2FW06|RL3_STAA8 50S ribosomal protein L3	0.183525	0.205242	1.11833
sp|Q2FW11|RL22_STAA8 50S ribosomal protein L22	0.348015	0.389195	1.11833
sp|Q2FW28|IF1_STAA8 Translation initiation factor IF-1	0.0083388	0.00932551	1.11833
sp|Q2FW38|RL13_STAA8 50S ribosomal protein L13	0.900357	1.00689	1.11833
sp|Q2FWC1|PDP_STAA8 Pyrimidine-nucleoside phosphorylase	0.168798	0.188771	1.11833
sp|Q2FWD1|PYRG_STAA8 CTP synthase	0.180151	0.201468	1.11833
sp|Q2FWE7|ATPD_STAA8 ATP synthase subunit delta	0.0783254	0.0875935	1.11833
sp|Q2FWG4|YIDC_STAA8 Membrane protein insertase YidC	0.0349912	0.0391316	1.11833
sp|Q2FWM7|AGRB_STAA8 Accessory gene regulator protein B	0.00737767	0.00825065	1.11833
sp|Q2FWN3|CH10_STAA8 10 kDa chaperonin	0.0374697	0.0419035	1.11833
sp|Q2FWZ8|FTN_STAA8 Bacterial non-heme ferritin	0.140627	0.157267	1.11833
sp|Q2FXB0|LUKEV_STAA8 Leucotoxin LukEv	0.0349484	0.0390838	1.11833
sp|Q2FXU2|DTD_STAA8 D-aminoacyl-tRNA deacylase	0.0297111	0.0332267	1.11833
sp|Q2FY79|SRRA_STAA8 Transcriptional regulatory protein SrrA	0.127618	0.142719	1.11833
sp|Q2FYS7|Y1349_STAA8 Uncharacterized protein SAOUHSC_01349	0.00790311	0.00883827	1.11833
sp|Q2FZ29|HSLV_STAA8 ATP-dependent protease subunit HslV	0.0166231	0.0185901	1.11833
sp|Q2FZD9|SYFA_STAA8 Phenylalanine--tRNA ligase alpha subunit	0.0335332	0.0375011	1.11833
sp|Q2FZU9|PPI1_STAA8 Putative peptidyl-prolyl cis-trans isomerase	0.0991936	0.110931	1.11833
sp|Q2G036|CLPP_STAA8 ATP-dependent Clp protease proteolytic subunit	0.0406721	0.0454847	1.11833
sp|Q2G0G1|ADH_STAA8 Alcohol dehydrogenase	0.412833	0.461683	1.11833
sp|Q2G0R9|PTH_STAA8 Peptidyl-tRNA hydrolase	0.00730174	0.00816574	1.11833
sp|Q2G1Y5|LDH2_STAA8 L-lactate dehydrogenase 2	0.184594	0.206437	1.11833
sp|Q2G2K5|URE1_STAA8 Urease subunit alpha	0.00691384	0.00773194	1.11833
sp|Q9ZAH5|ALR1_STAA8 Alanine racemase 1	0.0234523	0.0262273	1.11833
tr|Q2FUQ9|Q2FUQ9_STAA8 Cold shock protein CspA	0.0218132	0.0243943	1.11833
tr|Q2FV81|Q2FV81_STAA8 LysM domain protein	0.00757262	0.00846868	1.11833
tr|Q2FVN5|Q2FVN5_STAA8 Uncharacterized protein	0.0147886	0.0165385	1.11833
tr|Q2FWJ1|Q2FWJ1_STAA8 SigmaB regulation protein RsbU, putative	0.0250365	0.0279991	1.11833
tr|Q2FWX6|Q2FWX6_STAA8 Uncharacterized protein	0.0247287	0.0276548	1.11833
tr|Q2FXH0|Q2FXH0_STAA8 Elp3 domain-containing protein	0.00696076	0.00778441	1.11833
tr|Q2FXM1|Q2FXM1_STAA8 Usp domain-containing protein	0.101017	0.112971	1.11833
tr|Q2FXM5|Q2FXM5_STAA8 Malate dehydrogenase (oxaloacetate-decarboxylating)	0.131372	0.146918	1.11833
tr|Q2FXT8|Q2FXT8_STAA8 Multifunctional fusion protein	0.0577191	0.0645489	1.11833
tr|Q2FXV2|Q2FXV2_STAA8 Uncharacterized protein	0.0650098	0.0727022	1.11833
tr|Q2FY28|Q2FY28_STAA8 Thiamine_BP domain-containing protein	0.00788348	0.00881632	1.11833
tr|Q2FZ09|Q2FZ09_STAA8 Protein RecA	0.155018	0.173361	1.11833
tr|Q2FZ59|Q2FZ59_STAA8 Alkaline shock protein 23	0.0521799	0.0583543	1.11833
tr|Q2FZ64|Q2FZ64_STAA8 Non-specific serine/threonine protein kinase	0.030949	0.0346111	1.11833
tr|Q2FZ65|Q2FZ65_STAA8 PPM-type phosphatase domain-containing protein	0.00720955	0.00806264	1.11833
tr|Q2FZ70|Q2FZ70_STAA8 Orotate phosphoribosyltransferase	0.0162445	0.0181667	1.11833
tr|Q2FZ78|Q2FZ78_STAA8 Pseudouridine synthase	0.0349002	0.0390299	1.11833
tr|Q2FZ83|Q2FZ83_STAA8 Uncharacterized protein	0.0161653	0.0180781	1.11833
tr|Q2FZB8|Q2FZB8_STAA8 Fibrinogen-binding protein	0.0167999	0.0187878	1.11833
tr|Q2FZH6|Q2FZH6_STAA8 Histidine-containing protein	0.00819799	0.00916804	1.11833
tr|Q2FZL5|Q2FZL5_STAA8 1,4-dihydroxy-2-naphthoyl-CoA synthase	0.0792761	0.0886566	1.11833
tr|Q2FZN7|Q2FZN7_STAA8 Lipoate--protein ligase	0.0449253	0.0502412	1.11833
tr|Q2G0J8|Q2G0J8_STAA8 Phosphomethylpyrimidine kinase	0.0995904	0.111375	1.11833
tr|Q2G0L3|Q2G0L3_STAA8 Glycos_transf_1 domain-containing protein	0.00734431	0.00821335	1.11833
tr|Q2G0M4|Q2G0M4_STAA8 Branched-chain-amino-acid aminotransferase	0.18842	0.210716	1.11833
tr|Q2G0S7|Q2G0S7_STAA8 Pur operon repressor	0.0626856	0.0701031	1.11833
tr|Q2G0T5|Q2G0T5_STAA8 DNA polymerase III subunit gamma/tau	0.0140519	0.0157146	1.11833
tr|Q2G104|Q2G104_STAA8 HTH cro/C1-type domain-containing protein	0.00793423	0.00887307	1.11833
tr|Q2G1S2|Q2G1S2_STAA8 Uncharacterized protein	0.00704402	0.00787753	1.11833
tr|Q2G1U6|Q2G1U6_STAA8 Regulatory protein Spx	0.00769812	0.00860903	1.11833
tr|Q2G1W1|Q2G1W1_STAA8 Secretory antigen SsaA, putative	0.00753023	0.00842127	1.11833
tr|Q2G257|Q2G257_STAA8 Uncharacterized protein	0.00746682	0.00835035	1.11833
tr|Q2G295|Q2G295_STAA8 Catabolite control protein A	0.128312	0.143495	1.11833
tr|Q2G2M3|Q2G2M3_STAA8 Putative TrmH family tRNA/rRNA methyltransferase	0.00740696	0.00828341	1.11833
tr|Q2G2N2|Q2G2N2_STAA8 Uncharacterized protein	0.00722072	0.00807513	1.11833
tr|Q2G2U0|Q2G2U0_STAA8 N-acetylglucosamine-6-phosphate deacetylase	0.0234441	0.0262182	1.11833
sp|O06446|SECA1_STAA8 Protein translocase subunit SecA 1	0.507239	0.59992	1.18272
sp|Q2G0P5|CLPC_STAA8 ATP-dependent Clp protease ATP-binding subunit ClpC	0.281044	0.337099	1.19945
sp|Q2G093|LTAS_STAA8 Lipoteichoic acid synthase	0.32353	0.389747	1.20467
sp|Q2FXP7|SYT_STAA8 Threonine--tRNA ligase	0.323121	0.390691	1.20911
tr|Q2FWW1|Q2FWW1_STAA8 MHC class II analog protein	0.424589	0.51352	1.20945
sp|Q2G2Q0|GYRA_STAA8 DNA gyrase subunit A	0.14302	0.17416	1.21774
tr|Q2FW49|Q2FW49_STAA8 Acetolactate synthase, putative	0.29362	0.360105	1.22643
sp|Q2FXU5|SYD_STAA8 Aspartate--tRNA ligase	0.153709	0.189803	1.23482
sp|Q2G028|ENO_STAA8 Enolase	0.634129	0.78337	1.23535
sp|Q2FWD6|ALDH_STAA8 Putative aldehyde dehydrogenase	0.307688	0.381296	1.23923
tr|Q2G029|Q2G029_STAA8 2,3-bisphosphoglycerate-independent phosphoglycerate mutase	0.188687	0.235245	1.24675
tr|Q2FYY6|Q2FYY6_STAA8 Glutamine synthetase	0.25229	0.315014	1.24862
sp|P95689|SYS_STAA8 Serine--tRNA ligase	0.262515	0.328527	1.25146
sp|O05204|AHPF_STAA8 Alkyl hydroperoxide reductase subunit F	0.134302	0.169827	1.26451
tr|Q2FUX8|Q2FUX8_STAA8 Ornithine carbamoyltransferase	0.299572	0.383073	1.27873
tr|Q2G2D2|Q2G2D2_STAA8 Transcription termination/antitermination protein NusA	0.133008	0.17145	1.28902
sp|O52582|CDR_STAA8 Coenzyme A disulfide reductase	0.107263	0.138478	1.29101
sp|Q2FWH3|DDL_STAA8 D-alanine--D-alanine ligase	0.162636	0.210028	1.2914
tr|Q2FZY6|Q2FZY6_STAA8 Uncharacterized protein	0.107888	0.139751	1.29533
tr|Q2FZ46|Q2FZ46_STAA8 Signal recognition particle protein	0.0907891	0.11785	1.29806
tr|Q2G115|Q2G115_STAA8 Ribosome-binding ATPase YchF	0.119038	0.155675	1.30777
sp|Q2G1W4|METK_STAA8 S-adenosylmethionine synthase	0.0972882	0.127586	1.31142
tr|Q2G1Y6|Q2G1Y6_STAA8 GTP-binding protein TypA, putative	0.265853	0.353056	1.32801
sp|Q2FWH5|CSHA_STAA8 DEAD-box ATP-dependent RNA helicase CshA	0.0619045	0.0824646	1.33213
sp|Q2G1C0|TARI1_STAA8 Ribitol-5-phosphate cytidylyltransferase 1	0.345366	0.46071	1.33398
tr|Q2FVL2|Q2FVL2_STAA8 Uncharacterized protein	0.182357	0.24379	1.33688
sp|Q2FZK0|QOX1_STAA8 Probable quinol oxidase subunit 1	0.0482921	0.0648077	1.34199
sp|Q2FW12|RS3_STAA8 30S ribosomal protein S3	0.586035	0.788523	1.34552
sp|Q2FVZ4|FEMX_STAA8 Lipid II:glycine glycyltransferase	0.0535759	0.0729405	1.36144
tr|Q2FZG5|Q2FZG5_STAA8 Uncharacterized protein	0.276892	0.377234	1.36238
sp|Q2FZ27|CODY_STAA8 GTP-sensing transcriptional pleiotropic repressor CodY	0.102057	0.140353	1.37524
sp|Q2G1B9|TARJ1_STAA8 Ribulose-5-phosphate reductase 1	0.0573082	0.0792503	1.38288
sp|Q2FWE6|UPP_STAA8 Uracil phosphoribosyltransferase	0.189786	0.26262	1.38377
sp|Q2FZ92|MURD_STAA8 UDP-N-acetylmuramoylalanine--D-glutamate ligase	0.0423904	0.0590343	1.39263
sp|Q2FZ19|RNJ2_STAA8 Ribonuclease J 2	0.14143	0.197426	1.39593
sp|Q2FZ55|PLSX_STAA8 Phosphate acyltransferase	0.0590621	0.0825636	1.39791
sp|Q2FZ58|Y1193_STAA8 Uncharacterized protein SAOUHSC_01193	0.14373	0.200922	1.39791
tr|Q2FWW3|Q2FWW3_STAA8 Aminotran_1_2 domain-containing protein	0.0423517	0.0594192	1.40299
sp|P0A086|MSRA2_STAA8 Peptide methionine sulfoxide reductase MsrA 2	0.132872	0.190098	1.43068
sp|Q2G055|HPF_STAA8 Ribosome hibernation promotion factor	0.0976593	0.139795	1.43146
sp|Q2FW23|RS5_STAA8 30S ribosomal protein S5	0.445921	0.638902	1.43277
tr|Q2FVI6|Q2FVI6_STAA8 Uncharacterized protein	0.0684709	0.0982532	1.43496
tr|Q2FYF3|Q2FYF3_STAA8 Uncharacterized protein	0.0453929	0.0652681	1.43785
sp|Q2FYF1|EBPS_STAA8 Elastin-binding protein EbpS	0.0323341	0.0466276	1.44205
tr|Q2FZZ0|Q2FZZ0_STAA8 Lipoprotein	0.0485967	0.0701077	1.44264
sp|Q2FV21|PANB_STAA8 3-methyl-2-oxobutanoate hydroxymethyltransferase	0.0495777	0.0716589	1.44539
tr|Q2FWZ9|Q2FWZ9_STAA8 Lipid II isoglutaminyl synthase (glutamine-hydrolyzing) subunit MurT	0.0324135	0.0468583	1.44564
tr|Q2FYK7|Q2FYK7_STAA8 Uncharacterized protein	0.0485035	0.0701321	1.44592
sp|Q2FUQ3|MNMG_STAA8 tRNA uridine 5-carboxymethylaminomethyl modification enzyme MnmG	0.0303257	0.0439626	1.44968
sp|Q2FV39|Y2900_STAA8 Uncharacterized hydrolase SAOUHSC_02900	0.0480822	0.0698478	1.45267
sp|Q2G0Y6|GUAA_STAA8 GMP synthase [glutamine-hydrolyzing]	0.100005	0.145286	1.45278
sp|Q2FYJ6|EBH_STAA8 Extracellular matrix-binding protein ebh	0.312858	0.460366	1.47148
tr|Q2G0F2|Q2G0F2_STAA8 Uncharacterized protein	0.112941	0.166297	1.47242
sp|Q2G2C4|TARI2_STAA8 Ribitol-5-phosphate cytidylyltransferase 2	0.0510712	0.0752005	1.47247
sp|Q2FZ37|SUCC_STAA8 Succinate--CoA ligase [ADP-forming] subunit beta	0.157348	0.231852	1.47351
tr|Q2FWD7|Q2FWD7_STAA8 Transcription termination factor Rho	0.0319556	0.0473514	1.48178
sp|Q2FYP3|CVFB_STAA8 Conserved virulence factor B	0.0349914	0.051972	1.48528
tr|Q2FZT7|Q2FZT7_STAA8 Signal peptidase I	0.120416	0.179028	1.48675
sp|P0A0F8|RL15_STAA8 50S ribosomal protein L15	0.251595	0.376176	1.49517
sp|Q2G0B1|MGRA_STAA8 HTH-type transcriptional regulator MgrA	0.123279	0.184435	1.49607
tr|Q2FY40|Q2FY40_STAA8 Proline dipeptidase, putative	0.141534	0.21269	1.50275
tr|Q2G041|Q2G041_STAA8 Thioredoxin reductase	0.22095	0.334481	1.51383
sp|Q2G0P2|NUSG_STAA8 Transcription termination/antitermination protein NusG	0.0578132	0.0875601	1.51454
sp|Q2FWD0|RPOE_STAA8 Probable DNA-directed RNA polymerase subunit delta	0.0574192	0.0869868	1.51494
sp|Q2FW96|MTLD_STAA8 Mannitol-1-phosphate 5-dehydrogenase	0.117939	0.179524	1.52217
sp|Q2G2U9|SARA_STAA8 Transcriptional regulator SarA	0.199926	0.304622	1.52367
tr|Q2FXL3|Q2FXL3_STAA8 Thiol peroxidase	0.0627841	0.0967454	1.54092
sp|Q2FXQ7|CLPX_STAA8 ATP-dependent Clp protease ATP-binding subunit ClpX	0.079593	0.123118	1.54685
tr|Q2G082|Q2G082_STAA8 MFS domain-containing protein	0.0228471	0.0353776	1.54845
sp|O08387|SECY_STAA8 Protein translocase subunit SecY	0.0233666	0.036247	1.55123
tr|Q2G2W5|Q2G2W5_STAA8 Biotin_lipoyl_2 domain-containing protein	0.0393865	0.0613366	1.5573
sp|Q2G124|THLA_STAA8 Probable acetyl-CoA acyltransferase	0.0835241	0.13077	1.56566
sp|Q2G0Y9|XPT_STAA8 Xanthine phosphoribosyltransferase	0.0409129	0.0641307	1.56749
sp|Q2FW22|RL18_STAA8 50S ribosomal protein L18	0.169815	0.269056	1.58441
sp|Q2FXA3|DCUP_STAA8 Uroporphyrinogen decarboxylase	0.0239348	0.0380372	1.5892
sp|Q2FXQ1|RL20_STAA8 50S ribosomal protein L20	0.113126	0.179857	1.58989
tr|Q2FVX4|Q2FVX4_STAA8 Molybdenum ABC transporter, periplasmic molybdate-binding protein	0.0251201	0.040578	1.61536
tr|Q2G032|Q2G032_STAA8 Glyceraldehyde-3-phosphate dehydrogenase	0.887955	1.43459	1.61561
sp|Q2FZU1|ASSY_STAA8 Argininosuccinate synthase	0.197891	0.320376	1.61895
sp|Q2G0Q3|SYK_STAA8 Lysine--tRNA ligase	0.312843	0.507046	1.62077
sp|Q2G113|RS6_STAA8 30S ribosomal protein S6	0.302906	0.492782	1.62685
sp|P0A088|MSRB_STAA8 Peptide methionine sulfoxide reductase MsrB	0.046321	0.075508	1.63011
sp|Q2FXX8|MTNN_STAA8 5'-methylthioadenosine/S-adenosylhomocysteine nucleosidase	0.0263293	0.0430685	1.63576
sp|Q2FXS8|RL21_STAA8 50S ribosomal protein L21	0.21235	0.350541	1.65077
tr|Q2G0R3|Q2G0R3_STAA8 30S ribosomal protein S1	0.0492562	0.0815675	1.65599
sp|Q2FZQ3|FABI_STAA8 Enoyl-[acyl-carrier-protein] reductase [NADPH] FabI	0.104385	0.174855	1.67509
sp|Q93T05|MUTL_STAA8 DNA mismatch repair protein MutL	0.0147798	0.024793	1.67749
tr|Q2FYT7|Q2FYT7_STAA8 UPF0154 protein SAOUHSC_01338	0.148559	0.250291	1.68479
tr|Q2FV53|Q2FV53_STAA8 N-acetyltransferase domain-containing protein	0.0282209	0.0476834	1.68965
tr|Q2FVW0|Q2FVW0_STAA8 Uncharacterized protein	0.0293397	0.0499983	1.70412
sp|Q2FZ75|PYRB_STAA8 Aspartate carbamoyltransferase	0.0155048	0.0275039	1.7739
tr|Q2FY50|Q2FY50_STAA8 DNA repair protein RecN	0.0308944	0.0552801	1.78932
sp|Q2FY06|ERA_STAA8 GTPase Era	0.015341	0.0275726	1.79731
sp|Q2FXT0|RL27_STAA8 50S ribosomal protein L27	0.0643112	0.115811	1.80079
sp|P72360|SCDA_STAA8 Iron-sulfur cluster repair protein ScdA	0.0159761	0.0288613	1.80653
sp|Q2FZW3|DLTD_STAA8 Protein DltD	0.0804796	0.145451	1.8073
tr|Q2FY78|Q2FY78_STAA8 Pseudouridine synthase	0.0156505	0.0285039	1.82128
tr|Q2FXP1|Q2FXP1_STAA8 Dephospho-CoA kinase	0.016219	0.029949	1.84654
sp|Q2G273|UREG_STAA8 Urease accessory protein UreG	0.0161088	0.0300248	1.86388
sp|Q2G1Z8|DPO3_STAA8 DNA polymerase III PolC-type	0.00782495	0.0145848	1.86388
sp|Q2FW07|RL4_STAA8 50S ribosomal protein L4	0.0743453	0.138972	1.86928
sp|Q2FXA4|CPFC_STAA8 Coproporphyrin III ferrochelatase	0.0348987	0.0660961	1.89394
sp|Q2FW79|Y2425_STAA8 UPF0457 protein SAOUHSC_02425	0.0387135	0.0742446	1.91779
sp|Q2FWX8|Y2143_STAA8 Uncharacterized protein SAOUHSC_02143	0.0707576	0.136048	1.92274
tr|Q2FWJ5|Q2FWJ5_STAA8 30S ribosomal protein S1	0.0220096	0.0434363	1.97352
sp|Q2G0J1|CHDC_STAA8 Coproheme decarboxylase	0.0362357	0.0715738	1.97523
sp|Q2G222|Y2979_STAA8 N-acetylmuramoyl-L-alanine amidase domain-containing protein SAOUHSC_02979	0.243747	0.484466	1.98757

## Sheet: SA_S2
Description	SA_Neg	SA_S2	FC
sp|Q2G1D8|PFLB_STAA8 Formate acetyltransferase	1.68688	0.00801848	0.00475343	210.375
sp|Q2FW18|RL5_STAA8 50S ribosomal protein L5	1.6194	0.0078003	0.00481678	207.608
sp|Q2FZK7|ATL_STAA8 Bifunctional autolysin	0.848107	0.00723353	0.00852903	117.247
sp|P47768|RPOB_STAA8 DNA-directed RNA polymerase subunit beta	0.712835	0.00770219	0.010805	92.5496
sp|Q2FWZ0|GATB_STAA8 Aspartyl/glutamyl-tRNA(Asn/Gln) amidotransferase subunit B	0.827653	0.00901635	0.0108939	91.7946
sp|Q2G0Y7|IMDH_STAA8 Inosine-5'-monophosphate dehydrogenase	0.592493	0.00804116	0.0135717	73.6826
tr|Q2FYG2|Q2FYG2_STAA8 DNA-binding protein HU, putative	0.679597	0.0094566	0.013915	71.8649
sp|Q2G0N5|RPOC_STAA8 DNA-directed RNA polymerase subunit beta'	1.12084	0.0164188	0.0146487	68.2654
tr|Q2FY60|Q2FY60_STAA8 6-phosphogluconate dehydrogenase, decarboxylating	0.504046	0.00799643	0.0158645	63.0339
tr|Q2FYT8|Q2FYT8_STAA8 Transketolase	0.475407	0.00756824	0.0159195	62.8161
sp|Q2FW38|RL13_STAA8 50S ribosomal protein L13	0.900357	0.0153065	0.0170005	58.8218
sp|Q2G030|TPIS_STAA8 Triosephosphate isomerase	0.393366	0.00714166	0.0181553	55.0804
tr|Q2G032|Q2G032_STAA8 Glyceraldehyde-3-phosphate dehydrogenase	0.887955	0.0162535	0.0183044	54.6317
sp|Q2FVK1|HLGB_STAA8 Gamma-hemolysin component B	0.404968	0.00762717	0.018834	53.0955
tr|Q2G0Q8|Q2G0Q8_STAA8 Cysteine synthase	0.410728	0.0078249	0.0190513	52.4899
tr|Q2FYF9|Q2FYF9_STAA8 30S ribosomal protein S1	0.418697	0.00815363	0.0194738	51.351
sp|Q2FXK6|RS4_STAA8 30S ribosomal protein S4	0.357253	0.00744851	0.0208494	47.963
sp|Q2G0N0|EFTU_STAA8 Elongation factor Tu	1.37626	0.0290957	0.0211412	47.301
tr|Q2FXE8|Q2FXE8_STAA8 Uncharacterized protein	0.362936	0.00783371	0.0215843	46.33
sp|Q2FW11|RL22_STAA8 50S ribosomal protein L22	0.348015	0.00758291	0.021789	45.8947
tr|Q2FV16|Q2FV16_STAA8 Probable malate:quinone oxidoreductase	1.17391	0.0260746	0.0222118	45.0211
tr|Q2G2A3|Q2G2A3_STAA8 Dihydrolipoyl dehydrogenase	0.713948	0.0169838	0.0237886	42.0369
sp|Q2FW66|ASP23_STAA8 Alkaline shock protein 23	0.304681	0.00808496	0.0265358	37.6849
sp|Q2G0N1|EFG_STAA8 Elongation factor G	0.937345	0.025385	0.0270818	36.9252
sp|Q7X2S2|ARCC2_STAA8 Carbamate kinase 2	0.290951	0.00799541	0.0274802	36.3898
tr|Q2G2A5|Q2G2A5_STAA8 Pyruvate dehydrogenase complex, E1 component, pyruvate dehydrogenase beta subunit, putative	0.943846	0.0260798	0.0276314	36.1907
sp|Q2FZV7|Y878_STAA8 NADH dehydrogenase-like protein SAOUHSC_00878	0.255875	0.00767773	0.0300058	33.3268
sp|P0A0F8|RL15_STAA8 50S ribosomal protein L15	0.251595	0.00755156	0.0300148	33.3169
tr|Q2G1Y6|Q2G1Y6_STAA8 GTP-binding protein TypA, putative	0.265853	0.00798962	0.0300528	33.2747
sp|Q2G031|PGK_STAA8 Phosphoglycerate kinase	0.535912	0.0172628	0.032212	31.0444
tr|Q2FWD3|Q2FWD3_STAA8 Fructose-1,6-bisphosphate aldolase	0.611154	0.0197736	0.0323544	30.9077
tr|Q2FXI0|Q2FXI0_STAA8 D-alanine aminotransferase	0.231828	0.00776179	0.0334808	29.8679
tr|Q2FXJ6|Q2FXJ6_STAA8 Serine protease HtrA-like	0.219683	0.00771307	0.0351099	28.482
tr|Q2G0J0|Q2G0J0_STAA8 Phosphate acetyltransferase	0.211217	0.00768113	0.036366	27.4982
tr|Q2G1H9|Q2G1H9_STAA8 Acyl-CoA synthetase	0.228387	0.00859107	0.0376162	26.5843
sp|Q2FW23|RS5_STAA8 30S ribosomal protein S5	0.445921	0.0173133	0.0388259	25.756
tr|Q2FXI8|Q2FXI8_STAA8 tRNA-binding domain-containing protein	0.203714	0.00801843	0.0393611	25.4058
sp|Q2FYH6|SYN_STAA8 Asparagine--tRNA ligase	0.206484	0.00829665	0.0401805	24.8877
tr|Q2G1R9|Q2G1R9_STAA8 Methionine--tRNA ligase	0.213103	0.00870155	0.0408326	24.4903
tr|Q2G0M4|Q2G0M4_STAA8 Branched-chain-amino-acid aminotransferase	0.18842	0.00783555	0.0415855	24.0468
sp|Q2G2D0|IF2_STAA8 Translation initiation factor IF-2	0.388887	0.0162135	0.0416921	23.9854
sp|Q2FXZ2|DNAK_STAA8 Chaperone protein DnaK	0.663559	0.0278387	0.0419536	23.8358
tr|Q2FYI0|Q2FYI0_STAA8 DD-transpeptidase	0.186444	0.00796449	0.042718	23.4093
sp|Q2G0Q1|PDXS_STAA8 Pyridoxal 5'-phosphate synthase subunit PdxS	0.367777	0.0159046	0.0432453	23.1239
sp|Q2FW22|RL18_STAA8 50S ribosomal protein L18	0.169815	0.00755748	0.0445043	22.4697
sp|Q2G1Z4|SYP_STAA8 Proline--tRNA ligase	0.193108	0.00887667	0.0459675	21.7545
sp|Q2FWE6|UPP_STAA8 Uracil phosphoribosyltransferase	0.189786	0.00916299	0.0482805	20.7123
sp|Q2FZU0|G6PI_STAA8 Glucose-6-phosphate isomerase	0.436898	0.0211098	0.0483174	20.6965
sp|Q2FXU5|SYD_STAA8 Aspartate--tRNA ligase	0.153709	0.00743348	0.0483608	20.6779
sp|Q2FXL5|ACKA_STAA8 Acetate kinase	0.511022	0.025242	0.049395	20.245
sp|Q2FZ37|SUCC_STAA8 Succinate--CoA ligase [ADP-forming] subunit beta	0.157348	0.00784339	0.0498476	20.0612
sp|Q2FXH9|PEPVL_STAA8 Putative dipeptidase SAOUHSC_01868	0.334746	0.0167156	0.0499351	20.026
sp|P0A0J3|SODM1_STAA8 Superoxide dismutase [Mn] 1	0.155766	0.00805869	0.0517358	19.329
sp|Q2FYI5|GPSB_STAA8 Cell cycle protein GpsB	0.170515	0.00887294	0.0520361	19.2174
sp|P0A086|MSRA2_STAA8 Peptide methionine sulfoxide reductase MsrA 2	0.132872	0.00691743	0.0520607	19.2084
sp|P60430|RL2_STAA8 50S ribosomal protein L2	0.29163	0.0152152	0.0521728	19.1671
sp|P0A0H0|RS12_STAA8 30S ribosomal protein S12	0.344404	0.0181907	0.0528179	18.933
sp|Q2FWY9|GATA_STAA8 Glutamyl-tRNA(Gln) amidotransferase subunit A	0.302263	0.0165318	0.0546933	18.2838
sp|Q2FXZ9|Y1676_STAA8 UPF0365 protein SAOUHSC_01676	0.283483	0.0156621	0.0552489	18.0999
sp|Q2G155|LIP2_STAA8 Lipase 2	0.456748	0.0253704	0.0555456	18.0032
tr|Q2FXM5|Q2FXM5_STAA8 Malate dehydrogenase (oxaloacetate-decarboxylating)	0.131372	0.00775734	0.0590484	16.9352
sp|Q2FZ20|PNP_STAA8 Polyribonucleotide nucleotidyltransferase	0.28976	0.0173203	0.0597747	16.7295
tr|Q2G1K9|Q2G1K9_STAA8 Aldehyde-alcohol dehydrogenase	0.172187	0.0103681	0.060214	16.6074
tr|Q2FX05|Q2FX05_STAA8 Methionine aminopeptidase	0.129475	0.00793946	0.0613204	16.3078
tr|Q2FXH8|Q2FXH8_STAA8 Uncharacterized protein	0.134072	0.00830048	0.0619107	16.1523
sp|Q2FXV9|SYA_STAA8 Alanine--tRNA ligase	0.130793	0.00817434	0.0624984	16.0004
tr|Q2FYY6|Q2FYY6_STAA8 Glutamine synthetase	0.25229	0.0158858	0.0629663	15.8815
tr|Q2FYP2|Q2FYP2_STAA8 ABC transporter, ATP-binding protein, putative	0.127451	0.00805044	0.0631652	15.8315
tr|Q2G1W0|Q2G1W0_STAA8 6-phosphogluconate dehydrogenase, decarboxylating	0.118296	0.00752121	0.0635794	15.7284
sp|Q2FY79|SRRA_STAA8 Transcriptional regulatory protein SrrA	0.127618	0.00820112	0.0642628	15.5611
tr|Q2FY53|Q2FY53_STAA8 2-oxoisovalerate dehydrogenase, E1 component, beta subunit, putative	0.107779	0.00710419	0.0659146	15.1711
tr|Q2FYS9|Q2FYS9_STAA8 Aconitate hydratase	0.118891	0.00796212	0.0669701	14.932
sp|Q2FXA0|Y1977_STAA8 UPF0342 protein SAOUHSC_01977	0.115761	0.00787797	0.0680536	14.6943
tr|Q2FYT7|Q2FYT7_STAA8 UPF0154 protein SAOUHSC_01338	0.148559	0.0101462	0.0682973	14.6419
sp|Q2FZ82|SYI_STAA8 Isoleucine--tRNA ligase	0.275726	0.0191101	0.0693084	14.4283
tr|Q2G115|Q2G115_STAA8 Ribosome-binding ATPase YchF	0.119038	0.00837205	0.0703306	14.2186
sp|P0A0G2|RL30_STAA8 50S ribosomal protein L30	0.749928	0.0535231	0.0713709	14.0113
sp|Q2FXQ6|TIG_STAA8 Trigger factor	0.449184	0.0325705	0.0725104	13.7911
tr|Q2FWW1|Q2FWW1_STAA8 MHC class II analog protein	0.424589	0.0314971	0.0741824	13.4803
sp|Q2G1C0|TARI1_STAA8 Ribitol-5-phosphate cytidylyltransferase 1	0.345366	0.0256598	0.0742975	13.4594
sp|O07325|FTSA_STAA8 Cell division protein FtsA	0.219761	0.0165718	0.0754084	13.2611
sp|Q2FXB1|LUKDV_STAA8 Leucotoxin LukDv	0.106156	0.00800681	0.0754247	13.2583
sp|Q2FXR3|HEM2_STAA8 Delta-aminolevulinic acid dehydratase	0.106523	0.00809615	0.0760037	13.1573
tr|Q2G2H4|Q2G2H4_STAA8 Beta sliding clamp	0.236804	0.0181421	0.0766125	13.0527
sp|Q2G2U9|SARA_STAA8 Transcriptional regulator SarA	0.199926	0.0153343	0.0766998	13.0378
sp|Q2FZ89|FTSZ_STAA8 Cell division protein FtsZ	0.450729	0.0347169	0.0770239	12.983
sp|Q2FXM9|KPYK_STAA8 Pyruvate kinase	1.10588	0.0866789	0.0783801	12.7583
sp|Q2G2T3|RL9_STAA8 50S ribosomal protein L9	0.225585	0.018329	0.081251	12.3075
tr|Q2FV86|Q2FV86_STAA8 Pyruvate oxidase, putative	0.0960219	0.00781996	0.0814393	12.2791
tr|Q2G2D2|Q2G2D2_STAA8 Transcription termination/antitermination protein NusA	0.133008	0.0109735	0.0825025	12.1208
tr|Q2FZY6|Q2FZY6_STAA8 Uncharacterized protein	0.107888	0.00892219	0.0826984	12.0921
tr|Q2FW64|Q2FW64_STAA8 Uncharacterized protein	0.103086	0.00853612	0.0828056	12.0765
sp|Q2FXL6|Y1819_STAA8 Putative universal stress protein SAOUHSC_01819	0.411571	0.0343331	0.0834195	11.9876
sp|Q2FXP7|SYT_STAA8 Threonine--tRNA ligase	0.323121	0.0269628	0.0834448	11.984
sp|Q2FYN2|CSPA_STAA8 Cold shock protein CspA	0.0942272	0.00794241	0.0842899	11.8638
sp|Q2FZY9|Y845_STAA8 UPF0337 protein SAOUHSC_00845	1.10904	0.0954376	0.0860545	11.6205
tr|Q2FZ46|Q2FZ46_STAA8 Signal recognition particle protein	0.0907891	0.00788611	0.0868619	11.5125
tr|Q2G077|Q2G077_STAA8 Ribonucleoside-diphosphate reductase	0.104952	0.00911649	0.0868636	11.5123
tr|Q2FY52|Q2FY52_STAA8 2-oxoisovalerate dehydrogenase, E1 component, alpha subunit, putative	0.0888451	0.00783061	0.0881378	11.3459
sp|Q2G222|Y2979_STAA8 N-acetylmuramoyl-L-alanine amidase domain-containing protein SAOUHSC_02979	0.243747	0.0219831	0.0901881	11.0879
sp|Q2FZ22|PYRH_STAA8 Uridylate kinase	0.0865583	0.00806196	0.0931391	10.7366
sp|Q2FXR8|SYV_STAA8 Valine--tRNA ligase	0.197048	0.0184486	0.093625	10.6809
tr|Q2G2C1|Q2G2C1_STAA8 Pyruvate carboxylase	0.471467	0.0445966	0.0945911	10.5718
sp|Q2FW81|URTF_STAA8 Probable uridylyltransferase SAOUHSC_02423	0.284087	0.0269796	0.0949695	10.5297
sp|Q2FWD6|ALDH_STAA8 Putative aldehyde dehydrogenase	0.307688	0.0294686	0.0957744	10.4412
sp|Q2G1Y5|LDH2_STAA8 L-lactate dehydrogenase 2	0.184594	0.0177034	0.0959046	10.427
tr|Q2FY43|Q2FY43_STAA8 Biotin carboxylase	0.0773078	0.00748998	0.0968852	10.3215
sp|Q2FW21|RL6_STAA8 50S ribosomal protein L6	0.180625	0.017796	0.0985245	10.1498
sp|Q2G0N9|RL10_STAA8 50S ribosomal protein L10	0.15884	0.015953	0.100435	9.95672
tr|Q2G105|Q2G105_STAA8 Uncharacterized protein	0.165563	0.0167417	0.10112	9.88924
tr|Q2G1W5|Q2G1W5_STAA8 NERD domain-containing protein	0.154111	0.0156109	0.101297	9.87198
sp|Q2FY08|SYG_STAA8 Glycine--tRNA ligase	0.482111	0.048973	0.10158	9.84442
tr|Q2G0R1|Q2G0R1_STAA8 Hypoxanthine phosphoribosyltransferase	0.0796238	0.00823802	0.103462	9.66541
sp|Q2FWP0|LUKL1_STAA8 Uncharacterized leukocidin-like protein 1	0.619961	0.0654639	0.105594	9.47027
sp|Q2FV74|CLPL_STAA8 ATP-dependent Clp protease ATP-binding subunit ClpL	1.57729	0.168222	0.106653	9.37624
sp|Q2G283|GSA2_STAA8 Glutamate-1-semialdehyde 2,1-aminomutase 2	0.146511	0.0156372	0.10673	9.36943
sp|Q2FVW4|Y2577_STAA8 Putative 2-hydroxyacid dehydrogenase SAOUHSC_02577	0.156328	0.0168667	0.107893	9.26846
sp|Q2FXP9|IF3_STAA8 Translation initiation factor IF-3	0.0792068	0.00880246	0.111133	8.99825
sp|Q2FZJ9|QOX2_STAA8 Probable quinol oxidase subunit 2	0.157969	0.0175893	0.111346	8.98097
sp|Q2G1C2|TARK_STAA8 Teichoic acid ribitol-phosphate polymerase TarK	0.0732372	0.00818545	0.111766	8.94724
tr|Q2G078|Q2G078_STAA8 Ribonucleoside-diphosphate reductase	0.218508	0.0244241	0.111777	8.9464
sp|P0A0F4|RL11_STAA8 50S ribosomal protein L11	0.198462	0.0224721	0.113231	8.8315
tr|Q2G1U3|Q2G1U3_STAA8 Oligoendopeptidase F	0.149772	0.0170935	0.11413	8.76193
sp|Q2FYM7|TELL_STAA8 TelA-like protein SAOUHSC_01408	0.0680101	0.00781939	0.114974	8.69762
sp|Q2FWX8|Y2143_STAA8 Uncharacterized protein SAOUHSC_02143	0.0707576	0.0081423	0.115073	8.69012
sp|Q2FZ58|Y1193_STAA8 Uncharacterized protein SAOUHSC_01193	0.14373	0.0165993	0.115489	8.65881
sp|Q2FXT0|RL27_STAA8 50S ribosomal protein L27	0.0643112	0.00753701	0.117196	8.53272
sp|Q2FYJ6|EBH_STAA8 Extracellular matrix-binding protein ebh	0.312858	0.038105	0.121797	8.21041
sp|Q2FWZ8|FTN_STAA8 Bacterial non-heme ferritin	0.140627	0.017131	0.121819	8.20892
sp|Q2G0F8|SYR_STAA8 Arginine--tRNA ligase	0.345322	0.042275	0.122422	8.16847
sp|Q2G2S6|PRSA_STAA8 Foldase protein PrsA	1.04287	0.131865	0.126444	7.90862
sp|Q2G0M7|HCHA_STAA8 Protein/nucleic acid deglycase HchA	0.195003	0.0247385	0.126862	7.88259
sp|Q2G0B1|MGRA_STAA8 HTH-type transcriptional regulator MgrA	0.123279	0.0161789	0.131237	7.61978
tr|Q2FZT7|Q2FZT7_STAA8 Signal peptidase I	0.120416	0.0159821	0.132724	7.53443
tr|Q2G0L8|Q2G0L8_STAA8 Uncharacterized protein	0.0616842	0.00819953	0.132927	7.5229
sp|Q2G028|ENO_STAA8 Enolase	0.634129	0.0864544	0.136336	7.33484
tr|Q2FYM3|Q2FYM3_STAA8 VOC domain-containing protein	0.0635859	0.00875583	0.137701	7.26212
tr|Q2FXT8|Q2FXT8_STAA8 Multifunctional fusion protein	0.0577191	0.00804779	0.13943	7.17204
sp|Q2FWE5|GLYA_STAA8 Serine hydroxymethyltransferase	0.354227	0.0498618	0.140762	7.10418
sp|O52582|CDR_STAA8 Coenzyme A disulfide reductase	0.107263	0.0158364	0.147641	6.77319
tr|Q2G0R3|Q2G0R3_STAA8 30S ribosomal protein S1	0.0492562	0.00729277	0.148058	6.75411
sp|Q2FZ31|TRMFO_STAA8 Methylenetetrahydrofolate--tRNA-(uracil-5-)-methyltransferase TrmFO	0.0535119	0.0079255	0.148107	6.75186
sp|Q2FWD8|RL31B_STAA8 50S ribosomal protein L31 type B	0.110678	0.0165024	0.149103	6.70677
sp|Q2FYR1|FEMB_STAA8 Aminoacyltransferase FemB	0.0533092	0.00800106	0.150088	6.66277
tr|Q2G2G0|Q2G2G0_STAA8 DM13 domain-containing protein	1.58431	0.241084	0.15217	6.57161
tr|Q2G0R0|Q2G0R0_STAA8 ATP-dependent zinc metalloprotease FtsH	0.114653	0.0175617	0.153173	6.52858
sp|Q2FXQ1|RL20_STAA8 50S ribosomal protein L20	0.113126	0.0183239	0.161979	6.17365
sp|Q2FW16|RL14_STAA8 50S ribosomal protein L14	0.64075	0.10562	0.164838	6.06658
sp|Q2FXM6|ACCD_STAA8 Acetyl-coenzyme A carboxylase carboxyl transferase subunit beta	0.095594	0.015978	0.167144	5.98285
sp|P0C0V7|GLMM_STAA8 Phosphoglucosamine mutase	0.20674	0.0355119	0.171771	5.82172
sp|P0A088|MSRB_STAA8 Peptide methionine sulfoxide reductase MsrB	0.046321	0.00799165	0.172528	5.79617
tr|Q2FZH5|Q2FZH5_STAA8 Phosphoenolpyruvate-protein phosphotransferase	0.194477	0.0338465	0.174038	5.74587
sp|Q2FZ25|RS2_STAA8 30S ribosomal protein S2	0.49802	0.0867557	0.174201	5.74048
sp|Q2G1G8|PTG3C_STAA8 PTS system glucose-specific EIICBA component	0.0485162	0.00847274	0.174637	5.72615
sp|Q2FXS8|RL21_STAA8 50S ribosomal protein L21	0.21235	0.0372693	0.175509	5.69771
sp|Q2FZ72|CARB_STAA8 Carbamoyl-phosphate synthase large chain	0.092089	0.0163185	0.177203	5.64323
tr|Q2G2S8|Q2G2S8_STAA8 AAA_27 domain-containing protein	0.113463	0.0202009	0.17804	5.61673
tr|Q2G2F2|Q2G2F2_STAA8 Uncharacterized protein	0.0427142	0.00766533	0.179456	5.57239
tr|Q2FYG5|Q2FYG5_STAA8 Menaquinone biosynthesis methyltransferase, putative	0.0395828	0.00712461	0.179993	5.55579
tr|Q2G248|Q2G248_STAA8 Chorismate mutase domain-containing protein	0.0442579	0.00801176	0.181024	5.52412
sp|Q2FZ28|HSLU_STAA8 ATP-dependent protease ATPase subunit HslU	0.0894919	0.0162287	0.181343	5.51443
tr|Q2FWW3|Q2FWW3_STAA8 Aminotran_1_2 domain-containing protein	0.0423517	0.00774196	0.182801	5.47042
tr|Q2G1M1|Q2G1M1_STAA8 Acetoin(diacetyl) reductase	0.0849902	0.0155802	0.183317	5.45503
tr|Q2FVL2|Q2FVL2_STAA8 Uncharacterized protein	0.182357	0.0335231	0.183833	5.43973
tr|Q2FWB8|Q2FWB8_STAA8 Purine nucleoside phosphorylase DeoD-type	0.0871371	0.0160479	0.184168	5.42982
tr|Q2FWF4|Q2FWF4_STAA8 UDP-N-acetylglucosamine 1-carboxyvinyltransferase	0.251728	0.046546	0.184906	5.40817
sp|Q2G2M6|SYC_STAA8 Cysteine--tRNA ligase	0.103171	0.0191031	0.185159	5.40076
sp|Q2G2U1|SAES_STAA8 Histidine protein kinase SaeS	0.0847973	0.0157277	0.185475	5.39158
tr|Q2FV76|Q2FV76_STAA8 HMG-CoA synthase, putative	0.154526	0.0289012	0.187032	5.34668
sp|Q2G2U6|WALR_STAA8 Transcriptional regulatory protein WalR	0.0846226	0.0160129	0.189227	5.28467
tr|Q2FY40|Q2FY40_STAA8 Proline dipeptidase, putative	0.141534	0.0269482	0.190401	5.25206
sp|Q2FXW7|GREA_STAA8 Transcription elongation factor GreA	0.0876524	0.017081	0.194872	5.13157
tr|Q2G2W5|Q2G2W5_STAA8 Biotin_lipoyl_2 domain-containing protein	0.0393865	0.00791738	0.201017	4.9747
tr|Q2FZZ9|Q2FZZ9_STAA8 Uncharacterized protein	0.0777065	0.0157461	0.202635	4.93498
sp|Q2G113|RS6_STAA8 30S ribosomal protein S6	0.302906	0.0616998	0.203693	4.90935
sp|Q2FW15|RS17_STAA8 30S ribosomal protein S17	0.0379037	0.00781658	0.206222	4.84914
tr|Q2FZY7|Q2FZY7_STAA8 ABC transporter, ATP-binding protein, putative	0.154597	0.0320801	0.207508	4.81908
sp|Q2G2Q0|GYRA_STAA8 DNA gyrase subunit A	0.14302	0.0297046	0.207695	4.81474
sp|Q2FVK5|SBI_STAA8 Immunoglobulin-binding protein Sbi	0.318602	0.0667908	0.209637	4.77014
tr|Q2FWB5|Q2FWB5_STAA8 EVE domain-containing protein	0.0890352	0.0187871	0.211007	4.73917
tr|Q2FZ09|Q2FZ09_STAA8 Protein RecA	0.155018	0.0329304	0.21243	4.70744
sp|Q2FW32|RPOA_STAA8 DNA-directed RNA polymerase subunit alpha	0.211302	0.0452106	0.213962	4.67373
tr|Q2G170|Q2G170_STAA8 5'-nucleotidase, lipoprotein e(P4) family	0.0351917	0.00757172	0.215157	4.64778
sp|Q2FWY1|PPAC_STAA8 Probable manganese-dependent inorganic pyrophosphatase	0.185389	0.0403385	0.217589	4.59582
sp|Q2FZJ6|FOLD_STAA8 Bifunctional protein FolD	0.204449	0.0449613	0.219915	4.54721
sp|P95689|SYS_STAA8 Serine--tRNA ligase	0.262515	0.0581613	0.221555	4.51356
tr|Q2FYV7|Q2FYV7_STAA8 Uncharacterized protein	0.11397	0.0253343	0.222289	4.49865
sp|Q2FWJ3|RSBW_STAA8 Serine-protein kinase RsbW	0.118043	0.0265443	0.22487	4.44702
tr|Q2FX90|Q2FX90_STAA8 Uncharacterized protein	0.157891	0.0355568	0.225198	4.44055
sp|Q2FV17|ALF1_STAA8 Fructose-bisphosphate aldolase class 1	0.407968	0.0920262	0.225572	4.43317
tr|Q2G000|Q2G000_STAA8 Thioredoxin, putative	0.0344199	0.00782753	0.227413	4.39728
sp|Q2FV52|ISAA_STAA8 Probable transglycosylase IsaA	0.116083	0.0264401	0.227769	4.39041
sp|Q2FWN9|LUKL2_STAA8 Uncharacterized leukocidin-like protein 2	0.580528	0.134745	0.232108	4.30833
sp|Q2FXT1|OBG_STAA8 GTPase Obg	0.0793701	0.0184254	0.232145	4.30765
sp|Q2G1X0|HLA_STAA8 Alpha-hemolysin	0.617679	0.144019	0.233162	4.28886
tr|Q2FZR9|Q2FZR9_STAA8 3-oxoacyl-[acyl-carrier-protein] synthase 2	0.152923	0.0356854	0.233355	4.28532
tr|Q2G280|Q2G280_STAA8 Thioredoxin domain-containing protein	0.121783	0.028705	0.235707	4.24256
sp|Q2FWH3|DDL_STAA8 D-alanine--D-alanine ligase	0.162636	0.0386895	0.23789	4.20362
tr|Q2G041|Q2G041_STAA8 Thioredoxin reductase	0.22095	0.0526163	0.238137	4.19926
sp|Q2FVV9|FDHL_STAA8 Putative formate dehydrogenase SAOUHSC_02582	0.161784	0.0393552	0.243257	4.11088
sp|Q2FXK8|EZRA_STAA8 Septation ring formation regulator EzrA	0.229088	0.055935	0.244164	4.09561
sp|Q2FXA4|CPFC_STAA8 Coproporphyrin III ferrochelatase	0.0348987	0.00855738	0.245206	4.0782
tr|Q2FZ64|Q2FZ64_STAA8 Non-specific serine/threonine protein kinase	0.030949	0.00768251	0.248231	4.0285
sp|Q2FZQ3|FABI_STAA8 Enoyl-[acyl-carrier-protein] reductase [NADPH] FabI	0.104385	0.025961	0.248704	4.02084
sp|Q2FWC1|PDP_STAA8 Pyrimidine-nucleoside phosphorylase	0.168798	0.0425333	0.251978	3.9686
tr|Q2G235|Q2G235_STAA8 Nicotinate phosphoribosyltransferase	0.133497	0.033674	0.252246	3.96439
sp|Q2FW39|RS9_STAA8 30S ribosomal protein S9	0.0310596	0.00792363	0.25511	3.91987
sp|Q2FW31|RS11_STAA8 30S ribosomal protein S11	0.220218	0.0564997	0.256563	3.89768
sp|Q2FZ19|RNJ2_STAA8 Ribonuclease J 2	0.14143	0.0366345	0.25903	3.86056
tr|Q2FW50|Q2FW50_STAA8 Alpha-acetolactate decarboxylase	0.245257	0.0637872	0.260084	3.84492
tr|Q2FZ74|Q2FZ74_STAA8 Dihydroorotase	0.0664385	0.0174423	0.262534	3.80904
tr|Q2G224|Q2G224_STAA8 Deoxyribose-phosphate aldolase	0.186108	0.0507945	0.27293	3.66394
tr|Q2G2T1|Q2G2T1_STAA8 HD domain-containing protein	0.0344083	0.00942386	0.273883	3.65119
sp|Q2G1W2|PCKA_STAA8 Phosphoenolpyruvate carboxykinase (ATP)	0.144626	0.0397024	0.274517	3.64276
tr|Q2FZS8|Q2FZS8_STAA8 Chaperone protein ClpB	0.0298974	0.00821879	0.2749	3.63768
sp|O05204|AHPF_STAA8 Alkyl hydroperoxide reductase subunit F	0.134302	0.0372787	0.277574	3.60264
sp|O06446|SECA1_STAA8 Protein translocase subunit SecA 1	0.507239	0.141383	0.278731	3.58768
sp|Q2FZX4|LIPA_STAA8 Lipoyl synthase	0.0591009	0.0167896	0.284083	3.5201
sp|Q2FWD0|RPOE_STAA8 Probable DNA-directed RNA polymerase subunit delta	0.0574192	0.0163996	0.285613	3.50124
tr|Q2FVK3|Q2FVK3_STAA8 Gamma-hemolysin h-gamma-ii subunit, putative	0.130771	0.0373812	0.285852	3.49831
tr|Q2FVI6|Q2FVI6_STAA8 Uncharacterized protein	0.0684709	0.0196515	0.287005	3.48425
sp|Q2G236|NADE_STAA8 NH(3)-dependent NAD(+) synthetase	0.0791318	0.022784	0.287925	3.47313
sp|Q2G2G7|Y1054_STAA8 UPF0637 protein SAOUHSC_01054	0.0915671	0.0269652	0.294485	3.39575
tr|Q2FXQ3|Q2FXQ3_STAA8 Nudix hydrolase domain-containing protein	0.0268338	0.00790622	0.294636	3.39401
sp|P0A0J0|SIGA_STAA8 RNA polymerase sigma factor SigA	0.055285	0.0165077	0.298593	3.34904
sp|Q2FYZ5|GLPK_STAA8 Glycerol kinase	0.169388	0.0511342	0.301876	3.31261
tr|Q2FWE9|Q2FWE9_STAA8 ATP synthase gamma chain	0.0810494	0.0248246	0.30629	3.26488
sp|Q2G241|SYE_STAA8 Glutamate--tRNA ligase	0.381869	0.117171	0.306837	3.25906
tr|Q2G220|Q2G220_STAA8 Isochorismatase domain-containing protein	0.0577945	0.0178161	0.308266	3.24395
tr|Q2FW49|Q2FW49_STAA8 Acetolactate synthase, putative	0.29362	0.0912904	0.310913	3.21633
sp|Q2G2J2|SSAA2_STAA8 Staphylococcal secretory antigen ssaA2	0.150273	0.0467668	0.311213	3.21323
sp|Q2FZ23|EFTS_STAA8 Elongation factor Ts	2.48606	0.775187	0.311813	3.20705
sp|Q9F0R1|SARR_STAA8 HTH-type transcriptional regulator SarR	0.161156	0.0503859	0.312654	3.19843
tr|Q2G2P2|Q2G2P2_STAA8 Nitric oxide dioxygenase	0.155361	0.0486445	0.313106	3.1938
tr|Q2FYV1|Q2FYV1_STAA8 Uncharacterized protein	0.0253467	0.00802028	0.316423	3.16033
tr|Q2G274|Q2G274_STAA8 DNA gyrase subunit B	0.0917347	0.0290553	0.316732	3.15725
tr|Q2G082|Q2G082_STAA8 MFS domain-containing protein	0.0228471	0.00727874	0.318585	3.13888
tr|Q2FWB7|Q2FWB7_STAA8 Ferritin domain-containing protein	0.0297022	0.00948331	0.31928	3.13205
sp|Q2FXM8|PFKA_STAA8 ATP-dependent 6-phosphofructokinase	0.181098	0.0582771	0.321799	3.10753
tr|Q2G2U0|Q2G2U0_STAA8 N-acetylglucosamine-6-phosphate deacetylase	0.0234441	0.00768002	0.327588	3.05261
tr|Q2FXZ6|Q2FXZ6_STAA8 Uncharacterized protein	0.0229544	0.00752163	0.327677	3.05178
sp|Q2FYU7|CATA_STAA8 Catalase	0.204722	0.0678234	0.331295	3.01846
sp|Q2FZD2|THIO_STAA8 Thioredoxin	0.205387	0.0680886	0.331513	3.01647
tr|Q2FWM4|Q2FWM4_STAA8 Accessory gene regulator protein A	0.09103	0.0305572	0.335682	2.97901
sp|Q2FY16|END4_STAA8 Probable endonuclease 4	0.0244532	0.00823906	0.336932	2.96796
tr|Q2FZ53|Q2FZ53_STAA8 3-oxoacyl-[acyl-carrier-protein] reductase	0.515331	0.174675	0.338956	2.95023
sp|Q2G1C1|TARF_STAA8 Teichoic acid glycerol-phosphate transferase	0.0235604	0.00810069	0.343827	2.90844
sp|Q2G2P5|NIKA_STAA8 Nickel-binding protein NikA	0.0230604	0.00802938	0.348188	2.87201
sp|Q2G0P0|RL1_STAA8 50S ribosomal protein L1	0.468496	0.163568	0.349134	2.86423
sp|Q2FW20|RS8_STAA8 30S ribosomal protein S8	0.486555	0.170024	0.349444	2.86169
sp|Q2G1B8|TARL_STAA8 Teichoic acid ribitol-phosphate polymerase TarL	0.0602969	0.0213028	0.353298	2.83047
sp|Q2FXJ5|SYY_STAA8 Tyrosine--tRNA ligase	0.109028	0.0387081	0.35503	2.81667
sp|Q2G0L1|GCH4_STAA8 GTP cyclohydrolase FolE2	0.0752492	0.0267759	0.35583	2.81033
tr|Q2FVG5|Q2FVG5_STAA8 DUF1801 domain-containing protein	0.0712905	0.0260683	0.365663	2.73476
sp|Q2FXY7|LEPA_STAA8 Elongation factor 4	0.069991	0.0258116	0.368784	2.71161
tr|Q2FW27|Q2FW27_STAA8 Adenylate kinase	0.223197	0.0833838	0.373588	2.67675
sp|Q2FW12|RS3_STAA8 30S ribosomal protein S3	0.586035	0.219052	0.373786	2.67532
sp|Q2FZT4|Y906_STAA8 Uncharacterized protein SAOUHSC_00906	0.538618	0.201515	0.374134	2.67284
sp|P0A0B7|AHPC_STAA8 Alkyl hydroperoxide reductase C	0.265659	0.100476	0.378215	2.644
sp|Q2G2F8|ATPF_STAA8 ATP synthase subunit b	0.0421713	0.0160325	0.380176	2.63036
sp|Q2FZ92|MURD_STAA8 UDP-N-acetylmuramoylalanine--D-glutamate ligase	0.0423904	0.0163262	0.38514	2.59646
tr|Q2G0S0|Q2G0S0_STAA8 50S ribosomal protein L25	0.0927943	0.0366656	0.395127	2.53083
tr|Q2G146|Q2G146_STAA8 3Beta_HSD domain-containing protein	0.0241873	0.00956884	0.395614	2.52772
tr|Q2FXP2|Q2FXP2_STAA8 Glyceraldehyde-3-phosphate dehydrogenase	0.0456922	0.0180776	0.395639	2.52756
sp|Q2FZ55|PLSX_STAA8 Phosphate acyltransferase	0.0590621	0.023619	0.399902	2.50062
sp|Q2FWN4|CH60_STAA8 60 kDa chaperonin	0.372452	0.152181	0.408593	2.44742
sp|Q2FW79|Y2425_STAA8 UPF0457 protein SAOUHSC_02425	0.0387135	0.0160034	0.413379	2.41909
tr|Q2FXN4|Q2FXN4_STAA8 Isocitrate dehydrogenase [NADP]	0.0661195	0.0276793	0.418625	2.38877
sp|Q2FYS5|PARE_STAA8 DNA topoisomerase 4 subunit B	0.0392334	0.0167208	0.426188	2.34638
sp|Q2G1W4|METK_STAA8 S-adenosylmethionine synthase	0.0972882	0.0428597	0.440544	2.26992
tr|Q2FVN7|Q2FVN7_STAA8 Putative_PNPOx domain-containing protein	0.0173507	0.00774625	0.446452	2.23988
sp|Q2FXQ7|CLPX_STAA8 ATP-dependent Clp protease ATP-binding subunit ClpX	0.079593	0.0356813	0.448297	2.23067
sp|Q2FWX9|DIALD_STAA8 4,4'-diaponeurosporen-aldehyde dehydrogenase	0.0414339	0.0186104	0.449158	2.22639
sp|Q2G0Q3|SYK_STAA8 Lysine--tRNA ligase	0.312843	0.140828	0.450155	2.22146
tr|Q2FWD4|Q2FWD4_STAA8 UDP-N-acetylglucosamine 1-carboxyvinyltransferase	0.0803968	0.0361932	0.450183	2.22132
tr|Q2FYZ0|Q2FYZ0_STAA8 Glutathione peroxidase	0.0169276	0.007759	0.458364	2.18167
sp|Q2FYZ4|GLPD_STAA8 Aerobic glycerol-3-phosphate dehydrogenase	0.316415	0.145094	0.458555	2.18076
sp|Q2G0D0|Y675_STAA8 Probable transcriptional regulatory protein SAOUHSC_00675	0.0677478	0.0317991	0.469375	2.13049
sp|Q2FVK8|GPMA_STAA8 2,3-bisphosphoglycerate-dependent phosphoglycerate mutase	0.0158091	0.00742909	0.469926	2.128
sp|Q2G124|THLA_STAA8 Probable acetyl-CoA acyltransferase	0.0835241	0.0398551	0.477169	2.09569
tr|Q2G1B7|Q2G1B7_STAA8 Uncharacterized protein	0.0827511	0.0395885	0.478404	2.09028
sp|Q2FZW6|DLTA_STAA8 D-alanine--D-alanyl carrier protein ligase	0.134177	0.0647692	0.482715	2.07162
tr|Q2FXD0|Q2FXD0_STAA8 Site-specific DNA-methyltransferase (adenine-specific)	0.0708373	0.0342739	0.483839	2.0668
tr|Q2G2A4|Q2G2A4_STAA8 Dihydrolipoamide acetyltransferase component of pyruvate dehydrogenase complex	0.529665	0.256408	0.484094	2.06572
sp|Q2FVZ4|FEMX_STAA8 Lipid II:glycine glycyltransferase	0.0535759	0.026152	0.48813	2.04864
tr|Q2FYV3|Q2FYV3_STAA8 Threonine synthase	0.071615	0.0352527	0.492253	2.03148
sp|Q2FUQ3|MNMG_STAA8 tRNA uridine 5-carboxymethylaminomethyl modification enzyme MnmG	0.0303257	0.0149287	0.492278	2.03137
sp|Q2G2F6|ATPL_STAA8 ATP synthase subunit c	0.00870335	0.0174246	2.00206
tr|Q2FY68|Q2FY68_STAA8 Pyrroline-5-carboxylate reductase	0.0494309	0.0993753	2.01039
tr|Q2FVT8|Q2FVT8_STAA8 Uncharacterized protein	0.0616571	0.123966	2.01057
tr|Q2G050|Q2G050_STAA8 Excinuclease ABC, B subunit	0.023634	0.048103	2.03533
tr|Q2FZH7|Q2FZH7_STAA8 Uncharacterized protein	0.0589103	0.121717	2.06614
tr|Q2FZB8|Q2FZB8_STAA8 Fibrinogen-binding protein	0.0167999	0.0350263	2.08491
tr|Q2FWX6|Q2FWX6_STAA8 Uncharacterized protein	0.0247287	0.0521547	2.10907
sp|Q2FXU4|SYH_STAA8 Histidine--tRNA ligase	0.0426166	0.0902944	2.11876
tr|Q2G242|Q2G242_STAA8 TRAM domain-containing protein	0.0237087	0.0503203	2.12244
sp|Q2G069|MURB_STAA8 UDP-N-acetylenolpyruvoylglucosamine reductase	0.0923558	0.197453	2.13796
sp|Q2FXI7|Y1859_STAA8 UPF0354 protein SAOUHSC_01859	0.00741204	0.0159187	2.14768
tr|Q2FVN5|Q2FVN5_STAA8 Uncharacterized protein	0.0147886	0.0326152	2.20543
sp|Q2FWN3|CH10_STAA8 10 kDa chaperonin	0.0374697	0.0827617	2.20876
tr|Q2G2M3|Q2G2M3_STAA8 Putative TrmH family tRNA/rRNA methyltransferase	0.00740696	0.016456	2.22169
tr|Q2FXK1|Q2FXK1_STAA8 D-3-phosphoglycerate dehydrogenase	0.0147388	0.0336309	2.2818
tr|Q2FX11|Q2FX11_STAA8 Uncharacterized protein	0.00808639	0.0184987	2.28763
tr|Q2FWW9|Q2FWW9_STAA8 ABC transporter, ATP-binding protein, putative	0.0764939	0.175332	2.29211
sp|P60643|LRGB_STAA8 Antiholin-like protein LrgB	0.00723537	0.016741	2.31377
sp|Q2G2R8|SSPP_STAA8 Staphopain A	0.0148759	0.0345791	2.3245
tr|Q2FZJ7|Q2FZJ7_STAA8 DUF5011 domain-containing protein	0.0594919	0.138406	2.32646
sp|Q2G1U0|KGUA_STAA8 Guanylate kinase	0.00731545	0.0171717	2.34732
sp|Q2G0S3|GLMU_STAA8 Bifunctional protein GlmU	0.0233515	0.0557622	2.38795
tr|Q2G0F2|Q2G0F2_STAA8 Uncharacterized protein	0.112941	0.270243	2.39277
sp|Q2FZ42|RL19_STAA8 50S ribosomal protein L19	0.166416	0.403901	2.42705
tr|Q2G038|Q2G038_STAA8 Gluconeogenesis factor	0.0069742	0.0171089	2.45317
tr|Q2G0R5|Q2G0R5_STAA8 S4 RNA-binding domain-containing protein	0.00803626	0.0198831	2.47417
sp|Q2G2L1|TAGH_STAA8 Teichoic acids export ATP-binding protein TagH	0.0363305	0.0899793	2.47669
tr|Q2G2N5|Q2G2N5_STAA8 Sodium:alanine symporter family protein, putative	0.00668049	0.0165557	2.47822
tr|Q2G1Z5|Q2G1Z5_STAA8 Zinc metalloprotease	0.00709386	0.0177073	2.49615
tr|Q2FZH2|Q2FZH2_STAA8 Cytochrome d ubiquinol oxidase, subunit II, putative	0.00686514	0.0171781	2.50222
tr|Q2FYW4|Q2FYW4_STAA8 Cardiolipin synthase	0.0144416	0.0362921	2.51302
sp|Q2FYG9|AROC_STAA8 Chorismate synthase	0.00690413	0.0174097	2.52163
sp|Q2G2Q1|RS15_STAA8 30S ribosomal protein S15	0.019674	0.049976	2.5402
sp|Q2FWG4|YIDC_STAA8 Membrane protein insertase YidC	0.0349912	0.0889905	2.54323
tr|Q2G046|Q2G046_STAA8 UvrABC system protein A	0.0287875	0.0733563	2.5482
sp|Q2FY35|GCSPB_STAA8 Probable glycine dehydrogenase (decarboxylating) subunit 2	0.101766	0.265012	2.60413
tr|Q2FYT0|Q2FYT0_STAA8 Glycine betaine transporter, putative	0.0309601	0.0806897	2.60625
sp|Q2FXG2|RISB_STAA8 6,7-dimethyl-8-ribityllumazine synthase	0.0173979	0.0461446	2.65231
tr|Q2G009|Q2G009_STAA8 Cold shock protein CspA	0.0497539	0.133485	2.68291
sp|Q2FYJ3|TDCB_STAA8 L-threonine dehydratase catabolic TdcB	0.00716578	0.0195628	2.73003
tr|Q2FY42|Q2FY42_STAA8 Biotin carboxyl carrier protein of acetyl-CoA carboxylase	0.0293679	0.0811732	2.76401
tr|Q2FYK2|Q2FYK2_STAA8 Nfu_N domain-containing protein	0.0207539	0.0575977	2.77526
tr|Q2G2T0|Q2G2T0_STAA8 Uncharacterized protein	0.0183769	0.05229	2.84542
sp|Q2FWE7|ATPD_STAA8 ATP synthase subunit delta	0.0783254	0.223732	2.85644
tr|Q2FVY0|Q2FVY0_STAA8 Molybdopterin molybdenumtransferase	0.00721896	0.020769	2.877
sp|Q2FZG8|Y1036_STAA8 UPF0356 protein SAOUHSC_01036	0.00825485	0.0238922	2.89432
sp|Q53727|PCRA_STAA8 ATP-dependent DNA helicase PcrA	0.0067352	0.0196119	2.91186
sp|Q2FZP6|MURE_STAA8 UDP-N-acetylmuramoyl-L-alanyl-D-glutamate--L-lysine ligase	0.0320864	0.0937241	2.92099
tr|Q2FVW3|Q2FVW3_STAA8 FAD_binding_3 domain-containing protein	0.00739921	0.0216657	2.92811
sp|Q2FZ51|ACP_STAA8 Acyl carrier protein	0.0217323	0.0639438	2.94234
tr|Q2FYT9|Q2FYT9_STAA8 UPF0291 protein SAOUHSC_01336	0.00824003	0.0247392	3.00232
sp|Q2FZE9|ISDA_STAA8 Iron-regulated surface determinant protein A	0.0340697	0.103481	3.03734
tr|Q2FUQ5|Q2FUQ5_STAA8 ParB domain-containing protein	0.0247078	0.0751932	3.0433
tr|Q2FY36|Q2FY36_STAA8 Rhodanese domain-containing protein	0.0719323	0.220576	3.06644
sp|Q2FYJ2|DHA1_STAA8 Alanine dehydrogenase 1	0.0335174	0.105342	3.14292
sp|Q2FWM8|HLD_STAA8 Delta-hemolysin	0.0534342	0.169298	3.16834
tr|Q2G2J7|Q2G2J7_STAA8 Uncharacterized protein	0.0182618	0.0579337	3.17241
tr|Q2FVX4|Q2FVX4_STAA8 Molybdenum ABC transporter, periplasmic molybdate-binding protein	0.0251201	0.0799395	3.1823
sp|Q2G1T3|OHRL_STAA8 Organic hydroperoxide resistance protein-like	0.00764804	0.0246704	3.22572
tr|Q2FUQ9|Q2FUQ9_STAA8 Cold shock protein CspA	0.0218132	0.070538	3.23372
tr|Q2G0Z0|Q2G0Z0_STAA8 YflT domain-containing protein	0.00773657	0.0251238	3.24742
tr|Q2G0F3|Q2G0F3_STAA8 AB hydrolase-1 domain-containing protein	0.0480295	0.157183	3.27263
tr|Q2G243|Q2G243_STAA8 DNA repair protein RadA	0.0320626	0.109044	3.40098
tr|Q2G245|Q2G245_STAA8 Uncharacterized protein	0.0229003	0.0793002	3.46284
tr|Q2FZC8|Q2FZC8_STAA8 Succinate dehydrogenase, flavoprotein chain TC0881, putative	0.0713609	0.24885	3.48721
sp|Q2FY10|PDRP_STAA8 Putative pyruvate, phosphate dikinase regulatory protein	0.00741548	0.02601	3.50752
sp|Q2FZ77|PYRR_STAA8 Bifunctional protein PyrR	0.0165066	0.0581863	3.52503
sp|Q2FXU0|APT_STAA8 Adenine phosphoribosyltransferase	0.0165437	0.0589938	3.56594
sp|Q2FV21|PANB_STAA8 3-methyl-2-oxobutanoate hydroxymethyltransferase	0.0495777	0.178749	3.60543
sp|Q2G0L7|AZO1_STAA8 FMN-dependent NADPH-azoreductase	0.00735522	0.0267479	3.63659
tr|Q2FVA3|Q2FVA3_STAA8 D-lactate dehydrogenase	0.0345436	0.125835	3.64278
sp|Q2FY41|EFP_STAA8 Elongation factor P	0.0581624	0.213422	3.66942
sp|Q2FZ45|RS16_STAA8 30S ribosomal protein S16	0.0381274	0.140957	3.69699
tr|Q2G0X3|Q2G0X3_STAA8 Uncharacterized protein	0.0144647	0.0534854	3.69766
sp|Q2FWC3|LUXS_STAA8 S-ribosylhomocysteine lyase	0.0169316	0.0630783	3.72548
tr|Q2FZG4|Q2FZG4_STAA8 Pyruvate dehydrogenase E1 component subunit alpha	0.2395	0.899345	3.7551
tr|Q2G0K6|Q2G0K6_STAA8 SIS domain protein	0.0170381	0.0643516	3.77692
tr|Q2G0U8|Q2G0U8_STAA8 Uncharacterized protein	0.00815293	0.0309527	3.79651
sp|Q2G111|RS18_STAA8 30S ribosomal protein S18	0.0406844	0.15486	3.80637
tr|Q2FWJ5|Q2FWJ5_STAA8 30S ribosomal protein S1	0.0220096	0.0850373	3.86365
sp|Q2FYG1|GPDA_STAA8 Glycerol-3-phosphate dehydrogenase [NAD(P)+]	0.0243129	0.0949087	3.90363
tr|Q2FZN7|Q2FZN7_STAA8 Lipoate--protein ligase	0.0449253	0.175516	3.90684
sp|Q2G2F4|ATP6_STAA8 ATP synthase subunit a	0.00707927	0.0277587	3.92112
tr|Q2FYK7|Q2FYK7_STAA8 Uncharacterized protein	0.0485035	0.192078	3.96009
tr|Q2FY78|Q2FY78_STAA8 Pseudouridine synthase	0.0156505	0.0621388	3.9704
sp|P72358|LRGA_STAA8 Antiholin-like protein LrgA	0.0175087	0.0712081	4.06701
sp|Q2G0K7|HPS_STAA8 3-hexulose-6-phosphate synthase	0.0269571	0.110506	4.09931
sp|Q2FXA3|DCUP_STAA8 Uroporphyrinogen decarboxylase	0.0239348	0.100424	4.19573
sp|Q2FYM2|ODO2_STAA8 Dihydrolipoyllysine-residue succinyltransferase component of 2-oxoglutarate dehydrogenase complex	0.00672224	0.028509	4.24099
sp|Q2FZ08|RNY_STAA8 Ribonuclease Y	0.0318062	0.135761	4.26838
sp|Q2FZ66|RLMN_STAA8 Probable dual-specificity RNA methyltransferase RlmN	0.0687839	0.29552	4.29635
tr|Q2FXZ5|Q2FXZ5_STAA8 Ribosomal RNA small subunit methyltransferase E	0.00731782	0.0314721	4.30075
tr|Q2G1E3|Q2G1E3_STAA8 Uncharacterized protein	0.0272156	0.1177	4.32473
sp|Q2G061|Y760_STAA8 Uncharacterized membrane protein SAOUHSC_00760	0.0148353	0.0648692	4.37263
tr|Q2FZU5|Q2FZU5_STAA8 Glutamate dehydrogenase	0.0542998	0.24426	4.49835
tr|Q2FWZ9|Q2FWZ9_STAA8 Lipid II isoglutaminyl synthase (glutamine-hydrolyzing) subunit MurT	0.0324135	0.146516	4.52024
sp|Q2FZ50|RNC_STAA8 Ribonuclease 3	0.00715401	0.0328362	4.5899
sp|Q2FWC7|COAW_STAA8 Type II pantothenate kinase	0.00699987	0.0321707	4.5959
sp|Q2G0Y9|XPT_STAA8 Xanthine phosphoribosyltransferase	0.0409129	0.18918	4.62397
tr|Q2FUQ8|Q2FUQ8_STAA8 Helix-turn-helix domain protein	0.0404318	0.189643	4.69044
sp|Q93T05|MUTL_STAA8 DNA mismatch repair protein MutL	0.0147798	0.0706224	4.7783
sp|Q2FXX8|MTNN_STAA8 5'-methylthioadenosine/S-adenosylhomocysteine nucleosidase	0.0263293	0.126457	4.8029
tr|Q2FX00|Q2FX00_STAA8 GATase cobBQ-type domain-containing protein	0.0158667	0.0769141	4.84751
sp|Q2G0Q0|PDXT_STAA8 Pyridoxal 5'-phosphate synthase subunit PdxT	0.0410798	0.199876	4.86556
tr|Q2G0K9|Q2G0K9_STAA8 Uncharacterized protein	0.0181706	0.0886689	4.87979
sp|Q2G2G2|SAER_STAA8 Response regulator SaeR	0.0258072	0.127243	4.93052
sp|Q2FZ29|HSLV_STAA8 ATP-dependent protease subunit HslV	0.0166231	0.0847773	5.09996
sp|Q2FY33|GCST_STAA8 Aminomethyltransferase	0.0337486	0.176174	5.22019
tr|Q2FV77|Q2FV77_STAA8 3-hydroxy-3-methylglutaryl coenzyme A reductase	0.0325574	0.170374	5.23303
tr|Q2FZM0|Q2FZM0_STAA8 1,4-dihydroxy-2-naphthoate octaprenyltransferase	0.00716836	0.037888	5.28545
tr|Q2FYV0|Q2FYV0_STAA8 Uncharacterized protein	0.0186564	0.100717	5.39853
tr|Q2FZ39|Q2FZ39_STAA8 Ribosome biogenesis GTPase A	0.0154978	0.0840051	5.42045
tr|Q2FXP5|Q2FXP5_STAA8 Uncharacterized protein	0.0154617	0.0847879	5.48373
sp|Q2FZ75|PYRB_STAA8 Aspartate carbamoyltransferase	0.0155048	0.085971	5.54482
tr|Q2FZL5|Q2FZL5_STAA8 1,4-dihydroxy-2-naphthoyl-CoA synthase	0.0792761	0.441395	5.56783
tr|Q2FX94|Q2FX94_STAA8 Fumarate hydratase class II	0.0147601	0.0832939	5.64317
tr|Q2FVV6|Q2FVV6_STAA8 Lactose phosphotransferase system repressor	0.0158547	0.0896293	5.65318
tr|Q2G0I7|Q2G0I7_STAA8 Diphosphomevalonate decarboxylase	0.00709072	0.0405717	5.7218
tr|Q2FY44|Q2FY44_STAA8 Alkaline shock protein 23	0.00766586	0.0440391	5.74484
sp|Q2FZP9|Y951_STAA8 Putative phosphoesterase SAOUHSC_00951	0.0821867	0.476242	5.79463
tr|Q2FZ48|Q2FZ48_STAA8 Signal recognition particle receptor FtsY	0.023136	0.135352	5.85029
tr|Q2FVF9|Q2FVF9_STAA8 Uncharacterized protein	0.0445397	0.263926	5.92564
sp|Q2FZ02|MIAB_STAA8 tRNA-2-methylthio-N(6)-dimethylallyladenosine synthase	0.0227528	0.135089	5.93724
tr|Q2FYI6|Q2FYI6_STAA8 THUMP domain-containing protein	0.0236796	0.140668	5.94047
tr|Q2G1P3|Q2G1P3_STAA8 Uncharacterized protein	0.0141362	0.0841087	5.94987
sp|Q2G0Q9|HSLO_STAA8 33 kDa chaperonin	0.0245612	0.14852	6.04696
sp|Q2G0J1|CHDC_STAA8 Coproheme decarboxylase	0.0362357	0.219257	6.05087
tr|Q2FXL4|Q2FXL4_STAA8 N6_Mtase domain-containing protein	0.00689626	0.0419185	6.07844
tr|Q2FZ70|Q2FZ70_STAA8 Orotate phosphoribosyltransferase	0.0162445	0.098818	6.08317
sp|P72360|SCDA_STAA8 Iron-sulfur cluster repair protein ScdA	0.0159761	0.0999172	6.25417
tr|Q2FY27|Q2FY27_STAA8 Glucokinase	0.0345232	0.222154	6.43491
tr|Q2FXM1|Q2FXM1_STAA8 Usp domain-containing protein	0.101017	0.658166	6.51537
sp|Q2G064|PEPT_STAA8 Peptidase T	0.042641	0.282237	6.6189
tr|Q2FZZ0|Q2FZZ0_STAA8 Lipoprotein	0.0485967	0.323268	6.65205
sp|Q2FW06|RL3_STAA8 50S ribosomal protein L3	0.183525	1.22969	6.7004
sp|Q2FWG0|TENA_STAA8 Aminopyrimidine aminohydrolase	0.0158647	0.106583	6.71825
tr|Q2G2E4|Q2G2E4_STAA8 Uncharacterized protein	0.00720392	0.0484225	6.72168
tr|Q2G2F1|Q2G2F1_STAA8 ABC transporter, ATP-binding protein, putative	0.0155604	0.105875	6.80412
sp|Q2FYF1|EBPS_STAA8 Elastin-binding protein EbpS	0.0323341	0.226253	6.99736
sp|Q2FXT6|TGT_STAA8 Queuine tRNA-ribosyltransferase	0.0237661	0.166434	7.00298
tr|Q2FV53|Q2FV53_STAA8 N-acetyltransferase domain-containing protein	0.0282209	0.198688	7.04045
sp|Q2G0R9|PTH_STAA8 Peptidyl-tRNA hydrolase	0.00730174	0.0520628	7.13018
sp|Q2FZ21|RRF_STAA8 Ribosome-recycling factor	0.0585723	0.420881	7.18566
tr|Q2FW86|Q2FW86_STAA8 Iron-sulfur cluster carrier protein	0.0152471	0.110191	7.22702
sp|Q2FZD9|SYFA_STAA8 Phenylalanine--tRNA ligase alpha subunit	0.0335332	0.244823	7.30094
sp|Q2FZP4|RF3_STAA8 Peptide chain release factor 3	0.0505798	0.370898	7.33292
tr|Q2G116|Q2G116_STAA8 Uncharacterized protein	0.00846243	0.0632685	7.4764
tr|Q2G2L0|Q2G2L0_STAA8 HTH dtxR-type domain-containing protein	0.0263059	0.197138	7.49409
tr|Q2FZ54|Q2FZ54_STAA8 Malonyl CoA-acyl carrier protein transacylase	0.0603911	0.459739	7.6127
sp|P0C7Y1|PSMA1_STAA8 Phenol-soluble modulin alpha 1 peptide	0.0147016	0.112131	7.62708
tr|Q2FZ49|Q2FZ49_STAA8 Chromosome partition protein Smc	0.00656103	0.0503999	7.68171
tr|Q2G257|Q2G257_STAA8 Uncharacterized protein	0.00746682	0.0577224	7.73052
sp|Q2G0L5|SDRC_STAA8 Serine-aspartate repeat-containing protein C	0.00689363	0.053682	7.78718
sp|Q2FY02|YBEY_STAA8 Endoribonuclease YbeY	0.00748134	0.0585233	7.82257
sp|Q2FYP3|CVFB_STAA8 Conserved virulence factor B	0.0349914	0.274611	7.84795
tr|Q2FWY6|Q2FWY6_STAA8 Uncharacterized protein	0.0145253	0.120309	8.28275
tr|Q2G0I4|Q2G0I4_STAA8 Uncharacterized protein	0.00697967	0.0578578	8.28947
tr|Q2FXV0|Q2FXV0_STAA8 Uncharacterized protein	0.033426	0.280856	8.4023
tr|Q2FY50|Q2FY50_STAA8 DNA repair protein RecN	0.0308944	0.260323	8.42622
sp|Q2G036|CLPP_STAA8 ATP-dependent Clp protease proteolytic subunit	0.0406721	0.34866	8.57248
tr|Q2FYS0|Q2FYS0_STAA8 Uncharacterized protein	0.00731552	0.0628088	8.5857
sp|Q2FXJ0|MURC_STAA8 UDP-N-acetylmuramate--L-alanine ligase	0.0228477	0.199402	8.72743
sp|Q2FWV6|SCIN_STAA8 Staphylococcal complement inhibitor	0.0183629	0.162713	8.86097
tr|Q2FZH8|Q2FZH8_STAA8 Uncharacterized protein	0.032957	0.29224	8.86732
tr|Q2FZ78|Q2FZ78_STAA8 Pseudouridine synthase	0.0349002	0.327982	9.39772
tr|Q2FWB1|Q2FWB1_STAA8 NAD(P)-bd_dom domain-containing protein	0.0161367	0.155629	9.64439
tr|Q2FY89|Q2FY89_STAA8 Helix-turn-helix domain protein	0.00735556	0.0730486	9.93108
sp|Q2FVA4|Y2829_STAA8 Putative NAD(P)H nitroreductase SAOUHSC_02829	0.00731945	0.0731083	9.98822
sp|Q2FY06|ERA_STAA8 GTPase Era	0.015341	0.155271	10.1213
tr|Q2G095|Q2G095_STAA8 AHS1 domain-containing protein	0.00738411	0.0780263	10.5668
sp|Q2G2Q4|RBFA_STAA8 Ribosome-binding factor A	0.032409	0.342683	10.5737
tr|Q2G2W2|Q2G2W2_STAA8 Uncharacterized protein	0.00740542	0.0785455	10.6065
tr|Q2G297|Q2G297_STAA8 HD domain-containing protein	0.00722663	0.0778476	10.7723
tr|Q2FYE8|Q2FYE8_STAA8 Ferredoxin, putative	0.00841948	0.0915031	10.868
sp|Q2FZ60|RL28_STAA8 50S ribosomal protein L28	0.0242536	0.26816	11.0565
tr|Q2G1V0|Q2G1V0_STAA8 Formate/nitrite transporter, putative	0.0152678	0.170823	11.1884
tr|Q2G0N7|Q2G0N7_STAA8 MTS domain-containing protein	0.0396031	0.44701	11.2872
sp|P0A0K3|Y2013_STAA8 Uncharacterized protein SAOUHSC_02013	0.0167219	0.189261	11.3181
sp|Q2G2X2|TARD_STAA8 Glycerol-3-phosphate cytidylyltransferase	0.0174988	0.198682	11.354
tr|Q2FY48|Q2FY48_STAA8 Geranyltranstransferase, putative	0.00735337	0.0842222	11.4536
tr|Q2G0I8|Q2G0I8_STAA8 Mevalonate kinase	0.0153048	0.180304	11.7809
tr|Q2G0B5|Q2G0B5_STAA8 Uncharacterized protein	0.0255999	0.311762	12.1783
sp|Q2FVR9|IDI2_STAA8 Isopentenyl-diphosphate delta-isomerase	0.0148756	0.18129	12.1871
tr|Q2FZH6|Q2FZH6_STAA8 Histidine-containing protein	0.00819799	0.100002	12.1983
tr|Q2G0L0|Q2G0L0_STAA8 Uncharacterized protein	0.0159961	0.19609	12.2587
tr|Q2G0B7|Q2G0B7_STAA8 Cytokinin riboside 5'-monophosphate phosphoribohydrolase	0.0275041	0.342571	12.4553
tr|Q2G027|Q2G027_STAA8 Uncharacterized protein	0.00744255	0.0936439	12.5822
tr|Q2G065|Q2G065_STAA8 Uncharacterized protein	0.00736666	0.0946205	12.8444
tr|Q2FYL3|Q2FYL3_STAA8 Probable CtpA-like serine protease	0.0415238	0.533397	12.8456
sp|Q2G107|SELX_STAA8 Enterotoxin-like toxin X	0.0266655	0.353238	13.247
tr|Q2FYK6|Q2FYK6_STAA8 Dihydrofolate reductase	0.0288858	0.383614	13.2804
sp|Q2FXA5|CGOX_STAA8 Coproporphyrinogen III oxidase	0.0149859	0.199077	13.2843
tr|Q2G1W1|Q2G1W1_STAA8 Secretory antigen SsaA, putative	0.00753023	0.102291	13.584
tr|Q2FXF4|Q2FXF4_STAA8 LYZ2 domain-containing protein	0.0353389	0.504279	14.2698
tr|Q2G2G1|Q2G2G1_STAA8 Uncharacterized protein	0.016945	0.246864	14.5685
sp|Q2FZD3|MUTS2_STAA8 Endonuclease MutS2	0.00709466	0.107405	15.1389
tr|Q2FV90|Q2FV90_STAA8 Abhydrolase_3 domain-containing protein	0.0241525	0.371529	15.3826
sp|Q2FXU2|DTD_STAA8 D-aminoacyl-tRNA deacylase	0.0297111	0.473067	15.9222
sp|Q2FW17|RL24_STAA8 50S ribosomal protein L24	0.0352267	0.570732	16.2017
tr|Q2G268|Q2G268_STAA8 Coenzyme A biosynthesis bifunctional protein CoaBC	0.00706426	0.115342	16.3275
tr|Q2FY73|Q2FY73_STAA8 Transcriptional regulator, Fur, putative	0.0169962	0.281606	16.5688
sp|Q2FXW1|YQGF_STAA8 Putative pre-16S rRNA nuclease	0.00760913	0.128449	16.8809
sp|Q2FYK4|Y1436_STAA8 UPF0403 protein SAOUHSC_01436	0.0302109	0.516245	17.088
sp|Q2G273|UREG_STAA8 Urease accessory protein UreG	0.0161088	0.278235	17.2723
sp|Q9ZAH5|ALR1_STAA8 Alanine racemase 1	0.0234523	0.409436	17.4583
sp|O34090|HEM3_STAA8 Porphobilinogen deaminase	0.00717834	0.127361	17.7425
tr|Q2FV81|Q2FV81_STAA8 LysM domain protein	0.00757262	0.134556	17.7687
tr|Q2FZ73|Q2FZ73_STAA8 Carbamoyl-phosphate synthase small chain	0.0149041	0.272169	18.2614
sp|Q2FWG2|THIM_STAA8 Hydroxyethylthiazole kinase	0.00723259	0.133278	18.4274
sp|Q2G1U5|MECA_STAA8 Adapter protein MecA	0.0158498	0.292329	18.4437
sp|Q2FY49|ARGR_STAA8 Arginine repressor	0.0170843	0.315773	18.4832
tr|Q2G0T9|Q2G0T9_STAA8 Alpha amylase family protein, putative	0.00712336	0.131725	18.4919
tr|Q2FXX9|Q2FXX9_STAA8 Uncharacterized protein	0.00743494	0.138682	18.6527
tr|Q2FXP8|Q2FXP8_STAA8 AA_permease domain-containing protein	0.00694617	0.130484	18.7851
sp|Q2G0W1|Y413_STAA8 UPF0753 protein SAOUHSC_00413	0.00657989	0.125693	19.1026
tr|Q2G276|Q2G276_STAA8 S4 RNA-binding domain-containing protein	0.00832699	0.15947	19.151
sp|Q2FZZ8|GCSH_STAA8 Glycine cleavage system H protein	0.0319935	0.631057	19.7245
sp|Q2FV67|ROCA_STAA8 1-pyrroline-5-carboxylate dehydrogenase	0.00729094	0.143872	19.733
sp|Q2FXL9|Y1816_STAA8 Uncharacterized peptidase SAOUHSC_01816	0.0241415	0.483111	20.0117
sp|P68805|MSCL_STAA8 Large-conductance mechanosensitive channel	0.0180671	0.363964	20.1452
tr|Q2FYJ0|Q2FYJ0_STAA8 Uncharacterized protein	0.00638855	0.130735	20.464
tr|Q2FXI6|Q2FXI6_STAA8 Thioredoxin domain-containing protein	0.0347057	0.723502	20.8468
tr|Q2G024|Q2G024_STAA8 Ribonuclease R	0.00723647	0.151641	20.9552
tr|Q2G2F0|Q2G2F0_STAA8 HIT domain-containing protein	0.068063	1.46949	21.5902
sp|Q2FXQ0|RL35_STAA8 50S ribosomal protein L35	0.0230106	0.506862	22.0273
tr|Q2FZ67|Q2FZ67_STAA8 16S rRNA m5C967 methyltransferase	0.0144874	0.320929	22.1522
tr|Q2FXA7|Q2FXA7_STAA8 Uncharacterized protein	0.0075414	0.167969	22.2729
tr|Q2G2D1|Q2G2D1_STAA8 YlxR domain-containing protein	0.00797555	0.179492	22.5052
tr|Q2G253|Q2G253_STAA8 GRAM_POS_ANCHORING domain-containing protein	0.00666873	0.152269	22.8333
tr|Q2FXN2|Q2FXN2_STAA8 AA_permease domain-containing protein	0.00728317	0.173818	23.8657
tr|Q2FY01|Q2FY01_STAA8 PhoH domain-containing protein	0.0150708	0.362458	24.0503
tr|Q2FV30|Q2FV30_STAA8 DHOdehase	0.0443491	1.07868	24.3224
tr|Q2FWD9|Q2FWD9_STAA8 Thymidine kinase	0.00751977	0.183873	24.4519
sp|Q2G1Z8|DPO3_STAA8 DNA polymerase III PolC-type	0.00782495	0.193585	24.7395
tr|Q2FWJ1|Q2FWJ1_STAA8 SigmaB regulation protein RsbU, putative	0.0250365	0.620494	24.7836
tr|Q2G104|Q2G104_STAA8 HTH cro/C1-type domain-containing protein	0.00793423	0.200736	25.3
sp|Q2G2U4|WALK_STAA8 Sensor protein kinase WalK	0.00671178	0.175178	26.1001
tr|Q2G2M0|Q2G2M0_STAA8 Tautomerase	0.00873358	0.229929	26.327
tr|Q2FY51|Q2FY51_STAA8 Dihydrolipoyl dehydrogenase	0.00738064	0.195065	26.4293
sp|Q2FW19|RS14Z_STAA8 30S ribosomal protein S14 type Z	0.00861437	0.230772	26.7891
sp|Q2FWF1|ATPE_STAA8 ATP synthase epsilon chain	0.00759425	0.205701	27.0863
sp|Q2G2K8|UREE_STAA8 Urease accessory protein UreE	0.0171875	0.475414	27.6604
tr|Q2FZ59|Q2FZ59_STAA8 Alkaline shock protein 23	0.0521799	1.44733	27.7373
sp|Q2FV39|Y2900_STAA8 Uncharacterized hydrolase SAOUHSC_02900	0.0480822	1.34379	27.9477
sp|Q2G087|HIS8_STAA8 Histidinol-phosphate aminotransferase	0.0153018	0.441742	28.8687
tr|Q2FVN2|Q2FVN2_STAA8 SHSP domain-containing protein	0.0174653	0.526497	30.1453
tr|Q2FZ94|Q2FZ94_STAA8 Penicillin-binding protein 1	0.0145452	0.445644	30.6385
tr|Q2FZ83|Q2FZ83_STAA8 Uncharacterized protein	0.0161653	0.496087	30.6884
sp|Q2FVQ2|Y2650_STAA8 Uncharacterized lipoprotein SAOUHSC_02650	0.0392954	1.22112	31.0755
sp|Q2FZW4|DLTC_STAA8 D-alanyl carrier protein	0.00825952	0.260487	31.5378
sp|Q2FVT1|LYRA_STAA8 Lysostaphin resistance protein A	0.00673836	0.214892	31.8908
tr|Q2FVE2|Q2FVE2_STAA8 Uncharacterized protein	0.00747715	0.254148	33.9899
tr|Q2FWA2|Q2FWA2_STAA8 Uncharacterized protein	0.0154909	0.526834	34.0094
tr|Q2FV62|Q2FV62_STAA8 D-lactate dehydrogenase	0.00715004	0.245114	34.2815
tr|Q2FXK7|Q2FXK7_STAA8 GAF domain protein	0.00744557	0.259139	34.8045
tr|Q2FWP4|Q2FWP4_STAA8 Hypothetical phage protein	0.00937044	0.332259	35.4582
tr|Q2FWA9|Q2FWA9_STAA8 Cation efflux family protein, putative	0.00699282	0.249696	35.7075
tr|Q2FZ06|Q2FZ06_STAA8 Uncharacterized protein	0.00716424	0.256159	35.7552
tr|Q2FZ05|Q2FZ05_STAA8 Uncharacterized protein	0.00723478	0.25912	35.8159
tr|Q2FXM3|Q2FXM3_STAA8 Uncharacterized protein	0.00733244	0.272562	37.172
sp|Q2FXQ8|ENGB_STAA8 Probable GTP-binding protein EngB	0.0163535	0.623948	38.1538
tr|Q2G2W3|Q2G2W3_STAA8 Abhydrolase_3 domain-containing protein	0.0150108	0.582871	38.8301
tr|Q2FX14|Q2FX14_STAA8 Aminopeptidase PepS, putative	0.00679279	0.265814	39.1319
sp|Q2FYS7|Y1349_STAA8 Uncharacterized protein SAOUHSC_01349	0.00790311	0.318086	40.2482
tr|Q2FWM1|Q2FWM1_STAA8 Sucrose-6-phosphate hydrolase	0.014865	0.618596	41.6143
tr|Q2G1S3|Q2G1S3_STAA8 Adenylosuccinate synthetase	0.00687903	0.295199	42.9129
tr|Q2FYF5|Q2FYF5_STAA8 Cytidine monophosphate kinase	0.00739464	0.342765	46.3532
sp|Q2FVY9|SARV_STAA8 HTH-type transcriptional regulator SarV	0.00760276	0.364221	47.9063
sp|Q2FXM0|Y1815_STAA8 UPF0173 metal-dependent hydrolase SAOUHSC_01815	0.0259295	1.25831	48.5283
tr|Q2FY72|Q2FY72_STAA8 NUDIX domain protein	0.00754936	0.369177	48.9018
tr|Q2G0L3|Q2G0L3_STAA8 Glycos_transf_1 domain-containing protein	0.00734431	0.367349	50.0182
tr|Q2G1Y7|Q2G1Y7_STAA8 Uncharacterized protein	0.00742636	0.373957	50.3554
tr|Q2G0V7|Q2G0V7_STAA8 Hydrolase_4 domain-containing protein	0.00747114	0.378274	50.6313
tr|Q2FVG8|Q2FVG8_STAA8 Amino acid ABC transporter, ATP-binding protein, putative	0.00738933	0.376826	50.996
tr|Q2FZ12|Q2FZ12_STAA8 HTH cro/C1-type domain-containing protein	0.00773196	0.412858	53.3963
sp|Q2G015|CLFA_STAA8 Clumping factor A	0.0138781	0.772523	55.6648
sp|Q2FXT5|QUEA_STAA8 S-adenosylmethionine:tRNA ribosyltransferase-isomerase	0.0068611	0.393018	57.282
tr|Q2G1S2|Q2G1S2_STAA8 Uncharacterized protein	0.00704402	0.439247	62.3574
tr|Q2G0P9|Q2G0P9_STAA8 Uncharacterized protein	0.00700315	0.4652	66.4272
sp|Q2G1T9|RPOZ_STAA8 DNA-directed RNA polymerase subunit omega	0.0224113	1.51766	67.7184
tr|Q2FVW9|Q2FVW9_STAA8 Fe/B12 periplasmic-binding domain-containing protein	0.00707831	0.501227	70.8117
sp|P0A084|MSRA1_STAA8 Peptide methionine sulfoxide reductase MsrA 1	0.0075597	0.549231	72.6525
tr|Q2G0M1|Q2G0M1_STAA8 dNK domain-containing protein	0.00715322	0.559211	78.1761
tr|Q2G0T5|Q2G0T5_STAA8 DNA polymerase III subunit gamma/tau	0.0140519	1.11307	79.2118
sp|Q2G081|QUEF_STAA8 NADPH-dependent 7-cyano-7-deazaguanine reductase	0.00759041	0.6229	82.064
tr|Q2G223|Q2G223_STAA8 Mannose-6-phosphate isomerase	0.00738506	0.628435	85.0955
sp|Q2FZU2|ARLY_STAA8 Argininosuccinate lyase	0.0233262	2.0646	88.51
tr|Q2FVA6|Q2FVA6_STAA8 N-acetyltransferase domain-containing protein	0.00812946	0.88051	108.311
tr|Q2FXH0|Q2FXH0_STAA8 Elp3 domain-containing protein	0.00696076	1.2664	181.934
tr|Q2FVZ5|Q2FVZ5_STAA8 Uncharacterized protein	0.00733516	1.41912	193.468
tr|Q2FVQ4|Q2FVQ4_STAA8 L-lactate permease	0.031848	0.0161074	0.505759
sp|Q2FYN7|DAPH_STAA8 2,3,4,5-tetrahydropyridine-2,6-dicarboxylate N-acetyltransferase	0.0157771	0.00798401	0.506051
tr|Q2FZC2|Q2FZC2_STAA8 Fibrinogen-binding protein	0.0549796	0.0278387	0.506346
tr|Q2FZU7|Q2FZU7_STAA8 FMN oxidoreductase, putative	0.0148107	0.00759391	0.51273
sp|Q2FZU9|PPI1_STAA8 Putative peptidyl-prolyl cis-trans isomerase	0.0991936	0.050921	0.51335
tr|Q2G029|Q2G029_STAA8 2,3-bisphosphoglycerate-independent phosphoglycerate mutase	0.188687	0.0974063	0.516232
tr|Q2FVQ0|Q2FVQ0_STAA8 PKS_ER domain-containing protein	0.0610355	0.0322428	0.528263
tr|Q2FW97|Q2FW97_STAA8 EIIA	0.0176425	0.00932752	0.528694
sp|Q2G093|LTAS_STAA8 Lipoteichoic acid synthase	0.32353	0.171592	0.530374
tr|Q2FV14|Q2FV14_STAA8 Acyl-CoA synthetase	0.0988421	0.0526806	0.532978
sp|Q2G1Y0|DNLJ_STAA8 DNA ligase	0.0144485	0.00771225	0.533776
tr|Q2G2Q2|Q2G2Q2_STAA8 Riboflavin biosynthesis protein	0.0152709	0.00817285	0.535192
sp|Q2FUX3|ISAB_STAA8 Immunodominant staphylococcal antigen B	0.0599096	0.0321611	0.536828
sp|Q2FY15|CSHB_STAA8 DEAD-box ATP-dependent RNA helicase CshB	0.0319354	0.017162	0.537397
sp|Q2G0G1|ADH_STAA8 Alcohol dehydrogenase	0.412833	0.223422	0.541192
tr|Q2FZQ7|Q2FZQ7_STAA8 Tryptophan--tRNA ligase	0.0579718	0.0317686	0.548
tr|Q2FYF3|Q2FYF3_STAA8 Uncharacterized protein	0.0453929	0.0249359	0.549334
sp|Q2FW96|MTLD_STAA8 Mannitol-1-phosphate 5-dehydrogenase	0.117939	0.0650802	0.551811
tr|Q2FZC5|Q2FZC5_STAA8 dITP/XTP pyrophosphatase	0.0274335	0.015364	0.560045
sp|Q2FZX0|NAGD_STAA8 Acid sugar phosphatase	0.0830999	0.0473053	0.569258
sp|Q2FZK0|QOX1_STAA8 Probable quinol oxidase subunit 1	0.0482921	0.0277649	0.574936
sp|Q2FWD1|PYRG_STAA8 CTP synthase	0.180151	0.107835	0.598581
tr|Q2G295|Q2G295_STAA8 Catabolite control protein A	0.128312	0.0785135	0.611894
sp|Q2FY37|LIPM_STAA8 Octanoyltransferase LipM	0.0250109	0.0153978	0.615642
tr|Q2FVQ5|Q2FVQ5_STAA8 Probable malate:quinone oxidoreductase	0.0316534	0.0195167	0.616574
sp|Q2FXR4|GSA1_STAA8 Glutamate-1-semialdehyde 2,1-aminomutase 1	0.110087	0.0679032	0.616817
sp|Q2FZY3|Y851_STAA8 UPF0051 protein SAOUHSC_00851	0.155777	0.0962651	0.617969
tr|Q2FWM5|Q2FWM5_STAA8 Accessory gene regulator protein C	0.0146032	0.00902913	0.618296
sp|Q2FUW9|SASF_STAA8 Surface protein F	0.284827	0.177331	0.62259
sp|Q2G296|FTHS_STAA8 Formate--tetrahydrofolate ligase	0.18128	0.11364	0.626877
sp|Q2FYR2|FEMA_STAA8 Aminoacyltransferase FemA	0.0653068	0.0410892	0.629173
tr|Q2FZG5|Q2FZG5_STAA8 Uncharacterized protein	0.276892	0.174593	0.630544
tr|Q2FXZ8|Q2FXZ8_STAA8 NfeD domain-containing protein	0.0260778	0.0164465	0.630671
sp|Q2FXV1|Y1730_STAA8 UPF0337 protein SAOUHSC_01730	0.20661	0.130673	0.632466
tr|Q2G0Z9|Q2G0Z9_STAA8 Uncharacterized protein	0.026534	0.0170832	0.643823
tr|Q2G2T8|Q2G2T8_STAA8 Aldo_ket_red domain-containing protein	0.0472786	0.0304416	0.643877
tr|Q2FY54|Q2FY54_STAA8 Dihydrolipoamide acetyltransferase component of pyruvate dehydrogenase complex	0.110138	0.071293	0.647309
tr|Q2G2L7|Q2G2L7_STAA8 RelA_SpoT domain-containing protein	0.037476	0.0243444	0.6496
sp|Q2FZ86|SEPF_STAA8 Cell division protein SepF	0.0773048	0.0502246	0.649695
sp|Q2FZ68|FMT_STAA8 Methionyl-tRNA formyltransferase	0.0246127	0.0162368	0.659692
tr|Q2G221|Q2G221_STAA8 Phage infection protein, putative	0.0382704	0.0255108	0.666593
sp|Q2G227|DEOB_STAA8 Phosphopentomutase	0.152798	0.102986	0.674005
sp|Q2FXZ7|RS21_STAA8 30S ribosomal protein S21	0.0240774	0.0162505	0.674928
tr|Q2G0M8|Q2G0M8_STAA8 Putative pyridoxal phosphate-dependent acyltransferase	0.203406	0.137834	0.677632
tr|Q2FXI5|Q2FXI5_STAA8 Uncharacterized protein	0.0568679	0.0386223	0.679158
tr|Q2FYS8|Q2FYS8_STAA8 4HBT domain-containing protein	0.0436967	0.0297754	0.68141
sp|Q2FYL5|MURG_STAA8 UDP-N-acetylglucosamine--N-acetylmuramyl-(pentapeptide) pyrophosphoryl-undecaprenol N-acetylglucosamine transferase	0.0336362	0.0234669	0.697667
tr|Q2G0Z2|Q2G0Z2_STAA8 Uncharacterized protein	0.089959	0.062968	0.699963
tr|Q2FXS6|Q2FXS6_STAA8 Cell shape-determining protein MreC	0.0357487	0.0252846	0.707289
sp|P60393|RSMH_STAA8 Ribosomal RNA small subunit methyltransferase H	0.0343162	0.0244138	0.711436
sp|Q2FW08|RL23_STAA8 50S ribosomal protein L23	0.364206	0.259327	0.712034
tr|Q2FW65|Q2FW65_STAA8 Uncharacterized protein	0.021042	0.015027	0.714144
sp|Q2G0Y6|GUAA_STAA8 GMP synthase [glutamine-hydrolyzing]	0.100005	0.0723021	0.722983
tr|Q2FXU7|Q2FXU7_STAA8 ThiF domain-containing protein	0.0368079	0.0266298	0.723479
sp|Q2G055|HPF_STAA8 Ribosome hibernation promotion factor	0.0976593	0.0719386	0.736628
tr|Q2FXN9|Q2FXN9_STAA8 DNA polymerase I	0.0951518	0.0703916	0.739782
sp|Q2FWH5|CSHA_STAA8 DEAD-box ATP-dependent RNA helicase CshA	0.0619045	0.0458464	0.7406
sp|Q2FXZ1|GRPE_STAA8 Protein GrpE	0.0387678	0.028766	0.742006
tr|Q2FZF9|Q2FZF9_STAA8 Glycerophosphoryl diester phosphodiesterase, putative	0.0344286	0.0258354	0.750406
sp|Q2G035|Y792_STAA8 Epimerase family protein SAOUHSC_00792	0.074967	0.0573433	0.764914
sp|P48940|RS7_STAA8 30S ribosomal protein S7	0.157602	0.122291	0.775949
sp|Q2G2G3|MNTH_STAA8 Divalent metal cation transporter MntH	0.0231173	0.0179993	0.778607
sp|Q2FW30|RS13_STAA8 30S ribosomal protein S13	0.306856	0.239241	0.779654
sp|Q2FZG9|RNJ1_STAA8 Ribonuclease J 1	0.157762	0.123405	0.782222
tr|Q2FX98|Q2FX98_STAA8 HTH cro/C1-type domain-containing protein	0.0439857	0.0344846	0.783996
sp|P48860|RL7_STAA8 50S ribosomal protein L7/L12	0.256273	0.204308	0.797226
sp|Q2FY34|GCSPA_STAA8 Probable glycine dehydrogenase (decarboxylating) subunit 1	0.0526529	0.0421049	0.799669
tr|Q2FWA0|Q2FWA0_STAA8 Glutamine--fructose-6-phosphate aminotransferase [isomerizing]	0.251963	0.204019	0.809716
sp|Q2G247|Y1855_STAA8 UPF0478 protein SAOUHSC_01855	0.203712	0.165583	0.81283
tr|Q2FZI0|Q2FZI0_STAA8 Uncharacterized protein	0.00957536	0.00783134	0.817863
tr|Q2FYN4|Q2FYN4_STAA8 Diaminopimelate decarboxylase	0.032429	0.0266205	0.820887
tr|Q2FXY2|Q2FXY2_STAA8 CRM domain-containing protein	0.0365617	0.0302468	0.827282
sp|Q2FWE8|ATPA_STAA8 ATP synthase subunit alpha	0.324901	0.273523	0.841867
sp|Q2G1B9|TARJ1_STAA8 Ribulose-5-phosphate reductase 1	0.0573082	0.0482707	0.8423
sp|Q2FW13|RL16_STAA8 50S ribosomal protein L16	0.0464807	0.0392884	0.845262
sp|Q2FYG0|DER_STAA8 GTPase Der	0.0924003	0.0792237	0.857397
sp|Q2FZS0|FABH_STAA8 3-oxoacyl-[acyl-carrier-protein] synthase 3	0.112271	0.0966236	0.860626
sp|Q2FZU1|ASSY_STAA8 Argininosuccinate synthase	0.197891	0.171094	0.864586
tr|Q2FVV8|Q2FVV8_STAA8 Transcriptional regulator, putative	0.112411	0.098531	0.876524
sp|Q2FW29|RL36_STAA8 50S ribosomal protein L36	0.0340225	0.0305189	0.897022
sp|Q2FXP3|NRDR_STAA8 Transcriptional repressor NrdR	0.0167981	0.0152983	0.91072
sp|Q2FW07|RL4_STAA8 50S ribosomal protein L4	0.0743453	0.0678795	0.913031
sp|Q2G0T4|Y444_STAA8 Nucleoid-associated protein SAOUHSC_00444	0.0917775	0.0859936	0.93698
sp|Q2FXY6|RS20_STAA8 30S ribosomal protein S20	0.073991	0.0693909	0.937829
sp|Q2FZW3|DLTD_STAA8 Protein DltD	0.0804796	0.0761049	0.945641
sp|Q2FXB0|LUKEV_STAA8 Leucotoxin LukEv	0.0349484	0.0331247	0.947818
sp|Q2FW33|RL17_STAA8 50S ribosomal protein L17	0.0512104	0.0486291	0.949593
sp|Q2FV22|PANC_STAA8 Pantothenate synthetase	0.0247029	0.023629	0.95653
tr|Q2G2E5|Q2G2E5_STAA8 Uncharacterized protein	0.0717308	0.0688615	0.959999
tr|Q2FY28|Q2FY28_STAA8 Thiamine_BP domain-containing protein	0.00788348	0.00757936	0.961423
tr|Q2FXP1|Q2FXP1_STAA8 Dephospho-CoA kinase	0.016219	0.0156628	0.965708
sp|Q2FUU5|LIP1_STAA8 Lipase 1	0.0306465	0.0296845	0.968609
tr|Q2FXT7|Q2FXT7_STAA8 Preprotein translocase, YajC subunit	0.00819455	0.00796312	0.971758
tr|Q2G0S7|Q2G0S7_STAA8 Pur operon repressor	0.0626856	0.0612439	0.977001
sp|Q2G2F3|TRAP_STAA8 Signal transduction protein TRAP	0.108701	0.107025	0.984578
sp|Q2G2R9|Y2131_STAA8 UPF0316 protein SAOUHSC_02131	0.00735429	0.0072962	0.992101
tr|Q2FY66|Q2FY66_STAA8 Glucose-6-phosphate 1-dehydrogenase	0.16693	0.166335	0.996438
tr|Q2G2N2|Q2G2N2_STAA8 Uncharacterized protein	0.00722072	0.00721178	0.998762
sp|Q2FZF1|RL32_STAA8 50S ribosomal protein L32	0.00883725	0.00894329	1.012
tr|Q2G1A6|Q2G1A6_STAA8 Ribokinase	0.0612157	0.0620525	1.01367
tr|Q2FZG6|Q2FZG6_STAA8 Peptide deformylase	0.13375	0.139164	1.04048
sp|Q2FWF0|ATPB_STAA8 ATP synthase subunit beta	0.420736	0.441391	1.04909
sp|Q2FWL6|REX_STAA8 Redox-sensing transcriptional repressor Rex	0.0543285	0.0579055	1.06584
sp|Q2G2H5|DNAA_STAA8 Chromosomal replication initiator protein DnaA	0.0415403	0.0444806	1.07078
sp|Q2FXH2|SYL_STAA8 Leucine--tRNA ligase	0.133735	0.144822	1.08291
sp|Q2FUX7|ARCA_STAA8 Arginine deiminase	0.63702	0.702619	1.10298
sp|Q2G2P8|NNRD_STAA8 ADP-dependent (S)-NAD(P)H-hydrate dehydratase	0.00726839	0.00805354	1.10802
tr|Q2FY59|Q2FY59_STAA8 Peptidase T, putative	0.0148209	0.0166246	1.12169
tr|Q2FZV6|Q2FZV6_STAA8 Probable cytosol aminopeptidase	0.0147486	0.0166635	1.12983
sp|Q2FYZ9|MUTS_STAA8 DNA mismatch repair protein MutS	0.0144209	0.0163052	1.13067
tr|Q2FZ15|Q2FZ15_STAA8 Uncharacterized protein	0.00719448	0.00822295	1.14295
tr|Q2G0S2|Q2G0S2_STAA8 Ribose-phosphate pyrophosphokinase	0.0591254	0.068172	1.15301
sp|Q2G045|HPRK_STAA8 HPr kinase/phosphorylase	0.0916326	0.106069	1.15755
tr|Q2FXV2|Q2FXV2_STAA8 Uncharacterized protein	0.0650098	0.0761454	1.17129
tr|Q2G239|Q2G239_STAA8 EIIA	0.00659564	0.00785096	1.19033
sp|Q2FWZ2|DAGK_STAA8 Diacylglycerol kinase	0.0150592	0.0181063	1.20234
sp|Q2G2C4|TARI2_STAA8 Ribitol-5-phosphate cytidylyltransferase 2	0.0510712	0.0614548	1.20332
sp|P52078|Y997_STAA8 Uncharacterized protein SAOUHSC_00997	0.0540489	0.065183	1.206
sp|Q05615|AROA_STAA8 3-phosphoshikimate 1-carboxyvinyltransferase	0.00677637	0.00818553	1.20795
tr|Q2G1H7|Q2G1H7_STAA8 Uncharacterized protein	0.00737877	0.00893823	1.21134
sp|Q2FYK5|TYSY_STAA8 Thymidylate synthase	0.0153894	0.0189582	1.2319
sp|Q2FZ27|CODY_STAA8 GTP-sensing transcriptional pleiotropic repressor CodY	0.102057	0.126316	1.23771
sp|Q2G218|LDH1_STAA8 L-lactate dehydrogenase 1	0.214542	0.265708	1.23849
tr|Q2FXK2|Q2FXK2_STAA8 Aminotran_5 domain-containing protein	0.0151036	0.0188382	1.24727
tr|Q2FWH4|Q2FWH4_STAA8 UDP-N-acetylmuramoyl-tripeptide--D-alanyl-D-alanine ligase	0.0529591	0.0660884	1.24791
sp|Q2FWE0|RF1_STAA8 Peptide chain release factor 1	0.10128	0.127124	1.25518
sp|Q2FW10|RS19_STAA8 30S ribosomal protein S19	0.234717	0.299815	1.27735
tr|Q2G0J8|Q2G0J8_STAA8 Phosphomethylpyrimidine kinase	0.0995904	0.128786	1.29316
tr|Q2FZY5|Q2FZY5_STAA8 Probable cysteine desulfurase	0.042524	0.0552991	1.30042
tr|Q2FZU6|Q2FZU6_STAA8 Ornithine aminotransferase	0.081643	0.110457	1.35293
tr|Q2G2S7|Q2G2S7_STAA8 Metallophos domain-containing protein	0.0667098	0.0906982	1.35959
tr|Q2FVU2|Q2FVU2_STAA8 Uncharacterized protein	0.0279328	0.0382295	1.36863
sp|Q2G0P5|CLPC_STAA8 ATP-dependent Clp protease ATP-binding subunit ClpC	0.281044	0.384709	1.36885
tr|Q2FZ36|Q2FZ36_STAA8 Succinate--CoA ligase [ADP-forming] subunit alpha	0.116659	0.160995	1.38005
sp|Q2FVK2|HLGC_STAA8 Gamma-hemolysin component C	0.208392	0.288781	1.38576
tr|Q2G112|Q2G112_STAA8 Single-stranded DNA-binding protein	0.0613613	0.0850455	1.38598
sp|Q2FXZ3|DNAJ_STAA8 Chaperone protein DnaJ	0.0235732	0.0329645	1.39839
tr|Q2FVF5|Q2FVF5_STAA8 Uncharacterized protein	0.029291	0.0412837	1.40944
sp|Q2FW14|RL29_STAA8 50S ribosomal protein L29	0.0827766	0.119062	1.43835
sp|Q2G039|Y787_STAA8 Nucleotide-binding protein SAOUHSC_00787	0.0245852	0.0357346	1.4535
sp|O08387|SECY_STAA8 Protein translocase subunit SecY	0.0233666	0.0341003	1.45936
sp|Q2G0P2|NUSG_STAA8 Transcription termination/antitermination protein NusG	0.0578132	0.0846154	1.4636
tr|Q2FVG3|Q2FVG3_STAA8 Carboxylic ester hydrolase	0.0233459	0.0345526	1.48003
tr|Q2FZT1|Q2FZT1_STAA8 Uncharacterized protein	0.0249169	0.0368902	1.48053
tr|Q2FWD7|Q2FWD7_STAA8 Transcription termination factor Rho	0.0319556	0.0474616	1.48523
tr|Q2FWN8|Q2FWN8_STAA8 Probable succinyl-diaminopimelate desuccinylase	0.00723191	0.0108441	1.49947
tr|Q2FY71|Q2FY71_STAA8 Aldo_ket_red domain-containing protein	0.0155771	0.0235049	1.50894
tr|Q2FZA1|Q2FZA1_STAA8 Uncharacterized N-acetyltransferase SAOUHSC_01138	0.0171241	0.02614	1.52651
tr|Q2FVN6|Q2FVN6_STAA8 Uncharacterized protein	0.0785366	0.122947	1.56547
sp|Q7BHL7|MSRR_STAA8 Regulatory protein MsrR	0.0242338	0.0379896	1.56762
tr|Q2FWA8|Q2FWA8_STAA8 Lytic regulatory protein, putative	0.0695641	0.10938	1.57237
tr|Q2FVW0|Q2FVW0_STAA8 Uncharacterized protein	0.0293397	0.0469149	1.59903
tr|Q2G117|Q2G117_STAA8 Uncharacterized protein	0.0154376	0.0249156	1.61396
tr|Q2FYL0|Q2FYL0_STAA8 Phosphotransferase system enzyme IIA, putative	0.0867151	0.141889	1.63626
sp|Q2FYH5|DING_STAA8 3'-5' exonuclease DinG	0.0217078	0.0358501	1.65148
tr|Q2FWX1|Q2FWX1_STAA8 Uncharacterized protein	0.126048	0.210118	1.66697
tr|Q2FXL3|Q2FXL3_STAA8 Thiol peroxidase	0.0627841	0.104758	1.66854
sp|Q2G2S0|PUR8_STAA8 Adenylosuccinate lyase	0.182107	0.305002	1.67485
tr|Q2FWI0|Q2FWI0_STAA8 Potassium-transporting ATPase ATP-binding subunit	0.0227796	0.0386878	1.69836
sp|Q2FXM7|ACCA_STAA8 Acetyl-coenzyme A carboxylase carboxyl transferase subunit alpha	0.0594315	0.101677	1.71082
tr|Q2FUX8|Q2FUX8_STAA8 Ornithine carbamoyltransferase	0.299572	0.516484	1.72408
tr|Q2FXJ7|Q2FXJ7_STAA8 1-acyl-sn-glycerol-3-phosphate acyltransferases domain protein	0.0946223	0.16489	1.74261
sp|Q2FYS4|PARC_STAA8 DNA topoisomerase 4 subunit A	0.0465545	0.0819224	1.75971
sp|Q2FY45|NUSB_STAA8 Transcription antitermination protein NusB	0.0308214	0.0546977	1.77467
sp|P0C818|PSMA4_STAA8 Phenol-soluble modulin alpha 4 peptide	0.0141287	0.025301	1.79076
tr|Q2G0D6|Q2G0D6_STAA8 Uncharacterized protein	0.0389347	0.0717912	1.84389
sp|Q2FX09|VRAR_STAA8 Response regulator protein VraR	0.0933515	0.174497	1.86925
sp|Q2FWF5|FABZ_STAA8 3-hydroxyacyl-[acyl-carrier-protein] dehydratase FabZ	0.0465466	0.0870525	1.87022
tr|Q2FZC7|Q2FZC7_STAA8 Iron-sulphur subunit of succinate dehydrogenase, putative	0.0482824	0.0904387	1.87312
tr|Q2FZA4|Q2FZA4_STAA8 Uncharacterized protein	0.0101345	0.0190121	1.87597
tr|Q2FYV4|Q2FYV4_STAA8 Homoserine dehydrogenase	0.0232312	0.0440525	1.89626
tr|Q2G0E7|Q2G0E7_STAA8 Uncharacterized protein	0.0283313	0.0538344	1.90018
sp|Q2FW28|IF1_STAA8 Translation initiation factor IF-1	0.0083388	0.0158943	1.90606
tr|Q2FXE2|Q2FXE2_STAA8 Aldo_ket_red domain-containing protein	0.0962418	0.188383	1.95739
tr|Q2FWX0|Q2FWX0_STAA8 Uncharacterized protein	0.0256421	0.0503394	1.96316
tr|Q2FZD8|Q2FZD8_STAA8 Phenylalanine--tRNA ligase beta subunit	0.0868983	0.170963	1.96739

## Sheet: SA_S1+2
Description	SA_Neg	SA_S1+2	FC
tr|Q2G2F0|Q2G2F0_STAA8 HIT domain-containing protein	0.068063	0.0082315	0.120939	8.2686
tr|Q2FZU6|Q2FZU6_STAA8 Ornithine aminotransferase	0.081643	0.0157729	0.193193	5.17617
tr|Q2FUQ8|Q2FUQ8_STAA8 Helix-turn-helix domain protein	0.0404318	0.00787848	0.194858	5.13193
tr|Q2G2L7|Q2G2L7_STAA8 RelA_SpoT domain-containing protein	0.037476	0.00797373	0.212769	4.69993
tr|Q2FXU7|Q2FXU7_STAA8 ThiF domain-containing protein	0.0368079	0.00792373	0.215272	4.64528
sp|Q2FZP6|MURE_STAA8 UDP-N-acetylmuramoyl-L-alanyl-D-glutamate--L-lysine ligase	0.0320864	0.00746736	0.232727	4.29689
tr|Q2FZH8|Q2FZH8_STAA8 Uncharacterized protein	0.032957	0.00771166	0.233992	4.27366
tr|Q2FXI6|Q2FXI6_STAA8 Thioredoxin domain-containing protein	0.0347057	0.00846182	0.243817	4.10144
tr|Q2FWB7|Q2FWB7_STAA8 Ferritin domain-containing protein	0.0297022	0.00806458	0.271515	3.68304
tr|Q2FXZ8|Q2FXZ8_STAA8 NfeD domain-containing protein	0.0260778	0.00777299	0.298069	3.35493
sp|Q2G0K7|HPS_STAA8 3-hexulose-6-phosphate synthase	0.0269571	0.00812436	0.301381	3.31806
sp|P0A0G2|RL30_STAA8 50S ribosomal protein L30	0.749928	0.229402	0.305899	3.26905
tr|Q2FVG3|Q2FVG3_STAA8 Carboxylic ester hydrolase	0.0233459	0.00717959	0.307532	3.2517
sp|Q2FV22|PANC_STAA8 Pantothenate synthetase	0.0247029	0.00759691	0.307532	3.2517
tr|Q2G242|Q2G242_STAA8 TRAM domain-containing protein	0.0237087	0.0073871	0.311578	3.20947
sp|O08387|SECY_STAA8 Protein translocase subunit SecY	0.0233666	0.00730188	0.312492	3.20008
tr|Q2FYV4|Q2FYV4_STAA8 Homoserine dehydrogenase	0.0232312	0.00725958	0.312492	3.20008
sp|Q2FZ02|MIAB_STAA8 tRNA-2-methylthio-N(6)-dimethylallyladenosine synthase	0.0227528	0.00714299	0.313939	3.18534
tr|Q2FUQ5|Q2FUQ5_STAA8 ParB domain-containing protein	0.0247078	0.00775674	0.313939	3.18534
sp|Q2FW29|RL36_STAA8 50S ribosomal protein L36	0.0340225	0.0107797	0.316841	3.15616
tr|Q2G050|Q2G050_STAA8 Excinuclease ABC, B subunit	0.023634	0.00756287	0.319999	3.12501
sp|Q2G2G3|MNTH_STAA8 Divalent metal cation transporter MntH	0.0231173	0.00772216	0.334043	2.99363
sp|Q2FYI5|GPSB_STAA8 Cell cycle protein GpsB	0.170515	0.0572559	0.335782	2.97812
tr|Q2FWX1|Q2FWX1_STAA8 Uncharacterized protein	0.126048	0.0430829	0.341797	2.92571
tr|Q2FZJ7|Q2FZJ7_STAA8 DUF5011 domain-containing protein	0.0594919	0.0208894	0.35113	2.84795
sp|P0A0J3|SODM1_STAA8 Superoxide dismutase [Mn] 1	0.155766	0.0594043	0.381368	2.62214
sp|Q2FZ60|RL28_STAA8 50S ribosomal protein L28	0.0242536	0.00942704	0.388686	2.57277
tr|Q2FYL3|Q2FYL3_STAA8 Probable CtpA-like serine protease	0.0415238	0.0161661	0.389322	2.56857
tr|Q2FXE8|Q2FXE8_STAA8 Uncharacterized protein	0.362936	0.148269	0.408528	2.44781
tr|Q2FX05|Q2FX05_STAA8 Methionine aminopeptidase	0.129475	0.0542227	0.418789	2.38784
sp|Q2G0Q0|PDXT_STAA8 Pyridoxal 5'-phosphate synthase subunit PdxT	0.0410798	0.0178293	0.434017	2.30406
tr|Q2FVT8|Q2FVT8_STAA8 Uncharacterized protein	0.0616571	0.0268752	0.435882	2.2942
tr|Q2FV86|Q2FV86_STAA8 Pyruvate oxidase, putative	0.0960219	0.042881	0.446575	2.23926
sp|Q2G1C2|TARK_STAA8 Teichoic acid ribitol-phosphate polymerase TarK	0.0732372	0.0331914	0.453205	2.20651
tr|Q2G2J7|Q2G2J7_STAA8 Uncharacterized protein	0.0182618	0.008325	0.455871	2.19361
sp|Q2FWG4|YIDC_STAA8 Membrane protein insertase YidC	0.0349912	0.0162241	0.463663	2.15674
tr|Q2G0K6|Q2G0K6_STAA8 SIS domain protein	0.0170381	0.00794697	0.466423	2.14398
sp|Q2G2L1|TAGH_STAA8 Teichoic acids export ATP-binding protein TagH	0.0363305	0.0169797	0.467367	2.13964
sp|Q2G2X2|TARD_STAA8 Glycerol-3-phosphate cytidylyltransferase	0.0174988	0.00818914	0.467983	2.13683
sp|Q2FZ31|TRMFO_STAA8 Methylenetetrahydrofolate--tRNA-(uracil-5-)-methyltransferase TrmFO	0.0535119	0.0250427	0.467983	2.13683
sp|Q2G2K8|UREE_STAA8 Urease accessory protein UreE	0.0171875	0.00805643	0.468738	2.13339
tr|Q2FZF9|Q2FZF9_STAA8 Glycerophosphoryl diester phosphodiesterase, putative	0.0344286	0.016138	0.468738	2.13339
tr|Q2FVA3|Q2FVA3_STAA8 D-lactate dehydrogenase	0.0345436	0.0161919	0.468738	2.13339
tr|Q2FW97|Q2FW97_STAA8 EIIA	0.0176425	0.0082913	0.46996	2.12784
sp|Q2FXP3|NRDR_STAA8 Transcriptional repressor NrdR	0.0167981	0.00793017	0.472088	2.11825
sp|Q2FXG2|RISB_STAA8 6,7-dimethyl-8-ribityllumazine synthase	0.0173979	0.00822826	0.472947	2.1144
sp|Q2FZ77|PYRR_STAA8 Bifunctional protein PyrR	0.0165066	0.00785852	0.476083	2.10048
sp|Q2FXA5|CGOX_STAA8 Coproporphyrinogen III oxidase	0.0149859	0.00716899	0.478383	2.09038
sp|P0A0K3|Y2013_STAA8 Uncharacterized protein SAOUHSC_02013	0.0167219	0.0080352	0.480518	2.08109
tr|Q2FY71|Q2FY71_STAA8 Aldo_ket_red domain-containing protein	0.0155771	0.00751607	0.482507	2.07251
tr|Q2G1Z7|Q2G1Z7_STAA8 Isoprenyl transferase	0.0157714	0.00771622	0.489255	2.04392
tr|Q2FZ70|Q2FZ70_STAA8 Orotate phosphoribosyltransferase	0.0162445	0.00798225	0.491382	2.03508
sp|Q2G1U5|MECA_STAA8 Adapter protein MecA	0.0158498	0.00779892	0.492051	2.03231
tr|Q2FVQ4|Q2FVQ4_STAA8 L-lactate permease	0.031848	0.0156709	0.492051	2.03231
tr|Q2G2F1|Q2G2F1_STAA8 ABC transporter, ATP-binding protein, putative	0.0155604	0.00765649	0.492051	2.03231
sp|Q2G087|HIS8_STAA8 Histidinol-phosphate aminotransferase	0.0153018	0.00754885	0.493332	2.02703
tr|Q2FVV6|Q2FVV6_STAA8 Lactose phosphotransferase system repressor	0.0158547	0.00784083	0.494544	2.02206
tr|Q2FYZ7|Q2FYZ7_STAA8 Glycerol uptake operon antiterminator regulatory protein	0.0164205	0.0081302	0.495126	2.01969
tr|Q2G078|Q2G078_STAA8 Ribonucleoside-diphosphate reductase	0.218508	0.108332	0.495778	2.01703
tr|Q2G281|Q2G281_STAA8 Uncharacterized protein	0.0149639	0.00743381	0.496782	2.01296
sp|Q2FYN7|DAPH_STAA8 2,3,4,5-tetrahydropyridine-2,6-dicarboxylate N-acetyltransferase	0.0157771	0.00783777	0.496782	2.01296
tr|Q2G2Q2|Q2G2Q2_STAA8 Riboflavin biosynthesis protein	0.0152709	0.0075863	0.496782	2.01296
sp|P72360|SCDA_STAA8 Iron-sulfur cluster repair protein ScdA	0.0159761	0.00793664	0.496782	2.01296
sp|Q2G1G8|PTG3C_STAA8 PTS system glucose-specific EIICBA component	0.0485162	0.0242	0.498801	2.00481
sp|Q2G0Y9|XPT_STAA8 Xanthine phosphoribosyltransferase	0.0409129	0.0833817	2.03803
tr|Q2FUQ9|Q2FUQ9_STAA8 Cold shock protein CspA	0.0218132	0.0469578	2.15272
tr|Q2G065|Q2G065_STAA8 Uncharacterized protein	0.00736666	0.0158584	2.15272
tr|Q2FZ15|Q2FZ15_STAA8 Uncharacterized protein	0.00719448	0.0154877	2.15272
tr|Q2G0L3|Q2G0L3_STAA8 Glycos_transf_1 domain-containing protein	0.00734431	0.0158103	2.15272
tr|Q2FZY7|Q2FZY7_STAA8 ABC transporter, ATP-binding protein, putative	0.154597	0.340588	2.20308
sp|Q2FY10|PDRP_STAA8 Putative pyruvate, phosphate dikinase regulatory protein	0.00741548	0.0164956	2.22448
tr|Q2FVY0|Q2FVY0_STAA8 Molybdopterin molybdenumtransferase	0.00721896	0.0163174	2.26036
sp|Q2G113|RS6_STAA8 30S ribosomal protein S6	0.302906	0.685993	2.26471
sp|Q2FWH5|CSHA_STAA8 DEAD-box ATP-dependent RNA helicase CshA	0.0619045	0.141102	2.27935
sp|Q2G2P8|NNRD_STAA8 ADP-dependent (S)-NAD(P)H-hydrate dehydratase	0.00726839	0.0166899	2.29624
tr|Q2FVW9|Q2FVW9_STAA8 Fe/B12 periplasmic-binding domain-containing protein	0.00707831	0.0164098	2.31832
sp|Q2FVA4|Y2829_STAA8 Putative NAD(P)H nitroreductase SAOUHSC_02829	0.00731945	0.0170698	2.33212
sp|Q2G2U4|WALK_STAA8 Sensor protein kinase WalK	0.00671178	0.0156526	2.33212
tr|Q2G1S2|Q2G1S2_STAA8 Uncharacterized protein	0.00704402	0.0166802	2.36799
tr|Q2FX14|Q2FX14_STAA8 Aminopeptidase PepS, putative	0.00679279	0.0162478	2.39191
sp|P60643|LRGB_STAA8 Antiholin-like protein LrgB	0.00723537	0.0173064	2.39191
tr|Q2FYF5|Q2FYF5_STAA8 Cytidine monophosphate kinase	0.00739464	0.0177275	2.39735
sp|Q2G0L7|AZO1_STAA8 FMN-dependent NADPH-azoreductase	0.00735522	0.017633	2.39735
tr|Q2G1W1|Q2G1W1_STAA8 Secretory antigen SsaA, putative	0.00753023	0.0183119	2.43178
sp|Q2FY02|YBEY_STAA8 Endoribonuclease YbeY	0.00748134	0.0182733	2.44251
sp|Q2G1T3|OHRL_STAA8 Organic hydroperoxide resistance protein-like	0.00764804	0.018854	2.46521
tr|Q2FXK7|Q2FXK7_STAA8 GAF domain protein	0.00744557	0.0184028	2.47164
sp|Q2FZ21|RRF_STAA8 Ribosome-recycling factor	0.0585723	0.146755	2.50553
tr|Q2FY78|Q2FY78_STAA8 Pseudouridine synthase	0.0156505	0.0394668	2.52176
sp|Q2FWF1|ATPE_STAA8 ATP synthase epsilon chain	0.00759425	0.0191582	2.52272
tr|Q2FY44|Q2FY44_STAA8 Alkaline shock protein 23	0.00766586	0.0197113	2.57131
sp|Q2FYZ9|MUTS_STAA8 DNA mismatch repair protein MutS	0.0144209	0.0413923	2.8703
sp|Q2G1Y0|DNLJ_STAA8 DNA ligase	0.0144485	0.0427674	2.95999
tr|Q2FVW3|Q2FVW3_STAA8 FAD_binding_3 domain-containing protein	0.00739921	0.0253407	3.42479
tr|Q2FYS0|Q2FYS0_STAA8 Uncharacterized protein	0.00731552	0.0255909	3.49817
tr|Q2G268|Q2G268_STAA8 Coenzyme A biosynthesis bifunctional protein CoaBC	0.00706426	0.0250922	3.55199
tr|Q2G1S3|Q2G1S3_STAA8 Adenylosuccinate synthetase	0.00687903	0.0246811	3.58787
sp|Q2G1U0|KGUA_STAA8 Guanylate kinase	0.00731545	0.0285953	3.90889
sp|Q2FV67|ROCA_STAA8 1-pyrroline-5-carboxylate dehydrogenase	0.00729094	0.0343336	4.70908
tr|Q2G116|Q2G116_STAA8 Uncharacterized protein	0.00846243	0.0494074	5.83844
tr|Q2G201|Q2G201_STAA8 CYTH domain-containing protein	0.0160807	0.00805053	0.500633
tr|Q2FWA2|Q2FWA2_STAA8 Uncharacterized protein	0.0154909	0.00778109	0.502302
tr|Q2FWB5|Q2FWB5_STAA8 EVE domain-containing protein	0.0890352	0.0447226	0.502302
tr|Q2G117|Q2G117_STAA8 Uncharacterized protein	0.0154376	0.00775433	0.502302
sp|Q2FZ08|RNY_STAA8 Ribonuclease Y	0.0318062	0.0161106	0.506523
tr|Q2FVQ5|Q2FVQ5_STAA8 Probable malate:quinone oxidoreductase	0.0316534	0.0160888	0.508282
tr|Q2FWM5|Q2FWM5_STAA8 Accessory gene regulator protein C	0.0146032	0.00744554	0.509855
tr|Q2FZH7|Q2FZH7_STAA8 Uncharacterized protein	0.0589103	0.0301452	0.511713
sp|Q2G2R8|SSPP_STAA8 Staphopain A	0.0148759	0.0076247	0.512553
sp|Q2G061|Y760_STAA8 Uncharacterized membrane protein SAOUHSC_00760	0.0148353	0.00763693	0.514781
tr|Q2FY59|Q2FY59_STAA8 Peptidase T, putative	0.0148209	0.00762954	0.514781
tr|Q2G1W5|Q2G1W5_STAA8 NERD domain-containing protein	0.154111	0.0796218	0.516653
sp|Q2FZ66|RLMN_STAA8 Probable dual-specificity RNA methyltransferase RlmN	0.0687839	0.0355664	0.517075
sp|Q2FWZ2|DAGK_STAA8 Diacylglycerol kinase	0.0150592	0.00780438	0.518248
tr|Q2FZU3|Q2FZU3_STAA8 GP-PDE domain-containing protein	0.0152423	0.00789929	0.518248
tr|Q2G2W3|Q2G2W3_STAA8 Abhydrolase_3 domain-containing protein	0.0150108	0.00777931	0.518248
tr|Q2FY01|Q2FY01_STAA8 PhoH domain-containing protein	0.0150708	0.00781043	0.518248
tr|Q2G0I8|Q2G0I8_STAA8 Mevalonate kinase	0.0153048	0.00795272	0.519623
tr|Q2FZ53|Q2FZ53_STAA8 3-oxoacyl-[acyl-carrier-protein] reductase	0.515331	0.26864	0.521295
sp|Q2FWL6|REX_STAA8 Redox-sensing transcriptional repressor Rex	0.0543285	0.0288324	0.530706
sp|Q2FYR2|FEMA_STAA8 Aminoacyltransferase FemA	0.0653068	0.0347234	0.531696
tr|Q2FZ74|Q2FZ74_STAA8 Dihydroorotase	0.0664385	0.0353541	0.532134
sp|Q2FV87|PTU3C_STAA8 PTS system glucoside-specific EIICBA component	0.0142939	0.00769272	0.538181
tr|Q2FVN5|Q2FVN5_STAA8 Uncharacterized protein	0.0147886	0.00795892	0.538181
tr|Q2FWM1|Q2FWM1_STAA8 Sucrose-6-phosphate hydrolase	0.014865	0.00800004	0.538181
tr|Q2FWY6|Q2FWY6_STAA8 Uncharacterized protein	0.0145253	0.00781721	0.538181
tr|Q2FXU1|Q2FXU1_STAA8 (p)ppGpp synthase	0.0295018	0.0158773	0.538181
tr|Q2FYW4|Q2FYW4_STAA8 Cardiolipin synthase	0.0144416	0.0077722	0.538181
tr|Q2G0T5|Q2G0T5_STAA8 DNA polymerase III subunit gamma/tau	0.0140519	0.00756244	0.538181
sp|Q2FXW7|GREA_STAA8 Transcription elongation factor GreA	0.0876524	0.0476308	0.543406
tr|Q2FYK7|Q2FYK7_STAA8 Uncharacterized protein	0.0485035	0.0268947	0.554489
sp|Q2FV39|Y2900_STAA8 Uncharacterized hydrolase SAOUHSC_02900	0.0480822	0.0266772	0.554825
tr|Q2FY52|Q2FY52_STAA8 2-oxoisovalerate dehydrogenase, E1 component, alpha subunit, putative	0.0888451	0.0493773	0.555768
tr|Q2G2T8|Q2G2T8_STAA8 Aldo_ket_red domain-containing protein	0.0472786	0.0262833	0.555923
tr|Q2FWF4|Q2FWF4_STAA8 UDP-N-acetylglucosamine 1-carboxyvinyltransferase	0.251728	0.14012	0.556632
sp|Q2FUW9|SASF_STAA8 Surface protein F	0.284827	0.160006	0.561766
tr|Q2G0R1|Q2G0R1_STAA8 Hypoxanthine phosphoribosyltransferase	0.0796238	0.0449423	0.564433
sp|Q2FXP9|IF3_STAA8 Translation initiation factor IF-3	0.0792068	0.044724	0.564648
sp|Q2FWE8|ATPA_STAA8 ATP synthase subunit alpha	0.324901	0.184256	0.567115
sp|Q2FW18|RL5_STAA8 50S ribosomal protein L5	1.6194	0.920704	0.568546
sp|Q2FZ86|SEPF_STAA8 Cell division protein SepF	0.0773048	0.0439658	0.568732
tr|Q2G280|Q2G280_STAA8 Thioredoxin domain-containing protein	0.121783	0.0695722	0.57128
sp|Q2FWP0|LUKL1_STAA8 Uncharacterized leukocidin-like protein 1	0.619961	0.359008	0.579082
sp|Q2FZ89|FTSZ_STAA8 Cell division protein FtsZ	0.450729	0.261287	0.5797
sp|Q2FXR3|HEM2_STAA8 Delta-aminolevulinic acid dehydratase	0.106523	0.0627132	0.588728
tr|Q2FVI6|Q2FVI6_STAA8 Uncharacterized protein	0.0684709	0.0408454	0.596537
sp|O05204|AHPF_STAA8 Alkyl hydroperoxide reductase subunit F	0.134302	0.0803096	0.597978
sp|Q2FZY9|Y845_STAA8 UPF0337 protein SAOUHSC_00845	1.10904	0.666065	0.60058
tr|Q2FZC8|Q2FZC8_STAA8 Succinate dehydrogenase, flavoprotein chain TC0881, putative	0.0713609	0.0429233	0.601496
tr|Q2FVK3|Q2FVK3_STAA8 Gamma-hemolysin h-gamma-ii subunit, putative	0.130771	0.0800029	0.611778
sp|Q2FY45|NUSB_STAA8 Transcription antitermination protein NusB	0.0308214	0.0189201	0.613862
tr|Q2G2H4|Q2G2H4_STAA8 Beta sliding clamp	0.236804	0.146578	0.618984
sp|Q2FXU2|DTD_STAA8 D-aminoacyl-tRNA deacylase	0.0297111	0.0184388	0.620605
tr|Q2G0L8|Q2G0L8_STAA8 Uncharacterized protein	0.0616842	0.03841	0.622688
sp|Q2FYK4|Y1436_STAA8 UPF0403 protein SAOUHSC_01436	0.0302109	0.0188993	0.625577
tr|Q2FYK6|Q2FYK6_STAA8 Dihydrofolate reductase	0.0288858	0.0182152	0.630595
sp|Q2FZ55|PLSX_STAA8 Phosphate acyltransferase	0.0590621	0.0372875	0.631327
tr|Q2G2G0|Q2G2G0_STAA8 DM13 domain-containing protein	1.58431	1.00607	0.63502
sp|Q2FZX4|LIPA_STAA8 Lipoyl synthase	0.0591009	0.0375625	0.635566
tr|Q2FXI5|Q2FXI5_STAA8 Uncharacterized protein	0.0568679	0.0364511	0.640979
tr|Q2G0B7|Q2G0B7_STAA8 Cytokinin riboside 5'-monophosphate phosphoribohydrolase	0.0275041	0.0176904	0.643191
tr|Q2FY54|Q2FY54_STAA8 Dihydrolipoamide acetyltransferase component of pyruvate dehydrogenase complex	0.110138	0.0709674	0.644352
tr|Q2G1E3|Q2G1E3_STAA8 Uncharacterized protein	0.0272156	0.0176514	0.648577
tr|Q2FXQ3|Q2FXQ3_STAA8 Nudix hydrolase domain-containing protein	0.0268338	0.0174089	0.648766
sp|Q2FY34|GCSPA_STAA8 Probable glycine dehydrogenase (decarboxylating) subunit 1	0.0526529	0.0343476	0.65234
tr|Q2G105|Q2G105_STAA8 Uncharacterized protein	0.165563	0.108393	0.654694
sp|Q2FXM0|Y1815_STAA8 UPF0173 metal-dependent hydrolase SAOUHSC_01815	0.0259295	0.0170074	0.655908
sp|Q2FY37|LIPM_STAA8 Octanoyltransferase LipM	0.0250109	0.0164821	0.658997
sp|Q2G2M6|SYC_STAA8 Cysteine--tRNA ligase	0.103171	0.0684805	0.663756
tr|Q2FYI6|Q2FYI6_STAA8 THUMP domain-containing protein	0.0236796	0.0157425	0.664811
sp|Q2FYG1|GPDA_STAA8 Glycerol-3-phosphate dehydrogenase [NAD(P)+]	0.0243129	0.0162002	0.666319
tr|Q2FYV1|Q2FYV1_STAA8 Uncharacterized protein	0.0253467	0.0169871	0.670187
sp|Q2FZP4|RF3_STAA8 Peptide chain release factor 3	0.0505798	0.033898	0.670187
sp|P0A0B7|AHPC_STAA8 Alkyl hydroperoxide reductase C	0.265659	0.180215	0.678367
sp|Q2FXL9|Y1816_STAA8 Uncharacterized peptidase SAOUHSC_01816	0.0241415	0.0164115	0.679807
tr|Q2FV76|Q2FV76_STAA8 HMG-CoA synthase, putative	0.154526	0.105165	0.680569
sp|Q7BHL7|MSRR_STAA8 Regulatory protein MsrR	0.0242338	0.0165413	0.68257
tr|Q2G0R3|Q2G0R3_STAA8 30S ribosomal protein S1	0.0492562	0.0336457	0.683075
tr|Q2G0J8|Q2G0J8_STAA8 Phosphomethylpyrimidine kinase	0.0995904	0.0680278	0.683075
tr|Q2FWA8|Q2FWA8_STAA8 Lytic regulatory protein, putative	0.0695641	0.0475848	0.684043
sp|Q2G0T4|Y444_STAA8 Nucleoid-associated protein SAOUHSC_00444	0.0917775	0.0630632	0.687132
sp|Q2FZU2|ARLY_STAA8 Argininosuccinate lyase	0.0233262	0.0161404	0.691946
sp|Q2G283|GSA2_STAA8 Glutamate-1-semialdehyde 2,1-aminomutase 2	0.146511	0.101378	0.691946
tr|Q2FXZ6|Q2FXZ6_STAA8 Uncharacterized protein	0.0229544	0.0158832	0.691946
tr|Q2G2S7|Q2G2S7_STAA8 Metallophos domain-containing protein	0.0667098	0.0462736	0.693655
tr|Q2FYG2|Q2FYG2_STAA8 DNA-binding protein HU, putative	0.679597	0.473416	0.696612
sp|Q2FW13|RL16_STAA8 50S ribosomal protein L16	0.0464807	0.0324217	0.69753
sp|Q2FXH2|SYL_STAA8 Leucine--tRNA ligase	0.133735	0.0933281	0.69786
tr|Q2G082|Q2G082_STAA8 MFS domain-containing protein	0.0228471	0.0160792	0.703775
sp|Q2G2P5|NIKA_STAA8 Nickel-binding protein NikA	0.0230604	0.0162294	0.703775
sp|Q2FXJ0|MURC_STAA8 UDP-N-acetylmuramate--L-alanine ligase	0.0228477	0.0161123	0.705202
sp|Q2FW10|RS19_STAA8 30S ribosomal protein S19	0.234717	0.166052	0.707456
tr|Q2G235|Q2G235_STAA8 Nicotinate phosphoribosyltransferase	0.133497	0.0945335	0.708132
tr|Q2FYS8|Q2FYS8_STAA8 4HBT domain-containing protein	0.0436967	0.0310421	0.710398
tr|Q2FV16|Q2FV16_STAA8 Probable malate:quinone oxidoreductase	1.17391	0.835603	0.711814
sp|Q2FXK6|RS4_STAA8 30S ribosomal protein S4	0.357253	0.254639	0.712771
sp|Q2FW08|RL23_STAA8 50S ribosomal protein L23	0.364206	0.259885	0.713565
sp|Q2FWF0|ATPB_STAA8 ATP synthase subunit beta	0.420736	0.30073	0.714771
tr|Q2FZZ9|Q2FZZ9_STAA8 Uncharacterized protein	0.0777065	0.0556031	0.715553
tr|Q2FZ36|Q2FZ36_STAA8 Succinate--CoA ligase [ADP-forming] subunit alpha	0.116659	0.0835292	0.716014
sp|Q2G2U1|SAES_STAA8 Histidine protein kinase SaeS	0.0847973	0.0610771	0.720272
sp|Q2FXK8|EZRA_STAA8 Septation ring formation regulator EzrA	0.229088	0.165529	0.722557
tr|Q2FVV8|Q2FVV8_STAA8 Transcriptional regulator, putative	0.112411	0.0814389	0.724474
sp|Q2FZD2|THIO_STAA8 Thioredoxin	0.205387	0.148836	0.72466
tr|Q2G0D6|Q2G0D6_STAA8 Uncharacterized protein	0.0389347	0.0283494	0.728127
tr|Q2FY36|Q2FY36_STAA8 Rhodanese domain-containing protein	0.0719323	0.0523834	0.728231
tr|Q2FW50|Q2FW50_STAA8 Alpha-acetolactate decarboxylase	0.245257	0.179149	0.730454
tr|Q2G0N7|Q2G0N7_STAA8 MTS domain-containing protein	0.0396031	0.0289396	0.730741
sp|Q2FZV7|Y878_STAA8 NADH dehydrogenase-like protein SAOUHSC_00878	0.255875	0.187678	0.733476
tr|Q2FYG5|Q2FYG5_STAA8 Menaquinone biosynthesis methyltransferase, putative	0.0395828	0.0290492	0.733883
sp|Q2FXZ1|GRPE_STAA8 Protein GrpE	0.0387678	0.0285074	0.735336
tr|Q2FXN9|Q2FXN9_STAA8 DNA polymerase I	0.0951518	0.0699854	0.735513
sp|Q2FWE0|RF1_STAA8 Peptide chain release factor 1	0.10128	0.07499	0.740427
tr|Q2FXF4|Q2FXF4_STAA8 LYZ2 domain-containing protein	0.0353389	0.0262905	0.743955
sp|Q2G1C0|TARI1_STAA8 Ribitol-5-phosphate cytidylyltransferase 1	0.345366	0.258701	0.749062
tr|Q2FXD0|Q2FXD0_STAA8 Site-specific DNA-methyltransferase (adenine-specific)	0.0708373	0.0531415	0.750191
sp|Q2FV74|CLPL_STAA8 ATP-dependent Clp protease ATP-binding subunit ClpL	1.57729	1.18681	0.752432
sp|P48860|RL7_STAA8 50S ribosomal protein L7/L12	0.256273	0.192937	0.752855
tr|Q2G2T1|Q2G2T1_STAA8 HD domain-containing protein	0.0344083	0.0259251	0.753453
tr|Q2G2E5|Q2G2E5_STAA8 Uncharacterized protein	0.0717308	0.0540457	0.753453
sp|O07325|FTSA_STAA8 Cell division protein FtsA	0.219761	0.166219	0.756362
sp|Q2FZJ6|FOLD_STAA8 Bifunctional protein FolD	0.204449	0.15468	0.756573
sp|Q2FXB0|LUKEV_STAA8 Leucotoxin LukEv	0.0349484	0.0264495	0.756816
sp|Q2FYP3|CVFB_STAA8 Conserved virulence factor B	0.0349914	0.0264821	0.756816
tr|Q2FXM1|Q2FXM1_STAA8 Usp domain-containing protein	0.101017	0.0765048	0.757343
tr|Q2FZ46|Q2FZ46_STAA8 Signal recognition particle protein	0.0907891	0.0689288	0.759219
sp|Q2FVW4|Y2577_STAA8 Putative 2-hydroxyacid dehydrogenase SAOUHSC_02577	0.156328	0.118741	0.75956
tr|Q2FWZ9|Q2FWZ9_STAA8 Lipid II isoglutaminyl synthase (glutamine-hydrolyzing) subunit MurT	0.0324135	0.0246773	0.761329
sp|Q2G0M7|HCHA_STAA8 Protein/nucleic acid deglycase HchA	0.195003	0.148814	0.763134
sp|Q2FZE9|ISDA_STAA8 Iron-regulated surface determinant protein A	0.0340697	0.0260033	0.763238
sp|Q2FYF1|EBPS_STAA8 Elastin-binding protein EbpS	0.0323341	0.0247286	0.764783
sp|Q2FYJ2|DHA1_STAA8 Alanine dehydrogenase 1	0.0335174	0.02567	0.765872
tr|Q2G220|Q2G220_STAA8 Isochorismatase domain-containing protein	0.0577945	0.044332	0.767062
sp|Q2FWD0|RPOE_STAA8 Probable DNA-directed RNA polymerase subunit delta	0.0574192	0.0441969	0.769723
sp|Q2FW31|RS11_STAA8 30S ribosomal protein S11	0.220218	0.169686	0.77054
tr|Q2FXI0|Q2FXI0_STAA8 D-alanine aminotransferase	0.231828	0.179179	0.772894
tr|Q2FYT0|Q2FYT0_STAA8 Glycine betaine transporter, putative	0.0309601	0.0239518	0.773635
sp|Q2FUU5|LIP1_STAA8 Lipase 1	0.0306465	0.0237504	0.77498
tr|Q2FYN4|Q2FYN4_STAA8 Diaminopimelate decarboxylase	0.032429	0.0251643	0.775981
sp|Q2FVK5|SBI_STAA8 Immunoglobulin-binding protein Sbi	0.318602	0.247289	0.77617
tr|Q2FZH5|Q2FZH5_STAA8 Phosphoenolpyruvate-protein phosphotransferase	0.194477	0.151545	0.779241
tr|Q2G041|Q2G041_STAA8 Thioredoxin reductase	0.22095	0.172276	0.779705
tr|Q2FYL0|Q2FYL0_STAA8 Phosphotransferase system enzyme IIA, putative	0.0867151	0.0676846	0.78054
sp|P0A0F4|RL11_STAA8 50S ribosomal protein L11	0.198462	0.155334	0.78269
sp|Q2FXJ5|SYY_STAA8 Tyrosine--tRNA ligase	0.109028	0.0853479	0.782808
tr|Q2FV77|Q2FV77_STAA8 3-hydroxy-3-methylglutaryl coenzyme A reductase	0.0325574	0.0254862	0.782808
sp|Q2G218|LDH1_STAA8 L-lactate dehydrogenase 1	0.214542	0.168271	0.784325
tr|Q2FZ64|Q2FZ64_STAA8 Non-specific serine/threonine protein kinase	0.030949	0.0243436	0.786572
sp|Q2FV21|PANB_STAA8 3-methyl-2-oxobutanoate hydroxymethyltransferase	0.0495777	0.0392675	0.792039
sp|Q2G0Q1|PDXS_STAA8 Pyridoxal 5'-phosphate synthase subunit PdxS	0.367777	0.292065	0.794135
tr|Q2FZT7|Q2FZT7_STAA8 Signal peptidase I	0.120416	0.0956939	0.794696
sp|Q2FWJ3|RSBW_STAA8 Serine-protein kinase RsbW	0.118043	0.0940591	0.796821
sp|Q2G2D0|IF2_STAA8 Translation initiation factor IF-2	0.388887	0.309912	0.796921
sp|Q2FWE7|ATPD_STAA8 ATP synthase subunit delta	0.0783254	0.0624361	0.797138
tr|Q2FZC7|Q2FZC7_STAA8 Iron-sulphur subunit of succinate dehydrogenase, putative	0.0482824	0.0385752	0.798948
tr|Q2G2C1|Q2G2C1_STAA8 Pyruvate carboxylase	0.471467	0.376724	0.799045
sp|P0A0H0|RS12_STAA8 30S ribosomal protein S12	0.344404	0.276246	0.8021
sp|Q2G155|LIP2_STAA8 Lipase 2	0.456748	0.368062	0.805832
tr|Q2G2A3|Q2G2A3_STAA8 Dihydrolipoyl dehydrogenase	0.713948	0.575496	0.806075
tr|Q2G248|Q2G248_STAA8 Chorismate mutase domain-containing protein	0.0442579	0.0357281	0.807271
sp|Q2FWN4|CH60_STAA8 60 kDa chaperonin	0.372452	0.301662	0.809935
sp|P48940|RS7_STAA8 30S ribosomal protein S7	0.157602	0.127687	0.810185
tr|Q2FXP2|Q2FXP2_STAA8 Glyceraldehyde-3-phosphate dehydrogenase	0.0456922	0.0370456	0.810765
sp|Q2FZT4|Y906_STAA8 Uncharacterized protein SAOUHSC_00906	0.538618	0.437093	0.811508
tr|Q2FV30|Q2FV30_STAA8 DHOdehase	0.0443491	0.0361427	0.814959
tr|Q2FW64|Q2FW64_STAA8 Uncharacterized protein	0.103086	0.0841134	0.815951
sp|Q2G064|PEPT_STAA8 Peptidase T	0.042641	0.0348185	0.81655
tr|Q2FYI0|Q2FYI0_STAA8 DD-transpeptidase	0.186444	0.15224	0.81655
sp|Q2FWC1|PDP_STAA8 Pyrimidine-nucleoside phosphorylase	0.168798	0.137859	0.816713
tr|Q2FVF9|Q2FVF9_STAA8 Uncharacterized protein	0.0445397	0.036462	0.818641
tr|Q2G0M8|Q2G0M8_STAA8 Putative pyridoxal phosphate-dependent acyltransferase	0.203406	0.167162	0.821816
sp|Q2FXU4|SYH_STAA8 Histidine--tRNA ligase	0.0426166	0.0350286	0.821948
tr|Q2G2F2|Q2G2F2_STAA8 Uncharacterized protein	0.0427142	0.0351089	0.821948
tr|Q2G046|Q2G046_STAA8 UvrABC system protein A	0.0287875	0.023695	0.8231
tr|Q2FYM3|Q2FYM3_STAA8 VOC domain-containing protein	0.0635859	0.0523681	0.823579
sp|Q2FVK1|HLGB_STAA8 Gamma-hemolysin component B	0.404968	0.333552	0.82365
sp|Q2FWZ8|FTN_STAA8 Bacterial non-heme ferritin	0.140627	0.115889	0.824089
sp|Q2FZ23|EFTS_STAA8 Elongation factor Ts	2.48606	2.05235	0.825541
sp|Q2G2G7|Y1054_STAA8 UPF0637 protein SAOUHSC_01054	0.0915671	0.0761971	0.832145
tr|Q2G0S7|Q2G0S7_STAA8 Pur operon repressor	0.0626856	0.0523041	0.834388
sp|Q2FW23|RS5_STAA8 30S ribosomal protein S5	0.445921	0.373108	0.836713
tr|Q2G1A6|Q2G1A6_STAA8 Ribokinase	0.0612157	0.051372	0.839197
sp|Q2FWX9|DIALD_STAA8 4,4'-diaponeurosporen-aldehyde dehydrogenase	0.0414339	0.0347863	0.839562
tr|Q2FWB8|Q2FWB8_STAA8 Purine nucleoside phosphorylase DeoD-type	0.0871371	0.0732463	0.840587
tr|Q2G0R0|Q2G0R0_STAA8 ATP-dependent zinc metalloprotease FtsH	0.114653	0.0965799	0.84237
sp|Q2G1W2|PCKA_STAA8 Phosphoenolpyruvate carboxykinase (ATP)	0.144626	0.121873	0.842677
sp|Q2G2U6|WALR_STAA8 Transcriptional regulatory protein WalR	0.0846226	0.0713652	0.843334
sp|Q2FZX0|NAGD_STAA8 Acid sugar phosphatase	0.0830999	0.0702099	0.844886
sp|Q2FXP7|SYT_STAA8 Threonine--tRNA ligase	0.323121	0.273359	0.845996
sp|Q2FV52|ISAA_STAA8 Probable transglycosylase IsaA	0.116083	0.0982918	0.846737
tr|Q2FY66|Q2FY66_STAA8 Glucose-6-phosphate 1-dehydrogenase	0.16693	0.141385	0.846973
tr|Q2FWH4|Q2FWH4_STAA8 UDP-N-acetylmuramoyl-tripeptide--D-alanyl-D-alanine ligase	0.0529591	0.0449115	0.848042
tr|Q2FX90|Q2FX90_STAA8 Uncharacterized protein	0.157891	0.13419	0.849887
tr|Q2FZL5|Q2FZL5_STAA8 1,4-dihydroxy-2-naphthoyl-CoA synthase	0.0792761	0.067421	0.850458
sp|Q2FYR1|FEMB_STAA8 Aminoacyltransferase FemB	0.0533092	0.0453901	0.85145
sp|Q2FVZ4|FEMX_STAA8 Lipid II:glycine glycyltransferase	0.0535759	0.0459665	0.857969
tr|Q2FZU5|Q2FZU5_STAA8 Glutamate dehydrogenase	0.0542998	0.046599	0.85818
tr|Q2G224|Q2G224_STAA8 Deoxyribose-phosphate aldolase	0.186108	0.160986	0.865011
tr|Q2G2S8|Q2G2S8_STAA8 AAA_27 domain-containing protein	0.113463	0.0984895	0.868033
sp|Q2FWY9|GATA_STAA8 Glutamyl-tRNA(Gln) amidotransferase subunit A	0.302263	0.263374	0.87134
sp|Q2G1Z4|SYP_STAA8 Proline--tRNA ligase	0.193108	0.168262	0.87134
sp|Q2G069|MURB_STAA8 UDP-N-acetylenolpyruvoylglucosamine reductase	0.0923558	0.080696	0.873752
sp|Q2FXQ6|TIG_STAA8 Trigger factor	0.449184	0.393144	0.875242
sp|Q2FZU0|G6PI_STAA8 Glucose-6-phosphate isomerase	0.436898	0.38273	0.876016
tr|Q2G0Z2|Q2G0Z2_STAA8 Uncharacterized protein	0.089959	0.0790561	0.878801
sp|Q2FZ82|SYI_STAA8 Isoleucine--tRNA ligase	0.275726	0.242491	0.879466
tr|Q2FXT8|Q2FXT8_STAA8 Multifunctional fusion protein	0.0577191	0.0508308	0.880659
sp|Q2G124|THLA_STAA8 Probable acetyl-CoA acyltransferase	0.0835241	0.0740793	0.886922
sp|Q2G1B8|TARL_STAA8 Teichoic acid ribitol-phosphate polymerase TarL	0.0602969	0.053515	0.887526
tr|Q2FYV7|Q2FYV7_STAA8 Uncharacterized protein	0.11397	0.101191	0.887874
sp|Q2G2J2|SSAA2_STAA8 Staphylococcal secretory antigen ssaA2	0.150273	0.133442	0.887998
tr|Q2FY60|Q2FY60_STAA8 6-phosphogluconate dehydrogenase, decarboxylating	0.504046	0.447793	0.888397
sp|Q2G0N5|RPOC_STAA8 DNA-directed RNA polymerase subunit beta'	1.12084	0.996003	0.888624
sp|Q2FZS0|FABH_STAA8 3-oxoacyl-[acyl-carrier-protein] synthase 3	0.112271	0.099828	0.889168
sp|Q2G241|SYE_STAA8 Glutamate--tRNA ligase	0.381869	0.340262	0.891044
tr|Q2FY53|Q2FY53_STAA8 2-oxoisovalerate dehydrogenase, E1 component, beta subunit, putative	0.107779	0.0960503	0.891181
sp|Q2FY08|SYG_STAA8 Glycine--tRNA ligase	0.482111	0.429967	0.891842
tr|Q2FWD4|Q2FWD4_STAA8 UDP-N-acetylglucosamine 1-carboxyvinyltransferase	0.0803968	0.0717235	0.892119
sp|Q2G0Y7|IMDH_STAA8 Inosine-5'-monophosphate dehydrogenase	0.592493	0.530232	0.894917
sp|Q2FXQ7|CLPX_STAA8 ATP-dependent Clp protease ATP-binding subunit ClpX	0.079593	0.0712589	0.895291
sp|Q2FXB1|LUKDV_STAA8 Leucotoxin LukDv	0.106156	0.0952188	0.896968
tr|Q2FY43|Q2FY43_STAA8 Biotin carboxylase	0.0773078	0.0693426	0.896968
tr|Q2G077|Q2G077_STAA8 Ribonucleoside-diphosphate reductase	0.104952	0.0942458	0.897993
tr|Q2G295|Q2G295_STAA8 Catabolite control protein A	0.128312	0.115714	0.901816
sp|Q2FWZ0|GATB_STAA8 Aspartyl/glutamyl-tRNA(Asn/Gln) amidotransferase subunit B	0.827653	0.747614	0.903295
sp|Q2FVV9|FDHL_STAA8 Putative formate dehydrogenase SAOUHSC_02582	0.161784	0.14705	0.908927
sp|Q2FYG0|DER_STAA8 GTPase Der	0.0924003	0.0842848	0.91217
sp|Q2FWY1|PPAC_STAA8 Probable manganese-dependent inorganic pyrophosphatase	0.185389	0.169525	0.914431
tr|Q2G0J0|Q2G0J0_STAA8 Phosphate acetyltransferase	0.211217	0.194782	0.922187
tr|Q2FYT8|Q2FYT8_STAA8 Transketolase	0.475407	0.438776	0.922949
tr|Q2FWD3|Q2FWD3_STAA8 Fructose-1,6-bisphosphate aldolase	0.611154	0.567346	0.928318
tr|Q2G0M4|Q2G0M4_STAA8 Branched-chain-amino-acid aminotransferase	0.18842	0.175215	0.929917
tr|Q2G0Q8|Q2G0Q8_STAA8 Cysteine synthase	0.410728	0.382426	0.931094
tr|Q2FZR9|Q2FZR9_STAA8 3-oxoacyl-[acyl-carrier-protein] synthase 2	0.152923	0.142704	0.933175
tr|Q2G274|Q2G274_STAA8 DNA gyrase subunit B	0.0917347	0.0862409	0.940113
sp|Q2FZW6|DLTA_STAA8 D-alanine--D-alanyl carrier protein ligase	0.134177	0.126488	0.942695
sp|Q2G1X0|HLA_STAA8 Alpha-hemolysin	0.617679	0.584371	0.946075
tr|Q2G2A5|Q2G2A5_STAA8 Pyruvate dehydrogenase complex, E1 component, pyruvate dehydrogenase beta subunit, putative	0.943846	0.894009	0.947198
sp|Q2FZY3|Y851_STAA8 UPF0051 protein SAOUHSC_00851	0.155777	0.147732	0.948361
tr|Q2FZD8|Q2FZD8_STAA8 Phenylalanine--tRNA ligase beta subunit	0.0868983	0.0828005	0.952844
sp|Q2FW81|URTF_STAA8 Probable uridylyltransferase SAOUHSC_02423	0.284087	0.270945	0.953738
sp|Q2FZ19|RNJ2_STAA8 Ribonuclease J 2	0.14143	0.134955	0.954221
sp|Q2FYH6|SYN_STAA8 Asparagine--tRNA ligase	0.206484	0.197651	0.957222
sp|P0C0V7|GLMM_STAA8 Phosphoglucosamine mutase	0.20674	0.197896	0.957222
sp|O06446|SECA1_STAA8 Protein translocase subunit SecA 1	0.507239	0.486412	0.95894
tr|Q2FYS9|Q2FYS9_STAA8 Aconitate hydratase	0.118891	0.114319	0.961549
sp|Q2G296|FTHS_STAA8 Formate--tetrahydrofolate ligase	0.18128	0.174475	0.96246
sp|Q2FXL5|ACKA_STAA8 Acetate kinase	0.511022	0.493143	0.965013
sp|Q2FWD1|PYRG_STAA8 CTP synthase	0.180151	0.174206	0.966998
tr|Q2G2A4|Q2G2A4_STAA8 Dihydrolipoamide acetyltransferase component of pyruvate dehydrogenase complex	0.529665	0.513419	0.969328
sp|Q2G0N0|EFTU_STAA8 Elongation factor Tu	1.37626	1.33581	0.970613
tr|Q2G1R9|Q2G1R9_STAA8 Methionine--tRNA ligase	0.213103	0.208758	0.97961
tr|Q2G1Y6|Q2G1Y6_STAA8 GTP-binding protein TypA, putative	0.265853	0.262307	0.986664
sp|P47768|RPOB_STAA8 DNA-directed RNA polymerase subunit beta	0.712835	0.705243	0.98935
tr|Q2FWW1|Q2FWW1_STAA8 MHC class II analog protein	0.424589	0.420902	0.991315
sp|Q2FZK7|ATL_STAA8 Bifunctional autolysin	0.848107	0.841921	0.992706
sp|Q2G093|LTAS_STAA8 Lipoteichoic acid synthase	0.32353	0.32135	0.99326
sp|Q2G1D8|PFLB_STAA8 Formate acetyltransferase	1.68688	1.72037	1.01985
sp|P0A084|MSRA1_STAA8 Peptide methionine sulfoxide reductase MsrA 1	0.0075597	0.00813697	1.07636
sp|P72358|LRGA_STAA8 Antiholin-like protein LrgA	0.0175087	0.0188457	1.07636
sp|Q2FUX3|ISAB_STAA8 Immunodominant staphylococcal antigen B	0.0599096	0.0644843	1.07636
sp|Q2FVY9|SARV_STAA8 HTH-type transcriptional regulator SarV	0.00760276	0.00818332	1.07636
sp|Q2FW16|RL14_STAA8 50S ribosomal protein L14	0.64075	0.689679	1.07636
sp|Q2FWV6|SCIN_STAA8 Staphylococcal complement inhibitor	0.0183629	0.0197651	1.07636
sp|Q2FXA3|DCUP_STAA8 Uroporphyrinogen decarboxylase	0.0239348	0.0257625	1.07636
sp|Q2FXT5|QUEA_STAA8 S-adenosylmethionine:tRNA ribosyltransferase-isomerase	0.0068611	0.00738502	1.07636
sp|Q2FXZ2|DNAK_STAA8 Chaperone protein DnaK	0.663559	0.714229	1.07636
sp|Q2FYM9|ACYP_STAA8 Acylphosphatase	0.00812184	0.00874204	1.07636
sp|Q2FYS4|PARC_STAA8 DNA topoisomerase 4 subunit A	0.0465545	0.0501095	1.07636
sp|Q2FZG9|RNJ1_STAA8 Ribonuclease J 1	0.157762	0.169809	1.07636
sp|Q2G0L5|SDRC_STAA8 Serine-aspartate repeat-containing protein C	0.00689363	0.00742004	1.07636
sp|Q2G227|DEOB_STAA8 Phosphopentomutase	0.152798	0.164466	1.07636
sp|Q2G2C4|TARI2_STAA8 Ribitol-5-phosphate cytidylyltransferase 2	0.0510712	0.054971	1.07636
sp|Q2G2Q1|RS15_STAA8 30S ribosomal protein S15	0.019674	0.0211764	1.07636
tr|Q2FV14|Q2FV14_STAA8 Acyl-CoA synthetase	0.0988421	0.10639	1.07636
tr|Q2FVQ0|Q2FVQ0_STAA8 PKS_ER domain-containing protein	0.0610355	0.0656962	1.07636
tr|Q2FWA9|Q2FWA9_STAA8 Cation efflux family protein, putative	0.00699282	0.0075268	1.07636
tr|Q2FWD7|Q2FWD7_STAA8 Transcription termination factor Rho	0.0319556	0.0343958	1.07636
tr|Q2FWD9|Q2FWD9_STAA8 Thymidine kinase	0.00751977	0.00809399	1.07636
tr|Q2FXP5|Q2FXP5_STAA8 Uncharacterized protein	0.0154617	0.0166424	1.07636
tr|Q2FXT7|Q2FXT7_STAA8 Preprotein translocase, YajC subunit	0.00819455	0.0088203	1.07636
tr|Q2FY89|Q2FY89_STAA8 Helix-turn-helix domain protein	0.00735556	0.00791723	1.07636
tr|Q2FYE8|Q2FYE8_STAA8 Ferredoxin, putative	0.00841948	0.0090624	1.07636
tr|Q2FYF9|Q2FYF9_STAA8 30S ribosomal protein S1	0.418697	0.450669	1.07636
tr|Q2FZ49|Q2FZ49_STAA8 Chromosome partition protein Smc	0.00656103	0.00706204	1.07636
tr|Q2FZC5|Q2FZC5_STAA8 dITP/XTP pyrophosphatase	0.0274335	0.0295284	1.07636
tr|Q2FZG6|Q2FZG6_STAA8 Peptide deformylase	0.13375	0.143963	1.07636
tr|Q2G0C7|Q2G0C7_STAA8 DUF402 domain-containing protein	0.00734047	0.007901	1.07636
tr|Q2G0U8|Q2G0U8_STAA8 Uncharacterized protein	0.00815293	0.00877549	1.07636
tr|Q2G0V7|Q2G0V7_STAA8 Hydrolase_4 domain-containing protein	0.00747114	0.00804164	1.07636
tr|Q2G0Z0|Q2G0Z0_STAA8 YflT domain-containing protein	0.00773657	0.00832734	1.07636
tr|Q2G0Z9|Q2G0Z9_STAA8 Uncharacterized protein	0.026534	0.0285601	1.07636
tr|Q2G1V0|Q2G1V0_STAA8 Formate/nitrite transporter, putative	0.0152678	0.0164337	1.07636
tr|Q2G257|Q2G257_STAA8 Uncharacterized protein	0.00746682	0.00803699	1.07636
tr|Q2G297|Q2G297_STAA8 HD domain-containing protein	0.00722663	0.00777847	1.07636
tr|Q2G2W2|Q2G2W2_STAA8 Uncharacterized protein	0.00740542	0.00797091	1.07636
sp|P0A088|MSRB_STAA8 Peptide methionine sulfoxide reductase MsrB	0.046321	0.0498581	1.07636
sp|P0C7Y1|PSMA1_STAA8 Phenol-soluble modulin alpha 1 peptide	0.0147016	0.0158243	1.07636
sp|P0C818|PSMA4_STAA8 Phenol-soluble modulin alpha 4 peptide	0.0141287	0.0152076	1.07636
sp|P60430|RL2_STAA8 50S ribosomal protein L2	0.29163	0.313899	1.07636
sp|P68805|MSCL_STAA8 Large-conductance mechanosensitive channel	0.0180671	0.0194467	1.07636
sp|Q05615|AROA_STAA8 3-phosphoshikimate 1-carboxyvinyltransferase	0.00677637	0.00729382	1.07636
sp|Q2FV17|ALF1_STAA8 Fructose-bisphosphate aldolase class 1	0.407968	0.439121	1.07636
sp|Q2FV54|OATA_STAA8 O-acetyltransferase OatA	0.006637	0.00714381	1.07636
sp|Q2FVK2|HLGC_STAA8 Gamma-hemolysin component C	0.208392	0.224305	1.07636
sp|Q2FVQ2|Y2650_STAA8 Uncharacterized lipoprotein SAOUHSC_02650	0.0392954	0.042296	1.07636
sp|Q2FVT1|LYRA_STAA8 Lysostaphin resistance protein A	0.00673836	0.00725291	1.07636
sp|Q2FW06|RL3_STAA8 50S ribosomal protein L3	0.183525	0.19754	1.07636
sp|Q2FW11|RL22_STAA8 50S ribosomal protein L22	0.348015	0.37459	1.07636
sp|Q2FW14|RL29_STAA8 50S ribosomal protein L29	0.0827766	0.0890975	1.07636
sp|Q2FW15|RS17_STAA8 30S ribosomal protein S17	0.0379037	0.0407981	1.07636
sp|Q2FW19|RS14Z_STAA8 30S ribosomal protein S14 type Z	0.00861437	0.00927217	1.07636
sp|Q2FW28|IF1_STAA8 Translation initiation factor IF-1	0.0083388	0.00897556	1.07636
sp|Q2FW32|RPOA_STAA8 DNA-directed RNA polymerase subunit alpha	0.211302	0.227437	1.07636
sp|Q2FW38|RL13_STAA8 50S ribosomal protein L13	0.900357	0.969109	1.07636
sp|Q2FW66|ASP23_STAA8 Alkaline shock protein 23	0.304681	0.327947	1.07636
sp|Q2FWC7|COAW_STAA8 Type II pantothenate kinase	0.00699987	0.00753439	1.07636
sp|Q2FWE6|UPP_STAA8 Uracil phosphoribosyltransferase	0.189786	0.204279	1.07636
sp|Q2FWF5|FABZ_STAA8 3-hydroxyacyl-[acyl-carrier-protein] dehydratase FabZ	0.0465466	0.0501009	1.07636
sp|Q2FWG0|TENA_STAA8 Aminopyrimidine aminohydrolase	0.0158647	0.0170762	1.07636
sp|Q2FWN3|CH10_STAA8 10 kDa chaperonin	0.0374697	0.040331	1.07636
sp|Q2FWN9|LUKL2_STAA8 Uncharacterized leukocidin-like protein 2	0.580528	0.624857	1.07636
sp|Q2FX09|VRAR_STAA8 Response regulator protein VraR	0.0933515	0.10048	1.07636
sp|Q2FXA0|Y1977_STAA8 UPF0342 protein SAOUHSC_01977	0.115761	0.124601	1.07636
sp|Q2FXH9|PEPVL_STAA8 Putative dipeptidase SAOUHSC_01868	0.334746	0.360308	1.07636
sp|Q2FXL6|Y1819_STAA8 Putative universal stress protein SAOUHSC_01819	0.411571	0.443	1.07636
sp|Q2FXM6|ACCD_STAA8 Acetyl-coenzyme A carboxylase carboxyl transferase subunit beta	0.095594	0.102894	1.07636
sp|Q2FXM7|ACCA_STAA8 Acetyl-coenzyme A carboxylase carboxyl transferase subunit alpha	0.0594315	0.0639697	1.07636
sp|Q2FXQ0|RL35_STAA8 50S ribosomal protein L35	0.0230106	0.0247677	1.07636
sp|Q2FXQ8|ENGB_STAA8 Probable GTP-binding protein EngB	0.0163535	0.0176023	1.07636
sp|Q2FXS8|RL21_STAA8 50S ribosomal protein L21	0.21235	0.228565	1.07636
sp|Q2FXT1|OBG_STAA8 GTPase Obg	0.0793701	0.0854309	1.07636
sp|Q2FXV1|Y1730_STAA8 UPF0337 protein SAOUHSC_01730	0.20661	0.222386	1.07636
sp|Q2FXV9|SYA_STAA8 Alanine--tRNA ligase	0.130793	0.14078	1.07636
sp|Q2FXW1|YQGF_STAA8 Putative pre-16S rRNA nuclease	0.00760913	0.00819017	1.07636
sp|Q2FXX8|MTNN_STAA8 5'-methylthioadenosine/S-adenosylhomocysteine nucleosidase	0.0263293	0.0283398	1.07636
sp|Q2FXZ7|RS21_STAA8 30S ribosomal protein S21	0.0240774	0.025916	1.07636
sp|Q2FY06|ERA_STAA8 GTPase Era	0.015341	0.0165124	1.07636
sp|Q2FY15|CSHB_STAA8 DEAD-box ATP-dependent RNA helicase CshB	0.0319354	0.034374	1.07636
sp|Q2FY35|GCSPB_STAA8 Probable glycine dehydrogenase (decarboxylating) subunit 2	0.101766	0.109537	1.07636
sp|Q2FY41|EFP_STAA8 Elongation factor P	0.0581624	0.0626038	1.07636
sp|Q2FY49|ARGR_STAA8 Arginine repressor	0.0170843	0.0183889	1.07636
sp|Q2FYG9|AROC_STAA8 Chorismate synthase	0.00690413	0.00743133	1.07636
sp|Q2FYH5|DING_STAA8 3'-5' exonuclease DinG	0.0217078	0.0233655	1.07636
sp|Q2FYJ3|TDCB_STAA8 L-threonine dehydratase catabolic TdcB	0.00716578	0.00771297	1.07636
sp|Q2FYK5|TYSY_STAA8 Thymidylate synthase	0.0153894	0.0165646	1.07636
sp|Q2FYM2|ODO2_STAA8 Dihydrolipoyllysine-residue succinyltransferase component of 2-oxoglutarate dehydrogenase complex	0.00672224	0.00723556	1.07636
sp|Q2FYN2|CSPA_STAA8 Cold shock protein CspA	0.0942272	0.101423	1.07636
sp|Q2FYS5|PARE_STAA8 DNA topoisomerase 4 subunit B	0.0392334	0.0422293	1.07636
sp|Q2FYS7|Y1349_STAA8 Uncharacterized protein SAOUHSC_01349	0.00790311	0.0085066	1.07636
sp|Q2FYU7|CATA_STAA8 Catalase	0.204722	0.220355	1.07636
sp|Q2FYZ5|GLPK_STAA8 Glycerol kinase	0.169388	0.182323	1.07636
sp|Q2FZ22|PYRH_STAA8 Uridylate kinase	0.0865583	0.093168	1.07636
sp|Q2FZ51|ACP_STAA8 Acyl carrier protein	0.0217323	0.0233918	1.07636
sp|Q2FZ58|Y1193_STAA8 Uncharacterized protein SAOUHSC_01193	0.14373	0.154706	1.07636
sp|Q2FZ68|FMT_STAA8 Methionyl-tRNA formyltransferase	0.0246127	0.0264921	1.07636
sp|Q2FZD9|SYFA_STAA8 Phenylalanine--tRNA ligase alpha subunit	0.0335332	0.0360938	1.07636
sp|Q2FZF1|RL32_STAA8 50S ribosomal protein L32	0.00883725	0.00951207	1.07636
sp|Q2FZK0|QOX1_STAA8 Probable quinol oxidase subunit 1	0.0482921	0.0519797	1.07636
sp|Q2FZP9|Y951_STAA8 Putative phosphoesterase SAOUHSC_00951	0.0821867	0.0884625	1.07636
sp|Q2FZW3|DLTD_STAA8 Protein DltD	0.0804796	0.0866251	1.07636
sp|Q2FZW4|DLTC_STAA8 D-alanyl carrier protein	0.00825952	0.00889022	1.07636
sp|Q2FZZ8|GCSH_STAA8 Glycine cleavage system H protein	0.0319935	0.0344366	1.07636
sp|Q2G015|CLFA_STAA8 Clumping factor A	0.0138781	0.0149379	1.07636
sp|Q2G031|PGK_STAA8 Phosphoglycerate kinase	0.535912	0.576835	1.07636
sp|Q2G036|CLPP_STAA8 ATP-dependent Clp protease proteolytic subunit	0.0406721	0.0437778	1.07636
sp|Q2G039|Y787_STAA8 Nucleotide-binding protein SAOUHSC_00787	0.0245852	0.0264626	1.07636
sp|Q2G0D0|Y675_STAA8 Probable transcriptional regulatory protein SAOUHSC_00675	0.0677478	0.0729211	1.07636
sp|Q2G0L1|GCH4_STAA8 GTP cyclohydrolase FolE2	0.0752492	0.0809953	1.07636
sp|Q2G0Q3|SYK_STAA8 Lysine--tRNA ligase	0.312843	0.336733	1.07636
sp|Q2G0S3|GLMU_STAA8 Bifunctional protein GlmU	0.0233515	0.0251346	1.07636
sp|Q2G0W1|Y413_STAA8 UPF0753 protein SAOUHSC_00413	0.00657989	0.00708234	1.07636
sp|Q2G107|SELX_STAA8 Enterotoxin-like toxin X	0.0266655	0.0287017	1.07636
sp|Q2G111|RS18_STAA8 30S ribosomal protein S18	0.0406844	0.0437911	1.07636
sp|Q2G1T6|GTAB_STAA8 UTP--glucose-1-phosphate uridylyltransferase	0.00726333	0.00781797	1.07636
sp|Q2G1Y5|LDH2_STAA8 L-lactate dehydrogenase 2	0.184594	0.19869	1.07636
sp|Q2G1Z9|NADK_STAA8 NAD kinase	0.00740085	0.00796598	1.07636
sp|Q2G2F3|TRAP_STAA8 Signal transduction protein TRAP	0.108701	0.117002	1.07636
sp|Q2G2F4|ATP6_STAA8 ATP synthase subunit a	0.00707927	0.00761985	1.07636
sp|Q2G2F6|ATPL_STAA8 ATP synthase subunit c	0.00870335	0.00936794	1.07636
sp|Q2G2F8|ATPF_STAA8 ATP synthase subunit b	0.0421713	0.0453915	1.07636
sp|Q2G2H5|DNAA_STAA8 Chromosomal replication initiator protein DnaA	0.0415403	0.0447123	1.07636
sp|Q2G2Q0|GYRA_STAA8 DNA gyrase subunit A	0.14302	0.153941	1.07636
sp|Q2G2Q3|TRUB_STAA8 tRNA pseudouridine synthase B	0.00721827	0.00776946	1.07636
sp|Q2G2S6|PRSA_STAA8 Foldase protein PrsA	1.04287	1.1225	1.07636
sp|Q2G2T3|RL9_STAA8 50S ribosomal protein L9	0.225585	0.242811	1.07636
sp|Q2G2U9|SARA_STAA8 Transcriptional regulator SarA	0.199926	0.215193	1.07636
sp|Q53727|PCRA_STAA8 ATP-dependent DNA helicase PcrA	0.0067352	0.0072495	1.07636
sp|Q93T05|MUTL_STAA8 DNA mismatch repair protein MutL	0.0147798	0.0159084	1.07636
sp|Q9F0R1|SARR_STAA8 HTH-type transcriptional regulator SarR	0.161156	0.173462	1.07636
sp|Q9ZAH5|ALR1_STAA8 Alanine racemase 1	0.0234523	0.0252431	1.07636
tr|Q2FV53|Q2FV53_STAA8 N-acetyltransferase domain-containing protein	0.0282209	0.0303759	1.07636
tr|Q2FV90|Q2FV90_STAA8 Abhydrolase_3 domain-containing protein	0.0241525	0.0259968	1.07636
tr|Q2FVA6|Q2FVA6_STAA8 N-acetyltransferase domain-containing protein	0.00812946	0.00875023	1.07636
tr|Q2FVG8|Q2FVG8_STAA8 Amino acid ABC transporter, ATP-binding protein, putative	0.00738933	0.00795358	1.07636
tr|Q2FVL2|Q2FVL2_STAA8 Uncharacterized protein	0.182357	0.196282	1.07636
tr|Q2FVN6|Q2FVN6_STAA8 Uncharacterized protein	0.0785366	0.0845338	1.07636
tr|Q2FVU2|Q2FVU2_STAA8 Uncharacterized protein	0.0279328	0.0300658	1.07636
tr|Q2FW65|Q2FW65_STAA8 Uncharacterized protein	0.021042	0.0226488	1.07636
tr|Q2FWE9|Q2FWE9_STAA8 ATP synthase gamma chain	0.0810494	0.0872384	1.07636
tr|Q2FWJ1|Q2FWJ1_STAA8 SigmaB regulation protein RsbU, putative	0.0250365	0.0269483	1.07636
tr|Q2FWM4|Q2FWM4_STAA8 Accessory gene regulator protein A	0.09103	0.0979812	1.07636
tr|Q2FWX6|Q2FWX6_STAA8 Uncharacterized protein	0.0247287	0.0266171	1.07636
tr|Q2FX00|Q2FX00_STAA8 GATase cobBQ-type domain-containing protein	0.0158667	0.0170783	1.07636
tr|Q2FX98|Q2FX98_STAA8 HTH cro/C1-type domain-containing protein	0.0439857	0.0473445	1.07636
tr|Q2FXA7|Q2FXA7_STAA8 Uncharacterized protein	0.0075414	0.00811727	1.07636
tr|Q2FXE2|Q2FXE2_STAA8 Aldo_ket_red domain-containing protein	0.0962418	0.103591	1.07636
tr|Q2FXI8|Q2FXI8_STAA8 tRNA-binding domain-containing protein	0.203714	0.21927	1.07636
tr|Q2FXJ6|Q2FXJ6_STAA8 Serine protease HtrA-like	0.219683	0.236459	1.07636
tr|Q2FXJ7|Q2FXJ7_STAA8 1-acyl-sn-glycerol-3-phosphate acyltransferases domain protein	0.0946223	0.101848	1.07636
tr|Q2FXK1|Q2FXK1_STAA8 D-3-phosphoglycerate dehydrogenase	0.0147388	0.0158643	1.07636
tr|Q2FXL4|Q2FXL4_STAA8 N6_Mtase domain-containing protein	0.00689626	0.00742286	1.07636
tr|Q2FXN4|Q2FXN4_STAA8 Isocitrate dehydrogenase [NADP]	0.0661195	0.0711685	1.07636
tr|Q2FXS6|Q2FXS6_STAA8 Cell shape-determining protein MreC	0.0357487	0.0384785	1.07636
tr|Q2FXT9|Q2FXT9_STAA8 Single-stranded-DNA-specific exonuclease RecJ	0.00686182	0.00738579	1.07636
tr|Q2FXV0|Q2FXV0_STAA8 Uncharacterized protein	0.033426	0.0359785	1.07636
tr|Q2FXV2|Q2FXV2_STAA8 Uncharacterized protein	0.0650098	0.069974	1.07636
tr|Q2FXY2|Q2FXY2_STAA8 CRM domain-containing protein	0.0365617	0.0393536	1.07636
tr|Q2FY27|Q2FY27_STAA8 Glucokinase	0.0345232	0.0371594	1.07636
tr|Q2FY28|Q2FY28_STAA8 Thiamine_BP domain-containing protein	0.00788348	0.00848548	1.07636
tr|Q2FY40|Q2FY40_STAA8 Proline dipeptidase, putative	0.141534	0.152341	1.07636
tr|Q2FY50|Q2FY50_STAA8 DNA repair protein RecN	0.0308944	0.0332535	1.07636
tr|Q2FY68|Q2FY68_STAA8 Pyrroline-5-carboxylate reductase	0.0494309	0.0532055	1.07636
tr|Q2FYF3|Q2FYF3_STAA8 Uncharacterized protein	0.0453929	0.0488591	1.07636
tr|Q2FYJ0|Q2FYJ0_STAA8 Uncharacterized protein	0.00638855	0.00687639	1.07636
tr|Q2FYK2|Q2FYK2_STAA8 Nfu_N domain-containing protein	0.0207539	0.0223387	1.07636
tr|Q2FYP0|Q2FYP0_STAA8 Aspartate-semialdehyde dehydrogenase	0.00698725	0.0075208	1.07636
tr|Q2FYV3|Q2FYV3_STAA8 Threonine synthase	0.071615	0.0770836	1.07636
tr|Q2FYZ0|Q2FYZ0_STAA8 Glutathione peroxidase	0.0169276	0.0182202	1.07636
tr|Q2FZ09|Q2FZ09_STAA8 Protein RecA	0.155018	0.166855	1.07636
tr|Q2FZ16|Q2FZ16_STAA8 Peptidase_M16_C domain-containing protein	0.0147823	0.0159111	1.07636
tr|Q2FZ54|Q2FZ54_STAA8 Malonyl CoA-acyl carrier protein transacylase	0.0603911	0.0650026	1.07636
tr|Q2FZ67|Q2FZ67_STAA8 16S rRNA m5C967 methyltransferase	0.0144874	0.0155937	1.07636
tr|Q2FZ78|Q2FZ78_STAA8 Pseudouridine synthase	0.0349002	0.0375652	1.07636
tr|Q2FZ85|Q2FZ85_STAA8 Uncharacterized protein	0.00791446	0.00851881	1.07636
tr|Q2FZA1|Q2FZA1_STAA8 Uncharacterized N-acetyltransferase SAOUHSC_01138	0.0171241	0.0184317	1.07636
tr|Q2FZA4|Q2FZA4_STAA8 Uncharacterized protein	0.0101345	0.0109084	1.07636
tr|Q2FZC2|Q2FZC2_STAA8 Fibrinogen-binding protein	0.0549796	0.0591779	1.07636
tr|Q2FZH2|Q2FZH2_STAA8 Cytochrome d ubiquinol oxidase, subunit II, putative	0.00686514	0.00738937	1.07636
tr|Q2FZI0|Q2FZI0_STAA8 Uncharacterized protein	0.00957536	0.0103065	1.07636
tr|Q2FZM0|Q2FZM0_STAA8 1,4-dihydroxy-2-naphthoate octaprenyltransferase	0.00716836	0.00771574	1.07636
tr|Q2FZQ7|Q2FZQ7_STAA8 Tryptophan--tRNA ligase	0.0579718	0.0623986	1.07636
tr|Q2FZT1|Q2FZT1_STAA8 Uncharacterized protein	0.0249169	0.0268195	1.07636
tr|Q2FZV6|Q2FZV6_STAA8 Probable cytosol aminopeptidase	0.0147486	0.0158749	1.07636
tr|Q2FZY4|Q2FZY4_STAA8 NifU_N domain-containing protein	0.00767878	0.00826514	1.07636
tr|Q2FZY5|Q2FZY5_STAA8 Probable cysteine desulfurase	0.042524	0.0457712	1.07636
tr|Q2FZZ0|Q2FZZ0_STAA8 Lipoprotein	0.0485967	0.0523076	1.07636
tr|Q2G000|Q2G000_STAA8 Thioredoxin, putative	0.0344199	0.0370482	1.07636
tr|Q2G009|Q2G009_STAA8 Cold shock protein CspA	0.0497539	0.0535532	1.07636
tr|Q2G024|Q2G024_STAA8 Ribonuclease R	0.00723647	0.00778906	1.07636
tr|Q2G029|Q2G029_STAA8 2,3-bisphosphoglycerate-independent phosphoglycerate mutase	0.188687	0.203096	1.07636
tr|Q2G0B5|Q2G0B5_STAA8 Uncharacterized protein	0.0255999	0.0275547	1.07636
tr|Q2G0E7|Q2G0E7_STAA8 Uncharacterized protein	0.0283313	0.0304947	1.07636
tr|Q2G0F2|Q2G0F2_STAA8 Uncharacterized protein	0.112941	0.121566	1.07636
tr|Q2G0F3|Q2G0F3_STAA8 AB hydrolase-1 domain-containing protein	0.0480295	0.0516971	1.07636
tr|Q2G0I4|Q2G0I4_STAA8 Uncharacterized protein	0.00697967	0.00751264	1.07636
tr|Q2G0J4|Q2G0J4_STAA8 Uncharacterized protein	0.00697304	0.00750551	1.07636
tr|Q2G0R5|Q2G0R5_STAA8 S4 RNA-binding domain-containing protein	0.00803626	0.00864992	1.07636
tr|Q2G0X3|Q2G0X3_STAA8 Uncharacterized protein	0.0144647	0.0155692	1.07636
tr|Q2G112|Q2G112_STAA8 Single-stranded DNA-binding protein	0.0613613	0.0660469	1.07636
tr|Q2G146|Q2G146_STAA8 3Beta_HSD domain-containing protein	0.0241873	0.0260343	1.07636
tr|Q2G170|Q2G170_STAA8 5'-nucleotidase, lipoprotein e(P4) family	0.0351917	0.0378789	1.07636
tr|Q2G1H0|Q2G1H0_STAA8 Indolepyruvate decarboxylase, putative	0.00677498	0.00729233	1.07636
tr|Q2G1H9|Q2G1H9_STAA8 Acyl-CoA synthetase	0.228387	0.245827	1.07636
tr|Q2G1K9|Q2G1K9_STAA8 Aldehyde-alcohol dehydrogenase	0.172187	0.185335	1.07636
tr|Q2G1U6|Q2G1U6_STAA8 Regulatory protein Spx	0.00769812	0.00828596	1.07636
tr|Q2G1W0|Q2G1W0_STAA8 6-phosphogluconate dehydrogenase, decarboxylating	0.118296	0.12733	1.07636
tr|Q2G1Y7|Q2G1Y7_STAA8 Uncharacterized protein	0.00742636	0.00799345	1.07636
tr|Q2G1Z5|Q2G1Z5_STAA8 Zinc metalloprotease	0.00709386	0.00763555	1.07636
tr|Q2G221|Q2G221_STAA8 Phage infection protein, putative	0.0382704	0.0411928	1.07636
tr|Q2G239|Q2G239_STAA8 EIIA	0.00659564	0.00709929	1.07636
tr|Q2G243|Q2G243_STAA8 DNA repair protein RadA	0.0320626	0.0345109	1.07636
tr|Q2G276|Q2G276_STAA8 S4 RNA-binding domain-containing protein	0.00832699	0.00896285	1.07636
tr|Q2G2D1|Q2G2D1_STAA8 YlxR domain-containing protein	0.00797555	0.00858457	1.07636
tr|Q2G2D2|Q2G2D2_STAA8 Transcription termination/antitermination protein NusA	0.133008	0.143165	1.07636
tr|Q2G2G1|Q2G2G1_STAA8 Uncharacterized protein	0.016945	0.018239	1.07636
tr|Q2G2M0|Q2G2M0_STAA8 Tautomerase	0.00873358	0.00940049	1.07636
tr|Q2G2M3|Q2G2M3_STAA8 Putative TrmH family tRNA/rRNA methyltransferase	0.00740696	0.00797256	1.07636
tr|Q2G2N5|Q2G2N5_STAA8 Sodium:alanine symporter family protein, putative	0.00668049	0.00719061	1.07636
sp|O34090|HEM3_STAA8 Porphobilinogen deaminase	0.00717834	0.00772648	1.07636
sp|Q2FUQ4|RSMG_STAA8 Ribosomal RNA small subunit methyltransferase G	0.0074608	0.00803052	1.07636
sp|Q2FW17|RL24_STAA8 50S ribosomal protein L24	0.0352267	0.0379167	1.07636
sp|Q2FWD8|RL31B_STAA8 50S ribosomal protein L31 type B	0.110678	0.119129	1.07636
sp|Q2FWH6|KDPE_STAA8 Transcriptional regulatory protein KdpE	0.00723046	0.00778258	1.07636
sp|Q2FXT0|RL27_STAA8 50S ribosomal protein L27	0.0643112	0.0692221	1.07636
sp|Q2FXU0|APT_STAA8 Adenine phosphoribosyltransferase	0.0165437	0.017807	1.07636
sp|Q2FY16|END4_STAA8 Probable endonuclease 4	0.0244532	0.0263205	1.07636
sp|Q2FY33|GCST_STAA8 Aminomethyltransferase	0.0337486	0.0363257	1.07636
sp|Q2FY79|SRRA_STAA8 Transcriptional regulatory protein SrrA	0.127618	0.137364	1.07636
sp|Q2FZ20|PNP_STAA8 Polyribonucleotide nucleotidyltransferase	0.28976	0.311886	1.07636
sp|Q2FZ29|HSLV_STAA8 ATP-dependent protease subunit HslV	0.0166231	0.0178925	1.07636
sp|Q2FZG8|Y1036_STAA8 UPF0356 protein SAOUHSC_01036	0.00825485	0.0088852	1.07636
sp|Q2FZU9|PPI1_STAA8 Putative peptidyl-prolyl cis-trans isomerase	0.0991936	0.106768	1.07636
sp|Q2G030|TPIS_STAA8 Triosephosphate isomerase	0.393366	0.423404	1.07636
sp|Q2G0F8|SYR_STAA8 Arginine--tRNA ligase	0.345322	0.371692	1.07636
sp|Q2G1G5|PTXBC_STAA8 PTS system EIIBC component SAOUHSC_00158	0.00731628	0.00787496	1.07636
sp|Q2G2J8|Y1413_STAA8 Uncharacterized protein SAOUHSC_01413	0.015585	0.0167751	1.07636
tr|Q2FVF5|Q2FVF5_STAA8 Uncharacterized protein	0.029291	0.0315276	1.07636
tr|Q2FVG5|Q2FVG5_STAA8 DUF1801 domain-containing protein	0.0712905	0.0767343	1.07636
tr|Q2FVW0|Q2FVW0_STAA8 Uncharacterized protein	0.0293397	0.0315801	1.07636
tr|Q2FVZ5|Q2FVZ5_STAA8 Uncharacterized protein	0.00733516	0.00789528	1.07636
tr|Q2FWN8|Q2FWN8_STAA8 Probable succinyl-diaminopimelate desuccinylase	0.00723191	0.00778415	1.07636
tr|Q2FWP4|Q2FWP4_STAA8 Hypothetical phage protein	0.00937044	0.010086	1.07636
tr|Q2FWX0|Q2FWX0_STAA8 Uncharacterized protein	0.0256421	0.0276001	1.07636
tr|Q2FX11|Q2FX11_STAA8 Uncharacterized protein	0.00808639	0.00870388	1.07636
tr|Q2FX94|Q2FX94_STAA8 Fumarate hydratase class II	0.0147601	0.0158872	1.07636
tr|Q2FXX6|Q2FXX6_STAA8 Uncharacterized protein	0.00801428	0.00862626	1.07636
tr|Q2FXZ5|Q2FXZ5_STAA8 Ribosomal RNA small subunit methyltransferase E	0.00731782	0.00787662	1.07636
tr|Q2FY42|Q2FY42_STAA8 Biotin carboxyl carrier protein of acetyl-CoA carboxylase	0.0293679	0.0316104	1.07636
tr|Q2FY48|Q2FY48_STAA8 Geranyltranstransferase, putative	0.00735337	0.00791488	1.07636
tr|Q2FYT9|Q2FYT9_STAA8 UPF0291 protein SAOUHSC_01336	0.00824003	0.00886925	1.07636
tr|Q2FZ06|Q2FZ06_STAA8 Uncharacterized protein	0.00716424	0.00771131	1.07636
tr|Q2FZ59|Q2FZ59_STAA8 Alkaline shock protein 23	0.0521799	0.0561644	1.07636
tr|Q2FZB8|Q2FZB8_STAA8 Fibrinogen-binding protein	0.0167999	0.0180827	1.07636
tr|Q2FZH3|Q2FZH3_STAA8 Cytochrome d ubiquinol oxidase, subunit I, putative	0.00737215	0.00793509	1.07636
tr|Q2FZH6|Q2FZH6_STAA8 Histidine-containing protein	0.00819799	0.008824	1.07636
tr|Q2FZN7|Q2FZN7_STAA8 Lipoate--protein ligase	0.0449253	0.0483558	1.07636
tr|Q2FZU7|Q2FZU7_STAA8 FMN oxidoreductase, putative	0.0148107	0.0159417	1.07636
tr|Q2G038|Q2G038_STAA8 Gluconeogenesis factor	0.0069742	0.00750675	1.07636
tr|Q2G0K9|Q2G0K9_STAA8 Uncharacterized protein	0.0181706	0.0195582	1.07636
tr|Q2G104|Q2G104_STAA8 HTH cro/C1-type domain-containing protein	0.00793423	0.00854009	1.07636
tr|Q2G1M1|Q2G1M1_STAA8 Acetoin(diacetyl) reductase	0.0849902	0.0914802	1.07636
tr|Q2G223|Q2G223_STAA8 Mannose-6-phosphate isomerase	0.00738506	0.00794899	1.07636
tr|Q2G2T0|Q2G2T0_STAA8 Uncharacterized protein	0.0183769	0.0197802	1.07636
sp|Q2G0N1|EFG_STAA8 Elongation factor G	0.937345	1.07371	1.14549
sp|Q2FXR8|SYV_STAA8 Valine--tRNA ligase	0.197048	0.229623	1.16532
sp|Q2G222|Y2979_STAA8 N-acetylmuramoyl-L-alanine amidase domain-containing protein SAOUHSC_02979	0.243747	0.286211	1.17421
tr|Q2FWA0|Q2FWA0_STAA8 Glutamine--fructose-6-phosphate aminotransferase [isomerizing]	0.251963	0.297303	1.17994
tr|Q2FW49|Q2FW49_STAA8 Acetolactate synthase, putative	0.29362	0.346592	1.18041
sp|Q2FXU5|SYD_STAA8 Aspartate--tRNA ligase	0.153709	0.18268	1.18848
sp|Q2FUX7|ARCA_STAA8 Arginine deiminase	0.63702	0.757796	1.1896
tr|Q2FYY6|Q2FYY6_STAA8 Glutamine synthetase	0.25229	0.303192	1.20176
sp|Q2FWE5|GLYA_STAA8 Serine hydroxymethyltransferase	0.354227	0.426499	1.20403
sp|Q2G2S0|PUR8_STAA8 Adenylosuccinate lyase	0.182107	0.220836	1.21267
tr|Q2FZG4|Q2FZG4_STAA8 Pyruvate dehydrogenase E1 component subunit alpha	0.2395	0.293394	1.22503
tr|Q2FUX8|Q2FUX8_STAA8 Ornithine carbamoyltransferase	0.299572	0.368697	1.23075
tr|Q2G2P2|Q2G2P2_STAA8 Nitric oxide dioxygenase	0.155361	0.191642	1.23353
sp|Q2FZ37|SUCC_STAA8 Succinate--CoA ligase [ADP-forming] subunit beta	0.157348	0.194804	1.23805
sp|Q2FXZ9|Y1676_STAA8 UPF0365 protein SAOUHSC_01676	0.283483	0.351142	1.23867
tr|Q2FXM5|Q2FXM5_STAA8 Malate dehydrogenase (oxaloacetate-decarboxylating)	0.131372	0.162806	1.23927
sp|Q2FZJ9|QOX2_STAA8 Probable quinol oxidase subunit 2	0.157969	0.195969	1.24055
sp|O52582|CDR_STAA8 Coenzyme A disulfide reductase	0.107263	0.133281	1.24256
sp|Q2FWH3|DDL_STAA8 D-alanine--D-alanine ligase	0.162636	0.202147	1.24294
sp|Q7X2S2|ARCC2_STAA8 Carbamate kinase 2	0.290951	0.361805	1.24352
sp|Q2FXM9|KPYK_STAA8 Pyruvate kinase	1.10588	1.37655	1.24476
sp|Q2FXM8|PFKA_STAA8 ATP-dependent 6-phosphofructokinase	0.181098	0.227515	1.25631
sp|Q2FZ28|HSLU_STAA8 ATP-dependent protease ATPase subunit HslU	0.0894919	0.11253	1.25743
sp|Q2FZ25|RS2_STAA8 30S ribosomal protein S2	0.49802	0.627313	1.25961
sp|Q2FXY7|LEPA_STAA8 Elongation factor 4	0.069991	0.0882839	1.26136
sp|Q2FYZ4|GLPD_STAA8 Aerobic glycerol-3-phosphate dehydrogenase	0.316415	0.405039	1.28009
sp|Q2G0P0|RL1_STAA8 50S ribosomal protein L1	0.468496	0.605465	1.29236
sp|Q2FYM7|TELL_STAA8 TelA-like protein SAOUHSC_01408	0.0680101	0.0881428	1.29603
sp|Q2G045|HPRK_STAA8 HPr kinase/phosphorylase	0.0916326	0.118831	1.29682
sp|Q2G028|ENO_STAA8 Enolase	0.634129	0.832697	1.31313
tr|Q2FW27|Q2FW27_STAA8 Adenylate kinase	0.223197	0.293766	1.31617
sp|Q2FZ72|CARB_STAA8 Carbamoyl-phosphate synthase large chain	0.092089	0.121373	1.31799
sp|Q2FWD6|ALDH_STAA8 Putative aldehyde dehydrogenase	0.307688	0.406371	1.32072
sp|Q2FZ27|CODY_STAA8 GTP-sensing transcriptional pleiotropic repressor CodY	0.102057	0.135086	1.32363
sp|P52078|Y997_STAA8 Uncharacterized protein SAOUHSC_00997	0.0540489	0.0715409	1.32363
sp|Q2FZQ3|FABI_STAA8 Enoyl-[acyl-carrier-protein] reductase [NADPH] FabI	0.104385	0.138396	1.32582
sp|Q2G1B9|TARJ1_STAA8 Ribulose-5-phosphate reductase 1	0.0573082	0.0762763	1.33098
sp|P0A0J0|SIGA_STAA8 RNA polymerase sigma factor SigA	0.055285	0.0740205	1.33889
sp|P95689|SYS_STAA8 Serine--tRNA ligase	0.262515	0.35236	1.34225
tr|Q2G0S2|Q2G0S2_STAA8 Ribose-phosphate pyrophosphokinase	0.0591254	0.0795503	1.34545
tr|Q2FZS8|Q2FZS8_STAA8 Chaperone protein ClpB	0.0298974	0.0406489	1.35961
tr|Q2FYP2|Q2FYP2_STAA8 ABC transporter, ATP-binding protein, putative	0.127451	0.173557	1.36176
tr|Q2G0S0|Q2G0S0_STAA8 50S ribosomal protein L25	0.0927943	0.126897	1.36751
tr|Q2G032|Q2G032_STAA8 Glyceraldehyde-3-phosphate dehydrogenase	0.887955	1.2224	1.37664
sp|P0A086|MSRA2_STAA8 Peptide methionine sulfoxide reductase MsrA 2	0.132872	0.182964	1.37699
sp|Q2G055|HPF_STAA8 Ribosome hibernation promotion factor	0.0976593	0.134549	1.37774
sp|Q2FZU1|ASSY_STAA8 Argininosuccinate synthase	0.197891	0.272981	1.37945
sp|Q2G0G1|ADH_STAA8 Alcohol dehydrogenase	0.412833	0.577039	1.39775
sp|Q2FW07|RL4_STAA8 50S ribosomal protein L4	0.0743453	0.104377	1.40395
sp|Q2G0P5|CLPC_STAA8 ATP-dependent Clp protease ATP-binding subunit ClpC	0.281044	0.396548	1.41098
sp|Q2G0N9|RL10_STAA8 50S ribosomal protein L10	0.15884	0.224911	1.41596
sp|Q2FYJ6|EBH_STAA8 Extracellular matrix-binding protein ebh	0.312858	0.44309	1.41626
sp|Q2FYL5|MURG_STAA8 UDP-N-acetylglucosamine--N-acetylmuramyl-(pentapeptide) pyrophosphoryl-undecaprenol N-acetylglucosamine transferase	0.0336362	0.0478176	1.42161
sp|Q2FXA4|CPFC_STAA8 Coproporphyrin III ferrochelatase	0.0348987	0.0496809	1.42357
tr|Q2FZY6|Q2FZY6_STAA8 Uncharacterized protein	0.107888	0.154557	1.43257
sp|P60393|RSMH_STAA8 Ribosomal RNA small subunit methyltransferase H	0.0343162	0.0492488	1.43515
sp|P0A0F8|RL15_STAA8 50S ribosomal protein L15	0.251595	0.36206	1.43906
sp|Q2FW20|RS8_STAA8 30S ribosomal protein S8	0.486555	0.70032	1.43934
sp|Q2FXR4|GSA1_STAA8 Glutamate-1-semialdehyde 2,1-aminomutase 1	0.110087	0.158524	1.44
sp|Q2G0J1|CHDC_STAA8 Coproheme decarboxylase	0.0362357	0.052679	1.45379
tr|Q2G1U3|Q2G1U3_STAA8 Oligoendopeptidase F	0.149772	0.217752	1.45389
tr|Q2FWJ5|Q2FWJ5_STAA8 30S ribosomal protein S1	0.0220096	0.0320515	1.45625
sp|Q2G0P2|NUSG_STAA8 Transcription termination/antitermination protein NusG	0.0578132	0.0842743	1.4577
tr|Q2FXH8|Q2FXH8_STAA8 Uncharacterized protein	0.134072	0.196023	1.46207
sp|Q2FW96|MTLD_STAA8 Mannitol-1-phosphate 5-dehydrogenase	0.117939	0.172787	1.46505
sp|Q2FW30|RS13_STAA8 30S ribosomal protein S13	0.306856	0.45447	1.48105
tr|Q2FXL3|Q2FXL3_STAA8 Thiol peroxidase	0.0627841	0.0931149	1.4831
tr|Q2G245|Q2G245_STAA8 Uncharacterized protein	0.0229003	0.0341294	1.49035
tr|Q2G2W5|Q2G2W5_STAA8 Biotin_lipoyl_2 domain-containing protein	0.0393865	0.0590348	1.49886
sp|Q2FXZ3|DNAJ_STAA8 Chaperone protein DnaJ	0.0235732	0.0355226	1.50691
sp|Q2FZ42|RL19_STAA8 50S ribosomal protein L19	0.166416	0.252705	1.51851
tr|Q2G2U0|Q2G2U0_STAA8 N-acetylglucosamine-6-phosphate deacetylase	0.0234441	0.0356249	1.51957
sp|Q2FW22|RL18_STAA8 50S ribosomal protein L18	0.169815	0.25896	1.52496
tr|Q2FZ48|Q2FZ48_STAA8 Signal recognition particle receptor FtsY	0.023136	0.0353458	1.52774
sp|Q2FXQ1|RL20_STAA8 50S ribosomal protein L20	0.113126	0.173107	1.53022
sp|Q2G0Q9|HSLO_STAA8 33 kDa chaperonin	0.0245612	0.0380027	1.54727
sp|Q2FW12|RS3_STAA8 30S ribosomal protein S3	0.586035	0.911134	1.55474
tr|Q2FVX4|Q2FVX4_STAA8 Molybdenum ABC transporter, periplasmic molybdate-binding protein	0.0251201	0.0390553	1.55474
sp|Q2G2G2|SAER_STAA8 Response regulator SaeR	0.0258072	0.0402779	1.56072
tr|Q2G2L0|Q2G2L0_STAA8 HTH dtxR-type domain-containing protein	0.0263059	0.0411849	1.56562
sp|Q2FWX8|Y2143_STAA8 Uncharacterized protein SAOUHSC_02143	0.0707576	0.110901	1.56733
sp|Q2G0Y6|GUAA_STAA8 GMP synthase [glutamine-hydrolyzing]	0.100005	0.157942	1.57933
tr|Q2FZG5|Q2FZG5_STAA8 Uncharacterized protein	0.276892	0.440468	1.59075
sp|Q2G035|Y792_STAA8 Epimerase family protein SAOUHSC_00792	0.074967	0.119565	1.5949
tr|Q2G1B7|Q2G1B7_STAA8 Uncharacterized protein	0.0827511	0.132463	1.60074
tr|Q2FWW9|Q2FWW9_STAA8 ABC transporter, ATP-binding protein, putative	0.0764939	0.122651	1.60341
sp|Q2FW33|RL17_STAA8 50S ribosomal protein L17	0.0512104	0.0827997	1.61685
tr|Q2FYT7|Q2FYT7_STAA8 UPF0154 protein SAOUHSC_01338	0.148559	0.240898	1.62156
sp|Q2G236|NADE_STAA8 NH(3)-dependent NAD(+) synthetase	0.0791318	0.128555	1.62457
sp|Q2FZ92|MURD_STAA8 UDP-N-acetylmuramoylalanine--D-glutamate ligase	0.0423904	0.0697324	1.645
tr|Q2FZ94|Q2FZ94_STAA8 Penicillin-binding protein 1	0.0145452	0.0241955	1.66347
tr|Q2FWW3|Q2FWW3_STAA8 Aminotran_1_2 domain-containing protein	0.0423517	0.0704507	1.66347
tr|Q2FXK2|Q2FXK2_STAA8 Aminotran_5 domain-containing protein	0.0151036	0.0251243	1.66347
tr|Q2G115|Q2G115_STAA8 Ribosome-binding ATPase YchF	0.119038	0.200244	1.68218
sp|Q2FW39|RS9_STAA8 30S ribosomal protein S9	0.0310596	0.0523163	1.68438
sp|Q2G1W4|METK_STAA8 S-adenosylmethionine synthase	0.0972882	0.164986	1.69585
tr|Q2FZ39|Q2FZ39_STAA8 Ribosome biogenesis GTPase A	0.0154978	0.0264599	1.70733
sp|Q2FZ75|PYRB_STAA8 Aspartate carbamoyltransferase	0.0155048	0.0264718	1.70733
sp|Q2G2Q4|RBFA_STAA8 Ribosome-binding factor A	0.032409	0.055814	1.72218
sp|Q2FW21|RL6_STAA8 50S ribosomal protein L6	0.180625	0.31461	1.74178
sp|Q2FUQ3|MNMG_STAA8 tRNA uridine 5-carboxymethylaminomethyl modification enzyme MnmG	0.0303257	0.0531933	1.75407
tr|Q2FW86|Q2FW86_STAA8 Iron-sulfur cluster carrier protein	0.0152471	0.0268052	1.75806
tr|Q2FWB1|Q2FWB1_STAA8 NAD(P)-bd_dom domain-containing protein	0.0161367	0.0285347	1.76831
tr|Q2FXP1|Q2FXP1_STAA8 Dephospho-CoA kinase	0.016219	0.0288251	1.77725
tr|Q2FZ83|Q2FZ83_STAA8 Uncharacterized protein	0.0161653	0.0287297	1.77725
sp|Q2G273|UREG_STAA8 Urease accessory protein UreG	0.0161088	0.0288981	1.79394
sp|Q2G247|Y1855_STAA8 UPF0478 protein SAOUHSC_01855	0.203712	0.366792	1.80054
sp|Q2FXY6|RS20_STAA8 30S ribosomal protein S20	0.073991	0.134287	1.81492
sp|Q2FZ45|RS16_STAA8 30S ribosomal protein S16	0.0381274	0.0701006	1.83859
sp|Q2FW79|Y2425_STAA8 UPF0457 protein SAOUHSC_02425	0.0387135	0.0714585	1.84583
sp|Q2FWC3|LUXS_STAA8 S-ribosylhomocysteine lyase	0.0169316	0.0312854	1.84775
tr|Q2FY73|Q2FY73_STAA8 Transcriptional regulator, Fur, putative	0.0169962	0.0314897	1.85275
tr|Q2FVN7|Q2FVN7_STAA8 Putative_PNPOx domain-containing protein	0.0173507	0.0324077	1.8678
sp|Q2G0B1|MGRA_STAA8 HTH-type transcriptional regulator MgrA	0.123279	0.234719	1.90396

## Sheet: SA_MHV
Description	SA_Neg	SA_MHV	FC
sp|Q2FW96|MTLD_STAA8 Mannitol-1-phosphate 5-dehydrogenase	0.117939	0.0101449	0.0860178
sp|Q2G2G7|Y1054_STAA8 UPF0637 protein SAOUHSC_01054	0.0915671	0.0102893	0.112369
sp|Q2FWX8|Y2143_STAA8 Uncharacterized protein SAOUHSC_02143	0.0707576	0.00961012	0.135818
tr|Q2FVG5|Q2FVG5_STAA8 DUF1801 domain-containing protein	0.0712905	0.0101956	0.143014
sp|Q2FZX4|LIPA_STAA8 Lipoyl synthase	0.0591009	0.0102995	0.17427
sp|Q2FZP4|RF3_STAA8 Peptide chain release factor 3	0.0505798	0.00940303	0.185905
sp|P52078|Y997_STAA8 Uncharacterized protein SAOUHSC_00997	0.0540489	0.0102807	0.190211
sp|Q2G2M6|SYC_STAA8 Cysteine--tRNA ligase	0.103171	0.0205729	0.199405
sp|Q2FXR3|HEM2_STAA8 Delta-aminolevulinic acid dehydratase	0.106523	0.0215381	0.202191
sp|Q2FZ92|MURD_STAA8 UDP-N-acetylmuramoylalanine--D-glutamate ligase	0.0423904	0.0101322	0.23902
sp|Q2G064|PEPT_STAA8 Peptidase T	0.042641	0.0103483	0.242683
sp|Q2FX09|VRAR_STAA8 Response regulator protein VraR	0.0933515	0.0227827	0.244053
sp|Q2G2U1|SAES_STAA8 Histidine protein kinase SaeS	0.0847973	0.0215382	0.253996
tr|Q2FYG5|Q2FYG5_STAA8 Menaquinone biosynthesis methyltransferase, putative	0.0395828	0.0101301	0.255921
sp|Q2FYS5|PARE_STAA8 DNA topoisomerase 4 subunit B	0.0392334	0.0100406	0.255921
tr|Q2G0N7|Q2G0N7_STAA8 MTS domain-containing protein	0.0396031	0.0102282	0.258269
sp|Q2G2L1|TAGH_STAA8 Teichoic acids export ATP-binding protein TagH	0.0363305	0.0100929	0.277809
tr|Q2G2L7|Q2G2L7_STAA8 RelA_SpoT domain-containing protein	0.037476	0.0104273	0.278239
tr|Q2G2G0|Q2G2G0_STAA8 DM13 domain-containing protein	1.58431	0.443752	0.280092
tr|Q2FXU7|Q2FXU7_STAA8 ThiF domain-containing protein	0.0368079	0.0103619	0.281513
tr|Q2G2E5|Q2G2E5_STAA8 Uncharacterized protein	0.0717308	0.0201931	0.281513
sp|Q9F0R1|SARR_STAA8 HTH-type transcriptional regulator SarR	0.161156	0.045676	0.283428
tr|Q2FZ78|Q2FZ78_STAA8 Pseudouridine synthase	0.0349002	0.0101368	0.29045
tr|Q2G0R1|Q2G0R1_STAA8 Hypoxanthine phosphoribosyltransferase	0.0796238	0.0232352	0.291812
tr|Q2FYN4|Q2FYN4_STAA8 Diaminopimelate decarboxylase	0.032429	0.00955378	0.294606
tr|Q2FW50|Q2FW50_STAA8 Alpha-acetolactate decarboxylase	0.245257	0.0725835	0.295949
sp|Q2FZ66|RLMN_STAA8 Probable dual-specificity RNA methyltransferase RlmN	0.0687839	0.0208822	0.303592
sp|P60393|RSMH_STAA8 Ribosomal RNA small subunit methyltransferase H	0.0343162	0.0104655	0.304972
tr|Q2FYT0|Q2FYT0_STAA8 Glycine betaine transporter, putative	0.0309601	0.00953275	0.307905
tr|Q2FVQ5|Q2FVQ5_STAA8 Probable malate:quinone oxidoreductase	0.0316534	0.00990093	0.312792
tr|Q2G2S7|Q2G2S7_STAA8 Metallophos domain-containing protein	0.0667098	0.0208663	0.312792
sp|Q2G283|GSA2_STAA8 Glutamate-1-semialdehyde 2,1-aminomutase 2	0.146511	0.0462952	0.315984
tr|Q2FXI6|Q2FXI6_STAA8 Thioredoxin domain-containing protein	0.0347057	0.0110656	0.31884
tr|Q2FV77|Q2FV77_STAA8 3-hydroxy-3-methylglutaryl coenzyme A reductase	0.0325574	0.0104151	0.319901
sp|Q2FXB1|LUKDV_STAA8 Leucotoxin LukDv	0.106156	0.034035	0.320612
sp|Q2FY15|CSHB_STAA8 DEAD-box ATP-dependent RNA helicase CshB	0.0319354	0.0103733	0.324822
tr|Q2FZ64|Q2FZ64_STAA8 Non-specific serine/threonine protein kinase	0.030949	0.0100529	0.324822
tr|Q2FY50|Q2FY50_STAA8 DNA repair protein RecN	0.0308944	0.0101467	0.328432
tr|Q2FXV0|Q2FXV0_STAA8 Uncharacterized protein	0.033426	0.0110363	0.330169
tr|Q2FVI6|Q2FVI6_STAA8 Uncharacterized protein	0.0684709	0.0226428	0.330693
tr|Q2G046|Q2G046_STAA8 UvrABC system protein A	0.0287875	0.00953417	0.331191
tr|Q2G274|Q2G274_STAA8 DNA gyrase subunit B	0.0917347	0.0310547	0.338528
sp|Q2FYZ5|GLPK_STAA8 Glycerol kinase	0.169388	0.0577238	0.340779
tr|Q2FZD8|Q2FZD8_STAA8 Phenylalanine--tRNA ligase beta subunit	0.0868983	0.0300774	0.346122
sp|Q2FYK4|Y1436_STAA8 UPF0403 protein SAOUHSC_01436	0.0302109	0.0105401	0.348883
tr|Q2G0L8|Q2G0L8_STAA8 Uncharacterized protein	0.0616842	0.0215267	0.348983
sp|Q2FY45|NUSB_STAA8 Transcription antitermination protein NusB	0.0308214	0.0108458	0.351891
tr|Q2G1A6|Q2G1A6_STAA8 Ribokinase	0.0612157	0.0219064	0.357855
tr|Q2G2F0|Q2G2F0_STAA8 HIT domain-containing protein	0.068063	0.0243993	0.358481
tr|Q2G2C1|Q2G2C1_STAA8 Pyruvate carboxylase	0.471467	0.170976	0.362647
sp|Q2G045|HPRK_STAA8 HPr kinase/phosphorylase	0.0916326	0.0341871	0.373089
tr|Q2G1E3|Q2G1E3_STAA8 Uncharacterized protein	0.0272156	0.0103136	0.378959
tr|Q2FWH4|Q2FWH4_STAA8 UDP-N-acetylmuramoyl-tripeptide--D-alanyl-D-alanine ligase	0.0529591	0.02033	0.383881
sp|Q2FY34|GCSPA_STAA8 Probable glycine dehydrogenase (decarboxylating) subunit 1	0.0526529	0.0202124	0.383881
tr|Q2G2L0|Q2G2L0_STAA8 HTH dtxR-type domain-containing protein	0.0263059	0.0100983	0.383881
tr|Q2FZC5|Q2FZC5_STAA8 dITP/XTP pyrophosphatase	0.0274335	0.010619	0.38708
sp|Q2FZ31|TRMFO_STAA8 Methylenetetrahydrofolate--tRNA-(uracil-5-)-methyltransferase TrmFO	0.0535119	0.0207407	0.38759
tr|Q2FWX0|Q2FWX0_STAA8 Uncharacterized protein	0.0256421	0.0101313	0.395106
sp|Q2FUW9|SASF_STAA8 Surface protein F	0.284827	0.113406	0.398155
sp|Q2FXX8|MTNN_STAA8 5'-methylthioadenosine/S-adenosylhomocysteine nucleosidase	0.0263293	0.0105096	0.39916
sp|Q2FY37|LIPM_STAA8 Octanoyltransferase LipM	0.0250109	0.0100584	0.402161
tr|Q2FWM4|Q2FWM4_STAA8 Accessory gene regulator protein A	0.09103	0.0368444	0.40475
tr|Q2G1H9|Q2G1H9_STAA8 Acyl-CoA synthetase	0.228387	0.0927317	0.406028
sp|P0A0H0|RS12_STAA8 30S ribosomal protein S12	0.344404	0.140773	0.408744
tr|Q2FY54|Q2FY54_STAA8 Dihydrolipoamide acetyltransferase component of pyruvate dehydrogenase complex	0.110138	0.0453476	0.411736
sp|Q2G2S0|PUR8_STAA8 Adenylosuccinate lyase	0.182107	0.0749953	0.41182
tr|Q2FYI6|Q2FYI6_STAA8 THUMP domain-containing protein	0.0236796	0.00980311	0.413989
tr|Q2FWJ5|Q2FWJ5_STAA8 30S ribosomal protein S1	0.0220096	0.00911172	0.413989
tr|Q2G1W5|Q2G1W5_STAA8 NERD domain-containing protein	0.154111	0.0646818	0.41971
sp|Q2FWL6|REX_STAA8 Redox-sensing transcriptional repressor Rex	0.0543285	0.022835	0.420314
tr|Q2G082|Q2G082_STAA8 MFS domain-containing protein	0.0228471	0.00989499	0.433096
tr|Q2FYV7|Q2FYV7_STAA8 Uncharacterized protein	0.11397	0.0495307	0.434593
tr|Q2G235|Q2G235_STAA8 Nicotinate phosphoribosyltransferase	0.133497	0.0581023	0.435233
sp|Q2FXJ0|MURC_STAA8 UDP-N-acetylmuramate--L-alanine ligase	0.0228477	0.00998057	0.43683
sp|Q2FYS4|PARC_STAA8 DNA topoisomerase 4 subunit A	0.0465545	0.0204776	0.439864
sp|Q2FXY7|LEPA_STAA8 Elongation factor 4	0.069991	0.0307865	0.439864
sp|Q2FZ42|RL19_STAA8 50S ribosomal protein L19	0.166416	0.0739711	0.444494
tr|Q2FY53|Q2FY53_STAA8 2-oxoisovalerate dehydrogenase, E1 component, beta subunit, putative	0.107779	0.0481216	0.446485
tr|Q2FZC7|Q2FZC7_STAA8 Iron-sulphur subunit of succinate dehydrogenase, putative	0.0482824	0.0217194	0.44984
tr|Q2FZZ0|Q2FZZ0_STAA8 Lipoprotein	0.0485967	0.0218889	0.45042
tr|Q2FXZ6|Q2FXZ6_STAA8 Uncharacterized protein	0.0229544	0.0103853	0.452431
sp|Q2G1X0|HLA_STAA8 Alpha-hemolysin	0.617679	0.290617	0.470498
tr|Q2FVF9|Q2FVF9_STAA8 Uncharacterized protein	0.0445397	0.0211918	0.475796
sp|Q2FZP9|Y951_STAA8 Putative phosphoesterase SAOUHSC_00951	0.0821867	0.0395758	0.481535
tr|Q2G105|Q2G105_STAA8 Uncharacterized protein	0.165563	0.0802428	0.484666
sp|Q2FYM7|TELL_STAA8 TelA-like protein SAOUHSC_01408	0.0680101	0.0332119	0.488338
tr|Q2FZ74|Q2FZ74_STAA8 Dihydroorotase	0.0664385	0.0325731	0.490275
sp|Q2FXP9|IF3_STAA8 Translation initiation factor IF-3	0.0792068	0.0388382	0.49034
tr|Q2FZY5|Q2FZY5_STAA8 Probable cysteine desulfurase	0.042524	0.0210018	0.493882
sp|Q2FVK2|HLGC_STAA8 Gamma-hemolysin component C	0.208392	0.103385	0.496108
sp|P0A0J3|SODM1_STAA8 Superoxide dismutase [Mn] 1	0.155766	0.0776833	0.498717
sp|Q2FXA0|Y1977_STAA8 UPF0342 protein SAOUHSC_01977	0.115761	0.23303	2.01302
tr|Q2G032|Q2G032_STAA8 Glyceraldehyde-3-phosphate dehydrogenase	0.887955	1.79989	2.027
sp|Q2G2G2|SAER_STAA8 Response regulator SaeR	0.0258072	0.0526717	2.04097
tr|Q2G0B5|Q2G0B5_STAA8 Uncharacterized protein	0.0255999	0.0528491	2.06443
sp|Q2FZ58|Y1193_STAA8 Uncharacterized protein SAOUHSC_01193	0.14373	0.310299	2.1589
tr|Q2G1M1|Q2G1M1_STAA8 Acetoin(diacetyl) reductase	0.0849902	0.184658	2.1727
tr|Q2FYM3|Q2FYM3_STAA8 VOC domain-containing protein	0.0635859	0.139676	2.19665
tr|Q2G0X3|Q2G0X3_STAA8 Uncharacterized protein	0.0144647	0.0318124	2.19932
sp|Q2FW39|RS9_STAA8 30S ribosomal protein S9	0.0310596	0.0684143	2.20268
sp|Q2FY06|ERA_STAA8 GTPase Era	0.015341	0.0347037	2.26216
sp|Q2FWH5|CSHA_STAA8 DEAD-box ATP-dependent RNA helicase CshA	0.0619045	0.140953	2.27694
tr|Q2FZG6|Q2FZG6_STAA8 Peptide deformylase	0.13375	0.30465	2.27776
sp|Q2FVK8|GPMA_STAA8 2,3-bisphosphoglycerate-dependent phosphoglycerate mutase	0.0158091	0.0360848	2.28254
tr|Q2G000|Q2G000_STAA8 Thioredoxin, putative	0.0344199	0.0787282	2.28729
tr|Q2FY78|Q2FY78_STAA8 Pseudouridine synthase	0.0156505	0.0358759	2.29232
sp|Q2G247|Y1855_STAA8 UPF0478 protein SAOUHSC_01855	0.203712	0.478844	2.35059
tr|Q2FXN4|Q2FXN4_STAA8 Isocitrate dehydrogenase [NADP]	0.0661195	0.15581	2.35648
sp|Q2FWN3|CH10_STAA8 10 kDa chaperonin	0.0374697	0.0893082	2.38347
sp|Q2FXU0|APT_STAA8 Adenine phosphoribosyltransferase	0.0165437	0.039673	2.39807
sp|Q2FZ45|RS16_STAA8 30S ribosomal protein S16	0.0381274	0.0914406	2.3983
sp|Q2G0N9|RL10_STAA8 50S ribosomal protein L10	0.15884	0.382193	2.40616
sp|Q2FW79|Y2425_STAA8 UPF0457 protein SAOUHSC_02425	0.0387135	0.0934466	2.4138
tr|Q2FZY7|Q2FZY7_STAA8 ABC transporter, ATP-binding protein, putative	0.154597	0.374763	2.42414
tr|Q2G245|Q2G245_STAA8 Uncharacterized protein	0.0229003	0.0582685	2.54444
tr|Q2FYK2|Q2FYK2_STAA8 Nfu_N domain-containing protein	0.0207539	0.0563081	2.71313
sp|Q2FZ51|ACP_STAA8 Acyl carrier protein	0.0217323	0.0607944	2.79742
tr|Q2FVL8|Q2FVL8_STAA8 Assimilatory nitrite reductase [NAD(P)H], large subunit, putative	0.00714569	0.020116	2.81513
tr|Q2FZ15|Q2FZ15_STAA8 Uncharacterized protein	0.00719448	0.0202534	2.81513
sp|Q2G0K7|HPS_STAA8 3-hexulose-6-phosphate synthase	0.0269571	0.0779113	2.8902
sp|Q2G113|RS6_STAA8 30S ribosomal protein S6	0.302906	0.894729	2.95382
sp|Q2FXZ7|RS21_STAA8 30S ribosomal protein S21	0.0240774	0.0724879	3.01062
tr|Q2FXV2|Q2FXV2_STAA8 Uncharacterized protein	0.0650098	0.197265	3.03439
sp|Q2G1U0|KGUA_STAA8 Guanylate kinase	0.00731545	0.0227617	3.11146
sp|Q2FYM2|ODO2_STAA8 Dihydrolipoyllysine-residue succinyltransferase component of 2-oxoglutarate dehydrogenase complex	0.00672224	0.0210266	3.12792
sp|P60643|LRGB_STAA8 Antiholin-like protein LrgB	0.00723537	0.0226316	3.12792
sp|Q2G1T3|OHRL_STAA8 Organic hydroperoxide resistance protein-like	0.00764804	0.0246555	3.22377
tr|Q2FYJ0|Q2FYJ0_STAA8 Uncharacterized protein	0.00638855	0.020982	3.28432
sp|Q2FWF1|ATPE_STAA8 ATP synthase epsilon chain	0.00759425	0.0250533	3.29898
tr|Q2FY44|Q2FY44_STAA8 Alkaline shock protein 23	0.00766586	0.0257765	3.36251
tr|Q2FZ83|Q2FZ83_STAA8 Uncharacterized protein	0.0161653	0.0550322	3.40434
tr|Q2FX11|Q2FX11_STAA8 Uncharacterized protein	0.00808639	0.0281069	3.47582
tr|Q2FXT7|Q2FXT7_STAA8 Preprotein translocase, YajC subunit	0.00819455	0.0289447	3.53219
tr|Q2FYT9|Q2FYT9_STAA8 UPF0291 protein SAOUHSC_01336	0.00824003	0.0294102	3.56918
sp|Q2FWC3|LUXS_STAA8 S-ribosylhomocysteine lyase	0.0169316	0.0623611	3.68312
sp|Q2FW07|RL4_STAA8 50S ribosomal protein L4	0.0743453	0.276528	3.7195
tr|Q2G2T0|Q2G2T0_STAA8 Uncharacterized protein	0.0183769	0.0740322	4.02854
sp|Q2FYJ3|TDCB_STAA8 L-threonine dehydratase catabolic TdcB	0.00716578	0.033621	4.69188
sp|Q2G1T9|RPOZ_STAA8 DNA-directed RNA polymerase subunit omega	0.0224113	0.117378	5.23745
sp|P48860|RL7_STAA8 50S ribosomal protein L7/L12	0.256273	1.40341	5.47621
sp|Q2FZ21|RRF_STAA8 Ribosome-recycling factor	0.0585723	0.3939	6.72503
sp|Q2FW28|IF1_STAA8 Translation initiation factor IF-1	0.0083388	0.0618542	7.41764
sp|Q2FV67|ROCA_STAA8 1-pyrroline-5-carboxylate dehydrogenase	0.00729094	0.0577264	7.91755
tr|Q2G0Z0|Q2G0Z0_STAA8 YflT domain-containing protein	0.00773657	0.0680607	8.79727
tr|Q2FZ46|Q2FZ46_STAA8 Signal recognition particle protein	0.0907891	0.0456398	0.502701
tr|Q2G221|Q2G221_STAA8 Phage infection protein, putative	0.0382704	0.0195884	0.511841
sp|Q2G1B8|TARL_STAA8 Teichoic acid ribitol-phosphate polymerase TarL	0.0602969	0.0312685	0.518576
tr|Q2FZT7|Q2FZT7_STAA8 Signal peptidase I	0.120416	0.0625697	0.519615
sp|Q2FWJ3|RSBW_STAA8 Serine-protein kinase RsbW	0.118043	0.0621058	0.526128
sp|Q2FXQ0|RL35_STAA8 50S ribosomal protein L35	0.0230106	0.0121242	0.526895
tr|Q2FWF4|Q2FWF4_STAA8 UDP-N-acetylglucosamine 1-carboxyvinyltransferase	0.251728	0.134643	0.534874
sp|Q2G0T4|Y444_STAA8 Nucleoid-associated protein SAOUHSC_00444	0.0917775	0.0498462	0.543121
tr|Q2FW65|Q2FW65_STAA8 Uncharacterized protein	0.021042	0.0116803	0.555096
tr|Q2FW64|Q2FW64_STAA8 Uncharacterized protein	0.103086	0.0580402	0.563025
tr|Q2FXN9|Q2FXN9_STAA8 DNA polymerase I	0.0951518	0.0535729	0.563025
sp|Q2G0Y9|XPT_STAA8 Xanthine phosphoribosyltransferase	0.0409129	0.0231294	0.565333
tr|Q2FZU6|Q2FZU6_STAA8 Ornithine aminotransferase	0.081643	0.0461635	0.565432
tr|Q2FY40|Q2FY40_STAA8 Proline dipeptidase, putative	0.141534	0.0800428	0.565539
tr|Q2FVT8|Q2FVT8_STAA8 Uncharacterized protein	0.0616571	0.0351449	0.570005
sp|Q2FXM7|ACCA_STAA8 Acetyl-coenzyme A carboxylase carboxyl transferase subunit alpha	0.0594315	0.033935	0.570993
tr|Q2G078|Q2G078_STAA8 Ribonucleoside-diphosphate reductase	0.218508	0.12489	0.571556
tr|Q2FV14|Q2FV14_STAA8 Acyl-CoA synthetase	0.0988421	0.0567312	0.573958
sp|Q2FXM8|PFKA_STAA8 ATP-dependent 6-phosphofructokinase	0.181098	0.104172	0.575227
sp|Q2FVQ2|Y2650_STAA8 Uncharacterized lipoprotein SAOUHSC_02650	0.0392954	0.0226511	0.576431
sp|Q2FXT1|OBG_STAA8 GTPase Obg	0.0793701	0.0457514	0.576431
sp|Q2G0F8|SYR_STAA8 Arginine--tRNA ligase	0.345322	0.199483	0.577671
tr|Q2FYT7|Q2FYT7_STAA8 UPF0154 protein SAOUHSC_01338	0.148559	0.0858254	0.577719
sp|Q2FZW3|DLTD_STAA8 Protein DltD	0.0804796	0.0465258	0.578106
sp|Q2FZY3|Y851_STAA8 UPF0051 protein SAOUHSC_00851	0.155777	0.0900766	0.578242
sp|Q2FWP0|LUKL1_STAA8 Uncharacterized leukocidin-like protein 1	0.619961	0.359525	0.579916
tr|Q2FVN6|Q2FVN6_STAA8 Uncharacterized protein	0.0785366	0.0457844	0.582969
sp|Q2FXZ1|GRPE_STAA8 Protein GrpE	0.0387678	0.0226917	0.585323
sp|Q2FXK8|EZRA_STAA8 Septation ring formation regulator EzrA	0.229088	0.134356	0.586485
tr|Q2FY43|Q2FY43_STAA8 Biotin carboxylase	0.0773078	0.0453399	0.586485
tr|Q2FZZ9|Q2FZZ9_STAA8 Uncharacterized protein	0.0777065	0.0455993	0.586815
tr|Q2FVV8|Q2FVV8_STAA8 Transcriptional regulator, putative	0.112411	0.066181	0.588741
sp|Q2G155|LIP2_STAA8 Lipase 2	0.456748	0.269881	0.590876
tr|Q2FYI0|Q2FYI0_STAA8 DD-transpeptidase	0.186444	0.110402	0.592147
tr|Q2FYV0|Q2FYV0_STAA8 Uncharacterized protein	0.0186564	0.0110569	0.592658
sp|Q2FW10|RS19_STAA8 30S ribosomal protein S19	0.234717	0.139748	0.59539
tr|Q2G2J7|Q2G2J7_STAA8 Uncharacterized protein	0.0182618	0.0108866	0.596145
tr|Q2FXS6|Q2FXS6_STAA8 Cell shape-determining protein MreC	0.0357487	0.0216649	0.606034
tr|Q2FY36|Q2FY36_STAA8 Rhodanese domain-containing protein	0.0719323	0.0437745	0.608551
tr|Q2FZU5|Q2FZU5_STAA8 Glutamate dehydrogenase	0.0542998	0.033051	0.608676
sp|Q2FYR1|FEMB_STAA8 Aminoacyltransferase FemB	0.0533092	0.0324783	0.609244
tr|Q2FWB6|Q2FWB6_STAA8 Uncharacterized protein	0.0175082	0.0106668	0.609244
tr|Q2G2T1|Q2G2T1_STAA8 HD domain-containing protein	0.0344083	0.0209872	0.609944
tr|Q2G0K6|Q2G0K6_STAA8 SIS domain protein	0.0170381	0.0103923	0.609944
sp|Q2FW08|RL23_STAA8 50S ribosomal protein L23	0.364206	0.222193	0.610075
sp|P0A086|MSRA2_STAA8 Peptide methionine sulfoxide reductase MsrA 2	0.132872	0.0811536	0.610763
sp|P72358|LRGA_STAA8 Antiholin-like protein LrgA	0.0175087	0.0107151	0.611984
sp|Q2FVZ4|FEMX_STAA8 Lipid II:glycine glycyltransferase	0.0535759	0.0327876	0.611984
sp|Q2G2K8|UREE_STAA8 Urease accessory protein UreE	0.0171875	0.0105354	0.612971
sp|Q2FXA4|CPFC_STAA8 Coproporphyrin III ferrochelatase	0.0348987	0.0213919	0.612971
tr|Q2FW97|Q2FW97_STAA8 EIIA	0.0176425	0.0108426	0.61457
sp|Q2FXG2|RISB_STAA8 6,7-dimethyl-8-ribityllumazine synthase	0.0173979	0.0107601	0.618475
tr|Q2FXF4|Q2FXF4_STAA8 LYZ2 domain-containing protein	0.0353389	0.0219449	0.620984
sp|Q2FZ77|PYRR_STAA8 Bifunctional protein PyrR	0.0165066	0.0102766	0.622576
sp|Q2FZD9|SYFA_STAA8 Phenylalanine--tRNA ligase alpha subunit	0.0335332	0.0208769	0.622576
tr|Q2FY73|Q2FY73_STAA8 Transcriptional regulator, Fur, putative	0.0169962	0.0105889	0.62302
tr|Q2FX00|Q2FX00_STAA8 GATase cobBQ-type domain-containing protein	0.0158667	0.00992597	0.625584
tr|Q2FY71|Q2FY71_STAA8 Aldo_ket_red domain-containing protein	0.0155771	0.00982881	0.630977
tr|Q2FYZ0|Q2FYZ0_STAA8 Glutathione peroxidase	0.0169276	0.0106809	0.630977
tr|Q2FWD7|Q2FWD7_STAA8 Transcription termination factor Rho	0.0319556	0.0202408	0.633404
tr|Q2G0L0|Q2G0L0_STAA8 Uncharacterized protein	0.0159961	0.010132	0.633404
tr|Q2G2G1|Q2G2G1_STAA8 Uncharacterized protein	0.016945	0.010733	0.633404
sp|Q2FYL5|MURG_STAA8 UDP-N-acetylglucosamine--N-acetylmuramyl-(pentapeptide) pyrophosphoryl-undecaprenol N-acetylglucosamine transferase	0.0336362	0.0214393	0.637387
sp|Q2G236|NADE_STAA8 NH(3)-dependent NAD(+) synthetase	0.0791318	0.0505029	0.638212
tr|Q2G1Z7|Q2G1Z7_STAA8 Isoprenyl transferase	0.0157714	0.0100905	0.639802
sp|Q2FVV9|FDHL_STAA8 Putative formate dehydrogenase SAOUHSC_02582	0.161784	0.10374	0.641223
tr|Q2FZ70|Q2FZ70_STAA8 Orotate phosphoribosyltransferase	0.0162445	0.0104384	0.642583
tr|Q2FVQ4|Q2FVQ4_STAA8 L-lactate permease	0.031848	0.0204929	0.643458
tr|Q2G2F1|Q2G2F1_STAA8 ABC transporter, ATP-binding protein, putative	0.0155604	0.0100124	0.643458
sp|Q2G087|HIS8_STAA8 Histidinol-phosphate aminotransferase	0.0153018	0.00987168	0.645133
tr|Q2G295|Q2G295_STAA8 Catabolite control protein A	0.128312	0.082982	0.646718
sp|Q2FV52|ISAA_STAA8 Probable transglycosylase IsaA	0.116083	0.0751614	0.647479
sp|Q2FYN7|DAPH_STAA8 2,3,4,5-tetrahydropyridine-2,6-dicarboxylate N-acetyltransferase	0.0157771	0.0102495	0.649645
tr|Q2G2Q2|Q2G2Q2_STAA8 Riboflavin biosynthesis protein	0.0152709	0.00992065	0.649645
sp|Q2G1G8|PTG3C_STAA8 PTS system glucose-specific EIICBA component	0.0485162	0.0316464	0.652286
sp|Q2G0L1|GCH4_STAA8 GTP cyclohydrolase FolE2	0.0752492	0.0491762	0.653512
sp|Q2G035|Y792_STAA8 Epimerase family protein SAOUHSC_00792	0.074967	0.0492944	0.657548
sp|Q2FUX3|ISAB_STAA8 Immunodominant staphylococcal antigen B	0.0599096	0.0397602	0.66367
sp|Q2FW22|RL18_STAA8 50S ribosomal protein L18	0.169815	0.113176	0.666467
sp|Q2FYI5|GPSB_STAA8 Cell cycle protein GpsB	0.170515	0.113643	0.666467
tr|Q2FZS8|Q2FZS8_STAA8 Chaperone protein ClpB	0.0298974	0.0199338	0.666741
tr|Q2FYV3|Q2FYV3_STAA8 Threonine synthase	0.071615	0.0478386	0.667996
tr|Q2G1W0|Q2G1W0_STAA8 6-phosphogluconate dehydrogenase, decarboxylating	0.118296	0.0791151	0.668787
tr|Q2G0M8|Q2G0M8_STAA8 Putative pyridoxal phosphate-dependent acyltransferase	0.203406	0.13735	0.67525
sp|Q2FWZ2|DAGK_STAA8 Diacylglycerol kinase	0.0150592	0.0102058	0.677716
sp|Q2FUQ3|MNMG_STAA8 tRNA uridine 5-carboxymethylaminomethyl modification enzyme MnmG	0.0303257	0.0205522	0.677716
sp|Q2FWN9|LUKL2_STAA8 Uncharacterized leukocidin-like protein 2	0.580528	0.393534	0.67789
tr|Q2FZ53|Q2FZ53_STAA8 3-oxoacyl-[acyl-carrier-protein] reductase	0.515331	0.350134	0.679435
tr|Q2G1V0|Q2G1V0_STAA8 Formate/nitrite transporter, putative	0.0152678	0.0103986	0.681079
tr|Q2FWA0|Q2FWA0_STAA8 Glutamine--fructose-6-phosphate aminotransferase [isomerizing]	0.251963	0.172134	0.683169
tr|Q2FWA8|Q2FWA8_STAA8 Lytic regulatory protein, putative	0.0695641	0.0475853	0.68405
sp|Q2FXR4|GSA1_STAA8 Glutamate-1-semialdehyde 2,1-aminomutase 1	0.110087	0.0753829	0.684761
sp|Q2FXJ5|SYY_STAA8 Tyrosine--tRNA ligase	0.109028	0.0751221	0.689017
sp|O52582|CDR_STAA8 Coenzyme A disulfide reductase	0.107263	0.0743798	0.693432
sp|Q2G1Z4|SYP_STAA8 Proline--tRNA ligase	0.193108	0.135187	0.700058
sp|Q2FW11|RL22_STAA8 50S ribosomal protein L22	0.348015	0.243772	0.700462
sp|Q2FV87|PTU3C_STAA8 PTS system glucoside-specific EIICBA component	0.0142939	0.0100598	0.703782
sp|Q2FY08|SYG_STAA8 Glycine--tRNA ligase	0.482111	0.339301	0.703782
tr|Q2FWM1|Q2FWM1_STAA8 Sucrose-6-phosphate hydrolase	0.014865	0.0104617	0.703782
tr|Q2FWY6|Q2FWY6_STAA8 Uncharacterized protein	0.0145253	0.0102226	0.703782
tr|Q2FX94|Q2FX94_STAA8 Fumarate hydratase class II	0.0147601	0.0103879	0.703782
tr|Q2FXU1|Q2FXU1_STAA8 (p)ppGpp synthase	0.0295018	0.0207629	0.703782
tr|Q2FZU7|Q2FZU7_STAA8 FMN oxidoreductase, putative	0.0148107	0.0104235	0.703782
tr|Q2G0R0|Q2G0R0_STAA8 ATP-dependent zinc metalloprotease FtsH	0.114653	0.0806904	0.703782
sp|Q2FW31|RS11_STAA8 30S ribosomal protein S11	0.220218	0.156395	0.710186
tr|Q2FX05|Q2FX05_STAA8 Methionine aminopeptidase	0.129475	0.0926772	0.715792
sp|Q2G0Y7|IMDH_STAA8 Inosine-5'-monophosphate dehydrogenase	0.592493	0.424134	0.715847
tr|Q2FV16|Q2FV16_STAA8 Probable malate:quinone oxidoreductase	1.17391	0.84386	0.718847
tr|Q2FXH8|Q2FXH8_STAA8 Uncharacterized protein	0.134072	0.0966588	0.720947
tr|Q2FY68|Q2FY68_STAA8 Pyrroline-5-carboxylate reductase	0.0494309	0.0357639	0.723514
sp|Q2G111|RS18_STAA8 30S ribosomal protein S18	0.0406844	0.0294751	0.724481
tr|Q2G2T8|Q2G2T8_STAA8 Aldo_ket_red domain-containing protein	0.0472786	0.0343708	0.726983
sp|Q2FW16|RL14_STAA8 50S ribosomal protein L14	0.64075	0.467319	0.729332
sp|Q2G2Q0|GYRA_STAA8 DNA gyrase subunit A	0.14302	0.105128	0.735061
sp|Q2FW18|RL5_STAA8 50S ribosomal protein L5	1.6194	1.20036	0.741238
sp|Q2FWE7|ATPD_STAA8 ATP synthase subunit delta	0.0783254	0.0581224	0.742063
sp|Q2G2S6|PRSA_STAA8 Foldase protein PrsA	1.04287	0.774102	0.742282
sp|Q2FW81|URTF_STAA8 Probable uridylyltransferase SAOUHSC_02423	0.284087	0.211577	0.744762
tr|Q2G280|Q2G280_STAA8 Thioredoxin domain-containing protein	0.121783	0.0909799	0.747067
tr|Q2FWD4|Q2FWD4_STAA8 UDP-N-acetylglucosamine 1-carboxyvinyltransferase	0.0803968	0.06015	0.748164
tr|Q2FZG5|Q2FZG5_STAA8 Uncharacterized protein	0.276892	0.207253	0.748497
sp|Q2G227|DEOB_STAA8 Phosphopentomutase	0.152798	0.114442	0.748979
sp|Q2G0Q1|PDXS_STAA8 Pyridoxal 5'-phosphate synthase subunit PdxS	0.367777	0.276523	0.751878
sp|Q2FXK6|RS4_STAA8 30S ribosomal protein S4	0.357253	0.268777	0.752343
sp|P0A0F8|RL15_STAA8 50S ribosomal protein L15	0.251595	0.192686	0.76586
sp|Q2FW17|RL24_STAA8 50S ribosomal protein L24	0.0352267	0.0269986	0.766422
sp|Q2FWD1|PYRG_STAA8 CTP synthase	0.180151	0.138313	0.767762
sp|Q2FXU4|SYH_STAA8 Histidine--tRNA ligase	0.0426166	0.0327194	0.767762
tr|Q2FWW3|Q2FWW3_STAA8 Aminotran_1_2 domain-containing protein	0.0423517	0.0325161	0.767762
tr|Q2G077|Q2G077_STAA8 Ribonucleoside-diphosphate reductase	0.104952	0.0810384	0.772149
sp|Q2G241|SYE_STAA8 Glutamate--tRNA ligase	0.381869	0.295374	0.773496
sp|Q2FW20|RS8_STAA8 30S ribosomal protein S8	0.486555	0.376805	0.774434
sp|Q2G2F3|TRAP_STAA8 Signal transduction protein TRAP	0.108701	0.0842182	0.774768
sp|Q2FWE0|RF1_STAA8 Peptide chain release factor 1	0.10128	0.0789967	0.779987
sp|Q2FZ82|SYI_STAA8 Isoleucine--tRNA ligase	0.275726	0.215349	0.781026
sp|Q2FZW6|DLTA_STAA8 D-alanine--D-alanyl carrier protein ligase	0.134177	0.104924	0.78198
sp|Q2G015|CLFA_STAA8 Clumping factor A	0.0138781	0.0108524	0.78198
sp|Q2FZY9|Y845_STAA8 UPF0337 protein SAOUHSC_00845	1.10904	0.869438	0.783958
sp|Q2FWX9|DIALD_STAA8 4,4'-diaponeurosporen-aldehyde dehydrogenase	0.0414339	0.0326597	0.788236
sp|Q2G2H5|DNAA_STAA8 Chromosomal replication initiator protein DnaA	0.0415403	0.0327435	0.788236
sp|Q2G2Q4|RBFA_STAA8 Ribosome-binding factor A	0.032409	0.0255459	0.788236
sp|Q2FXY6|RS20_STAA8 30S ribosomal protein S20	0.073991	0.0586715	0.792955
sp|Q2FZZ8|GCSH_STAA8 Glycine cleavage system H protein	0.0319935	0.0253706	0.792994
tr|Q2G2S8|Q2G2S8_STAA8 AAA_27 domain-containing protein	0.113463	0.0901567	0.794592
sp|Q2FXV9|SYA_STAA8 Alanine--tRNA ligase	0.130793	0.104249	0.797054
sp|Q2FXH2|SYL_STAA8 Leucine--tRNA ligase	0.133735	0.107566	0.804322
tr|Q2G0S7|Q2G0S7_STAA8 Pur operon repressor	0.0626856	0.0506148	0.80744
sp|Q2G1C0|TARI1_STAA8 Ribitol-5-phosphate cytidylyltransferase 1	0.345366	0.280017	0.810784
tr|Q2FWB7|Q2FWB7_STAA8 Ferritin domain-containing protein	0.0297022	0.0241054	0.811568
tr|Q2FY42|Q2FY42_STAA8 Biotin carboxyl carrier protein of acetyl-CoA carboxylase	0.0293679	0.0239524	0.815598
tr|Q2FVF5|Q2FVF5_STAA8 Uncharacterized protein	0.029291	0.023952	0.817727
tr|Q2FXJ6|Q2FXJ6_STAA8 Serine protease HtrA-like	0.219683	0.181408	0.825771
tr|Q2FV53|Q2FV53_STAA8 N-acetyltransferase domain-containing protein	0.0282209	0.0233155	0.826179
sp|Q2FXT0|RL27_STAA8 50S ribosomal protein L27	0.0643112	0.0531527	0.826492
tr|Q2G0E7|Q2G0E7_STAA8 Uncharacterized protein	0.0283313	0.0235838	0.83243
sp|Q2FZV7|Y878_STAA8 NADH dehydrogenase-like protein SAOUHSC_00878	0.255875	0.213502	0.834401
tr|Q2FWX1|Q2FWX1_STAA8 Uncharacterized protein	0.126048	0.105266	0.835128
tr|Q2FXI5|Q2FXI5_STAA8 Uncharacterized protein	0.0568679	0.0476674	0.838212
tr|Q2FWW1|Q2FWW1_STAA8 MHC class II analog protein	0.424589	0.357106	0.841063
tr|Q2G0B7|Q2G0B7_STAA8 Cytokinin riboside 5'-monophosphate phosphoribohydrolase	0.0275041	0.0231339	0.841105
tr|Q2FVU2|Q2FVU2_STAA8 Uncharacterized protein	0.0279328	0.0234999	0.841302
sp|Q2FW23|RS5_STAA8 30S ribosomal protein S5	0.445921	0.376517	0.844359
tr|Q2FY66|Q2FY66_STAA8 Glucose-6-phosphate 1-dehydrogenase	0.16693	0.141235	0.846076
tr|Q2G1B7|Q2G1B7_STAA8 Uncharacterized protein	0.0827511	0.0701851	0.848147
sp|Q2G1D8|PFLB_STAA8 Formate acetyltransferase	1.68688	1.44228	0.854998
sp|Q2FWD8|RL31B_STAA8 50S ribosomal protein L31 type B	0.110678	0.0947405	0.856004
tr|Q2G1R9|Q2G1R9_STAA8 Methionine--tRNA ligase	0.213103	0.183681	0.861935
sp|Q2FXU5|SYD_STAA8 Aspartate--tRNA ligase	0.153709	0.133719	0.869953
sp|Q2FY35|GCSPB_STAA8 Probable glycine dehydrogenase (decarboxylating) subunit 2	0.101766	0.088909	0.87366
sp|Q2G2G3|MNTH_STAA8 Divalent metal cation transporter MntH	0.0231173	0.0201966	0.87366
tr|Q2FYV1|Q2FYV1_STAA8 Uncharacterized protein	0.0253467	0.0222141	0.876408
sp|Q2G0Q9|HSLO_STAA8 33 kDa chaperonin	0.0245612	0.0216071	0.879727
tr|Q2G146|Q2G146_STAA8 3Beta_HSD domain-containing protein	0.0241873	0.0212782	0.879727
tr|Q2FVX4|Q2FVX4_STAA8 Molybdenum ABC transporter, periplasmic molybdate-binding protein	0.0251201	0.0222625	0.886244
tr|Q2G0R3|Q2G0R3_STAA8 30S ribosomal protein S1	0.0492562	0.0439986	0.893262
tr|Q2G0J8|Q2G0J8_STAA8 Phosphomethylpyrimidine kinase	0.0995904	0.0889603	0.893262
sp|Q2FWZ0|GATB_STAA8 Aspartyl/glutamyl-tRNA(Asn/Gln) amidotransferase subunit B	0.827653	0.744423	0.899439
tr|Q2G0Q8|Q2G0Q8_STAA8 Cysteine synthase	0.410728	0.37006	0.900985
sp|Q2FZU2|ARLY_STAA8 Argininosuccinate lyase	0.0233262	0.021107	0.904862
tr|Q2FXE2|Q2FXE2_STAA8 Aldo_ket_red domain-containing protein	0.0962418	0.0872376	0.906441
sp|O08387|SECY_STAA8 Protein translocase subunit SecY	0.0233666	0.0212194	0.908106
tr|Q2FYG2|Q2FYG2_STAA8 DNA-binding protein HU, putative	0.679597	0.617572	0.908733
tr|Q2G2U0|Q2G2U0_STAA8 N-acetylglucosamine-6-phosphate deacetylase	0.0234441	0.0213524	0.910776
sp|Q2FWY9|GATA_STAA8 Glutamyl-tRNA(Gln) amidotransferase subunit A	0.302263	0.275294	0.910776
sp|Q2G069|MURB_STAA8 UDP-N-acetylenolpyruvoylglucosamine reductase	0.0923558	0.0841155	0.910776
sp|Q2FWF5|FABZ_STAA8 3-hydroxyacyl-[acyl-carrier-protein] dehydratase FabZ	0.0465466	0.0424581	0.912164
sp|P0A088|MSRB_STAA8 Peptide methionine sulfoxide reductase MsrB	0.046321	0.0423614	0.914519
tr|Q2G2A4|Q2G2A4_STAA8 Dihydrolipoamide acetyltransferase component of pyruvate dehydrogenase complex	0.529665	0.484495	0.914719
sp|Q2FY79|SRRA_STAA8 Transcriptional regulatory protein SrrA	0.127618	0.116792	0.915165
sp|Q2FYR2|FEMA_STAA8 Aminoacyltransferase FemA	0.0653068	0.0598056	0.915764
tr|Q2G0Z2|Q2G0Z2_STAA8 Uncharacterized protein	0.089959	0.0825454	0.917589
sp|Q2FZU0|G6PI_STAA8 Glucose-6-phosphate isomerase	0.436898	0.403989	0.924677
tr|Q2FY52|Q2FY52_STAA8 2-oxoisovalerate dehydrogenase, E1 component, alpha subunit, putative	0.0888451	0.0825528	0.929176
tr|Q2FZG4|Q2FZG4_STAA8 Pyruvate dehydrogenase E1 component subunit alpha	0.2395	0.223499	0.933191
sp|Q2G124|THLA_STAA8 Probable acetyl-CoA acyltransferase	0.0835241	0.0780634	0.934622
sp|Q2FVK1|HLGB_STAA8 Gamma-hemolysin component B	0.404968	0.379186	0.936336
sp|Q2G0Q3|SYK_STAA8 Lysine--tRNA ligase	0.312843	0.293565	0.938376
tr|Q2FYP2|Q2FYP2_STAA8 ABC transporter, ATP-binding protein, putative	0.127451	0.119597	0.938376
sp|Q2FXS8|RL21_STAA8 50S ribosomal protein L21	0.21235	0.199689	0.940377
sp|Q2FZD2|THIO_STAA8 Thioredoxin	0.205387	0.194115	0.945115
tr|Q2G0D6|Q2G0D6_STAA8 Uncharacterized protein	0.0389347	0.0370726	0.952175
tr|Q2G2A3|Q2G2A3_STAA8 Dihydrolipoyl dehydrogenase	0.713948	0.681117	0.954015
sp|Q2FZ19|RNJ2_STAA8 Ribonuclease J 2	0.14143	0.135538	0.958341
tr|Q2FXT8|Q2FXT8_STAA8 Multifunctional fusion protein	0.0577191	0.0553931	0.959702
sp|Q2G1W2|PCKA_STAA8 Phosphoenolpyruvate carboxykinase (ATP)	0.144626	0.139285	0.96307
sp|Q2FXQ1|RL20_STAA8 50S ribosomal protein L20	0.113126	0.109337	0.966509
tr|Q2FZC8|Q2FZC8_STAA8 Succinate dehydrogenase, flavoprotein chain TC0881, putative	0.0713609	0.0694252	0.972875
sp|Q2FZ72|CARB_STAA8 Carbamoyl-phosphate synthase large chain	0.092089	0.0899411	0.976677
tr|Q2FXD0|Q2FXD0_STAA8 Site-specific DNA-methyltransferase (adenine-specific)	0.0708373	0.0694935	0.981029
sp|Q2FZG9|RNJ1_STAA8 Ribonuclease J 1	0.157762	0.155584	0.986191
sp|P95689|SYS_STAA8 Serine--tRNA ligase	0.262515	0.259534	0.988646
sp|O07325|FTSA_STAA8 Cell division protein FtsA	0.219761	0.217365	0.989099
sp|Q2FZJ6|FOLD_STAA8 Bifunctional protein FolD	0.204449	0.202276	0.989374
sp|Q2FYP3|CVFB_STAA8 Conserved virulence factor B	0.0349914	0.0346308	0.989693
sp|Q2FYG0|DER_STAA8 GTPase Der	0.0924003	0.0914824	0.990066
tr|Q2G112|Q2G112_STAA8 Single-stranded DNA-binding protein	0.0613613	0.0607944	0.990761
sp|Q2G0N5|RPOC_STAA8 DNA-directed RNA polymerase subunit beta'	1.12084	1.11292	0.992932
sp|Q2FVW4|Y2577_STAA8 Putative 2-hydroxyacid dehydrogenase SAOUHSC_02577	0.156328	0.155278	0.993281
sp|Q2FZ08|RNY_STAA8 Ribonuclease Y	0.0318062	0.0316018	0.993574
sp|Q2FWG4|YIDC_STAA8 Membrane protein insertase YidC	0.0349912	0.0348555	0.996122
tr|Q2FZ09|Q2FZ09_STAA8 Protein RecA	0.155018	0.154622	0.997446
sp|Q2G031|PGK_STAA8 Phosphoglycerate kinase	0.535912	0.534557	0.997472
tr|Q2FZH7|Q2FZH7_STAA8 Uncharacterized protein	0.0589103	0.0589049	0.999909
sp|Q2FY33|GCST_STAA8 Aminomethyltransferase	0.0337486	0.0338004	1.00154
tr|Q2G220|Q2G220_STAA8 Isochorismatase domain-containing protein	0.0577945	0.0579732	1.00309
sp|P60430|RL2_STAA8 50S ribosomal protein L2	0.29163	0.293594	1.00673
sp|Q2G1Y5|LDH2_STAA8 L-lactate dehydrogenase 2	0.184594	0.186146	1.0084
sp|Q2G093|LTAS_STAA8 Lipoteichoic acid synthase	0.32353	0.326474	1.0091
sp|Q2FVK5|SBI_STAA8 Immunoglobulin-binding protein Sbi	0.318602	0.322254	1.01147
sp|Q2FXR8|SYV_STAA8 Valine--tRNA ligase	0.197048	0.199422	1.01205
sp|Q2FZK7|ATL_STAA8 Bifunctional autolysin	0.848107	0.859758	1.01374
sp|P0A0F4|RL11_STAA8 50S ribosomal protein L11	0.198462	0.202796	1.02184
tr|Q2G2D2|Q2G2D2_STAA8 Transcription termination/antitermination protein NusA	0.133008	0.135979	1.02234
sp|Q2G0N0|EFTU_STAA8 Elongation factor Tu	1.37626	1.41379	1.02727
sp|Q2G2C4|TARI2_STAA8 Ribitol-5-phosphate cytidylyltransferase 2	0.0510712	0.0527163	1.03221
sp|Q2FWE8|ATPA_STAA8 ATP synthase subunit alpha	0.324901	0.335613	1.03297
sp|Q2FWH3|DDL_STAA8 D-alanine--D-alanine ligase	0.162636	0.168057	1.03333
sp|Q2G0P5|CLPC_STAA8 ATP-dependent Clp protease ATP-binding subunit ClpC	0.281044	0.291054	1.03562
sp|Q2FV21|PANB_STAA8 3-methyl-2-oxobutanoate hydroxymethyltransferase	0.0495777	0.0513503	1.03575
sp|Q2FZ86|SEPF_STAA8 Cell division protein SepF	0.0773048	0.0803019	1.03877
tr|Q2G2P2|Q2G2P2_STAA8 Nitric oxide dioxygenase	0.155361	0.161591	1.0401
tr|Q2FV76|Q2FV76_STAA8 HMG-CoA synthase, putative	0.154526	0.160934	1.04147
sp|Q2G2D0|IF2_STAA8 Translation initiation factor IF-2	0.388887	0.405274	1.04214
sp|Q7X2S2|ARCC2_STAA8 Carbamate kinase 2	0.290951	0.303271	1.04234
tr|Q2G0M4|Q2G0M4_STAA8 Branched-chain-amino-acid aminotransferase	0.18842	0.196655	1.0437
tr|Q2G0F3|Q2G0F3_STAA8 AB hydrolase-1 domain-containing protein	0.0480295	0.0501807	1.04479
tr|Q2FV86|Q2FV86_STAA8 Pyruvate oxidase, putative	0.0960219	0.100649	1.04819
tr|Q2G248|Q2G248_STAA8 Chorismate mutase domain-containing protein	0.0442579	0.0467219	1.05567
sp|P48940|RS7_STAA8 30S ribosomal protein S7	0.157602	0.166577	1.05694
sp|Q2FZT4|Y906_STAA8 Uncharacterized protein SAOUHSC_00906	0.538618	0.570096	1.05844
tr|Q2FXP2|Q2FXP2_STAA8 Glyceraldehyde-3-phosphate dehydrogenase	0.0456922	0.0484448	1.06024
tr|Q2FYF3|Q2FYF3_STAA8 Uncharacterized protein	0.0453929	0.0481274	1.06024
tr|Q2FV30|Q2FV30_STAA8 DHOdehase	0.0443491	0.047264	1.06573
sp|Q2FWZ8|FTN_STAA8 Bacterial non-heme ferritin	0.140627	0.151107	1.07452
tr|Q2G2H4|Q2G2H4_STAA8 Beta sliding clamp	0.236804	0.254944	1.07661
sp|Q2FW38|RL13_STAA8 50S ribosomal protein L13	0.900357	0.971065	1.07853
tr|Q2G1K9|Q2G1K9_STAA8 Aldehyde-alcohol dehydrogenase	0.172187	0.186599	1.0837
tr|Q2G0S0|Q2G0S0_STAA8 50S ribosomal protein L25	0.0927943	0.100637	1.08452
tr|Q2G2A5|Q2G2A5_STAA8 Pyruvate dehydrogenase complex, E1 component, pyruvate dehydrogenase beta subunit, putative	0.943846	1.02554	1.08656
tr|Q2FVQ0|Q2FVQ0_STAA8 PKS_ER domain-containing protein	0.0610355	0.0666554	1.09208
tr|Q2FZ54|Q2FZ54_STAA8 Malonyl CoA-acyl carrier protein transacylase	0.0603911	0.0660301	1.09338
tr|Q2G0S2|Q2G0S2_STAA8 Ribose-phosphate pyrophosphokinase	0.0591254	0.0648177	1.09628
sp|Q2FXL6|Y1819_STAA8 Putative universal stress protein SAOUHSC_01819	0.411571	0.453031	1.10073
sp|Q2FZ20|PNP_STAA8 Polyribonucleotide nucleotidyltransferase	0.28976	0.318964	1.10079
sp|P0C0V7|GLMM_STAA8 Phosphoglucosamine mutase	0.20674	0.227691	1.10134
sp|Q2FZ89|FTSZ_STAA8 Cell division protein FtsZ	0.450729	0.497755	1.10433
sp|Q2FZX0|NAGD_STAA8 Acid sugar phosphatase	0.0830999	0.0918139	1.10486
tr|Q2FZQ7|Q2FZQ7_STAA8 Tryptophan--tRNA ligase	0.0579718	0.0641135	1.10594
tr|Q2FWE9|Q2FWE9_STAA8 ATP synthase gamma chain	0.0810494	0.0902045	1.11296
tr|Q2FWW9|Q2FWW9_STAA8 ABC transporter, ATP-binding protein, putative	0.0764939	0.0853934	1.11634
tr|Q2FXI8|Q2FXI8_STAA8 tRNA-binding domain-containing protein	0.203714	0.227432	1.11643
sp|Q2FWE5|GLYA_STAA8 Serine hydroxymethyltransferase	0.354227	0.395615	1.11684
sp|Q2G296|FTHS_STAA8 Formate--tetrahydrofolate ligase	0.18128	0.20251	1.11711
sp|Q2FZQ3|FABI_STAA8 Enoyl-[acyl-carrier-protein] reductase [NADPH] FabI	0.104385	0.117291	1.12363
tr|Q2FYS9|Q2FYS9_STAA8 Aconitate hydratase	0.118891	0.133877	1.12605
sp|Q2FWE6|UPP_STAA8 Uracil phosphoribosyltransferase	0.189786	0.214125	1.12824
tr|Q2G224|Q2G224_STAA8 Deoxyribose-phosphate aldolase	0.186108	0.209991	1.12833
sp|Q2FZ27|CODY_STAA8 GTP-sensing transcriptional pleiotropic repressor CodY	0.102057	0.11518	1.12859
sp|Q2FW06|RL3_STAA8 50S ribosomal protein L3	0.183525	0.20762	1.13129
sp|Q2FXM6|ACCD_STAA8 Acetyl-coenzyme A carboxylase carboxyl transferase subunit beta	0.095594	0.108512	1.13513
sp|Q2FWD6|ALDH_STAA8 Putative aldehyde dehydrogenase	0.307688	0.349984	1.13746
sp|Q2FXH9|PEPVL_STAA8 Putative dipeptidase SAOUHSC_01868	0.334746	0.382905	1.14387
sp|Q2G028|ENO_STAA8 Enolase	0.634129	0.72701	1.14647
sp|Q2FZS0|FABH_STAA8 3-oxoacyl-[acyl-carrier-protein] synthase 3	0.112271	0.129782	1.15597
tr|Q2FZ36|Q2FZ36_STAA8 Succinate--CoA ligase [ADP-forming] subunit alpha	0.116659	0.134933	1.15665
tr|Q2FY60|Q2FY60_STAA8 6-phosphogluconate dehydrogenase, decarboxylating	0.504046	0.584413	1.15944
sp|Q2G0N1|EFG_STAA8 Elongation factor G	0.937345	1.08766	1.16036
sp|Q2G2J2|SSAA2_STAA8 Staphylococcal secretory antigen ssaA2	0.150273	0.174502	1.16124
sp|Q2G0P0|RL1_STAA8 50S ribosomal protein L1	0.468496	0.54601	1.16545
sp|Q2FWN4|CH60_STAA8 60 kDa chaperonin	0.372452	0.434712	1.16716
tr|Q2FVL2|Q2FVL2_STAA8 Uncharacterized protein	0.182357	0.21303	1.16821
tr|Q2FVK3|Q2FVK3_STAA8 Gamma-hemolysin h-gamma-ii subunit, putative	0.130771	0.154177	1.17898
sp|Q2FYJ6|EBH_STAA8 Extracellular matrix-binding protein ebh	0.312858	0.370836	1.18532
sp|Q2G0M7|HCHA_STAA8 Protein/nucleic acid deglycase HchA	0.195003	0.231638	1.18786
tr|Q2FXI0|Q2FXI0_STAA8 D-alanine aminotransferase	0.231828	0.276719	1.19364
sp|Q2FWY1|PPAC_STAA8 Probable manganese-dependent inorganic pyrophosphatase	0.185389	0.221689	1.19581
tr|Q2G041|Q2G041_STAA8 Thioredoxin reductase	0.22095	0.26473	1.19815
sp|Q2FZ25|RS2_STAA8 30S ribosomal protein S2	0.49802	0.59673	1.19821
tr|Q2FYT8|Q2FYT8_STAA8 Transketolase	0.475407	0.572252	1.20371
tr|Q2G0J0|Q2G0J0_STAA8 Phosphate acetyltransferase	0.211217	0.254718	1.20595
sp|Q2FXZ2|DNAK_STAA8 Chaperone protein DnaK	0.663559	0.801	1.20713
sp|Q2G0Y6|GUAA_STAA8 GMP synthase [glutamine-hydrolyzing]	0.100005	0.12103	1.21024
sp|Q2FZJ9|QOX2_STAA8 Probable quinol oxidase subunit 2	0.157969	0.19126	1.21074
sp|Q2FXM9|KPYK_STAA8 Pyruvate kinase	1.10588	1.34012	1.21182
tr|Q2FZR9|Q2FZR9_STAA8 3-oxoacyl-[acyl-carrier-protein] synthase 2	0.152923	0.185628	1.21386
sp|Q2FZ37|SUCC_STAA8 Succinate--CoA ligase [ADP-forming] subunit beta	0.157348	0.191059	1.21425
sp|Q2FXZ9|Y1676_STAA8 UPF0365 protein SAOUHSC_01676	0.283483	0.344392	1.21486
sp|Q2FZ23|EFTS_STAA8 Elongation factor Ts	2.48606	3.05418	1.22852
sp|Q2FXL5|ACKA_STAA8 Acetate kinase	0.511022	0.642902	1.25807
tr|Q2G1U3|Q2G1U3_STAA8 Oligoendopeptidase F	0.149772	0.188788	1.2605
sp|Q2FXQ6|TIG_STAA8 Trigger factor	0.449184	0.569904	1.26876
sp|Q2FV74|CLPL_STAA8 ATP-dependent Clp protease ATP-binding subunit ClpL	1.57729	2.08686	1.32307
tr|Q2G276|Q2G276_STAA8 S4 RNA-binding domain-containing protein	0.00832699	0.0115151	1.38287
sp|Q2FZW4|DLTC_STAA8 D-alanyl carrier protein	0.00825952	0.0114218	1.38287
sp|O05204|AHPF_STAA8 Alkyl hydroperoxide reductase subunit F	0.134302	0.187803	1.39836
tr|Q2FZL5|Q2FZL5_STAA8 1,4-dihydroxy-2-naphthoyl-CoA synthase	0.0792761	0.110897	1.39887
sp|Q2G2U6|WALR_STAA8 Transcriptional regulatory protein WalR	0.0846226	0.118498	1.40031
tr|Q2FXL3|Q2FXL3_STAA8 Thiol peroxidase	0.0627841	0.0879654	1.40108
sp|Q2FXP7|SYT_STAA8 Threonine--tRNA ligase	0.323121	0.453135	1.40237
tr|Q2FYF9|Q2FYF9_STAA8 30S ribosomal protein S1	0.418697	0.587394	1.40291
sp|Q2FXW7|GREA_STAA8 Transcription elongation factor GreA	0.0876524	0.122977	1.40301
sp|O06446|SECA1_STAA8 Protein translocase subunit SecA 1	0.507239	0.711807	1.4033
sp|P47768|RPOB_STAA8 DNA-directed RNA polymerase subunit beta	0.712835	1.00036	1.40335
tr|Q2G0F2|Q2G0F2_STAA8 Uncharacterized protein	0.112941	0.158553	1.40385
sp|Q2FW12|RS3_STAA8 30S ribosomal protein S3	0.586035	0.822712	1.40386
sp|Q2FV17|ALF1_STAA8 Fructose-bisphosphate aldolase class 1	0.407968	0.572753	1.40392
sp|P0A0B7|AHPC_STAA8 Alkyl hydroperoxide reductase C	0.265659	0.372982	1.40399
tr|Q2FXM1|Q2FXM1_STAA8 Usp domain-containing protein	0.101017	0.141846	1.40417
tr|Q2FXE8|Q2FXE8_STAA8 Uncharacterized protein	0.362936	0.509694	1.40436
sp|Q2G030|TPIS_STAA8 Triosephosphate isomerase	0.393366	0.552453	1.40443
sp|Q2FW30|RS13_STAA8 30S ribosomal protein S13	0.306856	0.430993	1.40455
tr|Q2FUX8|Q2FUX8_STAA8 Ornithine carbamoyltransferase	0.299572	0.420814	1.40472
sp|P0A0G2|RL30_STAA8 50S ribosomal protein L30	0.749928	1.05365	1.40501
sp|Q2FXV1|Y1730_STAA8 UPF0337 protein SAOUHSC_01730	0.20661	0.290365	1.40538
sp|Q2FYN2|CSPA_STAA8 Cold shock protein CspA	0.0942272	0.132466	1.40582
sp|Q2G2T3|RL9_STAA8 50S ribosomal protein L9	0.225585	0.31715	1.4059
sp|Q2FWV6|SCIN_STAA8 Staphylococcal complement inhibitor	0.0183629	0.0258469	1.40756
sp|P0A0K3|Y2013_STAA8 Uncharacterized protein SAOUHSC_02013	0.0167219	0.0235372	1.40756
sp|P0C7Y1|PSMA1_STAA8 Phenol-soluble modulin alpha 1 peptide	0.0147016	0.0206935	1.40756
sp|Q2FW33|RL17_STAA8 50S ribosomal protein L17	0.0512104	0.072082	1.40756
sp|Q2FYU7|CATA_STAA8 Catalase	0.204722	0.288159	1.40756
sp|Q2FYZ9|MUTS_STAA8 DNA mismatch repair protein MutS	0.0144209	0.0202984	1.40756
sp|Q2FZ28|HSLU_STAA8 ATP-dependent protease ATPase subunit HslU	0.0894919	0.125965	1.40756
sp|Q2FZK0|QOX1_STAA8 Probable quinol oxidase subunit 1	0.0482921	0.0679742	1.40756
sp|Q2G0B1|MGRA_STAA8 HTH-type transcriptional regulator MgrA	0.123279	0.173524	1.40756
sp|Q2G0P2|NUSG_STAA8 Transcription termination/antitermination protein NusG	0.0578132	0.0813757	1.40756
sp|Q2G0W1|Y413_STAA8 UPF0753 protein SAOUHSC_00413	0.00657989	0.00926162	1.40756
sp|Q2G1Y0|DNLJ_STAA8 DNA ligase	0.0144485	0.0203371	1.40756
tr|Q2FV81|Q2FV81_STAA8 LysM domain protein	0.00757262	0.010659	1.40756
tr|Q2FVZ5|Q2FVZ5_STAA8 Uncharacterized protein	0.00733516	0.0103247	1.40756
tr|Q2FWB1|Q2FWB1_STAA8 NAD(P)-bd_dom domain-containing protein	0.0161367	0.0227135	1.40756
tr|Q2FXQ3|Q2FXQ3_STAA8 Nudix hydrolase domain-containing protein	0.0268338	0.0377703	1.40756
tr|Q2FY27|Q2FY27_STAA8 Glucokinase	0.0345232	0.0485936	1.40756
tr|Q2FYL0|Q2FYL0_STAA8 Phosphotransferase system enzyme IIA, putative	0.0867151	0.122057	1.40756
tr|Q2FZ39|Q2FZ39_STAA8 Ribosome biogenesis GTPase A	0.0154978	0.0218141	1.40756
tr|Q2FZ73|Q2FZ73_STAA8 Carbamoyl-phosphate synthase small chain	0.0149041	0.0209785	1.40756
tr|Q2FZ85|Q2FZ85_STAA8 Uncharacterized protein	0.00791446	0.0111401	1.40756
tr|Q2FZA1|Q2FZA1_STAA8 Uncharacterized N-acetyltransferase SAOUHSC_01138	0.0171241	0.0241032	1.40756
tr|Q2G115|Q2G115_STAA8 Ribosome-binding ATPase YchF	0.119038	0.167554	1.40756
tr|Q2G1Y7|Q2G1Y7_STAA8 Uncharacterized protein	0.00742636	0.0104531	1.40756
tr|Q2G257|Q2G257_STAA8 Uncharacterized protein	0.00746682	0.01051	1.40756
tr|Q2G297|Q2G297_STAA8 HD domain-containing protein	0.00722663	0.0101719	1.40756
sp|P0A0J0|SIGA_STAA8 RNA polymerase sigma factor SigA	0.055285	0.0778172	1.40756
sp|P0C818|PSMA4_STAA8 Phenol-soluble modulin alpha 4 peptide	0.0141287	0.019887	1.40756
sp|P72360|SCDA_STAA8 Iron-sulfur cluster repair protein ScdA	0.0159761	0.0224874	1.40756
sp|Q2FV39|Y2900_STAA8 Uncharacterized hydrolase SAOUHSC_02900	0.0480822	0.0676788	1.40756
sp|Q2FVA4|Y2829_STAA8 Putative NAD(P)H nitroreductase SAOUHSC_02829	0.00731945	0.0103026	1.40756
sp|Q2FVT1|LYRA_STAA8 Lysostaphin resistance protein A	0.00673836	0.00948468	1.40756
sp|Q2FVY9|SARV_STAA8 HTH-type transcriptional regulator SarV	0.00760276	0.0107014	1.40756
sp|Q2FW13|RL16_STAA8 50S ribosomal protein L16	0.0464807	0.0654245	1.40756
sp|Q2FW14|RL29_STAA8 50S ribosomal protein L29	0.0827766	0.116513	1.40756
sp|Q2FW19|RS14Z_STAA8 30S ribosomal protein S14 type Z	0.00861437	0.0121253	1.40756
sp|Q2FWD0|RPOE_STAA8 Probable DNA-directed RNA polymerase subunit delta	0.0574192	0.0808211	1.40756
sp|Q2FXA3|DCUP_STAA8 Uroporphyrinogen decarboxylase	0.0239348	0.0336897	1.40756
sp|Q2FXM0|Y1815_STAA8 UPF0173 metal-dependent hydrolase SAOUHSC_01815	0.0259295	0.0364974	1.40756
sp|Q2FXQ7|CLPX_STAA8 ATP-dependent Clp protease ATP-binding subunit ClpX	0.079593	0.112032	1.40756
sp|Q2FXZ3|DNAJ_STAA8 Chaperone protein DnaJ	0.0235732	0.0331808	1.40756
sp|Q2FY10|PDRP_STAA8 Putative pyruvate, phosphate dikinase regulatory protein	0.00741548	0.0104378	1.40756
sp|Q2FY16|END4_STAA8 Probable endonuclease 4	0.0244532	0.0344194	1.40756
sp|Q2FYH6|SYN_STAA8 Asparagine--tRNA ligase	0.206484	0.29064	1.40756
sp|Q2FYS7|Y1349_STAA8 Uncharacterized protein SAOUHSC_01349	0.00790311	0.0111241	1.40756
sp|Q2FZ50|RNC_STAA8 Ribonuclease 3	0.00715401	0.0100697	1.40756
sp|Q2FZ55|PLSX_STAA8 Phosphate acyltransferase	0.0590621	0.0831337	1.40756
sp|Q2FZ75|PYRB_STAA8 Aspartate carbamoyltransferase	0.0155048	0.0218239	1.40756
sp|Q2FZF1|RL32_STAA8 50S ribosomal protein L32	0.00883725	0.012439	1.40756
sp|Q2FZG8|Y1036_STAA8 UPF0356 protein SAOUHSC_01036	0.00825485	0.0116192	1.40756
sp|Q2G1B9|TARJ1_STAA8 Ribulose-5-phosphate reductase 1	0.0573082	0.0806649	1.40756
sp|Q2G1J2|HDOX2_STAA8 Heme oxygenase (staphylobilin-producing) 2	0.00777077	0.0109378	1.40756
sp|Q2G273|UREG_STAA8 Urease accessory protein UreG	0.0161088	0.0226741	1.40756
sp|Q2G2Q1|RS15_STAA8 30S ribosomal protein S15	0.019674	0.0276924	1.40756
tr|Q2FUQ9|Q2FUQ9_STAA8 Cold shock protein CspA	0.0218132	0.0307035	1.40756
tr|Q2FVA3|Q2FVA3_STAA8 D-lactate dehydrogenase	0.0345436	0.0486223	1.40756
tr|Q2FVG8|Q2FVG8_STAA8 Amino acid ABC transporter, ATP-binding protein, putative	0.00738933	0.0104009	1.40756
tr|Q2FVN7|Q2FVN7_STAA8 Putative_PNPOx domain-containing protein	0.0173507	0.0244222	1.40756
tr|Q2FVW0|Q2FVW0_STAA8 Uncharacterized protein	0.0293397	0.0412974	1.40756
tr|Q2FVW9|Q2FVW9_STAA8 Fe/B12 periplasmic-binding domain-containing protein	0.00707831	0.00996317	1.40756
tr|Q2FVY0|Q2FVY0_STAA8 Molybdopterin molybdenumtransferase	0.00721896	0.0101611	1.40756
tr|Q2FW86|Q2FW86_STAA8 Iron-sulfur cluster carrier protein	0.0152471	0.0214612	1.40756
tr|Q2FWP4|Q2FWP4_STAA8 Hypothetical phage protein	0.00937044	0.0131895	1.40756
tr|Q2FWX6|Q2FWX6_STAA8 Uncharacterized protein	0.0247287	0.0348073	1.40756
tr|Q2FX14|Q2FX14_STAA8 Aminopeptidase PepS, putative	0.00679279	0.00956128	1.40756
tr|Q2FX98|Q2FX98_STAA8 HTH cro/C1-type domain-containing protein	0.0439857	0.0619126	1.40756
tr|Q2FXJ7|Q2FXJ7_STAA8 1-acyl-sn-glycerol-3-phosphate acyltransferases domain protein	0.0946223	0.133187	1.40756
tr|Q2FXL4|Q2FXL4_STAA8 N6_Mtase domain-containing protein	0.00689626	0.00970692	1.40756
tr|Q2FXY2|Q2FXY2_STAA8 CRM domain-containing protein	0.0365617	0.0514629	1.40756
tr|Q2FYF5|Q2FYF5_STAA8 Cytidine monophosphate kinase	0.00739464	0.0104084	1.40756
tr|Q2FYK7|Q2FYK7_STAA8 Uncharacterized protein	0.0485035	0.0682717	1.40756
tr|Q2FYS0|Q2FYS0_STAA8 Uncharacterized protein	0.00731552	0.0102971	1.40756
tr|Q2FZ05|Q2FZ05_STAA8 Uncharacterized protein	0.00723478	0.0101834	1.40756
tr|Q2FZ06|Q2FZ06_STAA8 Uncharacterized protein	0.00716424	0.0100841	1.40756
tr|Q2FZ48|Q2FZ48_STAA8 Signal recognition particle receptor FtsY	0.023136	0.0325654	1.40756
tr|Q2FZA4|Q2FZA4_STAA8 Uncharacterized protein	0.0101345	0.014265	1.40756
tr|Q2FZB8|Q2FZB8_STAA8 Fibrinogen-binding protein	0.0167999	0.0236469	1.40756
tr|Q2FZC2|Q2FZC2_STAA8 Fibrinogen-binding protein	0.0549796	0.0773873	1.40756
tr|Q2FZI0|Q2FZI0_STAA8 Uncharacterized protein	0.00957536	0.0134779	1.40756
tr|Q2FZY6|Q2FZY6_STAA8 Uncharacterized protein	0.107888	0.15186	1.40756
tr|Q2G104|Q2G104_STAA8 HTH cro/C1-type domain-containing protein	0.00793423	0.0111679	1.40756
tr|Q2G116|Q2G116_STAA8 Uncharacterized protein	0.00846243	0.0119114	1.40756
tr|Q2G170|Q2G170_STAA8 5'-nucleotidase, lipoprotein e(P4) family	0.0351917	0.0495345	1.40756
tr|Q2G1P3|Q2G1P3_STAA8 Uncharacterized protein	0.0141362	0.0198976	1.40756
tr|Q2G1Y6|Q2G1Y6_STAA8 GTP-binding protein TypA, putative	0.265853	0.374204	1.40756
tr|Q2G223|Q2G223_STAA8 Mannose-6-phosphate isomerase	0.00738506	0.0103949	1.40756
tr|Q2G253|Q2G253_STAA8 GRAM_POS_ANCHORING domain-containing protein	0.00666873	0.00938666	1.40756
tr|Q2G2D1|Q2G2D1_STAA8 YlxR domain-containing protein	0.00797555	0.0112261	1.40756
tr|Q2G2W5|Q2G2W5_STAA8 Biotin_lipoyl_2 domain-containing protein	0.0393865	0.0554391	1.40756
sp|Q2FW15|RS17_STAA8 30S ribosomal protein S17	0.0379037	0.0533519	1.40756
sp|Q2FXL9|Y1816_STAA8 Uncharacterized peptidase SAOUHSC_01816	0.0241415	0.0339807	1.40756
sp|Q2FXW2|Y1719_STAA8 UPF0473 protein SAOUHSC_01719	0.00783199	0.011024	1.40756
sp|Q2FZ29|HSLV_STAA8 ATP-dependent protease subunit HslV	0.0166231	0.0233981	1.40756
sp|Q2FZ68|FMT_STAA8 Methionyl-tRNA formyltransferase	0.0246127	0.0346439	1.40756
sp|Q2G2F8|ATPF_STAA8 ATP synthase subunit b	0.0421713	0.0593588	1.40756
tr|Q2FWN8|Q2FWN8_STAA8 Probable succinyl-diaminopimelate desuccinylase	0.00723191	0.0101794	1.40756
tr|Q2FXP8|Q2FXP8_STAA8 AA_permease domain-containing protein	0.00694617	0.00977717	1.40756
tr|Q2FY28|Q2FY28_STAA8 Thiamine_BP domain-containing protein	0.00788348	0.0110965	1.40756
tr|Q2FZ59|Q2FZ59_STAA8 Alkaline shock protein 23	0.0521799	0.0734466	1.40756
tr|Q2FZH6|Q2FZH6_STAA8 Histidine-containing protein	0.00819799	0.0115392	1.40756
tr|Q2FZN7|Q2FZN7_STAA8 Lipoate--protein ligase	0.0449253	0.0632352	1.40756
tr|Q2G0T5|Q2G0T5_STAA8 DNA polymerase III subunit gamma/tau	0.0140519	0.0197789	1.40756
sp|Q2FZU9|PPI1_STAA8 Putative peptidyl-prolyl cis-trans isomerase	0.0991936	0.139621	1.40756
sp|Q2G222|Y2979_STAA8 N-acetylmuramoyl-L-alanine amidase domain-containing protein SAOUHSC_02979	0.243747	0.37428	1.53552
tr|Q2FW49|Q2FW49_STAA8 Acetolactate synthase, putative	0.29362	0.451862	1.53894
sp|Q2FWF0|ATPB_STAA8 ATP synthase subunit beta	0.420736	0.65236	1.55052
sp|Q2FUX7|ARCA_STAA8 Arginine deiminase	0.63702	0.987794	1.55065
sp|Q2FZU1|ASSY_STAA8 Argininosuccinate synthase	0.197891	0.315751	1.59558
sp|Q2FWC1|PDP_STAA8 Pyrimidine-nucleoside phosphorylase	0.168798	0.269898	1.59894
tr|Q2FXM5|Q2FXM5_STAA8 Malate dehydrogenase (oxaloacetate-decarboxylating)	0.131372	0.212902	1.6206
sp|Q2FW32|RPOA_STAA8 DNA-directed RNA polymerase subunit alpha	0.211302	0.344756	1.63158
sp|Q2G218|LDH1_STAA8 L-lactate dehydrogenase 1	0.214542	0.350361	1.63306
sp|Q2G1W4|METK_STAA8 S-adenosylmethionine synthase	0.0972882	0.160584	1.6506
tr|Q2FW27|Q2FW27_STAA8 Adenylate kinase	0.223197	0.383074	1.7163
tr|Q2G029|Q2G029_STAA8 2,3-bisphosphoglycerate-independent phosphoglycerate mutase	0.188687	0.327856	1.73757
tr|Q2FYY6|Q2FYY6_STAA8 Glutamine synthetase	0.25229	0.439008	1.74009
tr|Q2FX90|Q2FX90_STAA8 Uncharacterized protein	0.157891	0.277551	1.75786
sp|Q2FZ22|PYRH_STAA8 Uridylate kinase	0.0865583	0.152591	1.76287
tr|Q2FWB8|Q2FWB8_STAA8 Purine nucleoside phosphorylase DeoD-type	0.0871371	0.15419	1.76951
sp|Q2FW66|ASP23_STAA8 Alkaline shock protein 23	0.304681	0.542443	1.78036
sp|Q2FW21|RL6_STAA8 50S ribosomal protein L6	0.180625	0.323701	1.79212
sp|Q2G0D0|Y675_STAA8 Probable transcriptional regulatory protein SAOUHSC_00675	0.0677478	0.12142	1.79224
sp|Q2G055|HPF_STAA8 Ribosome hibernation promotion factor	0.0976593	0.175951	1.80168
sp|Q2FYF1|EBPS_STAA8 Elastin-binding protein EbpS	0.0323341	0.058687	1.81502
sp|Q2FYZ4|GLPD_STAA8 Aerobic glycerol-3-phosphate dehydrogenase	0.316415	0.576035	1.82051
sp|Q2G0G1|ADH_STAA8 Alcohol dehydrogenase	0.412833	0.75296	1.82389
sp|Q2FYJ2|DHA1_STAA8 Alanine dehydrogenase 1	0.0335174	0.0626013	1.86773
tr|Q2FWD3|Q2FWD3_STAA8 Fructose-1,6-bisphosphate aldolase	0.611154	1.14838	1.87903
tr|Q2FZH5|Q2FZH5_STAA8 Phosphoenolpyruvate-protein phosphotransferase	0.194477	0.366411	1.88408
sp|Q2FY41|EFP_STAA8 Elongation factor P	0.0581624	0.110544	1.90061
sp|Q2G0J1|CHDC_STAA8 Coproheme decarboxylase	0.0362357	0.0688886	1.90112
sp|Q2G2U9|SARA_STAA8 Transcriptional regulator SarA	0.199926	0.382743	1.91442
sp|Q2G036|CLPP_STAA8 ATP-dependent Clp protease proteolytic subunit	0.0406721	0.0795657	1.95627

## Sheet: SP_S1
Description	SP_Neg	SP_S1	FC
tr|A0A064BYT2|A0A064BYT2_STREE 30S ribosomal protein S21	0.112712	0.010657	0.0945507
tr|A0A4N2RYR7|A0A4N2RYR7_STREE TatD family deoxyribonuclease	0.0552523	0.00902364	0.163317
tr|A0A0B7M7W2|A0A0B7M7W2_STREE Alkylhydroperoxidase	0.0467238	0.00895962	0.191757
tr|A0A098Z6C6|A0A098Z6C6_STREE Alpha-xylosidase	0.0430782	0.00840164	0.195033
tr|A0A064C209|A0A064C209_STREE 50S ribosomal protein L35	0.0515448	0.0102496	0.198848
tr|A0A062WN19|A0A062WN19_STREE ATP cone domain protein	0.19587	0.0409162	0.208894
tr|A0A062WUX3|A0A062WUX3_STREE Cobyric acid synthase	0.0407671	0.00913335	0.224037
tr|A0A062WLI5|A0A062WLI5_STREE Thymidylate synthase	0.0396807	0.00892264	0.224861
tr|O54604|O54604_STREE Capsular polysaccharide biosynthesis protein Cps14A	0.035437	0.00836835	0.236147
tr|A0A062WNR1|A0A062WNR1_STREE 50S ribosomal protein L7/L12	0.0949715	0.0228343	0.240434
tr|A0A062WM51|A0A062WM51_STREE Asp23/Gls24 family envelope stress response protein	0.0846356	0.0220746	0.26082
tr|A0A0B7M249|A0A0B7M249_STREE Flavodoxin	0.0335725	0.00916681	0.273046
tr|A0A0B7KU46|A0A0B7KU46_STREE Cys-tRNA(Pro)/Cys-tRNA(Cys) deacylase	0.0326869	0.0092683	0.283547
tr|A0A062WLJ9|A0A062WLJ9_STREE Lipoprotein, putative	0.0284507	0.00872233	0.306577
tr|A0A0B7MEN6|A0A0B7MEN6_STREE ABC transporter ATP-binding protein	0.0283997	0.0087067	0.306577
tr|A0A0B7KRZ9|A0A0B7KRZ9_STREE N-acetylneuraminate lyase	0.0275973	0.00851819	0.30866
tr|A0A0B7LHC8|A0A0B7LHC8_STREE ABC transporter ATP-binding protein	0.0282325	0.0087269	0.309108
tr|A0A064C516|A0A064C516_STREE Acetyl-coenzyme A carboxylase carboxyl transferase subunit beta	0.186864	0.0580437	0.310621
tr|A0A098Z3B0|A0A098Z3B0_STREE dITP/XTP pyrophosphatase	0.0272837	0.00851393	0.312052
tr|A0A0T8LMI6|A0A0T8LMI6_STREE Heat-inducible transcription repressor HrcA	0.0268092	0.00847595	0.316158
tr|A0A6I3UW56|A0A6I3UW56_STREE Proteinase	0.0285141	0.00912799	0.320122
tr|A0A062WRE0|A0A062WRE0_STREE Diacylglyceryl transferase	0.120579	0.03875	0.321367
tr|A0A064C103|A0A064C103_STREE Phosphate transport system permease protein	0.0275062	0.00894862	0.325331
tr|A0A0Y2EHQ6|A0A0Y2EHQ6_STREE Aminotransferase class V-fold PLP-dependent enzyme	0.026272	0.00876755	0.333722
tr|A0A098YZG6|A0A098YZG6_STREE O-antigen polysaccharide polymerase Wzy	0.0255313	0.00857996	0.336056
tr|A0A6I3UQT9|A0A6I3UQT9_STREE Response regulator	0.0570748	0.0193818	0.339586
tr|A0A0T7JDP9|A0A0T7JDP9_STREE Aminotransferase class V-fold PLP-dependent enzyme	0.0262146	0.00899834	0.343257
tr|A0A0B7LQM9|A0A0B7LQM9_STREE N-acetylglucosamine-6-phosphate deacetylase	0.026202	0.00899404	0.343257
tr|A0A0B7MAD1|A0A0B7MAD1_STREE DUF4097 domain-containing protein	0.0519331	0.0186844	0.359778
tr|A0A0I6DHY4|A0A0I6DHY4_STREE DEAD/DEAH box helicase	0.0239584	0.00872231	0.364061
tr|A0A0B7M2S9|A0A0B7M2S9_STREE Riboflavin biosynthesis protein RibBA	0.0480653	0.0177953	0.370231
tr|A0A0B7M6Q6|A0A0B7M6Q6_STREE DNA topoisomerase 1	0.0240593	0.00927427	0.385476
tr|A0A064BYF6|A0A064BYF6_STREE Hypoxanthine phosphoribosyltransferase	0.251303	0.0972899	0.387142
tr|A0A064BZB4|A0A064BZB4_STREE 50S ribosomal protein L28	0.0275014	0.0106887	0.388659
tr|A0A0B7M968|A0A0B7M968_STREE Dihydrolipoamide acetyltransferase	0.138243	0.0550396	0.398135
tr|A0A064C366|A0A064C366_STREE Adenine phosphoribosyltransferase	0.126159	0.0529107	0.419398
tr|A0A6I3V0U7|A0A6I3V0U7_STREE S8 family serine peptidase (Fragment)	0.024066	0.0101094	0.42007
tr|A0A062WLH6|A0A062WLH6_STREE UPF0109 protein A4260_03085	0.0237954	0.0100092	0.420638
tr|A0A0E8T2Y8|A0A0E8T2Y8_STREE Ribosome-recycling factor	0.384274	0.163844	0.426371
tr|A0A062WPW9|A0A062WPW9_STREE CAAX amino protease family protein	0.0224511	0.00976841	0.435097
tr|A0A0B7LXS2|A0A0B7LXS2_STREE Preprotein translocase subunit	0.0219186	0.00970502	0.442777
tr|Q939R9|Q939R9_STREE Peptide deformylase	0.106896	0.0483867	0.452653
tr|A0A0I7YM98|A0A0I7YM98_STREE Cell cycle protein GpsB	0.0206177	0.00946792	0.459213
tr|A0A098ZQQ0|A0A098ZQQ0_STREE Cof family protein	0.040286	0.0186848	0.463803
tr|A0A062WSC2|A0A062WSC2_STREE Putative ribose-phosphate pyrophosphokinase	0.121813	0.0565254	0.464036
tr|Q79CK7|Q79CK7_STREE Accessory gene regulator protein A	0.0402253	0.0187449	0.465998
tr|A0A0B7M6A1|A0A0B7M6A1_STREE Uncharacterized protein	0.0196502	0.00933112	0.474862
tr|A0A4N2RGF8|A0A4N2RGF8_STREE Coenzyme F420-dependent N5,N10-methylene tetrahydromethanopterin reductase-like protein	0.0382116	0.0182112	0.476589
tr|A0A0B7LPJ7|A0A0B7LPJ7_STREE Membrane protein insertase YidC	0.0392124	0.0187369	0.47783
tr|A0A0B7M568|A0A0B7M568_STREE Cell division protein SepF	0.0185177	0.00889885	0.48056
tr|H8ZYJ4|H8ZYJ4_STREE S-ribosylhomocysteine lyase	0.019048	0.00916781	0.481301
tr|A0A0B7L4W0|A0A0B7L4W0_STREE Cystathionine beta-lyase	0.0181994	0.00878291	0.482592
tr|A0A264SLW6|A0A264SLW6_STREE DNA starvation/stationary phase protection protein	0.0185785	0.0089749	0.483081
tr|Q3I037|Q3I037_STREE 3-dehydroquinate synthase	0.0377921	0.0183448	0.485414
tr|A0A0B7LNR8|A0A0B7LNR8_STREE UvrABC system protein A	0.033685	0.0163512	0.485414
tr|A0A0I8JJC9|A0A0I8JJC9_STREE Cof family protein	0.0167081	0.00811034	0.485414
tr|A0A064BWJ5|A0A064BWJ5_STREE Ribitol-5-phosphate cytidylyltransferase	0.0178973	0.00874476	0.488608
tr|A0A6I3UNN5|A0A6I3UNN5_STREE Copper homeostasis protein CutC	0.0184295	0.00903723	0.490368
tr|A0A098Z3K3|A0A098Z3K3_STREE Thiamine diphosphokinase	0.0180408	0.00886673	0.491482
tr|A0A064C4S1|A0A064C4S1_STREE GTPase HflX	0.0166997	0.0082076	0.491482
tr|A0A0B7LH93|A0A0B7LH93_STREE Aspartate carbamoyltransferase	0.147222	0.0725945	0.493095
tr|A0A4J1X799|A0A4J1X799_STREE Energy-coupling factor transporter ATP-binding protein EcfA	0.0172747	0.00852061	0.493244
tr|A0A0B7LC33|A0A0B7LC33_STREE DeoR family transcriptional regulator	0.0173899	0.00863313	0.496446
tr|A0A062WP27|A0A062WP27_STREE Putative NrdI-like protein	0.0713466	0.0355138	0.497764
tr|A0A062WNS3|A0A062WNS3_STREE Site-specific DNA-methyltransferase (adenine-specific)	0.0354496	0.0176994	0.499283
tr|A0A0B7LF01|A0A0B7LF01_STREE ABC transporter ATP-binding protein	0.0177376	0.00885611	0.499283
tr|A0A064C5P3|A0A064C5P3_STREE 50S ribosomal protein L22	0.210672	0.10528	0.499736
tr|A0A0U0FV15|A0A0U0FV15_STREE Bifunctional protein GlmU	0.047755	0.0956214	2.00233
tr|A0A064C1R3|A0A064C1R3_STREE 50S ribosomal protein L21	0.0216159	0.0439381	2.03267
tr|A0A064C5P9|A0A064C5P9_STREE 50S ribosomal protein L14	0.274101	0.587564	2.1436
tr|A0A0B7MDG1|A0A0B7MDG1_STREE ABC transporter ATP-binding protein	0.0283522	0.0608256	2.14536
tr|A0A064C249|A0A064C249_STREE 30S ribosomal protein S20	0.024233	0.0527673	2.1775
tr|A0A064C4T9|A0A064C4T9_STREE Peptide chain release factor 1	0.0777111	0.169749	2.18436
tr|A0A0E8A6G5|A0A0E8A6G5_STREE Lipid II isoglutaminyl synthase (glutamine-hydrolyzing) subunit MurT	0.00804367	0.0175703	2.18436
tr|A0A4J1W7I7|A0A4J1W7I7_STREE HAD-IC family P-type ATPase	0.00767178	0.016758	2.18436
tr|A0A6I3UU01|A0A6I3UU01_STREE N-acetylmuramoyl-L-alanine amidase family protein (Fragment)	0.0258014	0.0581583	2.25408
tr|A0A0B7LU78|A0A0B7LU78_STREE DNA mismatch repair protein MutS	0.0526052	0.118616	2.25483
tr|A0A0Z6XGW2|A0A0Z6XGW2_STREE Tagatose-6-phosphate kinase	0.00820111	0.018554	2.26238
tr|A0A064BXT5|A0A064BXT5_STREE Cysteine desulfurase	0.0878246	0.19873	2.26281
tr|A0A5R9AYA0|A0A5R9AYA0_STREE 1,4-beta-N-acetylmuramidase	0.0691829	0.15799	2.28365
tr|A0A062WNS1|A0A062WNS1_STREE Probable tRNA sulfurtransferase	0.00808889	0.0185525	2.29358
tr|A0A0B7L5A1|A0A0B7L5A1_STREE Adapter protein MecA	0.00812495	0.0188571	2.32089
tr|A0A0B7L8E9|A0A0B7L8E9_STREE Fructokinase	0.00802757	0.0187877	2.34039
tr|A0A0B7LLG7|A0A0B7LLG7_STREE Undecaprenyl-diphosphatase	0.00795846	0.0186259	2.34039
tr|A0A6I3UVQ5|A0A6I3UVQ5_STREE DUF624 domain-containing protein	0.00835289	0.0196142	2.34819
tr|A0A0B7L6Y0|A0A0B7L6Y0_STREE PhoH family protein	0.00778997	0.0184341	2.36639
tr|A0A098ZGX6|A0A098ZGX6_STREE Translation initiation factor IF-3	0.00832327	0.0198339	2.38294
tr|A0A064C0J0|A0A064C0J0_STREE Dehydrogenase	0.00793664	0.0189618	2.38915
tr|A0A064C4U2|A0A064C4U2_STREE DNA-binding protein	0.00847765	0.0203701	2.4028
tr|A0A062WTL3|A0A062WTL3_STREE Phosphate transport system permease protein PstA	0.00792416	0.0191638	2.4184
tr|A0A062WS12|A0A062WS12_STREE DUF59 domain-containing protein	0.00879504	0.0224978	2.55801
tr|A0A6I3UZD4|A0A6I3UZD4_STREE AMP-binding protein (Fragment)	0.00860265	0.0221074	2.56984
tr|A0A098Z138|A0A098Z138_STREE Protein GrpE	0.0185617	0.0510718	2.75146
tr|A0A064C265|A0A064C265_STREE 30S ribosomal protein S18	0.218644	0.604096	2.76292
tr|A0A6I3UYF9|A0A6I3UYF9_STREE Mannose-6-phosphate isomerase (Fragment)	0.00923805	0.0257646	2.78897
tr|A0A064C3Y6|A0A064C3Y6_STREE Tyrosine--tRNA ligase	0.0475144	0.133443	2.80847
tr|A0A5E8E1I1|A0A5E8E1I1_STREE LPXTG cell wall anchor domain-containing protein	0.121979	0.369588	3.02992
tr|A0A4N2RSC5|A0A4N2RSC5_STREE DUF1700 domain-containing protein	0.018341	0.00918121	0.500583
tr|A0A0E8ST50|A0A0E8ST50_STREE UDP-N-acetylglucosamine--N-acetylmuramyl-(pentapeptide) pyrophosphoryl-undecaprenol N-acetylglucosamine transferase	0.0169176	0.00846865	0.500583
tr|A0A0B7LMA9|A0A0B7LMA9_STREE 23S rRNA (Guanosine(2251)-2'-O)-methyltransferase RlmB	0.0175825	0.00882313	0.501813
tr|A0A0B7LKJ2|A0A0B7LKJ2_STREE 5-formyltetrahydrofolate cyclo-ligase	0.0184041	0.00924628	0.502404
tr|C8XPX1|C8XPX1_STREE DNA mismatch repair protein MutL	0.034236	0.0172578	0.504084
tr|A0A0B7LM70|A0A0B7LM70_STREE Aquaporin	0.0175589	0.00898945	0.51196
tr|A0A0B7LFY3|A0A0B7LFY3_STREE Arginine-ornithine antiporter	0.0164242	0.00844149	0.513968
tr|A0A0B7L9L1|A0A0B7L9L1_STREE Carbamate kinase	0.179252	0.092632	0.516771
tr|A0A4N2S1A3|A0A4N2S1A3_STREE Phosphopantothenate--cysteine ligase	0.017584	0.00909705	0.517349
tr|Q75Y35|Q75Y35_STREE Serine-type D-Ala-D-Ala carboxypeptidase	0.0169709	0.00882633	0.520087
tr|A0A4N2RRZ1|A0A4N2RRZ1_STREE Alcohol dehydrogenase	0.0170922	0.00892807	0.522348
tr|A0A6I3USM1|A0A6I3USM1_STREE Alanine racemase	0.0164706	0.00860338	0.522348
tr|A0A064C0N3|A0A064C0N3_STREE S-adenosylmethionine synthase	0.228128	0.119528	0.523952
tr|A0A0T8D815|A0A0T8D815_STREE Bifunctional oligoribonuclease/PAP phosphatase NrnA	0.0169199	0.0088976	0.525865
tr|A0A4N2S154|A0A4N2S154_STREE Diphosphomevalonate decarboxylase	0.0172773	0.00908553	0.525865
tr|A0A0T8FEM8|A0A0T8FEM8_STREE Adenine-specific methyltransferase	0.0172401	0.00906597	0.525865
tr|A0A064C3N8|A0A064C3N8_STREE MurR/RpiR family transcriptional regulator	0.0170072	0.00896722	0.52726
tr|A0A0T8AUL2|A0A0T8AUL2_STREE Deoxyribose-phosphate aldolase	0.0611919	0.0325132	0.531332
tr|A0A0B7M1U7|A0A0B7M1U7_STREE 50S ribosomal protein L29	0.051111	0.0274435	0.536939
tr|A0A064C286|A0A064C286_STREE Uncharacterized protein	0.0499404	0.0270321	0.541287
tr|A0A5E8DXR2|A0A5E8DXR2_STREE Heavy metal translocating P-type ATPase	0.0166971	0.00911815	0.546091
tr|A0A098Z6J6|A0A098Z6J6_STREE Single-stranded DNA-binding protein	0.100494	0.0548787	0.546091
tr|B9W4V1|B9W4V1_STREE ABC transporter permease	0.0160867	0.0087848	0.546091
tr|A0A0B7LH65|A0A0B7LH65_STREE Uridylate kinase	0.0576452	0.0314795	0.546091
tr|A0A0B7LMV5|A0A0B7LMV5_STREE Formate C-acetyltransferase/glycerol dehydratase family glycyl radical enzyme	0.0163928	0.00895194	0.546091
tr|A0A0B7MFT0|A0A0B7MFT0_STREE DUF1797 domain-containing protein	0.0467596	0.0258801	0.553471
tr|A0A064C2X3|A0A064C2X3_STREE 30S ribosomal protein S13	0.49973	0.2822	0.564705
tr|A0A6I3URG6|A0A6I3URG6_STREE Ribonuclease Y	0.109865	0.0623493	0.567506
tr|A0A6I3UN70|A0A6I3UN70_STREE PTS system trehalose-specific EIIBC component	0.0651298	0.0370487	0.568845
tr|A0A062WQU1|A0A062WQU1_STREE Uncharacterized protein	0.0434536	0.0249063	0.57317
tr|A0A098Z4P9|A0A098Z4P9_STREE GMP reductase	0.0515096	0.0295354	0.573396
tr|A0A0E7Y250|A0A0E7Y250_STREE Ribulose-5-phosphate reductase	0.0501937	0.0289332	0.576429
tr|A0A4K7J9P5|A0A4K7J9P5_STREE GTP cyclohydrolase 1	0.0867674	0.0500266	0.57656
tr|A0A0B7LR40|A0A0B7LR40_STREE Aminotransferase	0.0492276	0.0285629	0.580222
tr|A0A2R2HVH2|A0A2R2HVH2_STREE Choline kinase	0.127041	0.0742615	0.584548
tr|A0A0B7LZC5|A0A0B7LZC5_STREE LytR family transcriptional regulator	0.0478259	0.0279828	0.585098
tr|A0A0B7LYU2|A0A0B7LYU2_STREE Arginine deiminase	0.088571	0.0520182	0.587306
tr|A0A0B7LH01|A0A0B7LH01_STREE Glutamine ABC transporter substrate-binding protein	0.159859	0.0957846	0.599183
tr|A0A4N2S0U6|A0A4N2S0U6_STREE Holliday junction-specific endonuclease	0.0470349	0.0282035	0.599629
tr|A0A0B7L946|A0A0B7L946_STREE ABC transporter ATP-binding protein	0.0837719	0.0505909	0.603912
tr|A0A0B7LG22|A0A0B7LG22_STREE Adenylate kinase	0.565298	0.342953	0.606677
tr|A0A0E8P990|A0A0E8P990_STREE Glutathione reductase	0.0472798	0.0286878	0.606768
tr|A0A0T9GHY8|A0A0T9GHY8_STREE Methylenetetrahydrofolate--tRNA-(uracil-5-)-methyltransferase TrmFO	0.0469424	0.0285927	0.609102
tr|A0A0B7LDE3|A0A0B7LDE3_STREE Helicase	0.0355426	0.0217833	0.612879
tr|A0A064C0N5|A0A064C0N5_STREE Pyridoxal 5'-phosphate synthase subunit PdxT	0.113479	0.0696385	0.613668
tr|A0A0E7YFN1|A0A0E7YFN1_STREE ABC transporter ATP-binding protein	0.0452587	0.027884	0.616103
tr|A0A0B7MFN8|A0A0B7MFN8_STREE Glutamate dehydrogenase	0.181996	0.112765	0.619603
tr|A0A0B7LGM6|A0A0B7LGM6_STREE DUF4231 domain-containing protein	0.236011	0.146903	0.622442
tr|A0A0B7LGK4|A0A0B7LGK4_STREE Jag protein	0.14132	0.0884053	0.625569
tr|A0A0B7L773|A0A0B7L773_STREE 3-oxoacyl-[acyl-carrier-protein] reductase	0.486881	0.305877	0.628237
tr|A0A0Y2E1G8|A0A0Y2E1G8_STREE UDP-N-acetylmuramoyl-tripeptide--D-alanyl-D-alanine ligase	0.102131	0.0641632	0.628246
tr|A0A6I3USB0|A0A6I3USB0_STREE 33 kDa chaperonin	0.0688791	0.0435206	0.631841
tr|A0A062WRI9|A0A062WRI9_STREE 30S ribosomal protein S17	0.0744367	0.0472938	0.635356
tr|A0A6I3UVQ2|A0A6I3UVQ2_STREE D-alanyl-D-alanine carboxypeptidase family protein (Fragment)	0.0733577	0.0468515	0.638672
tr|A0A0B7L3A0|A0A0B7L3A0_STREE Probable transcriptional regulatory protein A4260_08910	0.0978838	0.0630348	0.643975
tr|A0A4N2RTX4|A0A4N2RTX4_STREE Uncharacterized protein	0.0634712	0.0409631	0.64538
tr|A0A062WUD7|A0A062WUD7_STREE Bifunctional protein PyrR	0.031196	0.0202899	0.650401
tr|A0A6I3URB4|A0A6I3URB4_STREE Dihydrofolate reductase	0.0313568	0.0203945	0.650401
tr|A0A4N2RKR2|A0A4N2RKR2_STREE DUF1447 family protein	0.134937	0.0880288	0.652368
tr|A0A4N2RPQ3|A0A4N2RPQ3_STREE DNA helicase	0.0250766	0.0164329	0.655309
tr|A0A237JTM7|A0A237JTM7_STREE ABC transporter ATP-binding protein	0.0935851	0.0614359	0.656471
tr|A0A0B7M4D0|A0A0B7M4D0_STREE Aminopeptidase	0.22835	0.150229	0.657889
tr|A0A064C1X5|A0A064C1X5_STREE Redox-sensing transcriptional repressor Rex	0.0293728	0.0193426	0.658522
tr|A0A0B7M882|A0A0B7M882_STREE Zinc-binding dehydrogenase	0.0272508	0.0181481	0.665965
tr|A0A0U0PVQ9|A0A0U0PVQ9_STREE Serine/threonine protein phosphatase	0.0287166	0.0191372	0.666416
tr|A0A098Z3G9|A0A098Z3G9_STREE RNA polymerase sigma factor SigA	0.152517	0.101751	0.667146
tr|A0A0Y0CQ57|A0A0Y0CQ57_STREE Diaminopimelate decarboxylase	0.0601472	0.040145	0.667445
tr|A0A0B7MAJ1|A0A0B7MAJ1_STREE Branched-chain-amino-acid aminotransferase	0.191608	0.1285	0.670638
tr|A0A4N2RJD5|A0A4N2RJD5_STREE Esterase	0.0279221	0.0187668	0.672112
tr|A0A0Y4IM27|A0A0Y4IM27_STREE Dihydroorotate dehydrogenase	0.239385	0.160946	0.67233
tr|A0A6I3UQ13|A0A6I3UQ13_STREE GTPase Obg	0.296608	0.200226	0.675051
tr|A0A062WNN6|A0A062WNN6_STREE Phosphate ABC transporter substrate-binding protein PstS	0.0279688	0.0189391	0.677153
tr|I6L8M7|I6L8M7_STREE Adhesion lipoprotein	0.0273837	0.0186094	0.67958
tr|A0A062WM29|A0A062WM29_STREE 30S ribosomal protein S15	0.113183	0.0769261	0.679661
tr|A0A0Y2IFJ3|A0A0Y2IFJ3_STREE Catabolite control protein A	0.225313	0.15344	0.681008
tr|A0A064BZG4|A0A064BZG4_STREE DNA-binding protein HU	0.201992	0.137718	0.681798
tr|A0A1Q2T279|A0A1Q2T279_STREE Helix-turn-helix domain-containing protein	0.0278513	0.0190862	0.685291
tr|A0A4G5PX82|A0A4G5PX82_STREE Non-specific serine/threonine protein kinase	0.28952	0.199042	0.68749
tr|A0A132UH22|A0A132UH22_STREE Peptidoglycan GlcNAc deacetylase	0.0254504	0.0175015	0.68767
tr|A0A064C387|A0A064C387_STREE Carbon-nitrogen hydrolase family protein	0.02745	0.0189007	0.68855
tr|A0A064C3Z5|A0A064C3Z5_STREE ABC transporter membrane-spanning permease-maltose/maltodextrin	0.0276364	0.019096	0.690972
tr|A0A0E7TSR4|A0A0E7TSR4_STREE Cation transporter E1-E2 family ATPase	0.0520464	0.0360013	0.691715
tr|A0A6I3UVE1|A0A6I3UVE1_STREE Protein DltD	0.0261485	0.0180873	0.691715
tr|A0A064C2D3|A0A064C2D3_STREE Tryptophan synthase beta chain	0.0261633	0.0181841	0.695025
tr|A0A0I7QJ04|A0A0I7QJ04_STREE Primosomal protein DnaI	0.0271821	0.0188922	0.695025
tr|A0A4N2S2L6|A0A4N2S2L6_STREE DNA repair protein RecN	0.0247101	0.0171741	0.695025
tr|A0A064C4U3|A0A064C4U3_STREE Aspartate-semialdehyde dehydrogenase	0.0789481	0.0549403	0.695904
tr|A0A5C5EEI4|A0A5C5EEI4_STREE Cell division protein DivIVA	0.109522	0.0763389	0.697021
tr|A0A064BY88|A0A064BY88_STREE 2,3,4,5-tetrahydropyridine-2,6-dicarboxylate N-acetyltransferase	0.205662	0.143832	0.69936
tr|A0A062WQE6|A0A062WQE6_STREE Triosephosphate isomerase	0.149351	0.104563	0.700117
tr|A0A0B7KX31|A0A0B7KX31_STREE ATP synthase epsilon chain	0.0531101	0.0372459	0.701296
tr|A0A064BWJ2|A0A064BWJ2_STREE Carbamoyl-phosphate synthase small chain	0.0264558	0.0187424	0.708442
tr|A0A4N2S0X5|A0A4N2S0X5_STREE PPIase	0.581176	0.415171	0.714363
tr|A0A4N2RFJ5|A0A4N2RFJ5_STREE ABC transporter permease subunit	0.148502	0.106676	0.718348
tr|A0A0B7LSF0|A0A0B7LSF0_STREE Alcohol dehydrogenase	0.100152	0.0719818	0.718726
tr|A0A0B7LKD9|A0A0B7LKD9_STREE Methionine aminopeptidase	0.130493	0.0945999	0.724942
tr|A0A064BZA4|A0A064BZA4_STREE Pyridoxal 5'-phosphate synthase subunit PdxS	0.13068	0.0949443	0.726539
tr|Q8VPK8|Q8VPK8_STREE Dihydrolipoyl dehydrogenase	0.302086	0.219955	0.728121
tr|D2CTJ2|D2CTJ2_STREE Manganese ABC transporter manganese-binding adhesion liprotein	0.738711	0.538322	0.728732
tr|A0A062WLJ1|A0A062WLJ1_STREE Lysine--tRNA ligase	0.350847	0.255828	0.729174
tr|A0A0B7M091|A0A0B7M091_STREE BMP family ABC transporter substrate-binding protein	0.519049	0.380086	0.732274
tr|A0A098ZGI7|A0A098ZGI7_STREE Amidases related to nicotinamidase	0.0456513	0.0335191	0.73424
tr|A0A0B7M9N8|A0A0B7M9N8_STREE AAA domain-containing protein	0.330546	0.242866	0.734741
tr|A0A0Y2EN80|A0A0Y2EN80_STREE Peptide chain release factor 3	0.164164	0.121054	0.737397
tr|A0A062WLD9|A0A062WLD9_STREE ABC transporter substrate-binding protein	0.117901	0.0875635	0.742684
tr|A0A064BZ20|A0A064BZ20_STREE Cell division ATP-binding protein FtsE	0.338928	0.252824	0.745953
tr|A0A0B7LNZ9|A0A0B7LNZ9_STREE Cysteine synthase	0.156169	0.116636	0.74686
tr|A0A0B7MD60|A0A0B7MD60_STREE Probable manganese-dependent inorganic pyrophosphatase	0.152003	0.113727	0.748188
tr|A0A064C1E2|A0A064C1E2_STREE Acetyl coenzyme A synthetase (ADP forming), alpha domain	0.0752697	0.0563987	0.749288
tr|A0A064BZJ3|A0A064BZJ3_STREE Phenylalanine--tRNA ligase alpha subunit	0.114464	0.0859002	0.750456
tr|A0A062WLQ8|A0A062WLQ8_STREE 50S ribosomal protein L20	0.126793	0.0951721	0.750612
tr|A0A0B7L1K2|A0A0B7L1K2_STREE DNA-directed RNA polymerase subunit beta	0.615063	0.461836	0.750875
tr|A0A4H9BQJ8|A0A4H9BQJ8_STREE X-Pro dipeptidyl-peptidase	0.124573	0.0935387	0.750875
tr|A0A064C5M1|A0A064C5M1_STREE 30S ribosomal protein S10	0.714059	0.538162	0.753666
tr|A0A237K3S9|A0A237K3S9_STREE GntR family transcriptional regulator	0.239113	0.181824	0.760411
tr|A0A0B7M1D1|A0A0B7M1D1_STREE Transcription elongation factor GreA	0.0715008	0.0544588	0.761653
tr|A0A062WLS0|A0A062WLS0_STREE ArsC family protein	0.184565	0.140789	0.762817
tr|A0A064C3H2|A0A064C3H2_STREE Transcriptional repressor NrdR	0.0693517	0.0529125	0.76296
tr|A0A098ZK72|A0A098ZK72_STREE DEAD-box ATP-dependent RNA helicase CshB	0.0362848	0.0277407	0.764528
tr|A0A0B7MFC0|A0A0B7MFC0_STREE ATP-dependent zinc metalloprotease FtsH	0.31842	0.243441	0.764528
tr|A0A0T7YG58|A0A0T7YG58_STREE ABC transporter ATP-binding protein	0.0352098	0.0269189	0.764528
tr|A0A0B7M1G5|A0A0B7M1G5_STREE Lipoprotein	0.0404772	0.0310033	0.765946
tr|A0A064C4X6|A0A064C4X6_STREE Putative S-adenosyl-L-methionine-dependent methyltransferase TehB	0.0393644	0.0301593	0.766158
tr|A0A098Z6D0|A0A098Z6D0_STREE Carbohydrate kinase, PfkB family	0.0383359	0.0293823	0.766444
tr|A0A098ZDX5|A0A098ZDX5_STREE Aminopeptidase P family protein	0.134202	0.103231	0.769225
tr|A0A4F0AXX3|A0A4F0AXX3_STREE UDP-N-acetylmuramate--L-alanine ligase	0.102577	0.0789097	0.769276
tr|A0A062WTA7|A0A062WTA7_STREE Phosphoesterase	0.0660204	0.051059	0.773383
tr|A0A0T8SI27|A0A0T8SI27_STREE S-adenosylmethionine:tRNA ribosyltransferase-isomerase	0.0378152	0.0292862	0.774456
tr|A0A0T8YST1|A0A0T8YST1_STREE ABC transporter substrate-binding lipoprotein	0.273046	0.211985	0.77637
tr|A0A062WS62|A0A062WS62_STREE Protein RecA	0.130489	0.101564	0.778337
tr|A0A0T7NMD7|A0A0T7NMD7_STREE 30S ribosomal protein S1	0.577873	0.450204	0.77907
tr|A0A064BY53|A0A064BY53_STREE Asparagine--tRNA ligase	0.315203	0.246469	0.781939
tr|A0A062WMP4|A0A062WMP4_STREE Aminotransferase	0.124778	0.0977274	0.78321
tr|G3GGY7|G3GGY7_STREE Lipopolysaccharide cholinephosphotransferase	0.258097	0.202252	0.783628
tr|A0A0E7VCY8|A0A0E7VCY8_STREE Elongation factor 4	0.0920339	0.0727431	0.790395
tr|A0A098Z715|A0A098Z715_STREE Galactose-6-phosphate isomerase subunit LacB	0.0604205	0.0478661	0.792217
tr|A0A0B7LT64|A0A0B7LT64_STREE Aminotransferase	0.149867	0.118964	0.793803
tr|A0A6I3UVL1|A0A6I3UVL1_STREE ATP-dependent DNA helicase	0.0339034	0.02693	0.794314
tr|A0A0B7LD25|A0A0B7LD25_STREE PTS glucose-specific enzyme IIABC component	0.087901	0.0700981	0.797466
tr|A0A0B7L447|A0A0B7L447_STREE DNA ligase	0.0337031	0.0268995	0.798133
tr|A0A098ZNR2|A0A098ZNR2_STREE ATP-binding cassette domain-containing protein	0.056746	0.0454141	0.800306
tr|A0A062WT01|A0A062WT01_STREE 30S ribosomal protein S2	1.05272	0.8429	0.800684
tr|A0A229FPK1|A0A229FPK1_STREE Histidine phosphatase family protein	0.0563961	0.0452422	0.802222
tr|A0A6I3UU56|A0A6I3UU56_STREE RNA-binding virulence regulatory protein CvfB	0.0533615	0.0430769	0.807265
tr|A0A064C1H6|A0A064C1H6_STREE 50S ribosomal protein L9	0.191981	0.155485	0.809895
tr|A0A064C5N7|A0A064C5N7_STREE 30S ribosomal protein S8	0.555686	0.450502	0.810713
tr|A0A0B7MA08|A0A0B7MA08_STREE Polyribonucleotide nucleotidyltransferase	0.191337	0.155148	0.810863
tr|A0A0B7KV51|A0A0B7KV51_STREE UTP--glucose-1-phosphate uridylyltransferase	0.456442	0.371292	0.813448
tr|A0A0B7LIN8|A0A0B7LIN8_STREE Fe-S cluster assembly protein SufD	0.165777	0.134889	0.813676
tr|A0A0B7LDQ7|A0A0B7LDQ7_STREE Nitroreductase	0.0826709	0.0672761	0.813783
tr|A0A0B7LN57|A0A0B7LN57_STREE Cof-type HAD-IIB family hydrolase	0.0544456	0.0443069	0.813783
tr|A0A0B7M994|A0A0B7M994_STREE Ribosome-binding ATPase YchF	0.206066	0.167992	0.815236
tr|A0A0B7LZT3|A0A0B7LZT3_STREE ABC transporter substrate binding lipoprotein-branched chain amino acid transport	0.208507	0.170005	0.815344
tr|A0A0E7TQQ3|A0A0E7TQQ3_STREE tRNA uridine(34) hydroxylase	0.253541	0.206752	0.815457
tr|A0A0B7M1T9|A0A0B7M1T9_STREE Endolytic murein transglycosylase	0.330693	0.269695	0.815544
tr|A0A6I3UUV0|A0A6I3UUV0_STREE Zinc metalloprotease	0.166376	0.136061	0.817792
tr|A0A0B7KUN8|A0A0B7KUN8_STREE Galactose-6-phosphate isomerase subunit LacB	0.124199	0.101643	0.818384
tr|A0A0B7LEE7|A0A0B7LEE7_STREE Phospho-N-acetylmuramoyl-pentapeptide-transferase	0.0515854	0.0422555	0.819137
tr|A0A0U0AJE1|A0A0U0AJE1_STREE ABC transporter permease subunit	0.131023	0.107326	0.819137
tr|A0A062WNX2|A0A062WNX2_STREE 50S ribosomal protein L13	0.354351	0.291207	0.821805
tr|A0A4N2RJT8|A0A4N2RJT8_STREE Leucine--tRNA ligase	0.178949	0.147505	0.824288
tr|A0A0B7LMC0|A0A0B7LMC0_STREE ABC transporter permease subunit	0.231147	0.191253	0.827411
tr|A0A0B7LVC4|A0A0B7LVC4_STREE Serine--tRNA ligase	0.185294	0.15388	0.830461
tr|A0A4N2RF23|A0A4N2RF23_STREE GMP synthase	0.500079	0.415545	0.830959
tr|Q3V5X6|Q3V5X6_STREE 50S ribosomal protein L4	0.110004	0.091621	0.832887
tr|A0A0B7LP64|A0A0B7LP64_STREE Carbamoyl-phosphate synthase large chain	0.293562	0.245583	0.836565
tr|A0A064C3E6|A0A064C3E6_STREE Superoxide dismutase	0.108094	0.0905115	0.83734
tr|A0A062WRF6|A0A062WRF6_STREE Acetate kinase	0.25769	0.21617	0.838875
tr|A0A064BZY1|A0A064BZY1_STREE Adenylosuccinate lyase	0.204959	0.172492	0.841595
tr|A0A064C1H3|A0A064C1H3_STREE 30S ribosomal protein S5	0.695758	0.58707	0.843785
tr|A0A0B7LAW7|A0A0B7LAW7_STREE 50S ribosomal protein L6	0.206422	0.174212	0.843959
tr|A0A0E9GW97|A0A0E9GW97_STREE Aminotransferase class I/II-fold pyridoxal phosphate-dependent enzyme	0.245693	0.207517	0.844621
tr|A0A098ZNQ5|A0A098ZNQ5_STREE Thiol peroxidase	0.377159	0.319287	0.846558
tr|A0A062WLU0|A0A062WLU0_STREE 50S ribosomal protein L10	0.670217	0.567853	0.847269
tr|G3GHB9|G3GHB9_STREE Tyrosine-protein kinase CpsD	0.0999433	0.0846818	0.847298
tr|A0A064C604|A0A064C604_STREE Probable GTP-binding protein EngB	0.139634	0.118518	0.848782
tr|A0A064C1N4|A0A064C1N4_STREE ABC transporter permease	0.0668606	0.0567964	0.849475
tr|A0A0I9H6I9|A0A0I9H6I9_STREE Aspartyl/glutamyl-tRNA(Asn/Gln) amidotransferase subunit B	0.194704	0.165513	0.850073
tr|A0A064BZ99|A0A064BZ99_STREE 3-oxoacyl-[acyl-carrier-protein] synthase 3	0.066396	0.0567818	0.855199
tr|A0A064C400|A0A064C400_STREE Aspartate--tRNA ligase	0.154029	0.131994	0.856943
tr|A0A559BFU8|A0A559BFU8_STREE Peptide chain release factor 2	0.0628415	0.0541	0.860897
tr|A0A6I3UU12|A0A6I3UU12_STREE Aminoacyltransferase FemA	0.0600967	0.0517696	0.861439
tr|A0A0E8AEC7|A0A0E8AEC7_STREE AAA domain-containing protein	0.122573	0.105689	0.862249
tr|G3GH58|G3GH58_STREE Capsular polysaccharide biosynthesis protein CpsC	0.124432	0.107527	0.864144
tr|A0A0E8P6T5|A0A0E8P6T5_STREE Homoserine dehydrogenase	0.348856	0.301749	0.864967
tr|A0A0E9GXQ0|A0A0E9GXQ0_STREE Transketolase	0.549589	0.477978	0.869701
tr|A0A064C3G4|A0A064C3G4_STREE Protein phosphatase	0.119179	0.103709	0.870194
tr|A0A0E8IAY0|A0A0E8IAY0_STREE Gamma-glutamyl phosphate reductase	0.0607297	0.0530623	0.873746
tr|A0A098ZHY2|A0A098ZHY2_STREE Nucleotide-binding protein A4260_05950	0.0846153	0.0739323	0.873746
tr|A0A6I3US53|A0A6I3US53_STREE tRNA-specific 2-thiouridylase MnmA	0.0771715	0.0679193	0.880108
tr|A0A098ZLI3|A0A098ZLI3_STREE Exodeoxyribonuclease III	0.108835	0.0958217	0.880433
tr|A0A0B7LUH7|A0A0B7LUH7_STREE Septation ring formation regulator EzrA	0.211656	0.187012	0.883563
tr|A0A064BZY4|A0A064BZY4_STREE 30S ribosomal protein S3	0.251877	0.222987	0.885301
tr|A0A0B7M9Z8|A0A0B7M9Z8_STREE ABC transporter ATP-binding protein/permease	0.24371	0.216344	0.88771
tr|A0A4F0P092|A0A4F0P092_STREE DNA gyrase subunit A	0.14977	0.133018	0.888148
tr|A0A062WTC8|A0A062WTC8_STREE Peptidyl-prolyl cis-trans isomerase	0.139467	0.123905	0.888417
tr|A0A0T8MLU5|A0A0T8MLU5_STREE Uracil phosphoribosyltransferase	0.404161	0.359491	0.889475
tr|A0A6I3UUJ7|A0A6I3UUJ7_STREE ATP-binding cassette domain-containing protein	0.18103	0.161434	0.891755
tr|A0A0B7KTR5|A0A0B7KTR5_STREE Phosphate import ATP-binding protein PstB	0.134804	0.120515	0.894004
tr|A0A0I9B7Z9|A0A0I9B7Z9_STREE Lipoate--protein ligase	0.0973689	0.0871434	0.894983
tr|A0A062WLT2|A0A062WLT2_STREE Phosphate import ATP-binding protein PstB	0.175173	0.156883	0.895589
tr|A0A0B7L548|A0A0B7L548_STREE Phospho-2-dehydro-3-deoxyheptonate aldolase	0.0966184	0.0865456	0.895747
tr|A0A064BZA7|A0A064BZA7_STREE Acetyl-coenzyme A carboxylase carboxyl transferase subunit alpha	0.174114	0.15599	0.895906
tr|A0A062WMZ6|A0A062WMZ6_STREE 50S ribosomal protein L1	0.361669	0.32471	0.897811
tr|A0A0B7LRL2|A0A0B7LRL2_STREE GTPase Era	0.125235	0.112876	0.901315
tr|A0A0B7LDM8|A0A0B7LDM8_STREE ATP-binding cassette domain-containing protein	0.0659357	0.0595498	0.903151
tr|A0A4N2RHY9|A0A4N2RHY9_STREE Alpha,alpha-phosphotrehalase	0.0810317	0.0737511	0.910152
tr|A0A064C0M3|A0A064C0M3_STREE Pyruvate kinase	0.899679	0.824196	0.916101
tr|A0A0B7L5P3|A0A0B7L5P3_STREE 2,3-bisphosphoglycerate-dependent phosphoglycerate mutase	0.948997	0.872716	0.91962
tr|A0A0B7M5F8|A0A0B7M5F8_STREE Phospho-2-dehydro-3-deoxyheptonate aldolase	0.136948	0.126035	0.920316
tr|Q9R335|Q9R335_STREE D-alanine--D-alanine ligase	0.13736	0.126534	0.921184
tr|A0A4N2RC00|A0A4N2RC00_STREE Alanine--tRNA ligase	0.751564	0.694706	0.924347
tr|A0A237K9E5|A0A237K9E5_STREE DNA-directed RNA polymerase subunit beta'	0.814175	0.753447	0.925412
tr|A0A064C0G4|A0A064C0G4_STREE L-lactate oxidase	0.131558	0.121767	0.925578
tr|A0A064C254|A0A064C254_STREE Enoyl-ACP reductase II	0.208752	0.19333	0.926119
tr|A0A0B7KPR3|A0A0B7KPR3_STREE tRNA uridine 5-carboxymethylaminomethyl modification enzyme MnmG	0.0776367	0.072283	0.931041
tr|A0A4N2REW8|A0A4N2REW8_STREE Glycine--tRNA ligase subunit alpha	0.238541	0.222237	0.931651
tr|P97000|P97000_STREE Glycosyltransferase	0.240508	0.224089	0.931733
tr|A0A6I3UQK0|A0A6I3UQK0_STREE Aspartokinase	0.118647	0.110932	0.934974
tr|A0A062WL50|A0A062WL50_STREE 50S ribosomal protein L2	0.6192	0.579167	0.935346
tr|A0A062WVN4|A0A062WVN4_STREE L-lactate dehydrogenase	0.315134	0.297186	0.943049
tr|A0A062WN64|A0A062WN64_STREE ABC transporter ATP-binding protein	0.176256	0.16629	0.943459
tr|A0A6I3UXL6|A0A6I3UXL6_STREE Pneumococcal surface protein A	0.0890828	0.0842252	0.945471
tr|A0A064BXU4|A0A064BXU4_STREE UDP-N-acetylglucosamine 1-carboxyvinyltransferase	0.168553	0.159428	0.945861
tr|A0A4N2RBC0|A0A4N2RBC0_STREE Glycine--tRNA ligase beta subunit	0.638162	0.605629	0.949021
tr|A0A0B7LE67|A0A0B7LE67_STREE Oligopeptide binding lipoprotein	0.0894946	0.0849951	0.949724
tr|A0A6I3ULD5|A0A6I3ULD5_STREE ATP-binding cassette domain-containing protein	0.281589	0.268137	0.952229
tr|O54611|O54611_STREE dTDP-glucose 4,6-dehydratase	0.32505	0.309969	0.953604
tr|A0A4N2RLK6|A0A4N2RLK6_STREE tRNA modification GTPase TrmE	0.157098	0.149886	0.95409
tr|Q3HZC3|Q3HZC3_STREE DNA gyrase subunit B	0.103387	0.0988027	0.955659
tr|A0A0B7LG02|A0A0B7LG02_STREE 3-phosphoshikimate 1-carboxyvinyltransferase	0.190684	0.182341	0.956245
tr|A0A062WP10|A0A062WP10_STREE Aspartate--ammonia ligase	0.568887	0.546328	0.960345
tr|A0A0T8DJ21|A0A0T8DJ21_STREE Ketol-acid reductoisomerase (NADP(+))	0.731323	0.705027	0.964043
tr|A0A062WLF2|A0A062WLF2_STREE Elongation factor Ts	0.837468	0.807446	0.964151
tr|Q9ZHC0|Q9ZHC0_STREE Cell division protein FtsA	0.231705	0.224087	0.967123
tr|A0A0B7LE53|A0A0B7LE53_STREE Cof-type HAD-IIB family hydrolase	0.222462	0.21552	0.968798
tr|Q9FBB9|Q9FBB9_STREE Biotin carboxylase	0.258882	0.251654	0.97208
tr|O84925|O84925_STREE NADH oxidase	0.286707	0.279656	0.975408
tr|A0A0B7LA49|A0A0B7LA49_STREE Cell division protein FtsZ	0.566883	0.554104	0.977457
tr|A0A0T7TTW0|A0A0T7TTW0_STREE Signal recognition particle protein	0.207414	0.202867	0.978074
tr|A0A4N2RP23|A0A4N2RP23_STREE Aminotransferase class I/II-fold pyridoxal phosphate-dependent enzyme	0.551931	0.540053	0.97848
tr|A0A062WNQ4|A0A062WNQ4_STREE DAK2 domain-containing protein	0.303564	0.300979	0.991485
tr|A0A4N2RJR3|A0A4N2RJR3_STREE Proline--tRNA ligase	0.275016	0.27489	0.999542
tr|A0A4J1W9N8|A0A4J1W9N8_STREE Endopeptidase	0.403485	0.405594	1.00522
tr|A0A0B7LN26|A0A0B7LN26_STREE Arginine--tRNA ligase	0.992288	1.00325	1.01105
tr|A0A064C0F4|A0A064C0F4_STREE Putative oxidase	0.820131	0.829382	1.01128
tr|A0A0B7M1N2|A0A0B7M1N2_STREE Beta sliding clamp	0.0376032	0.0402482	1.07034
tr|A0A0I7SKK8|A0A0I7SKK8_STREE CTP synthase	0.0573923	0.061522	1.07196
tr|B9W4V0|B9W4V0_STREE ABC transporter ATP-binding protein	0.029905	0.0321951	1.07658
tr|Q79RW7|Q79RW7_STREE ATP synthase subunit c	0.00972437	0.0104773	1.07742
tr|A0A0B7MBP2|A0A0B7MBP2_STREE DUF1295 domain-containing protein	0.0312243	0.0337061	1.07948
tr|A0A062WLE9|A0A062WLE9_STREE Tryptophan--tRNA ligase	0.0646279	0.0698345	1.08056
tr|A0A0T7ZRQ2|A0A0T7ZRQ2_STREE Glutamine--fructose-6-phosphate aminotransferase [isomerizing]	0.122249	0.132234	1.08168
tr|A0A6I3UVN4|A0A6I3UVN4_STREE Methionyl-tRNA formyltransferase	0.0844957	0.0916208	1.08432
tr|A0A064BV72|A0A064BV72_STREE DUF948 domain-containing protein	0.0365086	0.0396064	1.08485
tr|A0A4N2RHG6|A0A4N2RHG6_STREE Alpha,alpha-phosphotrehalase	0.178116	0.193319	1.08536
tr|A0A0B7LZ14|A0A0B7LZ14_STREE Potassium transporter Trk	0.0795375	0.0863999	1.08628
tr|A0A0B7M6L7|A0A0B7M6L7_STREE ABC transporter ATP-binding protein	0.0795904	0.0864574	1.08628
tr|A0A064C500|A0A064C500_STREE Acetolactate synthase	0.221817	0.241059	1.08675
tr|A0A098Z3P7|A0A098Z3P7_STREE Cell division protein FtsX	0.12446	0.135264	1.0868
tr|A0A062WU33|A0A062WU33_STREE ABC transporter ATP-binding protein	0.099226	0.107873	1.08715
tr|Q9XBN6|Q9XBN6_STREE ABC transporter ATP-binding protein	0.147533	0.160605	1.0886
tr|A0A062WS89|A0A062WS89_STREE NADH dehydrogenase	0.0825998	0.0899295	1.08874
tr|A0A062WQ96|A0A062WQ96_STREE Elongation factor G	0.927623	1.01013	1.08895
tr|A0A0I5S1J6|A0A0I5S1J6_STREE Transcription termination/antitermination protein NusA	0.296825	0.323352	1.08937
tr|A0A062WN21|A0A062WN21_STREE 30S ribosomal protein S16	0.0729077	0.079429	1.08944
tr|A0A062WRI1|A0A062WRI1_STREE 50S ribosomal protein L15	0.111541	0.121522	1.08948
tr|A0A064C3U7|A0A064C3U7_STREE Prephenate dehydratase	0.286563	0.312223	1.08954
tr|A0A062WS88|A0A062WS88_STREE Cytoplasmic membrane protein	0.3065	0.333948	1.08955
tr|A0A064C2T1|A0A064C2T1_STREE 30S ribosomal protein S4	0.87637	0.954908	1.08962
tr|A0A0B7LI02|A0A0B7LI02_STREE UDP-glucose 4-epimerase	0.296852	0.323483	1.08971
tr|A0A0I6GEE4|A0A0I6GEE4_STREE Peptidase T	0.358591	0.390771	1.08974
tr|A0A064C0W5|A0A064C0W5_STREE Enolase	0.785491	0.856058	1.08984
tr|A0A062WLP4|A0A062WLP4_STREE Chaperone protein DnaK	1.10871	1.20839	1.0899
tr|A0A062WMA8|A0A062WMA8_STREE 50S ribosomal protein L5	0.518892	0.565566	1.08995
tr|A0A0B7LCY5|A0A0B7LCY5_STREE SPFH domain-containing protein	0.592299	0.645585	1.08996
tr|O54665|O54665_STREE dTDP-4-dehydrorhamnose reductase	0.301844	0.329037	1.09009
tr|Q9FBC2|Q9FBC2_STREE 3-oxoacyl-[acyl-carrier-protein] synthase 2	0.459257	0.500732	1.09031
tr|E2DP60|E2DP60_STREE 30S ribosomal protein S12	0.158896	0.173247	1.09032
tr|A0A064BZZ4|A0A064BZZ4_STREE 50S ribosomal protein L18	0.13501	0.147204	1.09032
tr|A0A064C1G0|A0A064C1G0_STREE 50S ribosomal protein L23	0.57916	0.631495	1.09036
tr|A0A062WTA2|A0A062WTA2_STREE Pseudouridine synthase	0.316649	0.345309	1.09051
tr|A0A064C3A6|A0A064C3A6_STREE ATP-dependent 6-phosphofructokinase	0.421176	0.459314	1.09055
tr|A0A062WMW0|A0A062WMW0_STREE Inosine-5'-monophosphate dehydrogenase	0.672396	0.733353	1.09066
tr|A0A062WUC3|A0A062WUC3_STREE 50S ribosomal protein L31 type B	0.132829	0.14489	1.09081
tr|A0A062WVI3|A0A062WVI3_STREE 50S ribosomal protein L19	0.379689	0.414177	1.09083
tr|A0A0B7LA41|A0A0B7LA41_STREE Thioredoxin	0.385817	0.420874	1.09086
tr|A0A064C004|A0A064C004_STREE 50S ribosomal protein L17	0.228441	0.249216	1.09094
tr|A0A098ZDA9|A0A098ZDA9_STREE DUF3042 domain-containing protein	0.288244	0.314463	1.09096
tr|A0A064C2U6|A0A064C2U6_STREE 50S ribosomal protein L33	0.147916	0.161436	1.0914
tr|A0A062WL10|A0A062WL10_STREE Acetolactate synthase	0.0990022	0.108128	1.09218
tr|A0A062WLA9|A0A062WLA9_STREE Universal stress protein	0.074619	0.0814976	1.09218
tr|A0A062WM61|A0A062WM61_STREE MarR family transcriptional regulator	0.0191455	0.0209103	1.09218
tr|A0A062WMS8|A0A062WMS8_STREE CBS domain-containing protein	0.07325	0.0800024	1.09218
tr|A0A062WNF2|A0A062WNF2_STREE Transcription termination/antitermination protein NusG	0.117475	0.128304	1.09218
tr|A0A062WNK8|A0A062WNK8_STREE ABC transporter membrane-spanning permease-aspartate/glutamate transport	0.017583	0.0192038	1.09218
tr|A0A062WP99|A0A062WP99_STREE Ribose-phosphate pyrophosphokinase	0.10115	0.110474	1.09218
tr|A0A062WPY4|A0A062WPY4_STREE Alkaline shock protein	0.0207032	0.0226116	1.09218
tr|A0A062WQC4|A0A062WQC4_STREE Protein translocase subunit SecY	0.0474002	0.0517696	1.09218
tr|A0A062WUW7|A0A062WUW7_STREE Homoserine kinase	0.017533	0.0191493	1.09218
tr|A0A064BXN2|A0A064BXN2_STREE 50S ribosomal protein L27	0.0714412	0.0780268	1.09218
tr|A0A064BZ96|A0A064BZ96_STREE IICman	0.0414428	0.045263	1.09218
tr|A0A064BZP1|A0A064BZP1_STREE Phosphocarrier protein HPr	0.00926817	0.0101225	1.09218
tr|A0A064C022|A0A064C022_STREE Acetyltransferase	0.00846951	0.00925025	1.09218
tr|A0A064C3G1|A0A064C3G1_STREE BS_ykrK family protein	0.00850685	0.00929103	1.09218
tr|A0A064C5B5|A0A064C5B5_STREE Arginine repressor	0.00842061	0.00919684	1.09218
tr|A0A064C5P7|A0A064C5P7_STREE 30S ribosomal protein S11	0.0581413	0.0635009	1.09218
tr|A0A098Z6X1|A0A098Z6X1_STREE 50S ribosomal protein L36	0.0371594	0.0405848	1.09218
tr|A0A0B7KVD8|A0A0B7KVD8_STREE Chorismate synthase	0.0620342	0.0677527	1.09218
tr|A0A0B7LAK8|A0A0B7LAK8_STREE Rqc2 homolog RqcH	0.00792503	0.00865558	1.09218
tr|A0A0B7LC86|A0A0B7LC86_STREE 3-hydroxyacyl-[acyl-carrier-protein] dehydratase FabZ	0.0196881	0.021503	1.09218
tr|A0A0B7LGA8|A0A0B7LGA8_STREE Bifunctional hydroxymethylpyrimidine kinase/phosphomethylpyrimidine kinase	0.0727113	0.079414	1.09218
tr|A0A0B7LJH0|A0A0B7LJH0_STREE Cell shape-determining protein MreC	0.0175427	0.0191599	1.09218
tr|A0A0B7LKV2|A0A0B7LKV2_STREE 6-phosphogluconate dehydrogenase, decarboxylating	0.375986	0.410645	1.09218
tr|A0A0B7LLQ3|A0A0B7LLQ3_STREE Choline binding protein J	0.0178426	0.0194873	1.09218
tr|A0A0B7LM66|A0A0B7LM66_STREE Phospho-sugar mutase	0.419583	0.458261	1.09218
tr|A0A0B7LRV2|A0A0B7LRV2_STREE Tagatose-6-phosphate kinase	0.00777947	0.0084966	1.09218
tr|A0A0B7LTK9|A0A0B7LTK9_STREE Orotate phosphoribosyltransferase	0.0612381	0.0668832	1.09218
tr|A0A0B7M5G7|A0A0B7M5G7_STREE ATP synthase subunit delta	0.0883181	0.0964595	1.09218
tr|A0A0B7MCX2|A0A0B7MCX2_STREE Uncharacterized protein	0.0179941	0.0196528	1.09218
tr|A0A0B7MD96|A0A0B7MD96_STREE Ancient RNA-binding IF3-C fold protein	0.0395452	0.0431905	1.09218
tr|A0A0E7L5H4|A0A0E7L5H4_STREE Glucose-6-phosphate 1-dehydrogenase	0.112825	0.123225	1.09218
tr|A0A0E8HAF7|A0A0E8HAF7_STREE Ribonuclease J	0.222931	0.243481	1.09218
tr|A0A0I6BWI4|A0A0I6BWI4_STREE Maltose/maltodextrin transport system permease protein	0.0259016	0.0282893	1.09218
tr|A0A0I6DYZ4|A0A0I6DYZ4_STREE Histidine--tRNA ligase	0.160328	0.175107	1.09218
tr|A0A0I7D8K4|A0A0I7D8K4_STREE Phage protein	0.0094451	0.0103158	1.09218
tr|A0A0T8LFB4|A0A0T8LFB4_STREE Large-conductance mechanosensitive channel	0.00852013	0.00930553	1.09218
tr|A0A0T8USL0|A0A0T8USL0_STREE Endopeptidase La	0.0167469	0.0182907	1.09218
tr|A0A121JNY7|A0A121JNY7_STREE Dipeptidase PepV	0.0472688	0.0516262	1.09218
tr|A0A237IZ85|A0A237IZ85_STREE DUF1149 domain-containing protein	0.00855851	0.00934745	1.09218
tr|A0A4I1QRT4|A0A4I1QRT4_STREE Translation initiation factor IF-2	0.442584	0.483382	1.09218
tr|A0A4N2RDP8|A0A4N2RDP8_STREE Membrane protein	0.0255	0.0278506	1.09218
tr|A0A4N2RIW8|A0A4N2RIW8_STREE Anthranilate synthase component 1	0.0082523	0.00901301	1.09218
tr|A0A4N2RRW6|A0A4N2RRW6_STREE Alpha-ketoacid dehydrogenase subunit beta	0.0514195	0.0561594	1.09218
tr|A0A4N2RVN9|A0A4N2RVN9_STREE CBS domain membrane protein	0.00798524	0.00872133	1.09218
tr|A0A4N2RWR2|A0A4N2RWR2_STREE t(6)A37 threonylcarbamoyladenosine biosynthesis protein TsaE	0.00848908	0.00927162	1.09218
tr|A0A4N2S3R0|A0A4N2S3R0_STREE Glutamine synthetase I alpha	0.0469024	0.0512259	1.09218
tr|A0A558UGT5|A0A558UGT5_STREE PDZ domain-containing protein	0.0929461	0.101514	1.09218
tr|A0A559A289|A0A559A289_STREE LacI family DNA-binding transcriptional regulator	0.0169141	0.0184732	1.09218
tr|A0A6A8VQ73|A0A6A8VQ73_STREE Choline-binding protein PcpA (Fragment)	0.0167395	0.0182826	1.09218
tr|A0A6I3UMC0|A0A6I3UMC0_STREE HPr kinase/phosphorylase	0.0386356	0.0421971	1.09218
tr|A0A6I3UQG1|A0A6I3UQG1_STREE NADPH-dependent oxidoreductase	0.00807479	0.00881915	1.09218
tr|A0A6I3URF0|A0A6I3URF0_STREE Peptide methionine sulfoxide reductase MsrA	0.232155	0.253556	1.09218
tr|A0A6I3UTU2|A0A6I3UTU2_STREE 6,7-dimethyl-8-ribityllumazine synthase	0.00845327	0.00923251	1.09218
tr|A0A6I3UUG3|A0A6I3UUG3_STREE Uncharacterized protein	0.0175097	0.0191238	1.09218
tr|A0A6I3UUR0|A0A6I3UUR0_STREE Autolysin (Fragment)	0.0223135	0.0243704	1.09218
tr|A0A6I3UWS6|A0A6I3UWS6_STREE Fe-S cluster assembly ATPase SufC	0.141749	0.154815	1.09218
tr|A0A6I3UXJ7|A0A6I3UXJ7_STREE Bifunctional hydroxymethylpyrimidine kinase/phosphomethylpyrimidine kinase	0.0563052	0.0614955	1.09218
tr|A0A6I3V124|A0A6I3V124_STREE UDP-N-acetylmuramoyl-L-alanine--D-glutamate ligase (Fragment)	0.0093562	0.0102187	1.09218
tr|A0MSU1|A0MSU1_STREE Chaperone protein DnaJ	0.0942429	0.10293	1.09218
tr|Q75YF6|Q75YF6_STREE DD-transpeptidase	0.0245525	0.0268158	1.09218
tr|Q9S1J5|Q9S1J5_STREE Histidine kinase	0.00801453	0.00875333	1.09218
tr|A0A062WL05|A0A062WL05_STREE Riboflavin transporter	0.00818791	0.00894269	1.09218
tr|A0A062WLG8|A0A062WLG8_STREE Cytosolic protein	0.0403447	0.0440637	1.09218
tr|A0A062WM25|A0A062WM25_STREE 30S ribosomal protein S15	0.0192989	0.0210779	1.09218
tr|A0A062WMW9|A0A062WMW9_STREE Replicative DNA helicase	0.00807667	0.0088212	1.09218
tr|A0A062WNF5|A0A062WNF5_STREE ABC transporter ATP-binding protein	0.0416657	0.0455066	1.09218
tr|A0A062WNT0|A0A062WNT0_STREE Enoyl-CoA hydratase	0.0921977	0.100697	1.09218
tr|A0A062WQF8|A0A062WQF8_STREE Magnesium and cobalt transporter	0.0508804	0.0555706	1.09218
tr|A0A062WR66|A0A062WR66_STREE Acyl carrier protein	0.0249772	0.0272797	1.09218
tr|A0A062WRS7|A0A062WRS7_STREE Initiation-control protein YabA	0.020861	0.022784	1.09218
tr|A0A062WV53|A0A062WV53_STREE Aquaporin	0.00842798	0.00920488	1.09218
tr|A0A062WVD7|A0A062WVD7_STREE Pur operon repressor	0.0545712	0.0596016	1.09218
tr|A0A064BWS1|A0A064BWS1_STREE Heat shock protein 15	0.0089959	0.00982516	1.09218
tr|A0A064BWZ4|A0A064BWZ4_STREE DNA polymerase III subunit gamma/tau	0.0163783	0.0178881	1.09218
tr|A0A064BX14|A0A064BX14_STREE 50S ribosomal protein L32	0.0098054	0.0107093	1.09218
tr|A0A064BY83|A0A064BY83_STREE Glycerol-3-phosphate dehydrogenase [NAD(P)+]	0.166978	0.18237	1.09218
tr|A0A064BZK0|A0A064BZK0_STREE Gluconate 5-dehydrogenase	0.0407573	0.0445144	1.09218
tr|A0A064C099|A0A064C099_STREE Cytidylate kinase	0.0430904	0.0470626	1.09218
tr|A0A064C0U1|A0A064C0U1_STREE Phosphate acetyltransferase	0.20269	0.221374	1.09218
tr|A0A064C291|A0A064C291_STREE ATP-binding cassette domain-containing protein	0.0284041	0.0310225	1.09218
tr|A0A064C2W3|A0A064C2W3_STREE 30S ribosomal protein S14	0.0430589	0.0470281	1.09218
tr|A0A064C4S7|A0A064C4S7_STREE 4-hydroxy-tetrahydrodipicolinate synthase	0.0388679	0.0424508	1.09218
tr|A0A064C5M7|A0A064C5M7_STREE 30S ribosomal protein S19	0.110306	0.120474	1.09218
tr|A0A098Z5C2|A0A098Z5C2_STREE Cof family protein	0.0401615	0.0438637	1.09218
tr|A0A098Z728|A0A098Z728_STREE Bifunctional 2-keto-4-hydroxyglutarate aldolase/2-keto-3-deoxy-6-phosphogluconate aldolase	0.00835285	0.00912284	1.09218
tr|A0A0B7KXL0|A0A0B7KXL0_STREE Riboflavin synthase	0.00834287	0.00911194	1.09218
tr|A0A0B7KZ13|A0A0B7KZ13_STREE Alcohol dehydrogenase	0.037946	0.0414439	1.09218
tr|A0A0B7L580|A0A0B7L580_STREE 2,5-diketo-D-gluconic acid reductase	0.0399887	0.0436749	1.09218
tr|A0A0B7L5T6|A0A0B7L5T6_STREE Protein translocase subunit SecA	0.451235	0.492831	1.09218
tr|A0A0B7L7H9|A0A0B7L7H9_STREE DUF1751 domain-containing protein	0.0179192	0.019571	1.09218
tr|A0A0B7L9U4|A0A0B7L9U4_STREE Uncharacterized conserved secreted protein	0.0178026	0.0194436	1.09218
tr|A0A0B7L9X0|A0A0B7L9X0_STREE ABC transporter substrate-binding lipoprotein	0.0409484	0.0447232	1.09218
tr|A0A0B7LE55|A0A0B7LE55_STREE ABC transporter substrate-binding protein	0.00810175	0.00884858	1.09218
tr|A0A0B7LKC2|A0A0B7LKC2_STREE 30S ribosomal protein S16	0.0238659	0.0260659	1.09218
tr|A0A0B7LNX5|A0A0B7LNX5_STREE UDP-N-acetylenolpyruvoylglucosamine reductase	0.00829676	0.00906158	1.09218
tr|A0A0B7LSW4|A0A0B7LSW4_STREE Pyrimidine-nucleoside phosphorylase	0.00826507	0.00902696	1.09218
tr|A0A0B7LW83|A0A0B7LW83_STREE Lactoylglutathione lyase	0.00854383	0.00933141	1.09218
tr|A0A0B7LYQ0|A0A0B7LYQ0_STREE Ribonucleoside-diphosphate reductase	0.479726	0.523948	1.09218
tr|A0A0B7M5I1|A0A0B7M5I1_STREE Galactose-6-phosphate isomerase subunit LacA	0.0346072	0.0377973	1.09218
tr|A0A0B7M625|A0A0B7M625_STREE DegV family EDD domain-containing protein	0.0538354	0.0587981	1.09218
tr|A0A0B7M7E9|A0A0B7M7E9_STREE UDP-N-acetylglucosamine 1-carboxyvinyltransferase	0.048422	0.0528856	1.09218
tr|A0A0B7M7G6|A0A0B7M7G6_STREE DegV family EDD domain-containing protein	0.109297	0.119372	1.09218
tr|A0A0B7M867|A0A0B7M867_STREE Ribonuclease Z	0.00796828	0.00870281	1.09218
tr|A0A0E8T7Y4|A0A0E8T7Y4_STREE Ribosomal RNA small subunit methyltransferase A	0.0277223	0.0302778	1.09218
tr|A0A0E9GPQ4|A0A0E9GPQ4_STREE Membrane protein	0.00815748	0.00890946	1.09218
tr|A0A0E9GWJ2|A0A0E9GWJ2_STREE Endoribonuclease L-PSP	0.00863719	0.00943339	1.09218
tr|A0A0I6I6W3|A0A0I6I6W3_STREE Probable DNA-directed RNA polymerase subunit delta	0.0182885	0.0199744	1.09218
tr|A0A0I8JGA2|A0A0I8JGA2_STREE Pullulanase	0.0341186	0.0372638	1.09218
tr|A0A0T8NZ95|A0A0T8NZ95_STREE LacI family DNA-binding transcriptional regulator	0.00796297	0.00869701	1.09218
tr|A0A0U0GVF6|A0A0U0GVF6_STREE ABC transporter ATP-binding protein	0.0161385	0.0176262	1.09218
tr|A0A0U0J2Y8|A0A0U0J2Y8_STREE Methyltransferase domain-containing protein	0.00810806	0.00885548	1.09218
tr|A0A0U0K989|A0A0U0K989_STREE Acetoin:2,6-dichlorophenolindophenol oxidoreductase subunit alpha	0.0390195	0.0426164	1.09218
tr|A0A0U0NE46|A0A0U0NE46_STREE Aminopeptidase	0.0835901	0.0912957	1.09218
tr|A0A0Y0KGX5|A0A0Y0KGX5_STREE Cysteine--tRNA ligase	0.117768	0.128625	1.09218
tr|A0A0Y3SBD4|A0A0Y3SBD4_STREE Adenylosuccinate synthetase	0.209789	0.229127	1.09218
tr|A0A100E883|A0A100E883_STREE Holliday junction ATP-dependent DNA helicase RuvB	0.00800547	0.00874343	1.09218
tr|A0A166X0B8|A0A166X0B8_STREE PTS fructose transporter subunit IIC	0.0789514	0.0862294	1.09218
tr|A0A2U3RYZ1|A0A2U3RYZ1_STREE Efflux RND transporter periplasmic adaptor subunit	0.00823178	0.0089906	1.09218
tr|A0A4G1WNQ5|A0A4G1WNQ5_STREE Thioredoxin	0.0655673	0.0716114	1.09218
tr|A0A4N2RAQ3|A0A4N2RAQ3_STREE Insulinase family protein	0.00790153	0.00862991	1.09218
tr|A0A4N2RFT9|A0A4N2RFT9_STREE Glycosyl transferase	0.00821796	0.0089755	1.09218
tr|A0A4N2RLJ1|A0A4N2RLJ1_STREE 5-methyltetrahydropteroyltriglutamate--homocysteine methyltransferase	0.00758011	0.00827886	1.09218
tr|A0A4N2RQH7|A0A4N2RQH7_STREE HAD superfamily hydrolase	0.00826818	0.00903036	1.09218
tr|A0A4N2RX09|A0A4N2RX09_STREE Endo-alpha-N-acetylgalactosaminidase	0.00701568	0.0076624	1.09218
tr|A0A4N2S038|A0A4N2S038_STREE Purine nucleoside phosphorylase	0.00830152	0.00906677	1.09218
tr|A0A4N2S075|A0A4N2S075_STREE DUF2130 domain-containing protein	0.00794274	0.00867492	1.09218
tr|A0A4N2S1B6|A0A4N2S1B6_STREE ECF transporter S component	0.00832683	0.00909441	1.09218
tr|A0A4N2S1M4|A0A4N2S1M4_STREE U32 family peptidase	0.00826382	0.00902559	1.09218
tr|A0A4N2S352|A0A4N2S352_STREE 4-hydroxy-tetrahydrodipicolinate reductase	0.0414029	0.0452195	1.09218
tr|A0A559DW89|A0A559DW89_STREE TRZ/ATZ family protein	0.0596335	0.0651307	1.09218
tr|A0A6I3U1W2|A0A6I3U1W2_STREE DNA recombination protein RmuC	0.0593845	0.0648587	1.09218
tr|A0A6I3UNM5|A0A6I3UNM5_STREE Chromosome partition protein Smc	0.0239411	0.0261481	1.09218
tr|A0A6I3UPF4|A0A6I3UPF4_STREE NH(3)-dependent NAD(+) synthetase	0.0173042	0.0188993	1.09218
tr|A0A6I3UPZ2|A0A6I3UPZ2_STREE ABC zinc transporter, metal-binding lipoprotein	0.0161151	0.0176006	1.09218
tr|A0A6I3UR40|A0A6I3UR40_STREE ATP-dependent Clp protease ATP-binding subunit ClpX	0.216021	0.235935	1.09218
tr|A0A6I3UT88|A0A6I3UT88_STREE LacI family transcriptional regulator (Fragment)	0.0136176	0.0148729	1.09218
tr|A0A6I3UTX0|A0A6I3UTX0_STREE Threonine--tRNA ligase	0.197815	0.21605	1.09218
tr|A0A6I3UTX9|A0A6I3UTX9_STREE Ribosomal protein L11 methyltransferase	0.00810989	0.00885747	1.09218
tr|A0A6I3UUW0|A0A6I3UUW0_STREE M20/M25/M40 family metallo-hydrolase (Fragment)	0.00857522	0.0093657	1.09218
tr|A0A6I3UWG6|A0A6I3UWG6_STREE Isochorismatase family protein	0.00827462	0.00903739	1.09218
tr|A0A6I3UWP1|A0A6I3UWP1_STREE Ferredoxin--NADP reductase	0.0270957	0.0295935	1.09218
tr|A0A6I3UXB4|A0A6I3UXB4_STREE Methyltransferase domain-containing protein (Fragment)	0.00882349	0.00963686	1.09218
tr|A0A6I3UY71|A0A6I3UY71_STREE Uncharacterized protein (Fragment)	0.041201	0.044999	1.09218
tr|A0A6I3UYF4|A0A6I3UYF4_STREE LPXTG cell wall anchor domain-containing protein (Fragment)	0.0082812	0.00904458	1.09218
tr|A0A6I3V007|A0A6I3V007_STREE Polysaccharide biosynthesis tyrosine autokinase (Fragment)	0.00904446	0.0098782	1.09218
tr|A0A6I3V0A2|A0A6I3V0A2_STREE DUF4479 domain-containing protein (Fragment)	0.00894421	0.00976871	1.09218
tr|A0A6I3V0T0|A0A6I3V0T0_STREE DEAD/DEAH box helicase (Fragment)	0.00944683	0.0103177	1.09218
tr|B0B6E4|B0B6E4_STREE PASTA domain-containing protein	0.00734902	0.00802647	1.09218
tr|D4I4V1|D4I4V1_STREE CiaR protein	0.0291332	0.0318187	1.09218
tr|D5LSM8|D5LSM8_STREE Thiol-activated cytolysin	0.274388	0.299682	1.09218
tr|Q4TUJ7|Q4TUJ7_STREE N-acetyltransferase	0.0602326	0.0657849	1.09218
tr|Q93MI4|Q93MI4_STREE CTP--phosphocholine cytidylyltransferase	0.0750719	0.0819922	1.09218
tr|Q9EUQ9|Q9EUQ9_STREE CBS domain protein	0.00835661	0.00912694	1.09218
tr|Q9FBC4|Q9FBC4_STREE Malonyl CoA-acyl carrier protein transacylase	0.104393	0.114017	1.09218
tr|Q9X4D4|Q9X4D4_STREE LicD1	0.0280264	0.0306099	1.09218
tr|A0A062WTQ2|A0A062WTQ2_STREE 30S ribosomal protein S6	0.0677825	0.0740309	1.09218
tr|A0A0B7LG50|A0A0B7LG50_STREE Helix-turn-helix domain-containing protein	0.00850285	0.00928666	1.09218
tr|A0A0B7M0T4|A0A0B7M0T4_STREE Putative pre-16S rRNA nuclease	0.0195882	0.0213938	1.09218
tr|A0A4N2S0C0|A0A4N2S0C0_STREE Asp-tRNA(Asn)/Glu-tRNA(Gln) amidotransferase subunit GatA	0.278395	0.304058	1.09218
tr|A0A0E7TMP1|A0A0E7TMP1_STREE Formate acetyltransferase	1.60633	1.84556	1.14893
tr|A0A064C3Y9|A0A064C3Y9_STREE Alpha-1,4 glucan phosphorylase	0.495765	0.576453	1.16275
tr|A0A4N2RZJ3|A0A4N2RZJ3_STREE Oligopeptide ABC transporter oligopeptide-binding protein AliA	0.760624	0.887836	1.16725
tr|A0A654VCV4|A0A654VCV4_STREE Oligopeptide-binding protein AmiA	0.579833	0.680036	1.17281
tr|A0A6I3UXA3|A0A6I3UXA3_STREE Phosphoenolpyruvate-protein phosphotransferase	0.265077	0.317969	1.19953
tr|A0A0B7LRY3|A0A0B7LRY3_STREE Glutamate--tRNA ligase	0.322816	0.388596	1.20377
tr|A0A0B7LJJ8|A0A0B7LJJ8_STREE ATP synthase subunit beta	0.431552	0.520058	1.20509
tr|A0A062WSP2|A0A062WSP2_STREE Elongation factor Tu	1.47606	1.78038	1.20617
tr|A0A064BXE3|A0A064BXE3_STREE ABC transporter ATPase	0.201446	0.243801	1.21026
tr|A0A0B7MAW6|A0A0B7MAW6_STREE Maltodextrin-binding protein	0.612073	0.741197	1.21096
tr|A0A0B7LDN7|A0A0B7LDN7_STREE Phosphoglycerate kinase	0.863287	1.05009	1.21638
tr|A0A6I3UX83|A0A6I3UX83_STREE UPF0371 protein GM536_07210	0.214694	0.261376	1.21743
tr|A0A0B7LZN5|A0A0B7LZN5_STREE ABC transporter ATP-binding protein/permease	0.122118	0.150048	1.2287
tr|A0A5E8E1J6|A0A5E8E1J6_STREE Valine--tRNA ligase	0.383949	0.472499	1.23063
tr|A0A0E8JNM6|A0A0E8JNM6_STREE Glyceraldehyde-3-phosphate dehydrogenase	1.29666	1.59795	1.23236
tr|Q4K0U5|Q4K0U5_STREE UDP-N-acetylglucosamine 2-epimerase	0.309393	0.382755	1.23712
tr|A0A062WRS8|A0A062WRS8_STREE CHAP domain protein	0.303283	0.375297	1.23745
tr|A0A0B7KWF6|A0A0B7KWF6_STREE L-threonine dehydratase	0.190929	0.237046	1.24154
tr|A0A6I3UUD1|A0A6I3UUD1_STREE 4-alpha-glucanotransferase	0.128558	0.159659	1.24192
tr|A0A6I3UR30|A0A6I3UR30_STREE Phosphoglucosamine mutase	0.161658	0.200978	1.24323
tr|A0A062WNX6|A0A062WNX6_STREE EIIAB-Man	0.478343	0.596479	1.24697
tr|A0A064BZA9|A0A064BZA9_STREE ABC transporter ATP-binding protein	0.322815	0.406241	1.25843
tr|A0A062WQC1|A0A062WQC1_STREE DNA-directed RNA polymerase subunit alpha	0.328796	0.414609	1.26099
tr|A0A0T8VDF8|A0A0T8VDF8_STREE Methionine--tRNA ligase	0.385852	0.48796	1.26463
tr|A0A0B7KTQ7|A0A0B7KTQ7_STREE Phosphoenolpyruvate carboxylase	0.899263	1.13777	1.26522
tr|A0A0B7MGM6|A0A0B7MGM6_STREE Glucose-6-phosphate isomerase	0.102531	0.130484	1.27263
tr|P97004|P97004_STREE Glucose-1-phosphate thymidylyltransferase	0.258564	0.330199	1.27705
tr|A0A6I3UTR2|A0A6I3UTR2_STREE 23S rRNA (Uracil(1939)-C(5))-methyltransferase RlmD	0.0862461	0.11023	1.27809
tr|A0A064BXF0|A0A064BXF0_STREE IIDman	0.209238	0.267495	1.27842
tr|A0A0I9BHS0|A0A0I9BHS0_STREE Endonuclease MutS2	0.0626871	0.0804472	1.28331
tr|A0A0B7LTF3|A0A0B7LTF3_STREE 60 kDa chaperonin	0.84709	1.09015	1.28693
tr|A0A0E7T841|A0A0E7T841_STREE Ribosome biogenesis GTPase A	0.185745	0.239295	1.2883
tr|A0A4N2RIF6|A0A4N2RIF6_STREE AAA domain-containing protein	0.213784	0.27746	1.29785
tr|A0A062WU83|A0A062WU83_STREE 3'-5' exonuclease	0.121489	0.157829	1.29912
tr|A0A062WTL0|A0A062WTL0_STREE GTP-sensing transcriptional pleiotropic repressor CodY	0.19848	0.25815	1.30064
tr|A0A062WRW9|A0A062WRW9_STREE Fructose-1,6-bisphosphate aldolase, class II	0.15819	0.205974	1.30207
tr|A0A4N2RJJ4|A0A4N2RJJ4_STREE Phenylalanine--tRNA ligase beta subunit	0.168496	0.219812	1.30455
tr|A0A062WM39|A0A062WM39_STREE Ribonucleoside-diphosphate reductase subunit beta	0.0991052	0.129889	1.31062
tr|A0A062WRE4|A0A062WRE4_STREE Queuine tRNA-ribosyltransferase	0.0760196	0.0999715	1.31508
tr|A0A655B0S3|A0A655B0S3_STREE ABC transportersubstrate-binding protein, nitrate/sulfonate/bicarbonate transport	0.0797778	0.10633	1.33283
tr|A0A0B7LBS7|A0A0B7LBS7_STREE NAD-dependent epimerase/dehydratase family protein	0.168891	0.225149	1.3331
tr|A0A064BYH4|A0A064BYH4_STREE Chromosomal replication initiator protein DnaA	0.0583126	0.0778409	1.33489
tr|A0A6I3USQ3|A0A6I3USQ3_STREE Isoleucine--tRNA ligase	0.23533	0.314596	1.33683
tr|A0A0B7M8M6|A0A0B7M8M6_STREE N-acetyldiaminopimelate deacetylase	0.062634	0.0838809	1.33922
tr|A0A064C2P5|A0A064C2P5_STREE Ribonuclease J	0.17931	0.24241	1.35191
tr|A0A0B7LGD2|A0A0B7LGD2_STREE Fe-S cluster assembly protein SufB	0.247127	0.334809	1.35481
tr|A0A0B7LLX2|A0A0B7LLX2_STREE Pyrrolidone-carboxylate peptidase	0.167596	0.227198	1.35562
tr|A0A0I9AR96|A0A0I9AR96_STREE Dihydroxy-acid dehydratase	0.180627	0.245423	1.35873
tr|A0A098Z9K7|A0A098Z9K7_STREE Methionine import ATP-binding protein MetN	0.0505253	0.0695455	1.37645
tr|A0A0E7NYM1|A0A0E7NYM1_STREE Signal recognition particle receptor FtsY	0.0475144	0.0657946	1.38473
tr|A0A062WSV1|A0A062WSV1_STREE GTPase Der	0.206175	0.285548	1.38498
tr|G3GH61|G3GH61_STREE Putative WecB-family glycosyl transferase	0.0727794	0.101016	1.38798
tr|A0A0B7LCY2|A0A0B7LCY2_STREE GTP-binding protein TypA	0.357493	0.497054	1.39039
tr|A0A0T7T319|A0A0T7T319_STREE Nucleoid-associated protein	0.050332	0.0700325	1.39141
tr|A0A064C256|A0A064C256_STREE Phosphopentomutase	0.253435	0.35268	1.3916
tr|A0A098ZB44|A0A098ZB44_STREE Ribosome hibernation promoting factor	0.146991	0.204587	1.39183
tr|A0A2R2HVC5|A0A2R2HVC5_STREE LicD2 protein	0.0534841	0.0747452	1.39752
tr|A0A6I3UN62|A0A6I3UN62_STREE Aldehyde-alcohol dehydrogenase	0.0734959	0.103206	1.40423
tr|A0A0B7MG28|A0A0B7MG28_STREE Foldase protein PrsA	0.572066	0.816011	1.42643
tr|A0A0T8LJN2|A0A0T8LJN2_STREE Dihydroorotase	0.0365722	0.0523704	1.43197
tr|A0A4N2RLY0|A0A4N2RLY0_STREE S8 family serine peptidase	0.218896	0.314078	1.43483
tr|A0A656CB24|A0A656CB24_STREE GTP-binding protein	0.0375297	0.0538487	1.43483
tr|A0A0I8J1X4|A0A0I8J1X4_STREE Site-specific DNA-methyltransferase (adenine-specific)	0.0353933	0.0508049	1.43544
tr|A0A0B7LH11|A0A0B7LH11_STREE 3-carboxymuconate cyclase	0.0380249	0.0548791	1.44324
tr|A0A4N2RII6|A0A4N2RII6_STREE Glutamyl aminopeptidase	0.0382112	0.055148	1.44324
tr|A0A062WRE8|A0A062WRE8_STREE 30S ribosomal protein S7	0.13267	0.192044	1.44753
tr|A0A098Z0F8|A0A098Z0F8_STREE ABC transporter ATP-binding protein	0.0962623	0.139419	1.44833
tr|A0A655HA85|A0A655HA85_STREE FAD-containing oxidoreductase	0.122709	0.178386	1.45373
tr|A0A4I6R9J3|A0A4I6R9J3_STREE Lipoprotein	0.0402184	0.0585677	1.45624
tr|A0A0B7LXN9|A0A0B7LXN9_STREE ATP synthase subunit alpha	0.329455	0.481545	1.46164
tr|P97005|P97005_STREE dTDP-4-dehydrorhamnose 3,5-epimerase	0.0624069	0.0913166	1.46324
tr|A0A0E8IWY2|A0A0E8IWY2_STREE Mannose-6-phosphate isomerase	0.0384578	0.0564629	1.46818
tr|A0A062WV00|A0A062WV00_STREE 1-acyl-sn-glycerol-3-phosphate acyltransferase	0.0409223	0.0605358	1.47928
tr|A0A4N2S0F6|A0A4N2S0F6_STREE ABC transporter permease subunit	0.0256198	0.0380549	1.48537
tr|A0A0U0L1C5|A0A0U0L1C5_STREE Guanylate kinase	0.0437856	0.0659292	1.50573
tr|A0A0T7ZTZ4|A0A0T7ZTZ4_STREE Thioredoxin reductase	0.181296	0.273317	1.50757
tr|A0A064BYI2|A0A064BYI2_STREE 50S ribosomal protein L11	0.116669	0.177989	1.52559
tr|A0A6I3USW4|A0A6I3USW4_STREE DUF1002 domain-containing protein	0.123934	0.190855	1.53998
tr|A0A062WT68|A0A062WT68_STREE Carboxypeptidase	0.0292208	0.0458127	1.56781
tr|A0A121AWF6|A0A121AWF6_STREE UDP-N-acetylmuramoylalanine--D-glutamate ligase	0.059812	0.0956215	1.5987
tr|A0A0B7LIQ4|A0A0B7LIQ4_STREE Dehydrogenase family protein, saccharopine dehydrogenase	0.0602199	0.0963407	1.59982
tr|Q3I0J5|Q3I0J5_STREE Signal peptidase I	0.0297886	0.0481146	1.6152
tr|A0A0B7KZZ7|A0A0B7KZZ7_STREE Phosphate acyltransferase	0.0828491	0.134029	1.61774
tr|A0A064C1M9|A0A064C1M9_STREE 30S ribosomal protein S9	0.0564879	0.0917089	1.62351
tr|A0A064C097|A0A064C097_STREE Peptidyl-tRNA hydrolase	0.0305884	0.0496945	1.62462
tr|A0A4N2RZX9|A0A4N2RZX9_STREE Tagatose-bisphosphate aldolase	0.305474	0.500806	1.63944
tr|A0A6I3UXW7|A0A6I3UXW7_STREE Asp23/Gls24 family envelope stress response protein	0.437921	0.721907	1.64849
tr|A0A0B7L5W3|A0A0B7L5W3_STREE Putative competence-damage inducible protein	0.0169499	0.0282093	1.66428
tr|A0A064BZY9|A0A064BZY9_STREE 50S ribosomal protein L24	0.108055	0.1811	1.676
tr|A0A4N2RJY1|A0A4N2RJY1_STREE M20/M25/M40 family metallo-hydrolase	0.0170698	0.0290835	1.7038
tr|A0A0B7LT80|A0A0B7LT80_STREE Divalent metal cation transporter	0.0164511	0.0287481	1.74749
tr|A0A5E8DV03|A0A5E8DV03_STREE Glutamate 5-kinase	0.0167544	0.0294374	1.75699
tr|A0A062WL70|A0A062WL70_STREE ABC transporter ATP-binding protein	0.0179072	0.0315935	1.76429
tr|A0A0B7M9T8|A0A0B7M9T8_STREE 10 kDa chaperonin	0.0751957	0.134109	1.78347
tr|A0A6I3URK2|A0A6I3URK2_STREE DeoR family transcriptional regulator	0.0175999	0.0315032	1.78997
tr|Q9S1J2|Q9S1J2_STREE DNA-binding response regulator	0.017648	0.0317774	1.80062
tr|A0A062WQD9|A0A062WQD9_STREE 50S ribosomal protein L3	0.083647	0.15284	1.82721
tr|A0A558SM73|A0A558SM73_STREE Hydroxymethylglutaryl-CoA synthase	0.0366132	0.0669369	1.82822
tr|A0A064C3D6|A0A064C3D6_STREE Ribosome maturation factor RimM	0.0187736	0.0344317	1.83404
tr|A0A064BXV5|A0A064BXV5_STREE Nicotinate phosphoribosyltransferase	0.0582362	0.107804	1.85116
tr|A0A0B7LE02|A0A0B7LE02_STREE Ornithine carbamoyltransferase	0.038041	0.0704826	1.85281
tr|A0A064C520|A0A064C520_STREE Elongation factor P	0.0883739	0.164889	1.86581
tr|A0A0B7LQB8|A0A0B7LQB8_STREE ATP synthase gamma chain	0.105986	0.201149	1.89789
tr|A0A064C1G7|A0A064C1G7_STREE 50S ribosomal protein L16	0.0196483	0.0374786	1.90747
tr|A0A064C0D7|A0A064C0D7_STREE UPF0154 protein A4260_01905	0.0461237	0.0888666	1.9267
tr|A0A0B7MFD2|A0A0B7MFD2_STREE DeoR family transcriptional regulator	0.0412122	0.0794643	1.92817
tr|Q7BDB0|Q7BDB0_STREE ATP synthase subunit b	0.0974217	0.189628	1.94646
tr|A0A237KBB9|A0A237KBB9_STREE 50S ribosomal protein L30	0.0500929	0.0997946	1.99219

## Sheet: SP_S2
Description	SP_Neg	SP_S2	FC
tr|A0A6I3UQT9|A0A6I3UQT9_STREE Response regulator	0.0570748	0.00855013	0.149806
tr|A0A0B7MAD1|A0A0B7MAD1_STREE DUF4097 domain-containing protein	0.0519331	0.00832903	0.16038
tr|A0A0E7YFN1|A0A0E7YFN1_STREE ABC transporter ATP-binding protein	0.0452587	0.00851847	0.188217
tr|A0A064BZP7|A0A064BZP7_STREE Phosphate-specific transport system accessory protein PhoU	0.0425801	0.00846023	0.19869
tr|A0A0T7YG58|A0A0T7YG58_STREE ABC transporter ATP-binding protein	0.0352098	0.00861524	0.244683
tr|A0A6I3UZG0|A0A6I3UZG0_STREE HIT domain-containing protein (Fragment)	0.036418	0.00897065	0.246325
tr|A0A064BYT2|A0A064BYT2_STREE 30S ribosomal protein S21	0.112712	0.0283352	0.251394
tr|Q939R9|Q939R9_STREE Peptide deformylase	0.106896	0.0315401	0.295055
tr|A0A0B7LHC8|A0A0B7LHC8_STREE ABC transporter ATP-binding protein	0.0282325	0.00837898	0.296785
tr|A0A098Z3B0|A0A098Z3B0_STREE dITP/XTP pyrophosphatase	0.0272837	0.0081745	0.299611
tr|Q9S1K2|Q9S1K2_STREE DNA-binding response regulator	0.0292898	0.00877556	0.299611
tr|I6L8M7|I6L8M7_STREE Adhesion lipoprotein	0.0273837	0.00829563	0.30294
tr|A0A0B7M882|A0A0B7M882_STREE Zinc-binding dehydrogenase	0.0272508	0.00836379	0.306919
tr|Q75YF6|Q75YF6_STREE DD-transpeptidase	0.0245525	0.00757256	0.308423
tr|A0A6I3UNM5|A0A6I3UNM5_STREE Chromosome partition protein Smc	0.0239411	0.00753169	0.314592
tr|A0A0Y2EHQ6|A0A0Y2EHQ6_STREE Aminotransferase class V-fold PLP-dependent enzyme	0.026272	0.00841801	0.320418
tr|A0A062WN19|A0A062WN19_STREE ATP cone domain protein	0.19587	0.0632924	0.323135
tr|A0A098ZNR2|A0A098ZNR2_STREE ATP-binding cassette domain-containing protein	0.056746	0.0184674	0.32544
tr|A0A0B7LQM9|A0A0B7LQM9_STREE N-acetylglucosamine-6-phosphate deacetylase	0.026202	0.00863547	0.329572
tr|A0A4N2RYR7|A0A4N2RYR7_STREE TatD family deoxyribonuclease	0.0552523	0.0184108	0.333213
tr|A0A0B7M2S9|A0A0B7M2S9_STREE Riboflavin biosynthesis protein RibBA	0.0480653	0.0170858	0.355471
tr|A0A0B7LR40|A0A0B7LR40_STREE Aminotransferase	0.0492276	0.0177451	0.36047
tr|A0A0B7M6Q6|A0A0B7M6Q6_STREE DNA topoisomerase 1	0.0240593	0.00890453	0.370108
tr|A0A064C516|A0A064C516_STREE Acetyl-coenzyme A carboxylase carboxyl transferase subunit beta	0.186864	0.0725085	0.388029
tr|A0A6I3V0U7|A0A6I3V0U7_STREE S8 family serine peptidase (Fragment)	0.024066	0.00970636	0.403323
tr|A0A062WLH6|A0A062WLH6_STREE UPF0109 protein A4260_03085	0.0237954	0.0096102	0.403868
tr|A0A0B7M7W2|A0A0B7M7W2_STREE Alkylhydroperoxidase	0.0467238	0.019449	0.416254
tr|A0A6I3USB0|A0A6I3USB0_STREE 33 kDa chaperonin	0.0688791	0.0292499	0.424656
tr|A0A0B7LXS2|A0A0B7LXS2_STREE Preprotein translocase subunit	0.0219186	0.00931811	0.425124
tr|A0A098ZQQ0|A0A098ZQQ0_STREE Cof family protein	0.040286	0.0179399	0.445313
tr|A0A062WLI5|A0A062WLI5_STREE Thymidylate synthase	0.0396807	0.0177458	0.447214
tr|Q79CK7|Q79CK7_STREE Accessory gene regulator protein A	0.0402253	0.0179976	0.44742
tr|A0A0B7M1G5|A0A0B7M1G5_STREE Lipoprotein	0.0404772	0.0181911	0.449417
tr|A0A062WM61|A0A062WM61_STREE MarR family transcriptional regulator	0.0191455	0.00878355	0.45878
tr|A0A062WM25|A0A062WM25_STREE 30S ribosomal protein S15	0.0192989	0.00885393	0.45878
tr|A0A064C4S7|A0A064C4S7_STREE 4-hydroxy-tetrahydrodipicolinate synthase	0.0388679	0.0178318	0.45878
tr|A0A0B7M568|A0A0B7M568_STREE Cell division protein SepF	0.0185177	0.00854407	0.461401
tr|A0A264SLW6|A0A264SLW6_STREE DNA starvation/stationary phase protection protein	0.0185785	0.00861709	0.463821
tr|A0A0B7LLS8|A0A0B7LLS8_STREE 3-dehydroquinate synthase	0.0380133	0.0177166	0.466062
tr|A0A0B7LNR8|A0A0B7LNR8_STREE UvrABC system protein A	0.033685	0.0156993	0.466062
tr|A0A0I8JJC9|A0A0I8JJC9_STREE Cof family protein	0.0167081	0.007787	0.466062
tr|A0A6I3UNN5|A0A6I3UNN5_STREE Copper homeostasis protein CutC	0.0184295	0.00867694	0.470818
tr|A0A098Z3K3|A0A098Z3K3_STREE Thiamine diphosphokinase	0.0180408	0.00851324	0.471888
tr|A0A4J1X799|A0A4J1X799_STREE Energy-coupling factor transporter ATP-binding protein EcfA	0.0172747	0.00818092	0.473579
tr|A0A0B7LC33|A0A0B7LC33_STREE DeoR family transcriptional regulator	0.0173899	0.00828895	0.476654
tr|A0A0B7LF01|A0A0B7LF01_STREE ABC transporter ATP-binding protein	0.0177376	0.00850304	0.479378
tr|A0A4N2RSC5|A0A4N2RSC5_STREE DUF1700 domain-containing protein	0.018341	0.00881518	0.480627
tr|A0A0B7LLQ3|A0A0B7LLQ3_STREE Choline binding protein J	0.0178426	0.00859669	0.481807
tr|O54604|O54604_STREE Capsular polysaccharide biosynthesis protein Cps14A	0.035437	0.0170738	0.481807
tr|A0A6I3UUG3|A0A6I3UUG3_STREE Uncharacterized protein	0.0175097	0.0084363	0.481807
tr|A0A0E7TSR4|A0A0E7TSR4_STREE Cation transporter E1-E2 family ATPase	0.0520464	0.0254697	0.489365
tr|A0A062WRE0|A0A062WRE0_STREE Diacylglyceryl transferase	0.120579	0.0590429	0.489663
tr|A0A062WTA7|A0A062WTA7_STREE Phosphoesterase	0.0660204	0.0325576	0.493144
tr|A0A0B7LFY3|A0A0B7LFY3_STREE Arginine-ornithine antiporter	0.0164242	0.00810495	0.493478
tr|A0A0B7LNK7|A0A0B7LNK7_STREE Ribosomal RNA small subunit methyltransferase G	0.017502	0.00866683	0.495191
tr|A0A6I3UQ13|A0A6I3UQ13_STREE GTPase Obg	0.296608	0.146903	0.495276
tr|A0A064C5M1|A0A064C5M1_STREE 30S ribosomal protein S10	0.714059	0.355182	0.497412
tr|A0A0B7L773|A0A0B7L773_STREE 3-oxoacyl-[acyl-carrier-protein] reductase	0.486881	0.242481	0.498029
tr|G3GH61|G3GH61_STREE Putative WecB-family glycosyl transferase	0.0727794	0.148929	2.0463
tr|A0A064C5P9|A0A064C5P9_STREE 50S ribosomal protein L14	0.274101	0.564139	2.05814
tr|A0A064BXV5|A0A064BXV5_STREE Nicotinate phosphoribosyltransferase	0.0582362	0.120067	2.06173
tr|A0A064C4T9|A0A064C4T9_STREE Peptide chain release factor 1	0.0777111	0.162982	2.09728
tr|A0A0B7LSW4|A0A0B7LSW4_STREE Pyrimidine-nucleoside phosphorylase	0.00826507	0.0173342	2.09728
tr|A0A0E8A6G5|A0A0E8A6G5_STREE Lipid II isoglutaminyl synthase (glutamine-hydrolyzing) subunit MurT	0.00804367	0.0168698	2.09728
tr|A0A4N2RX09|A0A4N2RX09_STREE Endo-alpha-N-acetylgalactosaminidase	0.00701568	0.0147138	2.09728
tr|Q3I0J5|Q3I0J5_STREE Signal peptidase I	0.0297886	0.063795	2.14159
tr|A0A064BZZ4|A0A064BZZ4_STREE 50S ribosomal protein L18	0.13501	0.290389	2.15087
tr|A0A6I3UU01|A0A6I3UU01_STREE N-acetylmuramoyl-L-alanine amidase family protein (Fragment)	0.0258014	0.0558397	2.16421
tr|A0A064BXT5|A0A064BXT5_STREE Cysteine desulfurase	0.0878246	0.190807	2.1726
tr|A0A0B7KZZ7|A0A0B7KZZ7_STREE Phosphate acyltransferase	0.0828491	0.18225	2.19978
tr|A0A062WNS1|A0A062WNS1_STREE Probable tRNA sulfurtransferase	0.00808889	0.0178129	2.20214
tr|A0A4N2RVN9|A0A4N2RVN9_STREE CBS domain membrane protein	0.00798524	0.0176777	2.2138
tr|A0A4N2S075|A0A4N2S075_STREE DUF2130 domain-containing protein	0.00794274	0.0175836	2.2138
tr|A0A0B7L5A1|A0A0B7L5A1_STREE Adapter protein MecA	0.00812495	0.0181053	2.22836
tr|A0A0U0FV15|A0A0U0FV15_STREE Bifunctional protein GlmU	0.047755	0.107574	2.25263
tr|A0A064BZB4|A0A064BZB4_STREE 50S ribosomal protein L28	0.0275014	0.0619651	2.25316
tr|A0A6I3UVQ5|A0A6I3UVQ5_STREE DUF624 domain-containing protein	0.00835289	0.0188322	2.25458
tr|A0A064BZK0|A0A064BZK0_STREE Gluconate 5-dehydrogenase	0.0407573	0.0953425	2.33927
tr|A0A4N2S0F6|A0A4N2S0F6_STREE ABC transporter permease subunit	0.0256198	0.0601798	2.34895
tr|A0A0T8USL0|A0A0T8USL0_STREE Endopeptidase La	0.0167469	0.0400402	2.3909
tr|A0A6I3UYF9|A0A6I3UYF9_STREE Mannose-6-phosphate isomerase (Fragment)	0.00923805	0.0247374	2.67778
tr|A0A0B7M9T8|A0A0B7M9T8_STREE 10 kDa chaperonin	0.0751957	0.204462	2.71906
tr|A0A0B7M0T4|A0A0B7M0T4_STREE Putative pre-16S rRNA nuclease	0.0195882	0.0554605	2.83133
tr|A0A5E8E1I1|A0A5E8E1I1_STREE LPXTG cell wall anchor domain-containing protein	0.121979	0.354854	2.90913
tr|A0A6I3USU5|A0A6I3USU5_STREE N-acetylmuramoyl-L-alanine amidase family protein (Fragment)	0.00984307	0.0296453	3.01179
tr|A0A0T8NZ95|A0A0T8NZ95_STREE LacI family DNA-binding transcriptional regulator	0.00796297	0.0285301	3.58285
tr|A0A064C5B5|A0A064C5B5_STREE Arginine repressor	0.00842061	0.0353207	4.19456
tr|A0A098Z138|A0A098Z138_STREE Protein GrpE	0.0185617	0.124648	6.71533
tr|A0A6I3USM1|A0A6I3USM1_STREE Alanine racemase	0.0164706	0.00826039	0.501523
tr|A0A4N2RRZ1|A0A4N2RRZ1_STREE Alcohol dehydrogenase	0.0170922	0.00857213	0.501523
tr|A0A062WLS0|A0A062WLS0_STREE ArsC family protein	0.184565	0.0927282	0.502416
tr|A0A0T8FEM8|A0A0T8FEM8_STREE Adenine-specific methyltransferase	0.0172401	0.00870453	0.504901
tr|A0A0T8D815|A0A0T8D815_STREE Bifunctional oligoribonuclease/PAP phosphatase NrnA	0.0169199	0.00854287	0.504901
tr|A0A064C3N8|A0A064C3N8_STREE MurR/RpiR family transcriptional regulator	0.0170072	0.00860972	0.50624
tr|A0A0T8AUL2|A0A0T8AUL2_STREE Deoxyribose-phosphate aldolase	0.0611919	0.031217	0.510149
tr|A0A064C209|A0A064C209_STREE 50S ribosomal protein L35	0.0515448	0.0264384	0.512922
tr|A0A0B7M1U7|A0A0B7M1U7_STREE 50S ribosomal protein L29	0.051111	0.0263494	0.515532
tr|A0A5C5EEI4|A0A5C5EEI4_STREE Cell division protein DivIVA	0.109522	0.0565587	0.516416
tr|A0A064C286|A0A064C286_STREE Uncharacterized protein	0.0499404	0.0259544	0.519707
tr|A0A0E8T2Y8|A0A0E8T2Y8_STREE Ribosome-recycling factor	0.384274	0.201483	0.52432
tr|A0A5E8DXR2|A0A5E8DXR2_STREE Heavy metal translocating P-type ATPase	0.0166971	0.00875463	0.52432
tr|B9W4V1|B9W4V1_STREE ABC transporter permease	0.0160867	0.00843458	0.52432
tr|A0A0U0GVF6|A0A0U0GVF6_STREE ABC transporter ATP-binding protein	0.0161385	0.00846175	0.52432
tr|A0A264S5Z9|A0A264S5Z9_STREE ATP-dependent DNA helicase RecG	0.0161595	0.00847273	0.52432
tr|A0A6I3UPZ2|A0A6I3UPZ2_STREE ABC zinc transporter, metal-binding lipoprotein	0.0161151	0.00844947	0.52432
tr|A0A062WTC8|A0A062WTC8_STREE Peptidyl-prolyl cis-trans isomerase	0.139467	0.0753084	0.539971
tr|A0A064C2X3|A0A064C2X3_STREE 30S ribosomal protein S13	0.49973	0.270949	0.542192
tr|A0A0B7LN57|A0A0B7LN57_STREE Cof-type HAD-IIB family hydrolase	0.0544456	0.0296664	0.544881
tr|A0A062WQU1|A0A062WQU1_STREE Uncharacterized protein	0.0434536	0.0239133	0.550319
tr|A0A098Z4P9|A0A098Z4P9_STREE GMP reductase	0.0515096	0.0283579	0.550536
tr|A0A0E7Y250|A0A0E7Y250_STREE Ribulose-5-phosphate reductase	0.0501937	0.0277797	0.553449
tr|A0A064BXU4|A0A064BXU4_STREE UDP-N-acetylglucosamine 1-carboxyvinyltransferase	0.168553	0.0947185	0.56195
tr|A0A0B7M994|A0A0B7M994_STREE Ribosome-binding ATPase YchF	0.206066	0.117305	0.569262
tr|A0A0B7MD96|A0A0B7MD96_STREE Ancient RNA-binding IF3-C fold protein	0.0395452	0.0225993	0.571481
tr|A0A062WLD9|A0A062WLD9_STREE ABC transporter substrate-binding protein	0.117901	0.0678232	0.575254
tr|A0A0B7LH01|A0A0B7LH01_STREE Glutamine ABC transporter substrate-binding protein	0.159859	0.0919659	0.575295
tr|A0A4N2S0U6|A0A4N2S0U6_STREE Holliday junction-specific endonuclease	0.0470349	0.0270791	0.575724
tr|A0A0B7L946|A0A0B7L946_STREE ABC transporter ATP-binding protein	0.0837719	0.048574	0.579836
tr|A0A0E8P990|A0A0E8P990_STREE Glutathione reductase	0.0472798	0.0275441	0.582578
tr|A0A0T9GHY8|A0A0T9GHY8_STREE Methylenetetrahydrofolate--tRNA-(uracil-5-)-methyltransferase TrmFO	0.0469424	0.0274528	0.584818
tr|A0A0B7LH93|A0A0B7LH93_STREE Aspartate carbamoyltransferase	0.147222	0.0872882	0.592902
tr|A0A0B7MFN8|A0A0B7MFN8_STREE Glutamate dehydrogenase	0.181996	0.108269	0.594901
tr|A0A098Z6C6|A0A098Z6C6_STREE Alpha-xylosidase	0.0430782	0.0258134	0.599223
tr|A0A0B7M968|A0A0B7M968_STREE Dihydrolipoamide acetyltransferase	0.138243	0.0835527	0.604388
tr|A0A0B7M249|A0A0B7M249_STREE Flavodoxin	0.0335725	0.0203342	0.60568
tr|A0A6I3UVQ2|A0A6I3UVQ2_STREE D-alanyl-D-alanine carboxypeptidase family protein (Fragment)	0.0733577	0.0449836	0.613209
tr|A0A062WS62|A0A062WS62_STREE Protein RecA	0.130489	0.0802141	0.61472
tr|A0A0B7KU46|A0A0B7KU46_STREE Cys-tRNA(Pro)/Cys-tRNA(Cys) deacylase	0.0326869	0.0201047	0.615068
tr|G3GHB9|G3GHB9_STREE Tyrosine-protein kinase CpsD	0.0999433	0.0615668	0.616017
tr|A0A4N2RTX4|A0A4N2RTX4_STREE Uncharacterized protein	0.0634712	0.03933	0.619651
tr|A0A062WUD7|A0A062WUD7_STREE Bifunctional protein PyrR	0.031196	0.019481	0.624471
tr|A0A6I3URB4|A0A6I3URB4_STREE Dihydrofolate reductase	0.0313568	0.0195814	0.624471
tr|A0A4N2RKR2|A0A4N2RKR2_STREE DUF1447 family protein	0.134937	0.0845193	0.62636
tr|B9W4V0|B9W4V0_STREE ABC transporter ATP-binding protein	0.029905	0.0188157	0.629184
tr|A0A0E8IAY0|A0A0E8IAY0_STREE Gamma-glutamyl phosphate reductase	0.0607297	0.0382102	0.629184
tr|A0A064C1X5|A0A064C1X5_STREE Redox-sensing transcriptional repressor Rex	0.0293728	0.0185715	0.632268
tr|G3GGY7|G3GGY7_STREE Lipopolysaccharide cholinephosphotransferase	0.258097	0.16324	0.632476
tr|A0A6I3UU12|A0A6I3UU12_STREE Aminoacyltransferase FemA	0.0600967	0.0381669	0.635092
tr|Q9X4D4|Q9X4D4_STREE LicD1	0.0280264	0.0179936	0.642024
tr|A0A0B7MEN6|A0A0B7MEN6_STREE ABC transporter ATP-binding protein	0.0283997	0.0182866	0.643902
tr|A0A062WLJ9|A0A062WLJ9_STREE Lipoprotein, putative	0.0284507	0.0183194	0.643902
tr|A0A4N2REW8|A0A4N2REW8_STREE Glycine--tRNA ligase subunit alpha	0.238541	0.153631	0.644046
tr|A0A4N2RJD5|A0A4N2RJD5_STREE Esterase	0.0279221	0.0180186	0.645317
tr|A0A064C103|A0A064C103_STREE Phosphate transport system permease protein	0.0275062	0.0177974	0.647033
tr|A0A062WNN6|A0A062WNN6_STREE Phosphate ABC transporter substrate-binding protein PstS	0.0279688	0.0181841	0.650157
tr|A0A064C291|A0A064C291_STREE ATP-binding cassette domain-containing protein	0.0284041	0.0184877	0.65088
tr|A0A6I3UW56|A0A6I3UW56_STREE Proteinase	0.0285141	0.0185592	0.65088
tr|A0A062WM29|A0A062WM29_STREE 30S ribosomal protein S15	0.113183	0.0738592	0.652564
tr|A0A064C3G4|A0A064C3G4_STREE Protein phosphatase	0.119179	0.0782369	0.656466
tr|A0A1Q2T279|A0A1Q2T279_STREE Helix-turn-helix domain-containing protein	0.0278513	0.0183253	0.65797
tr|A0A6I3UWP1|A0A6I3UWP1_STREE Ferredoxin--NADP reductase	0.0270957	0.0178411	0.658448
tr|A0A0T7JDP9|A0A0T7JDP9_STREE Aminotransferase class V-fold PLP-dependent enzyme	0.0262146	0.0172792	0.659145
tr|A0A0B7KRZ9|A0A0B7KRZ9_STREE N-acetylneuraminate lyase	0.0275973	0.0182445	0.661099
tr|A0A064C1M9|A0A064C1M9_STREE 30S ribosomal protein S9	0.0564879	0.0373557	0.661304
tr|A0A064C2D3|A0A064C2D3_STREE Tryptophan synthase beta chain	0.0261633	0.0174592	0.667316
tr|A0A0U0AJE1|A0A0U0AJE1_STREE ABC transporter permease subunit	0.131023	0.0874338	0.667316
tr|A0A064C4U3|A0A064C4U3_STREE Aspartate-semialdehyde dehydrogenase	0.0789481	0.0527499	0.66816
tr|A0A0B7M7G6|A0A0B7M7G6_STREE DegV family EDD domain-containing protein	0.109297	0.0735147	0.672612
tr|A0A0E7TQQ3|A0A0E7TQQ3_STREE tRNA uridine(34) hydroxylase	0.253541	0.17056	0.672712
tr|A0A0B7KX31|A0A0B7KX31_STREE ATP synthase epsilon chain	0.0531101	0.035761	0.673337
tr|A0A098YZG6|A0A098YZG6_STREE O-antigen polysaccharide polymerase Wzy	0.0255313	0.0175055	0.685649
tr|A0A062WP99|A0A062WP99_STREE Ribose-phosphate pyrophosphokinase	0.10115	0.0693788	0.685903
tr|A0A064BZA7|A0A064BZA7_STREE Acetyl-coenzyme A carboxylase carboxyl transferase subunit alpha	0.174114	0.121722	0.699093
tr|A0A0I6DHY4|A0A0I6DHY4_STREE DEAD/DEAH box helicase	0.0239584	0.0167491	0.699093
tr|A0A062WLJ1|A0A062WLJ1_STREE Lysine--tRNA ligase	0.350847	0.245629	0.700103
tr|A0A062WM51|A0A062WM51_STREE Asp23/Gls24 family envelope stress response protein	0.0846356	0.0593448	0.70118
tr|A0A0B7M091|A0A0B7M091_STREE BMP family ABC transporter substrate-binding protein	0.519049	0.364933	0.70308
tr|A0A064C1G0|A0A064C1G0_STREE 50S ribosomal protein L23	0.57916	0.407582	0.703748
tr|A0A2R2HVH2|A0A2R2HVH2_STREE Choline kinase	0.127041	0.0894388	0.704016
tr|A0A0B7LDM8|A0A0B7LDM8_STREE ATP-binding cassette domain-containing protein	0.0659357	0.0465384	0.705815
tr|A0A062WU83|A0A062WU83_STREE 3'-5' exonuclease	0.121489	0.0864967	0.711971
tr|A0A0B7LYU2|A0A0B7LYU2_STREE Arginine deiminase	0.088571	0.0630876	0.712284
tr|A0A0B7MD60|A0A0B7MD60_STREE Probable manganese-dependent inorganic pyrophosphatase	0.152003	0.109193	0.71836
tr|A0A062WNF5|A0A062WNF5_STREE ABC transporter ATP-binding protein	0.0416657	0.029975	0.719416
tr|A0A064BZJ3|A0A064BZJ3_STREE Phenylalanine--tRNA ligase alpha subunit	0.114464	0.0824756	0.720538
tr|A0A4H9BQJ8|A0A4H9BQJ8_STREE X-Pro dipeptidyl-peptidase	0.124573	0.0898095	0.72094
tr|A0A0B7LMC0|A0A0B7LMC0_STREE ABC transporter permease subunit	0.231147	0.167469	0.724515
tr|A0A062WUX3|A0A062WUX3_STREE Cobyric acid synthase	0.0407671	0.0295961	0.725981
tr|A0A062WP27|A0A062WP27_STREE Putative NrdI-like protein	0.0713466	0.0519745	0.72848
tr|A0A237K3S9|A0A237K3S9_STREE GntR family transcriptional regulator	0.239113	0.174576	0.730095
tr|A0A4G5PX82|A0A4G5PX82_STREE Non-specific serine/threonine protein kinase	0.28952	0.211437	0.730303
tr|A0A0E8AEC7|A0A0E8AEC7_STREE AAA domain-containing protein	0.122573	0.0896363	0.731288
tr|A0A0I6GEE4|A0A0I6GEE4_STREE Peptidase T	0.358591	0.262466	0.731936
tr|A0A0B7LGK4|A0A0B7LGK4_STREE Jag protein	0.14132	0.103666	0.733555
tr|A0A0B7M1N2|A0A0B7M1N2_STREE Beta sliding clamp	0.0376032	0.0276026	0.734048
tr|A0A0B7L9L1|A0A0B7L9L1_STREE Carbamate kinase	0.179252	0.131832	0.735455
tr|A0A4F0AXX3|A0A4F0AXX3_STREE UDP-N-acetylmuramate--L-alanine ligase	0.102577	0.0757638	0.738607
tr|A0A4N2S0C0|A0A4N2S0C0_STREE Asp-tRNA(Asn)/Glu-tRNA(Gln) amidotransferase subunit GatA	0.278395	0.206992	0.743517
tr|A0A4N2RGF8|A0A4N2RGF8_STREE Coenzyme F420-dependent N5,N10-methylene tetrahydromethanopterin reductase-like protein	0.0382116	0.0284134	0.743581
tr|A0A0T8SI27|A0A0T8SI27_STREE S-adenosylmethionine:tRNA ribosyltransferase-isomerase	0.0378152	0.0281186	0.743581
tr|A0A0B7LP64|A0A0B7LP64_STREE Carbamoyl-phosphate synthase large chain	0.293562	0.218327	0.743716
tr|A0A062WNS3|A0A062WNS3_STREE Site-specific DNA-methyltransferase (adenine-specific)	0.0354496	0.0265528	0.749028
tr|A0A4N2RP23|A0A4N2RP23_STREE Aminotransferase class I/II-fold pyridoxal phosphate-dependent enzyme	0.551931	0.415836	0.753422
tr|A0A0B7LTK9|A0A0B7LTK9_STREE Orotate phosphoribosyltransferase	0.0612381	0.046236	0.755021
tr|A0A098Z715|A0A098Z715_STREE Galactose-6-phosphate isomerase subunit LacB	0.0604205	0.0459578	0.760633
tr|A0A0Y4IM27|A0A0Y4IM27_STREE Dihydroorotate dehydrogenase	0.239385	0.182567	0.762647
tr|A0A6I3UQK0|A0A6I3UQK0_STREE Aspartokinase	0.118647	0.0904856	0.762647
tr|A0A0Y0KGX5|A0A0Y0KGX5_STREE Cysteine--tRNA ligase	0.117768	0.0899898	0.764125
tr|A0A0B7LH65|A0A0B7LH65_STREE Uridylate kinase	0.0576452	0.0440981	0.764991
tr|A0A0B7LD25|A0A0B7LD25_STREE PTS glucose-specific enzyme IIABC component	0.087901	0.0673035	0.765673
tr|C8XPX1|C8XPX1_STREE DNA mismatch repair protein MutL	0.034236	0.0262355	0.766314
tr|A0A0B7M9N8|A0A0B7M9N8_STREE AAA domain-containing protein	0.330546	0.253666	0.767414
tr|A0A062WT01|A0A062WT01_STREE 30S ribosomal protein S2	1.05272	0.809296	0.768763
tr|A0A0B7LRY3|A0A0B7LRY3_STREE Glutamate--tRNA ligase	0.322816	0.248386	0.769435
tr|A0A229FPK1|A0A229FPK1_STREE Histidine phosphatase family protein	0.0563961	0.0434385	0.77024
tr|A0A6I3UXJ7|A0A6I3UXJ7_STREE Bifunctional hydroxymethylpyrimidine kinase/phosphomethylpyrimidine kinase	0.0563052	0.0433685	0.77024
tr|A0A0B7LN26|A0A0B7LN26_STREE Arginine--tRNA ligase	0.992288	0.767036	0.772997
tr|A0A064C1H6|A0A064C1H6_STREE 50S ribosomal protein L9	0.191981	0.149286	0.777607
tr|A0A4K7J9P5|A0A4K7J9P5_STREE GTP cyclohydrolase 1	0.0867674	0.0675574	0.778604
tr|A0A0B7KV51|A0A0B7KV51_STREE UTP--glucose-1-phosphate uridylyltransferase	0.456442	0.356489	0.781018
tr|A0A6I3URG6|A0A6I3URG6_STREE Ribonuclease Y	0.109865	0.0858421	0.781339
tr|A0A6I3UUV0|A0A6I3UUV0_STREE Zinc metalloprotease	0.166376	0.130636	0.785188
tr|A0A0B7KUN8|A0A0B7KUN8_STREE Galactose-6-phosphate isomerase subunit LacB	0.124199	0.0975905	0.785758
tr|A0A0B7LEE7|A0A0B7LEE7_STREE Phospho-N-acetylmuramoyl-pentapeptide-transferase	0.0515854	0.0405709	0.78648
tr|A0A0B7LZ14|A0A0B7LZ14_STREE Potassium transporter Trk	0.0795375	0.0626673	0.787897
tr|A0A062WNX2|A0A062WNX2_STREE 50S ribosomal protein L13	0.354351	0.279597	0.789042
tr|A0A4N2RLK6|A0A4N2RLK6_STREE tRNA modification GTPase TrmE	0.157098	0.124028	0.789493
tr|A0A062WNF2|A0A062WNF2_STREE Transcription termination/antitermination protein NusG	0.117475	0.0930591	0.792161
tr|A0A0B7LGM6|A0A0B7LGM6_STREE DUF4231 domain-containing protein	0.236011	0.187842	0.795905
tr|A0A064C0N5|A0A064C0N5_STREE Pyridoxal 5'-phosphate synthase subunit PdxT	0.113479	0.0903435	0.796124
tr|A0A064C0N3|A0A064C0N3_STREE S-adenosylmethionine synthase	0.228128	0.181842	0.797108
tr|A0A0B7M7E9|A0A0B7M7E9_STREE UDP-N-acetylglucosamine 1-carboxyvinyltransferase	0.048422	0.0387284	0.79981
tr|A0A062WQC4|A0A062WQC4_STREE Protein translocase subunit SecY	0.0474002	0.0381669	0.805206
tr|A0A0B7MFC0|A0A0B7MFC0_STREE ATP-dependent zinc metalloprotease FtsH	0.31842	0.256442	0.805355
tr|A0A062WRF6|A0A062WRF6_STREE Acetate kinase	0.25769	0.207552	0.805431
tr|A0A0Y3SBD4|A0A0Y3SBD4_STREE Adenylosuccinate synthetase	0.209789	0.169913	0.809925
tr|A0A098ZNQ5|A0A098ZNQ5_STREE Thiol peroxidase	0.377159	0.306558	0.812808
tr|A0A064C604|A0A064C604_STREE Probable GTP-binding protein EngB	0.139634	0.113793	0.814943
tr|A0A0I9H6I9|A0A0I9H6I9_STREE Aspartyl/glutamyl-tRNA(Asn/Gln) amidotransferase subunit B	0.194704	0.158914	0.816183
tr|A0A064BZ99|A0A064BZ99_STREE 3-oxoacyl-[acyl-carrier-protein] synthase 3	0.066396	0.0545181	0.821105
tr|A0A559BFU8|A0A559BFU8_STREE Peptide chain release factor 2	0.0628415	0.0519432	0.826575
tr|G3GH58|G3GH58_STREE Capsular polysaccharide biosynthesis protein CpsC	0.124432	0.103241	0.829693
tr|A0A0Y0CQ57|A0A0Y0CQ57_STREE Diaminopimelate decarboxylase	0.0601472	0.0499326	0.830173
tr|Q9FBC2|Q9FBC2_STREE 3-oxoacyl-[acyl-carrier-protein] synthase 2	0.459257	0.382467	0.832796
tr|A0A098ZHY2|A0A098ZHY2_STREE Nucleotide-binding protein A4260_05950	0.0846153	0.0709848	0.838912
tr|A0A064BY53|A0A064BY53_STREE Asparagine--tRNA ligase	0.315203	0.265385	0.841951
tr|A0A064BY88|A0A064BY88_STREE 2,3,4,5-tetrahydropyridine-2,6-dicarboxylate N-acetyltransferase	0.205662	0.173519	0.843708
tr|A0A6I3US53|A0A6I3US53_STREE tRNA-specific 2-thiouridylase MnmA	0.0771715	0.0652115	0.84502
tr|A0A098ZLI3|A0A098ZLI3_STREE Exodeoxyribonuclease III	0.108835	0.0920015	0.845332
tr|A0A062WQE6|A0A062WQE6_STREE Triosephosphate isomerase	0.149351	0.126497	0.846978
tr|A0A4N2S0X5|A0A4N2S0X5_STREE PPIase	0.581176	0.494288	0.850496
tr|A0A4F0P092|A0A4F0P092_STREE DNA gyrase subunit A	0.14977	0.127715	0.85274
tr|A0A0T8MLU5|A0A0T8MLU5_STREE Uracil phosphoribosyltransferase	0.404161	0.345159	0.854014
tr|A0A0B7KTR5|A0A0B7KTR5_STREE Phosphate import ATP-binding protein PstB	0.134804	0.115711	0.858362
tr|A0A062WLT2|A0A062WLT2_STREE Phosphate import ATP-binding protein PstB	0.175173	0.150628	0.859885
tr|Q8VPK8|Q8VPK8_STREE Dihydrolipoyl dehydrogenase	0.302086	0.260009	0.860711
tr|A0MSU1|A0MSU1_STREE Chaperone protein DnaJ	0.0942429	0.0812065	0.861673
tr|A0A062WMZ6|A0A062WMZ6_STREE 50S ribosomal protein L1	0.361669	0.311765	0.862017
tr|A0A062WQ96|A0A062WQ96_STREE Elongation factor G	0.927623	0.79981	0.862215
tr|A0A0B7LG22|A0A0B7LG22_STREE Adenylate kinase	0.565298	0.488366	0.863909
tr|A0A064BZ20|A0A064BZ20_STREE Cell division ATP-binding protein FtsE	0.338928	0.294001	0.867446
tr|A0A062WSC2|A0A062WSC2_STREE Putative ribose-phosphate pyrophosphokinase	0.121813	0.105896	0.869339
tr|A0A062WTA2|A0A062WTA2_STREE Pseudouridine synthase	0.316649	0.276624	0.873599
tr|A0A6I3UN70|A0A6I3UN70_STREE PTS system trehalose-specific EIIBC component	0.0651298	0.0569147	0.873866
tr|A0A4N2RF23|A0A4N2RF23_STREE GMP synthase	0.500079	0.437903	0.875668
tr|A0A064C0M3|A0A064C0M3_STREE Pyruvate kinase	0.899679	0.791338	0.879578
tr|A0A0T8YST1|A0A0T8YST1_STREE ABC transporter substrate-binding lipoprotein	0.273046	0.242056	0.886501
tr|A0A064C0G4|A0A064C0G4_STREE L-lactate oxidase	0.131558	0.116912	0.888678
tr|A0A064C254|A0A064C254_STREE Enoyl-ACP reductase II	0.208752	0.185622	0.889197
tr|A0A062WMP4|A0A062WMP4_STREE Aminotransferase	0.124778	0.111048	0.889964
tr|A0A0Y2E1G8|A0A0Y2E1G8_STREE UDP-N-acetylmuramoyl-tripeptide--D-alanyl-D-alanine ligase	0.102131	0.0909861	0.89088
tr|O54665|O54665_STREE dTDP-4-dehydrorhamnose reductase	0.301844	0.269835	0.893955
tr|P97000|P97000_STREE Glycosyltransferase	0.240508	0.215156	0.894587
tr|A0A0E7VCY8|A0A0E7VCY8_STREE Elongation factor 4	0.0920339	0.0825418	0.896863
tr|A0A098Z3G9|A0A098Z3G9_STREE RNA polymerase sigma factor SigA	0.152517	0.137087	0.898834
tr|A0A064C0F4|A0A064C0F4_STREE Putative oxidase	0.820131	0.738737	0.900755
tr|A0A0E9GXQ0|A0A0E9GXQ0_STREE Transketolase	0.549589	0.496276	0.902995
tr|A0A064BZA9|A0A064BZA9_STREE ABC transporter ATP-binding protein	0.322815	0.291555	0.903164
tr|A0A0B7LZT3|A0A0B7LZT3_STREE ABC transporter substrate binding lipoprotein-branched chain amino acid transport	0.208507	0.189799	0.910278
tr|A0A0B7LE67|A0A0B7LE67_STREE Oligopeptide binding lipoprotein	0.0894946	0.0816066	0.911861
tr|A0A064C3U7|A0A064C3U7_STREE Prephenate dehydratase	0.286563	0.261305	0.911861
tr|A0A6I3ULD5|A0A6I3ULD5_STREE ATP-binding cassette domain-containing protein	0.281589	0.257447	0.914266
tr|A0A0B7LYQ0|A0A0B7LYQ0_STREE Ribonucleoside-diphosphate reductase	0.479726	0.438643	0.914363
tr|D2CTJ2|D2CTJ2_STREE Manganese ABC transporter manganese-binding adhesion liprotein	0.738711	0.677244	0.916791
tr|A0A0U0NE46|A0A0U0NE46_STREE Aminopeptidase	0.0835901	0.0769226	0.920235
tr|A0A6I3UR40|A0A6I3UR40_STREE ATP-dependent Clp protease ATP-binding subunit ClpX	0.216021	0.198966	0.921049
tr|A0A064BZY1|A0A064BZY1_STREE Adenylosuccinate lyase	0.204959	0.188876	0.921532
tr|A0A4N2RFJ5|A0A4N2RFJ5_STREE ABC transporter permease subunit	0.148502	0.136913	0.921958
tr|A0A062WP10|A0A062WP10_STREE Aspartate--ammonia ligase	0.568887	0.524547	0.922058
tr|A0A0E9GW97|A0A0E9GW97_STREE Aminotransferase class I/II-fold pyridoxal phosphate-dependent enzyme	0.245693	0.226726	0.922803
tr|A0A0T8DJ21|A0A0T8DJ21_STREE Ketol-acid reductoisomerase (NADP(+))	0.731323	0.67692	0.92561
tr|A0A062WLF2|A0A062WLF2_STREE Elongation factor Ts	0.837468	0.775255	0.925713
tr|A0A0Y2EN80|A0A0Y2EN80_STREE Peptide chain release factor 3	0.164164	0.152412	0.928414
tr|Q9ZHC0|Q9ZHC0_STREE Cell division protein FtsA	0.231705	0.215153	0.928566
tr|A0A4N2RHG6|A0A4N2RHG6_STREE Alpha,alpha-phosphotrehalase	0.178116	0.165767	0.930668
tr|A0A6I3UX83|A0A6I3UX83_STREE UPF0371 protein GM536_07210	0.214694	0.200351	0.933193
tr|Q9FBB9|Q9FBB9_STREE Biotin carboxylase	0.258882	0.241621	0.933325
tr|A0A0E8P6T5|A0A0E8P6T5_STREE Homoserine dehydrogenase	0.348856	0.326042	0.934603
tr|A0A064C400|A0A064C400_STREE Aspartate--tRNA ligase	0.154029	0.144127	0.935709
tr|A0A0T7NMD7|A0A0T7NMD7_STREE 30S ribosomal protein S1	0.577873	0.54176	0.937507
tr|A0A064C0W5|A0A064C0W5_STREE Enolase	0.785491	0.744155	0.947376
tr|A0A0B7MA08|A0A0B7MA08_STREE Polyribonucleotide nucleotidyltransferase	0.191337	0.182403	0.953309
tr|A0A0T8VDF8|A0A0T8VDF8_STREE Methionine--tRNA ligase	0.385852	0.373386	0.967692
tr|A0A062WLP4|A0A062WLP4_STREE Chaperone protein DnaK	1.10871	1.07881	0.973032
tr|A0A4I1QRT4|A0A4I1QRT4_STREE Translation initiation factor IF-2	0.442584	0.438327	0.990382
tr|A0A062WS12|A0A062WS12_STREE DUF59 domain-containing protein	0.00879504	0.00898012	1.02104
tr|A0A4N2RHY9|A0A4N2RHY9_STREE Alpha,alpha-phosphotrehalase	0.0810317	0.0837929	1.03408
tr|Q79RW7|Q79RW7_STREE ATP synthase subunit c	0.00972437	0.0100596	1.03447
tr|A0A0B7MBP2|A0A0B7MBP2_STREE DUF1295 domain-containing protein	0.0312243	0.0323623	1.03645
tr|A0A062WLE9|A0A062WLE9_STREE Tryptophan--tRNA ligase	0.0646279	0.0670504	1.03748
tr|A0A6I3USQ3|A0A6I3USQ3_STREE Isoleucine--tRNA ligase	0.23533	0.244802	1.04025
tr|A0A0B7LBS7|A0A0B7LBS7_STREE NAD-dependent epimerase/dehydratase family protein	0.168891	0.175803	1.04093
tr|A0A0B7LDE3|A0A0B7LDE3_STREE Helicase	0.0355426	0.0370032	1.0411
tr|A0A6I3UVN4|A0A6I3UVN4_STREE Methionyl-tRNA formyltransferase	0.0844957	0.0879681	1.0411
tr|A0A064BV72|A0A064BV72_STREE DUF948 domain-containing protein	0.0365086	0.0380274	1.0416
tr|A0A0B7M6L7|A0A0B7M6L7_STREE ABC transporter ATP-binding protein	0.0795904	0.0830105	1.04297
tr|A0A098ZDX5|A0A098ZDX5_STREE Aminopeptidase P family protein	0.134202	0.139973	1.043
tr|A0A064C500|A0A064C500_STREE Acetolactate synthase	0.221817	0.231448	1.04342
tr|A0A064C3H2|A0A064C3H2_STREE Transcriptional repressor NrdR	0.0693517	0.0723769	1.04362
tr|A0A062WU33|A0A062WU33_STREE ABC transporter ATP-binding protein	0.099226	0.103573	1.04381
tr|A0A0B7M9Z8|A0A0B7M9Z8_STREE ABC transporter ATP-binding protein/permease	0.24371	0.254397	1.04385
tr|Q3V5X6|Q3V5X6_STREE 50S ribosomal protein L4	0.110004	0.11494	1.04487
tr|Q7BDB0|Q7BDB0_STREE ATP synthase subunit b	0.0974217	0.101823	1.04518
tr|A0A0B7M1T9|A0A0B7M1T9_STREE Endolytic murein transglycosylase	0.330693	0.345638	1.04519
tr|Q9XBN6|Q9XBN6_STREE ABC transporter ATP-binding protein	0.147533	0.154202	1.0452
tr|A0A0T7ZTZ4|A0A0T7ZTZ4_STREE Thioredoxin reductase	0.181296	0.189491	1.0452
tr|A0A4J1W9N8|A0A4J1W9N8_STREE Endopeptidase	0.403485	0.421763	1.0453
tr|A0A062WS89|A0A062WS89_STREE NADH dehydrogenase	0.0825998	0.0863442	1.04533
tr|O84925|O84925_STREE NADH oxidase	0.286707	0.299707	1.04534
tr|A0A064C256|A0A064C256_STREE Phosphopentomutase	0.253435	0.264934	1.04537
tr|A0A0Y2IFJ3|A0A0Y2IFJ3_STREE Catabolite control protein A	0.225313	0.235578	1.04556
tr|A0A6I3UUJ7|A0A6I3UUJ7_STREE ATP-binding cassette domain-containing protein	0.18103	0.18933	1.04585
tr|A0A062WN21|A0A062WN21_STREE 30S ribosomal protein S16	0.0729077	0.0762623	1.04601
tr|A0A062WRI1|A0A062WRI1_STREE 50S ribosomal protein L15	0.111541	0.116677	1.04604
tr|A0A062WS88|A0A062WS88_STREE Cytoplasmic membrane protein	0.3065	0.320635	1.04612
tr|Q4K0U5|Q4K0U5_STREE UDP-N-acetylglucosamine 2-epimerase	0.309393	0.323673	1.04615
tr|A0A064C2T1|A0A064C2T1_STREE 30S ribosomal protein S4	0.87637	0.916838	1.04618
tr|A0A4N2RC00|A0A4N2RC00_STREE Alanine--tRNA ligase	0.751564	0.786313	1.04623
tr|A0A0B7LI02|A0A0B7LI02_STREE UDP-glucose 4-epimerase	0.296852	0.310587	1.04627
tr|O54611|O54611_STREE dTDP-glucose 4,6-dehydratase	0.32505	0.340127	1.04638
tr|A0A062WSP2|A0A062WSP2_STREE Elongation factor Tu	1.47606	1.54456	1.04641
tr|A0A4N2RBC0|A0A4N2RBC0_STREE Glycine--tRNA ligase beta subunit	0.638162	0.667787	1.04642
tr|A0A0B7LJJ8|A0A0B7LJJ8_STREE ATP synthase subunit beta	0.431552	0.451588	1.04643
tr|A0A062WMA8|A0A062WMA8_STREE 50S ribosomal protein L5	0.518892	0.543019	1.0465
tr|A0A0B7LCY5|A0A0B7LCY5_STREE SPFH domain-containing protein	0.592299	0.619847	1.04651
tr|A0A062WVN4|A0A062WVN4_STREE L-lactate dehydrogenase	0.315134	0.329798	1.04653
tr|A0A0E8JNM6|A0A0E8JNM6_STREE Glyceraldehyde-3-phosphate dehydrogenase	1.29666	1.35703	1.04656
tr|A0A0B7L5P3|A0A0B7L5P3_STREE 2,3-bisphosphoglycerate-dependent phosphoglycerate mutase	0.948997	0.993203	1.04658
tr|A0A062WLQ8|A0A062WLQ8_STREE 50S ribosomal protein L20	0.126793	0.132703	1.04662
tr|A0A062WLU0|A0A062WLU0_STREE 50S ribosomal protein L10	0.670217	0.701505	1.04668
tr|A0A062WQC1|A0A062WQC1_STREE DNA-directed RNA polymerase subunit alpha	0.328796	0.344146	1.04669
tr|A0A064BZY9|A0A064BZY9_STREE 50S ribosomal protein L24	0.108055	0.113104	1.04673
tr|A0A062WL50|A0A062WL50_STREE 50S ribosomal protein L2	0.6192	0.648194	1.04683
tr|A0A4N2RZJ3|A0A4N2RZJ3_STREE Oligopeptide ABC transporter oligopeptide-binding protein AliA	0.760624	0.79625	1.04684
tr|A0A064BZG4|A0A064BZG4_STREE DNA-binding protein HU	0.201992	0.211455	1.04685
tr|A0A0B7LAW7|A0A0B7LAW7_STREE 50S ribosomal protein L6	0.206422	0.216098	1.04687
tr|A0A064C265|A0A064C265_STREE 30S ribosomal protein S18	0.218644	0.228934	1.04706
tr|A0A064C3A6|A0A064C3A6_STREE ATP-dependent 6-phosphofructokinase	0.421176	0.441002	1.04707
tr|A0A064BYF6|A0A064BYF6_STREE Hypoxanthine phosphoribosyltransferase	0.251303	0.263146	1.04713
tr|A0A064C5N7|A0A064C5N7_STREE 30S ribosomal protein S8	0.555686	0.581884	1.04715
tr|A0A0B7LA49|A0A0B7LA49_STREE Cell division protein FtsZ	0.566883	0.593623	1.04717
tr|A0A062WMW0|A0A062WMW0_STREE Inosine-5'-monophosphate dehydrogenase	0.672396	0.704117	1.04718
tr|A0A062WNX6|A0A062WNX6_STREE EIIAB-Man	0.478343	0.500946	1.04725
tr|A0A062WVI3|A0A062WVI3_STREE 50S ribosomal protein L19	0.379689	0.397665	1.04734
tr|A0A0B7LA41|A0A0B7LA41_STREE Thioredoxin	0.385817	0.404095	1.04737
tr|A0A064C004|A0A064C004_STREE 50S ribosomal protein L17	0.228441	0.23928	1.04745
tr|A0A098ZDA9|A0A098ZDA9_STREE DUF3042 domain-containing protein	0.288244	0.301926	1.04747
tr|A0A0B7MG28|A0A0B7MG28_STREE Foldase protein PrsA	0.572066	0.599245	1.04751
tr|A0A064C5P3|A0A064C5P3_STREE 50S ribosomal protein L22	0.210672	0.220691	1.04755
tr|A0A6I3UXW7|A0A6I3UXW7_STREE Asp23/Gls24 family envelope stress response protein	0.437921	0.458813	1.04771
tr|A0A064C2U6|A0A064C2U6_STREE 50S ribosomal protein L33	0.147916	0.155	1.04789
tr|A0A064C4J6|A0A064C4J6_STREE Segregation and condensation protein B	0.0082733	0.00867571	1.04864
tr|A0A062WL05|A0A062WL05_STREE Riboflavin transporter	0.00818791	0.00858616	1.04864
tr|A0A062WL10|A0A062WL10_STREE Acetolactate synthase	0.0990022	0.103818	1.04864
tr|A0A062WLA9|A0A062WLA9_STREE Universal stress protein	0.074619	0.0782485	1.04864
tr|A0A062WLG8|A0A062WLG8_STREE Cytosolic protein	0.0403447	0.042307	1.04864
tr|A0A062WMS8|A0A062WMS8_STREE CBS domain-containing protein	0.07325	0.0768129	1.04864
tr|A0A062WNK8|A0A062WNK8_STREE ABC transporter membrane-spanning permease-aspartate/glutamate transport	0.017583	0.0184382	1.04864
tr|A0A062WPY4|A0A062WPY4_STREE Alkaline shock protein	0.0207032	0.0217102	1.04864
tr|A0A062WR66|A0A062WR66_STREE Acyl carrier protein	0.0249772	0.0261921	1.04864
tr|A0A062WRE4|A0A062WRE4_STREE Queuine tRNA-ribosyltransferase	0.0760196	0.0797171	1.04864
tr|A0A062WRS7|A0A062WRS7_STREE Initiation-control protein YabA	0.020861	0.0218757	1.04864
tr|A0A062WTL3|A0A062WTL3_STREE Phosphate transport system permease protein PstA	0.00792416	0.00830958	1.04864
tr|A0A062WTQ2|A0A062WTQ2_STREE 30S ribosomal protein S6	0.0677825	0.0710795	1.04864
tr|A0A062WUW7|A0A062WUW7_STREE Homoserine kinase	0.017533	0.0183858	1.04864
tr|A0A062WV00|A0A062WV00_STREE 1-acyl-sn-glycerol-3-phosphate acyltransferase	0.0409223	0.0429128	1.04864
tr|A0A062WWL4|A0A062WWL4_STREE Glutamate racemase	0.00786182	0.00824422	1.04864
tr|A0A064BWZ4|A0A064BWZ4_STREE DNA polymerase III subunit gamma/tau	0.0163783	0.0171749	1.04864
tr|A0A064BX14|A0A064BX14_STREE 50S ribosomal protein L32	0.0098054	0.0102823	1.04864
tr|A0A064BX72|A0A064BX72_STREE ATP-dependent Clp protease proteolytic subunit	0.0183256	0.0192169	1.04864
tr|A0A064BXF0|A0A064BXF0_STREE IIDman	0.209238	0.219416	1.04864
tr|A0A064BZA4|A0A064BZA4_STREE Pyridoxal 5'-phosphate synthase subunit PdxS	0.13068	0.137037	1.04864
tr|A0A064BZP1|A0A064BZP1_STREE Phosphocarrier protein HPr	0.00926817	0.00971897	1.04864
tr|A0A064C0W9|A0A064C0W9_STREE HIT domain-containing protein	0.00841969	0.00882923	1.04864
tr|A0A064C1E2|A0A064C1E2_STREE Acetyl coenzyme A synthetase (ADP forming), alpha domain	0.0752697	0.0789308	1.04864
tr|A0A064C1G7|A0A064C1G7_STREE 50S ribosomal protein L16	0.0196483	0.020604	1.04864
tr|A0A064C387|A0A064C387_STREE Carbon-nitrogen hydrolase family protein	0.02745	0.0287852	1.04864
tr|A0A064C3E6|A0A064C3E6_STREE Superoxide dismutase	0.108094	0.113352	1.04864
tr|A0A064C4S1|A0A064C4S1_STREE GTPase HflX	0.0166997	0.017512	1.04864
tr|A0A064C4X6|A0A064C4X6_STREE Putative S-adenosyl-L-methionine-dependent methyltransferase TehB	0.0393644	0.0412791	1.04864
tr|A0A064C520|A0A064C520_STREE Elongation factor P	0.0883739	0.0926724	1.04864
tr|A0A098YY21|A0A098YY21_STREE Plasmid stabilisation system protein	0.00893484	0.00936943	1.04864
tr|A0A098Z5C2|A0A098Z5C2_STREE Cof family protein	0.0401615	0.042115	1.04864
tr|A0A098Z6J6|A0A098Z6J6_STREE Single-stranded DNA-binding protein	0.100494	0.105382	1.04864
tr|A0A098Z6X1|A0A098Z6X1_STREE 50S ribosomal protein L36	0.0371594	0.0389668	1.04864
tr|A0A098ZK72|A0A098ZK72_STREE DEAD-box ATP-dependent RNA helicase CshB	0.0362848	0.0380497	1.04864
tr|A0A0B7KXL0|A0A0B7KXL0_STREE Riboflavin synthase	0.00834287	0.00874867	1.04864
tr|A0A0B7KXN7|A0A0B7KXN7_STREE ABC transporter permease	0.007839	0.00822029	1.04864
tr|A0A0B7L5T6|A0A0B7L5T6_STREE Protein translocase subunit SecA	0.451235	0.473183	1.04864
tr|A0A0B7L730|A0A0B7L730_STREE Diadenylate cyclase	0.00797123	0.00835895	1.04864
tr|A0A0B7L8E9|A0A0B7L8E9_STREE Fructokinase	0.00802757	0.00841803	1.04864
tr|A0A0B7LC86|A0A0B7LC86_STREE 3-hydroxyacyl-[acyl-carrier-protein] dehydratase FabZ	0.0196881	0.0206457	1.04864
tr|A0A0B7LDP4|A0A0B7LDP4_STREE Probable nicotinate-nucleotide adenylyltransferase	0.0293984	0.0308283	1.04864
tr|A0A0B7LGF0|A0A0B7LGF0_STREE Putative gluconeogenesis factor	0.00774876	0.00812566	1.04864
tr|A0A0B7LKC2|A0A0B7LKC2_STREE 30S ribosomal protein S16	0.0238659	0.0250267	1.04864
tr|A0A0B7LKD9|A0A0B7LKD9_STREE Methionine aminopeptidase	0.130493	0.13684	1.04864
tr|A0A0B7LKV2|A0A0B7LKV2_STREE 6-phosphogluconate dehydrogenase, decarboxylating	0.375986	0.394274	1.04864
tr|A0A0B7LM70|A0A0B7LM70_STREE Aquaporin	0.0175589	0.0184129	1.04864
tr|A0A0B7LNZ9|A0A0B7LNZ9_STREE Cysteine synthase	0.156169	0.163765	1.04864
tr|A0A0B7LUH7|A0A0B7LUH7_STREE Septation ring formation regulator EzrA	0.211656	0.221951	1.04864
tr|A0A0B7LVN8|A0A0B7LVN8_STREE Ribulose-phosphate 3-epimerase	0.00814764	0.00854394	1.04864
tr|A0A0B7LZC5|A0A0B7LZC5_STREE LytR family transcriptional regulator	0.0478259	0.0501521	1.04864
tr|A0A0B7M4D0|A0A0B7M4D0_STREE Aminopeptidase	0.22835	0.239457	1.04864
tr|A0A0B7M6A1|A0A0B7M6A1_STREE Uncharacterized protein	0.0196502	0.020606	1.04864
tr|A0A0B7MFT0|A0A0B7MFT0_STREE DUF1797 domain-containing protein	0.0467596	0.049034	1.04864
tr|A0A0E8T7Y4|A0A0E8T7Y4_STREE Ribosomal RNA small subunit methyltransferase A	0.0277223	0.0290707	1.04864
tr|A0A0I7QJ04|A0A0I7QJ04_STREE Primosomal protein DnaI	0.0271821	0.0285042	1.04864
tr|A0A0T7T319|A0A0T7T319_STREE Nucleoid-associated protein	0.050332	0.0527802	1.04864
tr|A0A0Z6XGW2|A0A0Z6XGW2_STREE Tagatose-6-phosphate kinase	0.00820111	0.00860001	1.04864
tr|A0A121JNY7|A0A121JNY7_STREE Dipeptidase PepV	0.0472688	0.049568	1.04864
tr|A0A237JTM7|A0A237JTM7_STREE ABC transporter ATP-binding protein	0.0935851	0.098137	1.04864
tr|A0A237KBB9|A0A237KBB9_STREE 50S ribosomal protein L30	0.0500929	0.0525294	1.04864
tr|A0A4G1WNQ5|A0A4G1WNQ5_STREE Thioredoxin	0.0655673	0.0687565	1.04864
tr|A0A4N2RJ29|A0A4N2RJ29_STREE Aminopeptidase P	0.00777257	0.00815062	1.04864
tr|A0A4N2RJY1|A0A4N2RJY1_STREE M20/M25/M40 family metallo-hydrolase	0.0170698	0.0179	1.04864
tr|A0A4N2S038|A0A4N2S038_STREE Purine nucleoside phosphorylase	0.00830152	0.0087053	1.04864
tr|A0A4N2S154|A0A4N2S154_STREE Diphosphomevalonate decarboxylase	0.0172773	0.0181176	1.04864
tr|A0A4N2S1A3|A0A4N2S1A3_STREE Phosphopantothenate--cysteine ligase	0.017584	0.0184392	1.04864
tr|A0A656CB24|A0A656CB24_STREE GTP-binding protein	0.0375297	0.0393552	1.04864
tr|A0A6I3U1W2|A0A6I3U1W2_STREE DNA recombination protein RmuC	0.0593845	0.062273	1.04864
tr|A0A6I3UPF4|A0A6I3UPF4_STREE NH(3)-dependent NAD(+) synthetase	0.0173042	0.0181459	1.04864
tr|A0A6I3UQG1|A0A6I3UQG1_STREE NADPH-dependent oxidoreductase	0.00807479	0.00846755	1.04864
tr|A0A6I3URK2|A0A6I3URK2_STREE DeoR family transcriptional regulator	0.0175999	0.0184559	1.04864
tr|A0A6I3UTX9|A0A6I3UTX9_STREE Ribosomal protein L11 methyltransferase	0.00810989	0.00850435	1.04864
tr|A0A6I3UUR0|A0A6I3UUR0_STREE Autolysin (Fragment)	0.0223135	0.0233988	1.04864
tr|A0A6I3UVM3|A0A6I3UVM3_STREE CCA-adding enzyme	0.0163802	0.017177	1.04864
tr|A0A6I3UXL6|A0A6I3UXL6_STREE Pneumococcal surface protein A	0.0890828	0.0934158	1.04864
tr|A0A6I3UZD4|A0A6I3UZD4_STREE AMP-binding protein (Fragment)	0.00860265	0.00902108	1.04864
tr|A0A6I3V007|A0A6I3V007_STREE Polysaccharide biosynthesis tyrosine autokinase (Fragment)	0.00904446	0.00948438	1.04864
tr|A0A6I3V124|A0A6I3V124_STREE UDP-N-acetylmuramoyl-L-alanine--D-glutamate ligase (Fragment)	0.0093562	0.00981129	1.04864
tr|H8ZYJ4|H8ZYJ4_STREE S-ribosylhomocysteine lyase	0.019048	0.0199745	1.04864
tr|Q9S1J2|Q9S1J2_STREE DNA-binding response regulator	0.017648	0.0185064	1.04864
tr|A0A062WMW9|A0A062WMW9_STREE Replicative DNA helicase	0.00807667	0.00846952	1.04864
tr|A0A062WNT0|A0A062WNT0_STREE Enoyl-CoA hydratase	0.0921977	0.0966822	1.04864
tr|A0A062WP57|A0A062WP57_STREE ComE operon protein 2	0.00823405	0.00863456	1.04864
tr|A0A062WPW9|A0A062WPW9_STREE CAAX amino protease family protein	0.0224511	0.0235431	1.04864
tr|A0A062WQF8|A0A062WQF8_STREE Magnesium and cobalt transporter	0.0508804	0.0533552	1.04864
tr|A0A062WRW9|A0A062WRW9_STREE Fructose-1,6-bisphosphate aldolase, class II	0.15819	0.165884	1.04864
tr|A0A062WUY2|A0A062WUY2_STREE Alkylphosphonate utilization operon protein PhnA	0.00874467	0.00917001	1.04864
tr|A0A062WV49|A0A062WV49_STREE ClbS/DfsB family four-helix bundle protein	0.00844983	0.00886083	1.04864
tr|A0A064BWJ5|A0A064BWJ5_STREE Ribitol-5-phosphate cytidylyltransferase	0.0178973	0.0187678	1.04864
tr|A0A064BWS1|A0A064BWS1_STREE Heat shock protein 15	0.0089959	0.00943346	1.04864
tr|A0A064BXE3|A0A064BXE3_STREE ABC transporter ATPase	0.201446	0.211244	1.04864
tr|A0A064BXN2|A0A064BXN2_STREE 50S ribosomal protein L27	0.0714412	0.0749161	1.04864
tr|A0A064BYH4|A0A064BYH4_STREE Chromosomal replication initiator protein DnaA	0.0583126	0.0611489	1.04864
tr|A0A064C0J0|A0A064C0J0_STREE Dehydrogenase	0.00793664	0.00832268	1.04864
tr|A0A064C249|A0A064C249_STREE 30S ribosomal protein S20	0.024233	0.0254117	1.04864
tr|A0A064C2W3|A0A064C2W3_STREE 30S ribosomal protein S14	0.0430589	0.0451532	1.04864
tr|A0A064C366|A0A064C366_STREE Adenine phosphoribosyltransferase	0.126159	0.132295	1.04864
tr|A0A064C3Z5|A0A064C3Z5_STREE ABC transporter membrane-spanning permease-maltose/maltodextrin	0.0276364	0.0289806	1.04864
tr|A0A064C5M7|A0A064C5M7_STREE 30S ribosomal protein S19	0.110306	0.115671	1.04864
tr|A0A098Z0F8|A0A098Z0F8_STREE ABC transporter ATP-binding protein	0.0962623	0.100944	1.04864
tr|A0A098Z347|A0A098Z347_STREE DUF2829 domain-containing protein	0.00923906	0.00968845	1.04864
tr|A0A098ZGI7|A0A098ZGI7_STREE Amidases related to nicotinamidase	0.0456513	0.0478718	1.04864
tr|A0A098ZGX6|A0A098ZGX6_STREE Translation initiation factor IF-3	0.00832327	0.00872811	1.04864
tr|A0A0B7KZ13|A0A0B7KZ13_STREE Alcohol dehydrogenase	0.037946	0.0397917	1.04864
tr|A0A0B7L3A0|A0A0B7L3A0_STREE Probable transcriptional regulatory protein A4260_08910	0.0978838	0.102645	1.04864
tr|A0A0B7L447|A0A0B7L447_STREE DNA ligase	0.0337031	0.0353424	1.04864
tr|A0A0B7L4W0|A0A0B7L4W0_STREE Cystathionine beta-lyase	0.0181994	0.0190847	1.04864
tr|A0A0B7L5W3|A0A0B7L5W3_STREE Putative competence-damage inducible protein	0.0169499	0.0177743	1.04864
tr|A0A0B7L6Y0|A0A0B7L6Y0_STREE PhoH family protein	0.00778997	0.00816887	1.04864
tr|A0A0B7LDQ7|A0A0B7LDQ7_STREE Nitroreductase	0.0826709	0.0866919	1.04864
tr|A0A0B7LG02|A0A0B7LG02_STREE 3-phosphoshikimate 1-carboxyvinyltransferase	0.190684	0.199959	1.04864
tr|A0A0B7LG50|A0A0B7LG50_STREE Helix-turn-helix domain-containing protein	0.00850285	0.00891642	1.04864
tr|A0A0B7LIU7|A0A0B7LIU7_STREE HD domain-containing protein	0.00818179	0.00857975	1.04864
tr|A0A0B7LKJ2|A0A0B7LKJ2_STREE 5-formyltetrahydrofolate cyclo-ligase	0.0184041	0.0192992	1.04864
tr|A0A0B7LM66|A0A0B7LM66_STREE Phospho-sugar mutase	0.419583	0.439992	1.04864
tr|A0A0B7LPJ7|A0A0B7LPJ7_STREE Membrane protein insertase YidC	0.0392124	0.0411197	1.04864
tr|A0A0B7LRL2|A0A0B7LRL2_STREE GTPase Era	0.125235	0.131326	1.04864
tr|A0A0B7LT64|A0A0B7LT64_STREE Aminotransferase	0.149867	0.157156	1.04864
tr|A0A0B7LVC4|A0A0B7LVC4_STREE Serine--tRNA ligase	0.185294	0.194307	1.04864
tr|A0A0B7LW83|A0A0B7LW83_STREE Lactoylglutathione lyase	0.00854383	0.00895939	1.04864
tr|A0A0B7M1D1|A0A0B7M1D1_STREE Transcription elongation factor GreA	0.0715008	0.0749786	1.04864
tr|A0A0B7M5G7|A0A0B7M5G7_STREE ATP synthase subunit delta	0.0883181	0.0926139	1.04864
tr|A0A0B7M5I1|A0A0B7M5I1_STREE Galactose-6-phosphate isomerase subunit LacA	0.0346072	0.0362904	1.04864
tr|A0A0B7M867|A0A0B7M867_STREE Ribonuclease Z	0.00796828	0.00835586	1.04864
tr|A0A0B7M8Y7|A0A0B7M8Y7_STREE Morn motif family protein	0.00841914	0.00882864	1.04864
tr|A0A0B7MCX2|A0A0B7MCX2_STREE Uncharacterized protein	0.0179941	0.0188693	1.04864
tr|A0A0D6J883|A0A0D6J883_STREE Shikimate kinase	0.0190929	0.0200216	1.04864
tr|A0A0E8P2S1|A0A0E8P2S1_STREE Carbonic anhydrase	0.00832917	0.0087343	1.04864
tr|A0A0I6I6W3|A0A0I6I6W3_STREE Probable DNA-directed RNA polymerase subunit delta	0.0182885	0.0191781	1.04864
tr|A0A0I7D8K4|A0A0I7D8K4_STREE Phage protein	0.0094451	0.0099045	1.04864
tr|A0A0I7YM98|A0A0I7YM98_STREE Cell cycle protein GpsB	0.0206177	0.0216206	1.04864
tr|A0A0I8J1X4|A0A0I8J1X4_STREE Site-specific DNA-methyltransferase (adenine-specific)	0.0353933	0.0371148	1.04864
tr|A0A0I9B7Z9|A0A0I9B7Z9_STREE Lipoate--protein ligase	0.0973689	0.102105	1.04864
tr|A0A0T7TTW0|A0A0T7TTW0_STREE Signal recognition particle protein	0.207414	0.217503	1.04864
tr|A0A0T8LFB4|A0A0T8LFB4_STREE Large-conductance mechanosensitive channel	0.00852013	0.00893454	1.04864
tr|A0A0T8LMI6|A0A0T8LMI6_STREE Heat-inducible transcription repressor HrcA	0.0268092	0.0281132	1.04864
tr|A0A0U0K989|A0A0U0K989_STREE Acetoin:2,6-dichlorophenolindophenol oxidoreductase subunit alpha	0.0390195	0.0409174	1.04864
tr|A0A0U0L1C5|A0A0U0L1C5_STREE Guanylate kinase	0.0437856	0.0459153	1.04864
tr|A0A0U0PVQ9|A0A0U0PVQ9_STREE Serine/threonine protein phosphatase	0.0287166	0.0301133	1.04864
tr|A0A0Y0Y9F7|A0A0Y0Y9F7_STREE SsrA-binding protein	0.00825405	0.00865552	1.04864
tr|A0A166X0B8|A0A166X0B8_STREE PTS fructose transporter subunit IIC	0.0789514	0.0827916	1.04864
tr|A0A237IZ85|A0A237IZ85_STREE DUF1149 domain-containing protein	0.00855851	0.00897479	1.04864
tr|A0A2U3RYZ1|A0A2U3RYZ1_STREE Efflux RND transporter periplasmic adaptor subunit	0.00823178	0.00863217	1.04864
tr|A0A4J1W7I7|A0A4J1W7I7_STREE HAD-IC family P-type ATPase	0.00767178	0.00804493	1.04864
tr|A0A4K5IR64|A0A4K5IR64_STREE Holiday junction DNA helicase RuvA	0.0081211	0.00851611	1.04864
tr|A0A4N2RAQ3|A0A4N2RAQ3_STREE Insulinase family protein	0.00790153	0.00828586	1.04864
tr|A0A4N2RFT9|A0A4N2RFT9_STREE Glycosyl transferase	0.00821796	0.00861767	1.04864
tr|A0A4N2RIW8|A0A4N2RIW8_STREE Anthranilate synthase component 1	0.0082523	0.00865369	1.04864
tr|A0A4N2RJT8|A0A4N2RJT8_STREE Leucine--tRNA ligase	0.178949	0.187653	1.04864
tr|A0A4N2RLJ1|A0A4N2RLJ1_STREE 5-methyltetrahydropteroyltriglutamate--homocysteine methyltransferase	0.00758011	0.00794881	1.04864
tr|A0A4N2RQH7|A0A4N2RQH7_STREE HAD superfamily hydrolase	0.00826818	0.00867034	1.04864
tr|A0A4N2S1B6|A0A4N2S1B6_STREE ECF transporter S component	0.00832683	0.00873184	1.04864
tr|A0A4N2S1M4|A0A4N2S1M4_STREE U32 family peptidase	0.00826382	0.00866577	1.04864
tr|A0A4N2S352|A0A4N2S352_STREE 4-hydroxy-tetrahydrodipicolinate reductase	0.0414029	0.0434167	1.04864
tr|A0A4N2S3R0|A0A4N2S3R0_STREE Glutamine synthetase I alpha	0.0469024	0.0491837	1.04864
tr|A0A559A289|A0A559A289_STREE LacI family DNA-binding transcriptional regulator	0.0169141	0.0177368	1.04864
tr|A0A559DW89|A0A559DW89_STREE TRZ/ATZ family protein	0.0596335	0.0625341	1.04864
tr|A0A6A8VQ73|A0A6A8VQ73_STREE Choline-binding protein PcpA (Fragment)	0.0167395	0.0175537	1.04864
tr|A0A6I3URF0|A0A6I3URF0_STREE Peptide methionine sulfoxide reductase MsrA	0.232155	0.243447	1.04864
tr|A0A6I3UT88|A0A6I3UT88_STREE LacI family transcriptional regulator (Fragment)	0.0136176	0.01428	1.04864
tr|A0A6I3UTU2|A0A6I3UTU2_STREE 6,7-dimethyl-8-ribityllumazine synthase	0.00845327	0.00886443	1.04864
tr|A0A6I3UU56|A0A6I3UU56_STREE RNA-binding virulence regulatory protein CvfB	0.0533615	0.055957	1.04864
tr|A0A6I3UUW0|A0A6I3UUW0_STREE M20/M25/M40 family metallo-hydrolase (Fragment)	0.00857522	0.00899231	1.04864
tr|A0A6I3UVL1|A0A6I3UVL1_STREE ATP-dependent DNA helicase	0.0339034	0.0355524	1.04864
tr|A0A6I3UWS6|A0A6I3UWS6_STREE Fe-S cluster assembly ATPase SufC	0.141749	0.148643	1.04864
tr|A0A6I3UXA3|A0A6I3UXA3_STREE Phosphoenolpyruvate-protein phosphotransferase	0.265077	0.277971	1.04864
tr|A0A6I3UXB4|A0A6I3UXB4_STREE Methyltransferase domain-containing protein (Fragment)	0.00882349	0.00925267	1.04864
tr|A0A6I3UY71|A0A6I3UY71_STREE Uncharacterized protein (Fragment)	0.041201	0.043205	1.04864
tr|D4I4V1|D4I4V1_STREE CiaR protein	0.0291332	0.0305502	1.04864
tr|G3GHC0|G3GHC0_STREE Exopolysaccharide biosynthesis polyprenyl glycosylphosphotransferase	0.00753871	0.00790539	1.04864
tr|P97004|P97004_STREE Glucose-1-phosphate thymidylyltransferase	0.258564	0.271141	1.04864
tr|Q4TUJ7|Q4TUJ7_STREE N-acetyltransferase	0.0602326	0.0631623	1.04864
tr|Q75Y35|Q75Y35_STREE Serine-type D-Ala-D-Ala carboxypeptidase	0.0169709	0.0177963	1.04864
tr|Q7B3G0|Q7B3G0_STREE Histidine kinase	0.00815217	0.00854869	1.04864
tr|Q9EUQ9|Q9EUQ9_STREE CBS domain protein	0.00835661	0.00876307	1.04864
tr|Q9FBC4|Q9FBC4_STREE Malonyl CoA-acyl carrier protein transacylase	0.104393	0.109471	1.04864
tr|A0A6I3UWG6|A0A6I3UWG6_STREE Isochorismatase family protein	0.00827462	0.00867709	1.04864
tr|A0A237K9E5|A0A237K9E5_STREE DNA-directed RNA polymerase subunit beta'	0.814175	0.889563	1.09259
tr|A0A0B7KTQ7|A0A0B7KTQ7_STREE Phosphoenolpyruvate carboxylase	0.899263	0.989571	1.10042
tr|A0A5E8E1J6|A0A5E8E1J6_STREE Valine--tRNA ligase	0.383949	0.427198	1.11264
tr|A0A654VCV4|A0A654VCV4_STREE Oligopeptide-binding protein AmiA	0.579833	0.652925	1.12606
tr|A0A4N2RIF6|A0A4N2RIF6_STREE AAA domain-containing protein	0.213784	0.244563	1.14397
tr|A0A062WNQ4|A0A062WNQ4_STREE DAK2 domain-containing protein	0.303564	0.348807	1.14904
tr|A0A6I3UTX0|A0A6I3UTX0_STREE Threonine--tRNA ligase	0.197815	0.228461	1.15492
tr|A0A0E8HAF7|A0A0E8HAF7_STREE Ribonuclease J	0.222931	0.258985	1.16173
tr|A0A0B7MAW6|A0A0B7MAW6_STREE Maltodextrin-binding protein	0.612073	0.711647	1.16268
tr|A0A0E7TMP1|A0A0E7TMP1_STREE Formate acetyltransferase	1.60633	1.86777	1.16276
tr|D5LSM8|D5LSM8_STREE Thiol-activated cytolysin	0.274388	0.319484	1.16435
tr|A0A0B7LGD2|A0A0B7LGD2_STREE Fe-S cluster assembly protein SufB	0.247127	0.28882	1.16871
tr|A0A064C2P5|A0A064C2P5_STREE Ribonuclease J	0.17931	0.209815	1.17013
tr|A0A0B7LE53|A0A0B7LE53_STREE Cof-type HAD-IIB family hydrolase	0.222462	0.261588	1.17588
tr|A0A062WSV1|A0A062WSV1_STREE GTPase Der	0.206175	0.243803	1.18251
tr|A0A0I5S1J6|A0A0I5S1J6_STREE Transcription termination/antitermination protein NusA	0.296825	0.351374	1.18377
tr|A0A062WRS8|A0A062WRS8_STREE CHAP domain protein	0.303283	0.360335	1.18811
tr|A0A0B7KWF6|A0A0B7KWF6_STREE L-threonine dehydratase	0.190929	0.227596	1.19204
tr|A0A0B7LIN8|A0A0B7LIN8_STREE Fe-S cluster assembly protein SufD	0.165777	0.198178	1.19545
tr|A0A0E7L5H4|A0A0E7L5H4_STREE Glucose-6-phosphate 1-dehydrogenase	0.112825	0.135367	1.1998
tr|A0A062WN64|A0A062WN64_STREE ABC transporter ATP-binding protein	0.176256	0.213143	1.20928
tr|A0A0B7MAJ1|A0A0B7MAJ1_STREE Branched-chain-amino-acid aminotransferase	0.191608	0.232653	1.21421
tr|A0A064C0U1|A0A064C0U1_STREE Phosphate acetyltransferase	0.20269	0.247533	1.22124
tr|A0A0B7MGM6|A0A0B7MGM6_STREE Glucose-6-phosphate isomerase	0.102531	0.125282	1.22189
tr|A0A064BY83|A0A064BY83_STREE Glycerol-3-phosphate dehydrogenase [NAD(P)+]	0.166978	0.204742	1.22617
tr|Q9R335|Q9R335_STREE D-alanine--D-alanine ligase	0.13736	0.168775	1.22871
tr|A0A0B7M5F8|A0A0B7M5F8_STREE Phospho-2-dehydro-3-deoxyheptonate aldolase	0.136948	0.168395	1.22962
tr|A0A0B7LCY2|A0A0B7LCY2_STREE GTP-binding protein TypA	0.357493	0.441413	1.23475
tr|A0A0B7LTF3|A0A0B7LTF3_STREE 60 kDa chaperonin	0.84709	1.04669	1.23563
tr|A0A0B7L1K2|A0A0B7L1K2_STREE DNA-directed RNA polymerase subunit beta	0.615063	0.763394	1.24116
tr|A0A558UGT5|A0A558UGT5_STREE PDZ domain-containing protein	0.0929461	0.115692	1.24473
tr|A0A062WTL0|A0A062WTL0_STREE GTP-sensing transcriptional pleiotropic repressor CodY	0.19848	0.247858	1.24878
tr|A0A4N2RJR3|A0A4N2RJR3_STREE Proline--tRNA ligase	0.275016	0.343754	1.24994
tr|A0A098Z3P7|A0A098Z3P7_STREE Cell division protein FtsX	0.12446	0.155588	1.2501
tr|A0A0B7LU78|A0A0B7LU78_STREE DNA mismatch repair protein MutS	0.0526052	0.0658408	1.2516
tr|A0A0B7L548|A0A0B7L548_STREE Phospho-2-dehydro-3-deoxyheptonate aldolase	0.0966184	0.120998	1.25233
tr|A0A4N2RJJ4|A0A4N2RJJ4_STREE Phenylalanine--tRNA ligase beta subunit	0.168496	0.211048	1.25254
tr|A0A0B7LSF0|A0A0B7LSF0_STREE Alcohol dehydrogenase	0.100152	0.126706	1.26513
tr|A0A064C3Y9|A0A064C3Y9_STREE Alpha-1,4 glucan phosphorylase	0.495765	0.628654	1.26805
tr|A0A4N2RLY0|A0A4N2RLY0_STREE S8 family serine peptidase	0.218896	0.279052	1.27482
tr|A0A121AWF6|A0A121AWF6_STREE UDP-N-acetylmuramoylalanine--D-glutamate ligase	0.059812	0.0763563	1.2766
tr|A0A655B0S3|A0A655B0S3_STREE ABC transportersubstrate-binding protein, nitrate/sulfonate/bicarbonate transport	0.0797778	0.102091	1.2797
tr|A0A064BZY4|A0A064BZY4_STREE 30S ribosomal protein S3	0.251877	0.323175	1.28306
tr|A0A0B7M8M6|A0A0B7M8M6_STREE N-acetyldiaminopimelate deacetylase	0.062634	0.0805368	1.28583
tr|A0A064C1N4|A0A064C1N4_STREE ABC transporter permease	0.0668606	0.0876409	1.3108
tr|A0A0T7ZRQ2|A0A0T7ZRQ2_STREE Glutamine--fructose-6-phosphate aminotransferase [isomerizing]	0.122249	0.161476	1.32088
tr|A0A098Z9K7|A0A098Z9K7_STREE Methionine import ATP-binding protein MetN	0.0505253	0.0667729	1.32157
tr|A0A0B7LZN5|A0A0B7LZN5_STREE ABC transporter ATP-binding protein/permease	0.122118	0.162535	1.33097
tr|A0A0B7LGA8|A0A0B7LGA8_STREE Bifunctional hydroxymethylpyrimidine kinase/phosphomethylpyrimidine kinase	0.0727113	0.0970429	1.33463
tr|A0A098ZB44|A0A098ZB44_STREE Ribosome hibernation promoting factor	0.146991	0.19643	1.33634
tr|Q3HZC3|Q3HZC3_STREE DNA gyrase subunit B	0.103387	0.13823	1.33702
tr|Q93MI4|Q93MI4_STREE CTP--phosphocholine cytidylyltransferase	0.0750719	0.100423	1.33769
tr|A0A2R2HVC5|A0A2R2HVC5_STREE LicD2 protein	0.0534841	0.0717653	1.34181
tr|A0A6I3UUD1|A0A6I3UUD1_STREE 4-alpha-glucanotransferase	0.128558	0.172863	1.34463
tr|A0A6I3UN62|A0A6I3UN62_STREE Aldehyde-alcohol dehydrogenase	0.0734959	0.099091	1.34825
tr|A0A0I6DYZ4|A0A0I6DYZ4_STREE Histidine--tRNA ligase	0.160328	0.216554	1.35069
tr|A0A6I3UR30|A0A6I3UR30_STREE Phosphoglucosamine mutase	0.161658	0.219115	1.35542
tr|A0A4N2RPQ3|A0A4N2RPQ3_STREE DNA helicase	0.0250766	0.0341852	1.36323
tr|A0A062WQD9|A0A062WQD9_STREE 50S ribosomal protein L3	0.083647	0.114321	1.36671
tr|A0A0T8LJN2|A0A0T8LJN2_STREE Dihydroorotase	0.0365722	0.0502826	1.37488
tr|A0A098Z6D0|A0A098Z6D0_STREE Carbohydrate kinase, PfkB family	0.0383359	0.0528955	1.37979
tr|A0A0B7LE02|A0A0B7LE02_STREE Ornithine carbamoyltransferase	0.038041	0.0527134	1.3857
tr|A0A4N2RII6|A0A4N2RII6_STREE Glutamyl aminopeptidase	0.0382112	0.0529494	1.3857
tr|A0A0B7LH11|A0A0B7LH11_STREE 3-carboxymuconate cyclase	0.0380249	0.0526912	1.3857
tr|A0A062WRE8|A0A062WRE8_STREE 30S ribosomal protein S7	0.13267	0.184388	1.38982
tr|A0A6I3UMC0|A0A6I3UMC0_STREE HPr kinase/phosphorylase	0.0386356	0.0537984	1.39246
tr|A0A655HA85|A0A655HA85_STREE FAD-containing oxidoreductase	0.122709	0.171275	1.39578
tr|A0A4I6R9J3|A0A4I6R9J3_STREE Lipoprotein	0.0402184	0.0562328	1.39819
tr|A0A0B7L580|A0A0B7L580_STREE 2,5-diketo-D-gluconic acid reductase	0.0399887	0.0561085	1.40311
tr|A0A0B7LXN9|A0A0B7LXN9_STREE ATP synthase subunit alpha	0.329455	0.462347	1.40337
tr|P97005|P97005_STREE dTDP-4-dehydrorhamnose 3,5-epimerase	0.0624069	0.087676	1.40491
tr|A0A0B7KPR3|A0A0B7KPR3_STREE tRNA uridine 5-carboxymethylaminomethyl modification enzyme MnmG	0.0776367	0.10944	1.40965
tr|A0A0E8IWY2|A0A0E8IWY2_STREE Mannose-6-phosphate isomerase	0.0384578	0.0542119	1.40965
tr|A0A064BZ96|A0A064BZ96_STREE IICman	0.0414428	0.0593081	1.43108
tr|E2DP60|E2DP60_STREE 30S ribosomal protein S12	0.158896	0.227937	1.43451
tr|A0A0I9AR96|A0A0I9AR96_STREE Dihydroxy-acid dehydratase	0.180627	0.260443	1.44188
tr|A0A0B7LDN7|A0A0B7LDN7_STREE Phosphoglycerate kinase	0.863287	1.25104	1.44916
tr|A0A0E7T841|A0A0E7T841_STREE Ribosome biogenesis GTPase A	0.185745	0.270762	1.45771
tr|A0A064BYI2|A0A064BYI2_STREE 50S ribosomal protein L11	0.116669	0.170893	1.46477
tr|A0A0I6BWI4|A0A0I6BWI4_STREE Maltose/maltodextrin transport system permease protein	0.0259016	0.0380261	1.4681
tr|A0A6I3UVE1|A0A6I3UVE1_STREE Protein DltD	0.0261485	0.0383885	1.4681
tr|A0A0I7SKK8|A0A0I7SKK8_STREE CTP synthase	0.0573923	0.0858177	1.49528
tr|A0A064BWJ2|A0A064BWJ2_STREE Carbamoyl-phosphate synthase small chain	0.0264558	0.0397394	1.50211
tr|A0A062WT68|A0A062WT68_STREE Carboxypeptidase	0.0292208	0.0439862	1.50531
tr|A0A0B7MDG1|A0A0B7MDG1_STREE ABC transporter ATP-binding protein	0.0283522	0.0430041	1.51678
tr|A0A0B7LQB8|A0A0B7LQB8_STREE ATP synthase gamma chain	0.105986	0.162156	1.52998
tr|A0A0B7KVD8|A0A0B7KVD8_STREE Chorismate synthase	0.0620342	0.0963726	1.55354
tr|A0A062WNR1|A0A062WNR1_STREE 50S ribosomal protein L7/L12	0.0949715	0.14787	1.557
tr|A0A064C097|A0A064C097_STREE Peptidyl-tRNA hydrolase	0.0305884	0.0477133	1.55985
tr|A0A4N2RZX9|A0A4N2RZX9_STREE Tagatose-bisphosphate aldolase	0.305474	0.48084	1.57408
tr|A0A064C5P7|A0A064C5P7_STREE 30S ribosomal protein S11	0.0581413	0.0920812	1.58375
tr|A0A0B7LLX2|A0A0B7LLX2_STREE Pyrrolidone-carboxylate peptidase	0.167596	0.269363	1.60721
tr|A0A0I8JGA2|A0A0I8JGA2_STREE Pullulanase	0.0341186	0.0552935	1.62063
tr|A0A0I9BHS0|A0A0I9BHS0_STREE Endonuclease MutS2	0.0626871	0.101891	1.62539
tr|A0A0E7NYM1|A0A0E7NYM1_STREE Signal recognition particle receptor FtsY	0.0475144	0.0774074	1.62914
tr|A0A6I3UTR2|A0A6I3UTR2_STREE 23S rRNA (Uracil(1939)-C(5))-methyltransferase RlmD	0.0862461	0.142397	1.65105
tr|A0A0E8ST50|A0A0E8ST50_STREE UDP-N-acetylglucosamine--N-acetylmuramyl-(pentapeptide) pyrophosphoryl-undecaprenol N-acetylglucosamine transferase	0.0169176	0.028089	1.66035
tr|A0A4N2RRW6|A0A4N2RRW6_STREE Alpha-ketoacid dehydrogenase subunit beta	0.0514195	0.0855988	1.66472
tr|A0A0B7LT80|A0A0B7LT80_STREE Divalent metal cation transporter	0.0164511	0.027602	1.67782
tr|A0A0B7LJH0|A0A0B7LJH0_STREE Cell shape-determining protein MreC	0.0175427	0.0295451	1.68418
tr|A0A5E8DV03|A0A5E8DV03_STREE Glutamate 5-kinase	0.0167544	0.0282638	1.68694
tr|A0A062WL70|A0A062WL70_STREE ABC transporter ATP-binding protein	0.0179072	0.030334	1.69396
tr|A0A062WUC3|A0A062WUC3_STREE 50S ribosomal protein L31 type B	0.132829	0.225424	1.69711
tr|A0A0B7L7H9|A0A0B7L7H9_STREE DUF1751 domain-containing protein	0.0179192	0.030535	1.70404
tr|A0A062WRI9|A0A062WRI9_STREE 30S ribosomal protein S17	0.0744367	0.127031	1.70656
tr|A0A062WVD7|A0A062WVD7_STREE Pur operon repressor	0.0545712	0.0934872	1.71312
tr|A0A0B7M625|A0A0B7M625_STREE DegV family EDD domain-containing protein	0.0538354	0.0927458	1.72277
tr|A0A0B7L9U4|A0A0B7L9U4_STREE Uncharacterized conserved secreted protein	0.0178026	0.030803	1.73026
tr|A0A064C1H3|A0A064C1H3_STREE 30S ribosomal protein S5	0.695758	1.20566	1.73287
tr|A0A6I3USW4|A0A6I3USW4_STREE DUF1002 domain-containing protein	0.123934	0.215087	1.7355
tr|A0A062WM39|A0A062WM39_STREE Ribonucleoside-diphosphate reductase subunit beta	0.0991052	0.173902	1.75472
tr|A0A558SM73|A0A558SM73_STREE Hydroxymethylglutaryl-CoA synthase	0.0366132	0.0642683	1.75533
tr|A0A064C3D6|A0A064C3D6_STREE Ribosome maturation factor RimM	0.0187736	0.033059	1.76092
tr|Q3I037|Q3I037_STREE 3-dehydroquinate synthase	0.0377921	0.0667844	1.76715
tr|A0A0B7LIQ4|A0A0B7LIQ4_STREE Dehydrogenase family protein, saccharopine dehydrogenase	0.0602199	0.109399	1.81666
tr|A0A0B7L9X0|A0A0B7L9X0_STREE ABC transporter substrate-binding lipoprotein	0.0409484	0.0754205	1.84184
tr|A0A064C0D7|A0A064C0D7_STREE UPF0154 protein A4260_01905	0.0461237	0.0853237	1.84989
tr|A0A0B7MFD2|A0A0B7MFD2_STREE DeoR family transcriptional regulator	0.0412122	0.0762963	1.8513
tr|A0A4N2RDP8|A0A4N2RDP8_STREE Membrane protein	0.0255	0.0479096	1.87881
tr|A0A132UH22|A0A132UH22_STREE Peptidoglycan GlcNAc deacetylase	0.0254504	0.0484343	1.90309
tr|A0A064C099|A0A064C099_STREE Cytidylate kinase	0.0430904	0.0825342	1.91537
tr|A0A5R9AYA0|A0A5R9AYA0_STREE 1,4-beta-N-acetylmuramidase	0.0691829	0.134104	1.93839
tr|A0A064C3Y6|A0A064C3Y6_STREE Tyrosine--tRNA ligase	0.0475144	0.092533	1.94747
tr|A0A064C1R3|A0A064C1R3_STREE 50S ribosomal protein L21	0.0216159	0.0421864	1.95164

## Sheet: SP_S1+2
Description	SP_Neg	SP_S1+2	FC
tr|A0A0E7YFN1|A0A0E7YFN1_STREE ABC transporter ATP-binding protein	0.0452587	0.00870187	0.19227
tr|A0A0B7M1G5|A0A0B7M1G5_STREE Lipoprotein	0.0404772	0.00844671	0.208678
tr|A0A4N2RGF8|A0A4N2RGF8_STREE Coenzyme F420-dependent N5,N10-methylene tetrahydromethanopterin reductase-like protein	0.0382116	0.00818658	0.214243
tr|A0A0B7M249|A0A0B7M249_STREE Flavodoxin	0.0335725	0.00899084	0.267804
tr|A0A0B7MBP2|A0A0B7MBP2_STREE DUF1295 domain-containing protein	0.0312243	0.00894539	0.286488
tr|A0A0B7MEN6|A0A0B7MEN6_STREE ABC transporter ATP-binding protein	0.0283997	0.00853956	0.300692
tr|Q9S1K2|Q9S1K2_STREE DNA-binding response regulator	0.0292898	0.00896449	0.306062
tr|A0A098Z3B0|A0A098Z3B0_STREE dITP/XTP pyrophosphatase	0.0272837	0.00835049	0.306062
tr|A0A064C3Z5|A0A064C3Z5_STREE ABC transporter membrane-spanning permease-maltose/maltodextrin	0.0276364	0.00845844	0.306062
tr|A0A6I3UNM5|A0A6I3UNM5_STREE Chromosome partition protein Smc	0.0239411	0.00769384	0.321365
tr|A0A6I3UQT9|A0A6I3UQT9_STREE Response regulator	0.0570748	0.0190098	0.333067
tr|A0A062WLS0|A0A062WLS0_STREE ArsC family protein	0.184565	0.0627196	0.339824
tr|A0A062WQF8|A0A062WQF8_STREE Magnesium and cobalt transporter	0.0508804	0.018168	0.357072
tr|A0A0B7M2S9|A0A0B7M2S9_STREE Riboflavin biosynthesis protein RibBA	0.0480653	0.0174537	0.363124
tr|A0A0T9GHY8|A0A0T9GHY8_STREE Methylenetetrahydrofolate--tRNA-(uracil-5-)-methyltransferase TrmFO	0.0469424	0.0174065	0.370806
tr|A0A064BZB4|A0A064BZB4_STREE 50S ribosomal protein L28	0.0275014	0.0104835	0.381198
tr|A0A064C366|A0A064C366_STREE Adenine phosphoribosyltransferase	0.126159	0.0518949	0.411347
tr|A0A062WPW9|A0A062WPW9_STREE CAAX amino protease family protein	0.0224511	0.00958089	0.426745
tr|A0A6I3UUR0|A0A6I3UUR0_STREE Autolysin (Fragment)	0.0223135	0.00956102	0.428486
tr|A0A062WNR1|A0A062WNR1_STREE 50S ribosomal protein L7/L12	0.0949715	0.0407417	0.428988
tr|A0A064C0N5|A0A064C0N5_STREE Pyridoxal 5'-phosphate synthase subunit PdxT	0.113479	0.0487869	0.429919
tr|A0A064C5N7|A0A064C5N7_STREE 30S ribosomal protein S8	0.555686	0.239855	0.431639
tr|A0A0B7LXS2|A0A0B7LXS2_STREE Preprotein translocase subunit	0.0219186	0.00951872	0.434277
tr|A0A064BZA7|A0A064BZA7_STREE Acetyl-coenzyme A carboxylase carboxyl transferase subunit alpha	0.174114	0.0783899	0.450221
tr|A0A4N2RTX4|A0A4N2RTX4_STREE Uncharacterized protein	0.0634712	0.0285873	0.450398
tr|A0A0I7YM98|A0A0I7YM98_STREE Cell cycle protein GpsB	0.0206177	0.00928617	0.450398
tr|A0A0B7LGM6|A0A0B7LGM6_STREE DUF4231 domain-containing protein	0.236011	0.106716	0.452164
tr|A0A062WUX3|A0A062WUX3_STREE Cobyric acid synthase	0.0407671	0.0184759	0.453207
tr|A0A062WM51|A0A062WM51_STREE Asp23/Gls24 family envelope stress response protein	0.0846356	0.0384303	0.454068
tr|Q79CK7|Q79CK7_STREE Accessory gene regulator protein A	0.0402253	0.0183851	0.457052
tr|A0A062WLD9|A0A062WLD9_STREE ABC transporter substrate-binding protein	0.117901	0.0541277	0.459093
tr|A0A0B7M0T4|A0A0B7M0T4_STREE Putative pre-16S rRNA nuclease	0.0195882	0.00899277	0.459093
tr|A0A4N2RHY9|A0A4N2RHY9_STREE Alpha,alpha-phosphotrehalase	0.0810317	0.0373733	0.461218
tr|A0A064C4X6|A0A064C4X6_STREE Putative S-adenosyl-L-methionine-dependent methyltransferase TehB	0.0393644	0.0182517	0.463661
tr|A0A0B7MFU0|A0A0B7MFU0_STREE Ribosome maturation factor RimP	0.0190317	0.0088344	0.464194
tr|A0A0B7M6A1|A0A0B7M6A1_STREE Uncharacterized protein	0.0196502	0.00915199	0.465746
tr|A0A064C4S7|A0A064C4S7_STREE 4-hydroxy-tetrahydrodipicolinate synthase	0.0388679	0.0182157	0.468657
tr|A0A0B7M568|A0A0B7M568_STREE Cell division protein SepF	0.0185177	0.00872802	0.471335
tr|A0A0B7MD89|A0A0B7MD89_STREE NifU family protein	0.0195636	0.00924569	0.472595
tr|A0A264SLW6|A0A264SLW6_STREE DNA starvation/stationary phase protection protein	0.0185785	0.00880261	0.473807
tr|A0A0B7LLS8|A0A0B7LLS8_STREE 3-dehydroquinate synthase	0.0380133	0.018098	0.476096
tr|A0A0I6I6W3|A0A0I6I6W3_STREE Probable DNA-directed RNA polymerase subunit delta	0.0182885	0.0087071	0.476096
tr|A0A098Z3K3|A0A098Z3K3_STREE Thiamine diphosphokinase	0.0180408	0.00869652	0.482047
tr|A0A4J1X799|A0A4J1X799_STREE Energy-coupling factor transporter ATP-binding protein EcfA	0.0172747	0.00835704	0.483775
tr|A0A0B7LF01|A0A0B7LF01_STREE ABC transporter ATP-binding protein	0.0177376	0.0086861	0.489699
tr|A0A0E8ST50|A0A0E8ST50_STREE UDP-N-acetylglucosamine--N-acetylmuramyl-(pentapeptide) pyrophosphoryl-undecaprenol N-acetylglucosamine transferase	0.0169176	0.00830608	0.490974
tr|A0A0B7LLQ3|A0A0B7LLQ3_STREE Choline binding protein J	0.0178426	0.00878176	0.49218
tr|A0A6I3UUG3|A0A6I3UUG3_STREE Uncharacterized protein	0.0175097	0.00861793	0.49218
tr|A0A0B7LKJ2|A0A0B7LKJ2_STREE 5-formyltetrahydrofolate cyclo-ligase	0.0184041	0.00906878	0.492759
tr|A0A064BWZ4|A0A064BWZ4_STREE DNA polymerase III subunit gamma/tau	0.0163783	0.00818752	0.499901
tr|A0A6I3UWP1|A0A6I3UWP1_STREE Ferredoxin--NADP reductase	0.0270957	0.0553507	2.04278
tr|A0A062WMA8|A0A062WMA8_STREE 50S ribosomal protein L5	0.518892	1.08216	2.08551
tr|A0A062WM39|A0A062WM39_STREE Ribonucleoside-diphosphate reductase subunit beta	0.0991052	0.20808	2.09958
tr|A0A0E8A6G5|A0A0E8A6G5_STREE Lipid II isoglutaminyl synthase (glutamine-hydrolyzing) subunit MurT	0.00804367	0.017233	2.14243
tr|A0A064C4T9|A0A064C4T9_STREE Peptide chain release factor 1	0.0777111	0.166491	2.14243
tr|A0A0I9AR96|A0A0I9AR96_STREE Dihydroxy-acid dehydratase	0.180627	0.391588	2.16794
tr|A0A6I3UU01|A0A6I3UU01_STREE N-acetylmuramoyl-L-alanine amidase family protein (Fragment)	0.0258014	0.0570419	2.21081
tr|A0A0B7LNX5|A0A0B7LNX5_STREE UDP-N-acetylenolpyruvoylglucosamine reductase	0.00829676	0.0184101	2.21895
tr|A0A064C097|A0A064C097_STREE Peptidyl-tRNA hydrolase	0.0305884	0.067991	2.22277
tr|A0A5R9AYA0|A0A5R9AYA0_STREE 1,4-beta-N-acetylmuramidase	0.0691829	0.154957	2.23982
tr|A0A4F4T1U4|A0A4F4T1U4_STREE Restriction endonuclease subunit S	0.00791285	0.0177233	2.23982
tr|A0A4N2S075|A0A4N2S075_STREE DUF2130 domain-containing protein	0.00794274	0.0179622	2.26146
tr|A0A0B7L5A1|A0A0B7L5A1_STREE Adapter protein MecA	0.00812495	0.0184951	2.27633
tr|A0A0B7KXL0|A0A0B7KXL0_STREE Riboflavin synthase	0.00834287	0.0192146	2.30311
tr|A0A0I8JGA2|A0A0I8JGA2_STREE Pullulanase	0.0341186	0.079742	2.3372
tr|A0A4N2RL34|A0A4N2RL34_STREE LD-carboxypeptidase	0.00769013	0.0179734	2.3372
tr|Q9EUQ9|Q9EUQ9_STREE CBS domain protein	0.00835661	0.0205558	2.45983
tr|A0A237IZ85|A0A237IZ85_STREE DUF1149 domain-containing protein	0.00855851	0.021201	2.47719
tr|A0A0I8J1X4|A0A0I8J1X4_STREE Site-specific DNA-methyltransferase (adenine-specific)	0.0353933	0.0888267	2.50971
tr|A0A6I3UZD4|A0A6I3UZD4_STREE AMP-binding protein (Fragment)	0.00860265	0.0216831	2.52051
tr|A0A062WL70|A0A062WL70_STREE ABC transporter ATP-binding protein	0.0179072	0.0457428	2.55444
tr|A0A064C265|A0A064C265_STREE 30S ribosomal protein S18	0.218644	0.593381	2.71391
tr|H8ZYJ4|H8ZYJ4_STREE S-ribosylhomocysteine lyase	0.019048	0.0525675	2.75974
tr|A0A064C3Y6|A0A064C3Y6_STREE Tyrosine--tRNA ligase	0.0475144	0.151786	3.19452
tr|A0A0B7LSW4|A0A0B7LSW4_STREE Pyrimidine-nucleoside phosphorylase	0.00826507	0.0283318	3.42789
tr|A0A4J1W7I7|A0A4J1W7I7_STREE HAD-IC family P-type ATPase	0.00767178	0.026298	3.42789
tr|A0A062WMW9|A0A062WMW9_STREE Replicative DNA helicase	0.00807667	0.0278782	3.4517
tr|A0A0E8SZ16|A0A0E8SZ16_STREE ABC transporter substrate-binding protein	0.00816034	0.0289142	3.54325
tr|A0A4N2S1M4|A0A4N2S1M4_STREE U32 family peptidase	0.00826382	0.0292808	3.54325
tr|A0A0B7LIT5|A0A0B7LIT5_STREE Ribosomal RNA small subunit methyltransferase I	0.00811947	0.0298207	3.67274
tr|A0A0E8IAV1|A0A0E8IAV1_STREE Thymidylate kinase	0.00837936	0.0318652	3.80282
tr|A0A064C0J0|A0A064C0J0_STREE Dehydrogenase	0.00793664	0.0308192	3.88316
tr|A0A098ZGX6|A0A098ZGX6_STREE Translation initiation factor IF-3	0.00832327	0.0328272	3.94402
tr|A0A064C5B5|A0A064C5B5_STREE Arginine repressor	0.00842061	0.0360812	4.28486
tr|A0A062WRE0|A0A062WRE0_STREE Diacylglyceryl transferase	0.120579	0.0603141	0.500205
tr|A0A0B7LM70|A0A0B7LM70_STREE Aquaporin	0.0175589	0.00881689	0.502132
tr|A0A062WTA7|A0A062WTA7_STREE Phosphoesterase	0.0660204	0.0332585	0.503761
tr|A0A559BUT6|A0A559BUT6_STREE Hydroxyethylthiazole kinase	0.0173932	0.00876795	0.504102
tr|A0A064C2U6|A0A064C2U6_STREE 50S ribosomal protein L33	0.147916	0.0749242	0.506532
tr|A0A064C4U3|A0A064C4U3_STREE Aspartate-semialdehyde dehydrogenase	0.0789481	0.0404142	0.511909
tr|A0A4N2RRZ1|A0A4N2RRZ1_STREE Alcohol dehydrogenase	0.0170922	0.00875668	0.512321
tr|A0A6I3USM1|A0A6I3USM1_STREE Alanine racemase	0.0164706	0.00843822	0.512321
tr|A0A098Z326|A0A098Z326_STREE Glucose-1-phosphate adenylyltransferase	0.0170959	0.00875858	0.512321
tr|A0A0T8USL0|A0A0T8USL0_STREE Endopeptidase La	0.0167469	0.00861099	0.514184
tr|A0A0T8D815|A0A0T8D815_STREE Bifunctional oligoribonuclease/PAP phosphatase NrnA	0.0169199	0.00872679	0.515771
tr|A0A064C3N8|A0A064C3N8_STREE MurR/RpiR family transcriptional regulator	0.0170072	0.00879508	0.517139
tr|A0A6I3US53|A0A6I3US53_STREE tRNA-specific 2-thiouridylase MnmA	0.0771715	0.0401298	0.520008
tr|A0A0T8AUL2|A0A0T8AUL2_STREE Deoxyribose-phosphate aldolase	0.0611919	0.0318891	0.521132
tr|A0A0B7M1U7|A0A0B7M1U7_STREE 50S ribosomal protein L29	0.051111	0.0269167	0.526631
tr|A0A5C5EEI4|A0A5C5EEI4_STREE Cell division protein DivIVA	0.109522	0.0577764	0.527533
tr|A0A098ZDA9|A0A098ZDA9_STREE DUF3042 domain-containing protein	0.288244	0.153178	0.531419
tr|A0A264S5Z9|A0A264S5Z9_STREE ATP-dependent DNA helicase RecG	0.0161595	0.00865514	0.535608
tr|A0A0B7LMV5|A0A0B7LMV5_STREE Formate C-acetyltransferase/glycerol dehydratase family glycyl radical enzyme	0.0163928	0.0087801	0.535608
tr|A0A0U0GVF6|A0A0U0GVF6_STREE ABC transporter ATP-binding protein	0.0161385	0.00864393	0.535608
tr|A0A5E8DXR2|A0A5E8DXR2_STREE Heavy metal translocating P-type ATPase	0.0166971	0.00894311	0.535608
tr|A0A064BYT2|A0A064BYT2_STREE 30S ribosomal protein S21	0.112712	0.0620445	0.550469
tr|A0A4N2RYR7|A0A4N2RYR7_STREE TatD family deoxyribonuclease	0.0552523	0.0304233	0.550625
tr|A0A064C2X3|A0A064C2X3_STREE 30S ribosomal protein S13	0.49973	0.277039	0.554379
tr|A0A0B7LN57|A0A0B7LN57_STREE Cof-type HAD-IIB family hydrolase	0.0544456	0.0303051	0.556612
tr|A0A062WQU1|A0A062WQU1_STREE Uncharacterized protein	0.0434536	0.0244282	0.562167
tr|A0A0E7Y250|A0A0E7Y250_STREE Ribulose-5-phosphate reductase	0.0501937	0.0283777	0.565364
tr|A0A0B7LKD9|A0A0B7LKD9_STREE Methionine aminopeptidase	0.130493	0.0738609	0.566014
tr|A0A0B7MAD1|A0A0B7MAD1_STREE DUF4097 domain-containing protein	0.0519331	0.029452	0.567114
tr|A0A0B7LR40|A0A0B7LR40_STREE Aminotransferase	0.0492276	0.0280146	0.569083
tr|A0A098Z9K7|A0A098Z9K7_STREE Methionine import ATP-binding protein MetN	0.0505253	0.0289153	0.572293
tr|A0A0E7TQQ3|A0A0E7TQQ3_STREE tRNA uridine(34) hydroxylase	0.253541	0.147878	0.58325
tr|A0A0B7LZC5|A0A0B7LZC5_STREE LytR family transcriptional regulator	0.0478259	0.0283605	0.592995
tr|A0A6I3UZG0|A0A6I3UZG0_STREE HIT domain-containing protein (Fragment)	0.036418	0.0217312	0.596718
tr|A0A064BZ20|A0A064BZ20_STREE Cell division ATP-binding protein FtsE	0.338928	0.203514	0.600464
tr|A0A098Z6C6|A0A098Z6C6_STREE Alpha-xylosidase	0.0430782	0.0263691	0.612123
tr|A0A064C516|A0A064C516_STREE Acetyl-coenzyme A carboxylase carboxyl transferase subunit beta	0.186864	0.114471	0.612591
tr|Q939R9|Q939R9_STREE Peptide deformylase	0.106896	0.0657444	0.615033
tr|A0A062WRI9|A0A062WRI9_STREE 30S ribosomal protein S17	0.0744367	0.0463859	0.623159
tr|A0A6I3UVQ2|A0A6I3UVQ2_STREE D-alanyl-D-alanine carboxypeptidase family protein (Fragment)	0.0733577	0.0459521	0.626411
tr|A0A6I3URB4|A0A6I3URB4_STREE Dihydrofolate reductase	0.0313568	0.020003	0.637915
tr|A0A062WLJ1|A0A062WLJ1_STREE Lysine--tRNA ligase	0.350847	0.224848	0.640872
tr|A0A4N2RKR2|A0A4N2RKR2_STREE DUF1447 family protein	0.134937	0.0865158	0.641156
tr|A0A0B7LDP4|A0A0B7LDP4_STREE Probable nicotinate-nucleotide adenylyltransferase	0.0293984	0.0189878	0.64588
tr|A0A062WLJ9|A0A062WLJ9_STREE Lipoprotein, putative	0.0284507	0.0187138	0.657764
tr|A0A0I6GEE4|A0A0I6GEE4_STREE Peptidase T	0.358591	0.236321	0.659025
tr|A0A4N2RJD5|A0A4N2RJD5_STREE Esterase	0.0279221	0.0184065	0.65921
tr|A0A064C103|A0A064C103_STREE Phosphate transport system permease protein	0.0275062	0.0181806	0.660963
tr|G3GH58|G3GH58_STREE Capsular polysaccharide biosynthesis protein CpsC	0.124432	0.0825152	0.663134
tr|A0A062WNN6|A0A062WNN6_STREE Phosphate ABC transporter substrate-binding protein PstS	0.0279688	0.0185756	0.664154
tr|I6L8M7|I6L8M7_STREE Adhesion lipoprotein	0.0273837	0.0182522	0.666534
tr|A0A0B7LHC8|A0A0B7LHC8_STREE ABC transporter ATP-binding protein	0.0282325	0.0188306	0.666984
tr|A0A0B7MDG1|A0A0B7MDG1_STREE ABC transporter ATP-binding protein	0.0283522	0.0189821	0.66951
tr|A0A1Q2T279|A0A1Q2T279_STREE Helix-turn-helix domain-containing protein	0.0278513	0.0187198	0.672136
tr|A0A6I3URG6|A0A6I3URG6_STREE Ribonuclease Y	0.109865	0.0738444	0.672136
tr|A0A0B7LQM9|A0A0B7LQM9_STREE N-acetylglucosamine-6-phosphate deacetylase	0.026202	0.0176428	0.673336
tr|A0A4G5PX82|A0A4G5PX82_STREE Non-specific serine/threonine protein kinase	0.28952	0.196605	0.679074
tr|A0A0E8T2Y8|A0A0E8T2Y8_STREE Ribosome-recycling factor	0.384274	0.261234	0.67981
tr|A0A064C2D3|A0A064C2D3_STREE Tryptophan synthase beta chain	0.0261633	0.0178351	0.681683
tr|A0A0Y2EHQ6|A0A0Y2EHQ6_STREE Aminotransferase class V-fold PLP-dependent enzyme	0.026272	0.0179802	0.684388
tr|A0A0B7M7G6|A0A0B7M7G6_STREE DegV family EDD domain-containing protein	0.109297	0.0750974	0.687093
tr|A0A0B7KX31|A0A0B7KX31_STREE ATP synthase epsilon chain	0.0531101	0.0365309	0.687833
tr|A0A6I3UUD1|A0A6I3UUD1_STREE 4-alpha-glucanotransferase	0.128558	0.0888475	0.691107
tr|A0A0B7M9Z8|A0A0B7M9Z8_STREE ABC transporter ATP-binding protein/permease	0.24371	0.170468	0.69947
tr|A0A4N2S0X5|A0A4N2S0X5_STREE PPIase	0.581176	0.408106	0.702207
tr|A0A062WTC8|A0A062WTC8_STREE Peptidyl-prolyl cis-trans isomerase	0.139467	0.0981133	0.703485
tr|A0A4N2RFJ5|A0A4N2RFJ5_STREE ABC transporter permease subunit	0.148502	0.104628	0.704558
tr|A0A0B7MFN8|A0A0B7MFN8_STREE Glutamate dehydrogenase	0.181996	0.129346	0.710711
tr|A0A062WLT2|A0A062WLT2_STREE Phosphate import ATP-binding protein PstB	0.175173	0.12492	0.713124
tr|A0A558UGT5|A0A558UGT5_STREE PDZ domain-containing protein	0.0929461	0.0663769	0.714144
tr|A0A062WRF6|A0A062WRF6_STREE Acetate kinase	0.25769	0.184582	0.716295
tr|A0A0B7M091|A0A0B7M091_STREE BMP family ABC transporter substrate-binding protein	0.519049	0.37279	0.718217
tr|A0A2R2HVH2|A0A2R2HVH2_STREE Choline kinase	0.127041	0.0913643	0.719173
tr|A0A098ZGI7|A0A098ZGI7_STREE Amidases related to nicotinamidase	0.0456513	0.0328756	0.720145
tr|A0A0I5S1J6|A0A0I5S1J6_STREE Transcription termination/antitermination protein NusA	0.296825	0.214708	0.723347
tr|A0A062WMZ6|A0A062WMZ6_STREE 50S ribosomal protein L1	0.361669	0.261723	0.723654
tr|A0A064BZZ4|A0A064BZZ4_STREE 50S ribosomal protein L18	0.13501	0.0980589	0.72631
tr|A0A0B7LG22|A0A0B7LG22_STREE Adenylate kinase	0.565298	0.410816	0.726724
tr|A0A062WSC2|A0A062WSC2_STREE Putative ribose-phosphate pyrophosphokinase	0.121813	0.0885692	0.727095
tr|A0A0B7LYU2|A0A0B7LYU2_STREE Arginine deiminase	0.088571	0.0644459	0.727618
tr|A0A064C5P3|A0A064C5P3_STREE 50S ribosomal protein L22	0.210672	0.154188	0.731887
tr|A0A064BZP7|A0A064BZP7_STREE Phosphate-specific transport system accessory protein PhoU	0.0425801	0.0312086	0.732937
tr|A0A0I9H6I9|A0A0I9H6I9_STREE Aspartyl/glutamyl-tRNA(Asn/Gln) amidotransferase subunit B	0.194704	0.142814	0.733493
tr|A0A062WLF2|A0A062WLF2_STREE Elongation factor Ts	0.837468	0.618104	0.738063
tr|A0A064C1E2|A0A064C1E2_STREE Acetyl coenzyme A synthetase (ADP forming), alpha domain	0.0752697	0.0556285	0.739056
tr|A0A062WLA9|A0A062WLA9_STREE Universal stress protein	0.074619	0.0551919	0.739649
tr|A0A062WLI5|A0A062WLI5_STREE Thymidylate synthase	0.0396807	0.0293796	0.740399
tr|A0A0B7LH93|A0A0B7LH93_STREE Aspartate carbamoyltransferase	0.147222	0.10913	0.741263
tr|A0A0U0K989|A0A0U0K989_STREE Acetoin:2,6-dichlorophenolindophenol oxidoreductase subunit alpha	0.0390195	0.0289891	0.74294
tr|A0A237K3S9|A0A237K3S9_STREE GntR family transcriptional regulator	0.239113	0.178334	0.745813
tr|A0A0B7M1D1|A0A0B7M1D1_STREE Transcription elongation factor GreA	0.0715008	0.0534134	0.747032
tr|A0A064C3H2|A0A064C3H2_STREE Transcriptional repressor NrdR	0.0693517	0.0518968	0.748314
tr|A0A098ZQQ0|A0A098ZQQ0_STREE Cof family protein	0.040286	0.0301494	0.748384
tr|A0A6I3UY71|A0A6I3UY71_STREE Uncharacterized protein (Fragment)	0.041201	0.0308415	0.748561
tr|A0A0B7MFC0|A0A0B7MFC0_STREE ATP-dependent zinc metalloprotease FtsH	0.31842	0.238768	0.749851
tr|A0A0T7YG58|A0A0T7YG58_STREE ABC transporter ATP-binding protein	0.0352098	0.0264021	0.749851
tr|A0A098Z6D0|A0A098Z6D0_STREE Carbohydrate kinase, PfkB family	0.0383359	0.0288183	0.751731
tr|A0A4F0AXX3|A0A4F0AXX3_STREE UDP-N-acetylmuramate--L-alanine ligase	0.102577	0.0773949	0.754509
tr|A0A0T8SI27|A0A0T8SI27_STREE S-adenosylmethionine:tRNA ribosyltransferase-isomerase	0.0378152	0.028724	0.75959
tr|A0A0B7L5P3|A0A0B7L5P3_STREE 2,3-bisphosphoglycerate-dependent phosphoglycerate mutase	0.948997	0.72278	0.761625
tr|A0A062WVI3|A0A062WVI3_STREE 50S ribosomal protein L19	0.379689	0.289766	0.763167
tr|G3GGY7|G3GGY7_STREE Lipopolysaccharide cholinephosphotransferase	0.258097	0.198989	0.770987
tr|A0A064C0U1|A0A064C0U1_STREE Phosphate acetyltransferase	0.20269	0.156438	0.771808
tr|A0A0B7LNR8|A0A0B7LNR8_STREE UvrABC system protein A	0.033685	0.0260606	0.773656
tr|A0A0B7MAW6|A0A0B7MAW6_STREE Maltodextrin-binding protein	0.612073	0.47479	0.775708
tr|A0A064C004|A0A064C004_STREE 50S ribosomal protein L17	0.228441	0.177213	0.77575
tr|P97000|P97000_STREE Glycosyltransferase	0.240508	0.187251	0.778564
tr|A0A6I3UVL1|A0A6I3UVL1_STREE ATP-dependent DNA helicase	0.0339034	0.026413	0.779066
tr|A0A0B7LH65|A0A0B7LH65_STREE Uridylate kinase	0.0576452	0.0450475	0.781461
tr|O54604|O54604_STREE Capsular polysaccharide biosynthesis protein Cps14A	0.035437	0.027701	0.781698
tr|A0A0Y4IM27|A0A0Y4IM27_STREE Dihydroorotate dehydrogenase	0.239385	0.187163	0.781849
tr|A0A0B7LT64|A0A0B7LT64_STREE Aminotransferase	0.149867	0.117508	0.784086
tr|A0A098ZNR2|A0A098ZNR2_STREE ATP-binding cassette domain-containing protein	0.056746	0.0445424	0.784943
tr|A0A062WL50|A0A062WL50_STREE 50S ribosomal protein L2	0.6192	0.486571	0.785805
tr|A0A229FPK1|A0A229FPK1_STREE Histidine phosphatase family protein	0.0563961	0.0443737	0.786822
tr|A0A062WT01|A0A062WT01_STREE 30S ribosomal protein S2	1.05272	0.828376	0.786887
tr|A0A0B7M5G7|A0A0B7M5G7_STREE ATP synthase subunit delta	0.0883181	0.0697732	0.790022
tr|A0A6I3UU56|A0A6I3UU56_STREE RNA-binding virulence regulatory protein CvfB	0.0533615	0.0422499	0.791768
tr|A0A062WN64|A0A062WN64_STREE ABC transporter ATP-binding protein	0.176256	0.139798	0.793156
tr|A0A062WNQ4|A0A062WNQ4_STREE DAK2 domain-containing protein	0.303564	0.241004	0.793915
tr|A0A2R2HVC5|A0A2R2HVC5_STREE LicD2 protein	0.0534841	0.0425077	0.794773
tr|A0A4K7J9P5|A0A4K7J9P5_STREE GTP cyclohydrolase 1	0.0867674	0.0690119	0.795366
tr|A0A064C1H6|A0A064C1H6_STREE 50S ribosomal protein L9	0.191981	0.152816	0.795996
tr|A0A062WQD9|A0A062WQD9_STREE 50S ribosomal protein L3	0.083647	0.0666722	0.797066
tr|A0A0B7LDQ7|A0A0B7LDQ7_STREE Nitroreductase	0.0826709	0.0659846	0.798161
tr|A0A0B7KV51|A0A0B7KV51_STREE UTP--glucose-1-phosphate uridylyltransferase	0.456442	0.364801	0.799228
tr|A0A064BXU4|A0A064BXU4_STREE UDP-N-acetylglucosamine 1-carboxyvinyltransferase	0.168553	0.13477	0.799568
tr|A0A0B7M994|A0A0B7M994_STREE Ribosome-binding ATPase YchF	0.206066	0.164767	0.799586
tr|A0A6I3UUV0|A0A6I3UUV0_STREE Zinc metalloprotease	0.166376	0.133449	0.802093
tr|A0A0B7KUN8|A0A0B7KUN8_STREE Galactose-6-phosphate isomerase subunit LacB	0.124199	0.0996915	0.802674
tr|A0A4N2RZX9|A0A4N2RZX9_STREE Tagatose-bisphosphate aldolase	0.305474	0.245246	0.802839
tr|A0A0B7LIN8|A0A0B7LIN8_STREE Fe-S cluster assembly protein SufD	0.165777	0.133187	0.803412
tr|Q3HZC3|Q3HZC3_STREE DNA gyrase subunit B	0.103387	0.0830623	0.803412
tr|A0A6I3UR30|A0A6I3UR30_STREE Phosphoglucosamine mutase	0.161658	0.129878	0.803412
tr|A0A0B7M6L7|A0A0B7M6L7_STREE ABC transporter ATP-binding protein	0.0795904	0.0640591	0.80486
tr|A0A4N2RLK6|A0A4N2RLK6_STREE tRNA modification GTPase TrmE	0.157098	0.126698	0.80649
tr|A0A6I3ULD5|A0A6I3ULD5_STREE ATP-binding cassette domain-containing protein	0.281589	0.228884	0.812832
tr|A0A0E8P990|A0A0E8P990_STREE Glutathione reductase	0.0472798	0.0384541	0.813331
tr|A0A064C0N3|A0A064C0N3_STREE S-adenosylmethionine synthase	0.228128	0.185757	0.814269
tr|Q93MI4|Q93MI4_STREE CTP--phosphocholine cytidylyltransferase	0.0750719	0.0613447	0.817146
tr|A0A064C3Y9|A0A064C3Y9_STREE Alpha-1,4 glucan phosphorylase	0.495765	0.405248	0.81742
tr|G3GH61|G3GH61_STREE Putative WecB-family glycosyl transferase	0.0727794	0.0595546	0.81829
tr|D2CTJ2|D2CTJ2_STREE Manganese ABC transporter manganese-binding adhesion liprotein	0.738711	0.605595	0.819799
tr|A0A0B7LP64|A0A0B7LP64_STREE Carbamoyl-phosphate synthase large chain	0.293562	0.240869	0.820506
tr|A0A062WQC4|A0A062WQC4_STREE Protein translocase subunit SecY	0.0474002	0.0389886	0.822541
tr|A0A121JNY7|A0A121JNY7_STREE Dipeptidase PepV	0.0472688	0.0389501	0.824012
tr|A0A064BZY1|A0A064BZY1_STREE Adenylosuccinate lyase	0.204959	0.170131	0.830076
tr|A0A0B7KTQ7|A0A0B7KTQ7_STREE Phosphoenolpyruvate carboxylase	0.899263	0.747255	0.830964
tr|G3GHB9|G3GHB9_STREE Tyrosine-protein kinase CpsD	0.0999433	0.0830562	0.831033
tr|A0A098ZNQ5|A0A098ZNQ5_STREE Thiol peroxidase	0.377159	0.313851	0.832146
tr|A0A6I3USB0|A0A6I3USB0_STREE 33 kDa chaperonin	0.0688791	0.0573201	0.832184
tr|A0A0B7L5T6|A0A0B7L5T6_STREE Protein translocase subunit SecA	0.451235	0.375752	0.832719
tr|A0A0B7L3A0|A0A0B7L3A0_STREE Probable transcriptional regulatory protein A4260_08910	0.0978838	0.0816086	0.833729
tr|A0A064BZ99|A0A064BZ99_STREE 3-oxoacyl-[acyl-carrier-protein] synthase 3	0.066396	0.0556918	0.838782
tr|A0A0B7LE53|A0A0B7LE53_STREE Cof-type HAD-IIB family hydrolase	0.222462	0.187453	0.84263
tr|A0A237JTM7|A0A237JTM7_STREE ABC transporter ATP-binding protein	0.0935851	0.0789201	0.843298
tr|A0A6I3UU12|A0A6I3UU12_STREE Aminoacyltransferase FemA	0.0600967	0.0507758	0.844903
tr|A0A064C2P5|A0A064C2P5_STREE Ribonuclease J	0.17931	0.152258	0.849135
tr|A0A6I3UQ13|A0A6I3UQ13_STREE GTPase Obg	0.296608	0.251962	0.849477
tr|A0A0B7M9N8|A0A0B7M9N8_STREE AAA domain-containing protein	0.330546	0.28166	0.852104
tr|A0A0T7TTW0|A0A0T7TTW0_STREE Signal recognition particle protein	0.207414	0.176864	0.852709
tr|A0A064C0F4|A0A064C0F4_STREE Putative oxidase	0.820131	0.700828	0.854531
tr|A0A098ZHY2|A0A098ZHY2_STREE Nucleotide-binding protein A4260_05950	0.0846153	0.072513	0.856973
tr|A0A064C3G4|A0A064C3G4_STREE Protein phosphatase	0.119179	0.102237	0.857844
tr|A0A064BY53|A0A064BY53_STREE Asparagine--tRNA ligase	0.315203	0.271099	0.860078
tr|A0A4N2RP23|A0A4N2RP23_STREE Aminotransferase class I/II-fold pyridoxal phosphate-dependent enzyme	0.551931	0.475937	0.862313
tr|A0A655B0S3|A0A655B0S3_STREE ABC transportersubstrate-binding protein, nitrate/sulfonate/bicarbonate transport	0.0797778	0.068802	0.86242
tr|A0A098ZLI3|A0A098ZLI3_STREE Exodeoxyribonuclease III	0.108835	0.0939822	0.863531
tr|A0A0E7TMP1|A0A0E7TMP1_STREE Formate acetyltransferase	1.60633	1.38839	0.864324
tr|A0A062WQE6|A0A062WQE6_STREE Triosephosphate isomerase	0.149351	0.129221	0.865213
tr|A0A064BZY4|A0A064BZY4_STREE 30S ribosomal protein S3	0.251877	0.219167	0.870134
tr|A0A0B7LXN9|A0A0B7LXN9_STREE ATP synthase subunit alpha	0.329455	0.286941	0.870959
tr|A0A6I3UWS6|A0A6I3UWS6_STREE Fe-S cluster assembly ATPase SufC	0.141749	0.123543	0.871563
tr|A0A0T8MLU5|A0A0T8MLU5_STREE Uracil phosphoribosyltransferase	0.404161	0.353029	0.873486
tr|A0A062WSP2|A0A062WSP2_STREE Elongation factor Tu	1.47606	1.28987	0.873857
tr|A0A0B7L548|A0A0B7L548_STREE Phospho-2-dehydro-3-deoxyheptonate aldolase	0.0966184	0.0848842	0.878551
tr|Q8VPK8|Q8VPK8_STREE Dihydrolipoyl dehydrogenase	0.302086	0.266766	0.883081
tr|A0A6I3USW4|A0A6I3USW4_STREE DUF1002 domain-containing protein	0.123934	0.109527	0.883753
tr|A0A0B7M1T9|A0A0B7M1T9_STREE Endolytic murein transglycosylase	0.330693	0.292484	0.884458
tr|A0A0B7LDM8|A0A0B7LDM8_STREE ATP-binding cassette domain-containing protein	0.0659357	0.0584067	0.885813
tr|A0A098Z3P7|A0A098Z3P7_STREE Cell division protein FtsX	0.12446	0.110337	0.886524
tr|A0A062WRW9|A0A062WRW9_STREE Fructose-1,6-bisphosphate aldolase, class II	0.15819	0.140509	0.888232
tr|A0A6I3UTR2|A0A6I3UTR2_STREE 23S rRNA (Uracil(1939)-C(5))-methyltransferase RlmD	0.0862461	0.0766626	0.888881
tr|A0A6I3UN70|A0A6I3UN70_STREE PTS system trehalose-specific EIIBC component	0.0651298	0.0581401	0.89268
tr|A0A064BZJ3|A0A064BZJ3_STREE Phenylalanine--tRNA ligase alpha subunit	0.114464	0.102305	0.893775
tr|A0A0B7L946|A0A0B7L946_STREE ABC transporter ATP-binding protein	0.0837719	0.0749574	0.89478
tr|A0A0B7L773|A0A0B7L773_STREE 3-oxoacyl-[acyl-carrier-protein] reductase	0.486881	0.435698	0.894876
tr|A0A0B7LMC0|A0A0B7LMC0_STREE ABC transporter permease subunit	0.231147	0.20709	0.895926
tr|A0A0E7T841|A0A0E7T841_STREE Ribosome biogenesis GTPase A	0.185745	0.16694	0.89876
tr|A0A0T8YST1|A0A0T8YST1_STREE ABC transporter substrate-binding lipoprotein	0.273046	0.247267	0.905586
tr|A0A064C0G4|A0A064C0G4_STREE L-lactate oxidase	0.131558	0.119429	0.90781
tr|A0A064BXF0|A0A064BXF0_STREE IIDman	0.209238	0.190454	0.910224
tr|A0A062WS62|A0A062WS62_STREE Protein RecA	0.130489	0.118895	0.911149
tr|A0A0B7KPR3|A0A0B7KPR3_STREE tRNA uridine 5-carboxymethylaminomethyl modification enzyme MnmG	0.0776367	0.0708954	0.913168
tr|O54665|O54665_STREE dTDP-4-dehydrorhamnose reductase	0.301844	0.276264	0.915254
tr|A0A4N2REW8|A0A4N2REW8_STREE Glycine--tRNA ligase subunit alpha	0.238541	0.218641	0.916579
tr|A0A098Z3G9|A0A098Z3G9_STREE RNA polymerase sigma factor SigA	0.152517	0.140038	0.918185
tr|A0A0E7L5H4|A0A0E7L5H4_STREE Glucose-6-phosphate 1-dehydrogenase	0.112825	0.104527	0.926457
tr|A0A0B7LE67|A0A0B7LE67_STREE Oligopeptide binding lipoprotein	0.0894946	0.0833635	0.931492
tr|A0A0B7LCY5|A0A0B7LCY5_STREE SPFH domain-containing protein	0.592299	0.55203	0.932012
tr|A0A0U0AJE1|A0A0U0AJE1_STREE ABC transporter permease subunit	0.131023	0.122278	0.933256
tr|A0A0B7LYQ0|A0A0B7LYQ0_STREE Ribonucleoside-diphosphate reductase	0.479726	0.448087	0.934048
tr|A0A0B7MG28|A0A0B7MG28_STREE Foldase protein PrsA	0.572066	0.534885	0.935005
tr|O54611|O54611_STREE dTDP-glucose 4,6-dehydratase	0.32505	0.304767	0.937602
tr|A0A6I3UR40|A0A6I3UR40_STREE ATP-dependent Clp protease ATP-binding subunit ClpX	0.216021	0.20325	0.940878
tr|A0A062WRS8|A0A062WRS8_STREE CHAP domain protein	0.303283	0.285672	0.941931
tr|A0A0E9GW97|A0A0E9GW97_STREE Aminotransferase class I/II-fold pyridoxal phosphate-dependent enzyme	0.245693	0.231607	0.94267
tr|A0A062WP10|A0A062WP10_STREE Aspartate--ammonia ligase	0.568887	0.536561	0.943177
tr|A0A062WSV1|A0A062WSV1_STREE GTPase Der	0.206175	0.194543	0.943582
tr|A0A0T8DJ21|A0A0T8DJ21_STREE Ketol-acid reductoisomerase (NADP(+))	0.731323	0.692211	0.946519
tr|A0A0E8JNM6|A0A0E8JNM6_STREE Glyceraldehyde-3-phosphate dehydrogenase	1.29666	1.22794	0.947002
tr|Q9ZHC0|Q9ZHC0_STREE Cell division protein FtsA	0.231705	0.219785	0.948558
tr|A0A237K9E5|A0A237K9E5_STREE DNA-directed RNA polymerase subunit beta'	0.814175	0.772929	0.949341
tr|Q9FBB9|Q9FBB9_STREE Biotin carboxylase	0.258882	0.246823	0.953419
tr|Q9FBC2|Q9FBC2_STREE 3-oxoacyl-[acyl-carrier-protein] synthase 2	0.459257	0.438801	0.955459
tr|A0A0B7LDN7|A0A0B7LDN7_STREE Phosphoglycerate kinase	0.863287	0.827634	0.958701
tr|A0A0T7NMD7|A0A0T7NMD7_STREE 30S ribosomal protein S1	0.577873	0.554265	0.959146
tr|A0A0B7LA49|A0A0B7LA49_STREE Cell division protein FtsZ	0.566883	0.544317	0.960194
tr|D5LSM8|D5LSM8_STREE Thiol-activated cytolysin	0.274388	0.263522	0.960401
tr|A0A064BXE3|A0A064BXE3_STREE ABC transporter ATPase	0.201446	0.19363	0.961199
tr|A0A4F0P092|A0A4F0P092_STREE DNA gyrase subunit A	0.14977	0.144569	0.965272
tr|A0A0B7LRY3|A0A0B7LRY3_STREE Glutamate--tRNA ligase	0.322816	0.312617	0.968406
tr|A0A0B7LUH7|A0A0B7LUH7_STREE Septation ring formation regulator EzrA	0.211656	0.205075	0.968909
tr|A0A064C0W5|A0A064C0W5_STREE Enolase	0.785491	0.761079	0.968922
tr|A0A6I3UXA3|A0A6I3UXA3_STREE Phosphoenolpyruvate-protein phosphotransferase	0.265077	0.257258	0.970503
tr|A0A6I3UTX0|A0A6I3UTX0_STREE Threonine--tRNA ligase	0.197815	0.193289	0.977123
tr|A0A4N2RJT8|A0A4N2RJT8_STREE Leucine--tRNA ligase	0.178949	0.175417	0.980264
tr|A0A0B7LN26|A0A0B7LN26_STREE Arginine--tRNA ligase	0.992288	0.986422	0.994088
tr|A0A0E9GXQ0|A0A0E9GXQ0_STREE Transketolase	0.549589	0.546482	0.994346
tr|A0A654VCV4|A0A654VCV4_STREE Oligopeptide-binding protein AmiA	0.579833	0.578051	0.996926
tr|A0A4N2RZJ3|A0A4N2RZJ3_STREE Oligopeptide ABC transporter oligopeptide-binding protein AliA	0.760624	0.760193	0.999433
tr|A0A062WQ96|A0A062WQ96_STREE Elongation factor G	0.927623	0.931855	1.00456
tr|A0A062WN21|A0A062WN21_STREE 30S ribosomal protein S16	0.0729077	0.0780999	1.07122
tr|A0A062WNG1|A0A062WNG1_STREE Ribosome-binding factor A	0.00856524	0.00917522	1.07122
tr|A0A062WNS1|A0A062WNS1_STREE Probable tRNA sulfurtransferase	0.00808889	0.00866495	1.07122
tr|A0A062WPY4|A0A062WPY4_STREE Alkaline shock protein	0.0207032	0.0221776	1.07122
tr|A0A062WRE8|A0A062WRE8_STREE 30S ribosomal protein S7	0.13267	0.142118	1.07122
tr|A0A062WTL3|A0A062WTL3_STREE Phosphate transport system permease protein PstA	0.00792416	0.00848848	1.07122
tr|A0A062WU33|A0A062WU33_STREE ABC transporter ATP-binding protein	0.099226	0.106292	1.07122
tr|A0A062WUC3|A0A062WUC3_STREE 50S ribosomal protein L31 type B	0.132829	0.142288	1.07122
tr|A0A062WUW7|A0A062WUW7_STREE Homoserine kinase	0.017533	0.0187817	1.07122
tr|A0A062WV53|A0A062WV53_STREE Aquaporin	0.00842798	0.00902818	1.07122
tr|A0A062WWL4|A0A062WWL4_STREE Glutamate racemase	0.00786182	0.00842171	1.07122
tr|A0A064BWJ5|A0A064BWJ5_STREE Ribitol-5-phosphate cytidylyltransferase	0.0178973	0.0191719	1.07122
tr|A0A064BX72|A0A064BX72_STREE ATP-dependent Clp protease proteolytic subunit	0.0183256	0.0196306	1.07122
tr|A0A064BZA4|A0A064BZA4_STREE Pyridoxal 5'-phosphate synthase subunit PdxS	0.13068	0.139987	1.07122
tr|A0A064BZP1|A0A064BZP1_STREE Phosphocarrier protein HPr	0.00926817	0.00992821	1.07122
tr|A0A064C022|A0A064C022_STREE Acetyltransferase	0.00846951	0.00907267	1.07122
tr|A0A064C1N4|A0A064C1N4_STREE ABC transporter permease	0.0668606	0.0716221	1.07122
tr|A0A064C3E6|A0A064C3E6_STREE Superoxide dismutase	0.108094	0.115792	1.07122
tr|A0A098Z347|A0A098Z347_STREE DUF2829 domain-containing protein	0.00923906	0.00989703	1.07122
tr|A0A0B7KZZ7|A0A0B7KZZ7_STREE Phosphate acyltransferase	0.0828491	0.0887492	1.07122
tr|A0A0B7L6Y0|A0A0B7L6Y0_STREE PhoH family protein	0.00778997	0.00834474	1.07122
tr|A0A0B7L8E9|A0A0B7L8E9_STREE Fructokinase	0.00802757	0.00859927	1.07122
tr|A0A0B7L9T0|A0A0B7L9T0_STREE Prephenate dehydrogenase	0.00806769	0.00864224	1.07122
tr|A0A0B7L9U4|A0A0B7L9U4_STREE Uncharacterized conserved secreted protein	0.0178026	0.0190704	1.07122
tr|A0A0B7LAK8|A0A0B7LAK8_STREE Rqc2 homolog RqcH	0.00792503	0.00848942	1.07122
tr|A0A0B7LAW7|A0A0B7LAW7_STREE 50S ribosomal protein L6	0.206422	0.221123	1.07122
tr|A0A0B7LDE3|A0A0B7LDE3_STREE Helicase	0.0355426	0.0380738	1.07122
tr|A0A0B7LGD2|A0A0B7LGD2_STREE Fe-S cluster assembly protein SufB	0.247127	0.264726	1.07122
tr|A0A0B7LGF0|A0A0B7LGF0_STREE Putative gluconeogenesis factor	0.00774876	0.0083006	1.07122
tr|A0A0B7LIU7|A0A0B7LIU7_STREE HD domain-containing protein	0.00818179	0.00876446	1.07122
tr|A0A0B7LKC2|A0A0B7LKC2_STREE 30S ribosomal protein S16	0.0238659	0.0255655	1.07122
tr|A0A0B7LMA9|A0A0B7LMA9_STREE 23S rRNA (Guanosine(2251)-2'-O)-methyltransferase RlmB	0.0175825	0.0188346	1.07122
tr|A0A0B7LT80|A0A0B7LT80_STREE Divalent metal cation transporter	0.0164511	0.0176227	1.07122
tr|A0A0B7LZ14|A0A0B7LZ14_STREE Potassium transporter Trk	0.0795375	0.0852018	1.07122
tr|A0A0B7M5F8|A0A0B7M5F8_STREE Phospho-2-dehydro-3-deoxyheptonate aldolase	0.136948	0.146701	1.07122
tr|A0A0B7M7W2|A0A0B7M7W2_STREE Alkylhydroperoxidase	0.0467238	0.0500513	1.07122
tr|A0A0B7MA76|A0A0B7MA76_STREE Multifunctional fusion protein	0.00828687	0.00887703	1.07122
tr|A0A0B7MAJ1|A0A0B7MAJ1_STREE Branched-chain-amino-acid aminotransferase	0.191608	0.205254	1.07122
tr|A0A0B7MD96|A0A0B7MD96_STREE Ancient RNA-binding IF3-C fold protein	0.0395452	0.0423614	1.07122
tr|A0A0B7MGM6|A0A0B7MGM6_STREE Glucose-6-phosphate isomerase	0.102531	0.109833	1.07122
tr|A0A0E8AEC7|A0A0E8AEC7_STREE AAA domain-containing protein	0.122573	0.131302	1.07122
tr|A0A0E8AF95|A0A0E8AF95_STREE Glutathione-dependent disulfide-bond oxidoreductase	0.00791172	0.00847517	1.07122
tr|A0A0E8IRS7|A0A0E8IRS7_STREE Branched-chain amino acid ABC transporter permease	0.00828385	0.00887379	1.07122
tr|A0A0E8IWY2|A0A0E8IWY2_STREE Mannose-6-phosphate isomerase	0.0384578	0.0411966	1.07122
tr|A0A0I6BWI4|A0A0I6BWI4_STREE Maltose/maltodextrin transport system permease protein	0.0259016	0.0277463	1.07122
tr|A0A0I8JJC9|A0A0I8JJC9_STREE Cof family protein	0.0167081	0.0178979	1.07122
tr|A0A0I9BHS0|A0A0I9BHS0_STREE Endonuclease MutS2	0.0626871	0.0671514	1.07122
tr|A0A0T7JDP9|A0A0T7JDP9_STREE Aminotransferase class V-fold PLP-dependent enzyme	0.0262146	0.0280815	1.07122
tr|A0A0T7T319|A0A0T7T319_STREE Nucleoid-associated protein	0.050332	0.0539165	1.07122
tr|A0A0Y0Y9F7|A0A0Y0Y9F7_STREE SsrA-binding protein	0.00825405	0.00884187	1.07122
tr|A0A4N2RBC0|A0A4N2RBC0_STREE Glycine--tRNA ligase beta subunit	0.638162	0.683609	1.07122
tr|A0A4N2RF23|A0A4N2RF23_STREE GMP synthase	0.500079	0.535692	1.07122
tr|A0A4N2RJY1|A0A4N2RJY1_STREE M20/M25/M40 family metallo-hydrolase	0.0170698	0.0182854	1.07122
tr|A0A4N2RWR2|A0A4N2RWR2_STREE t(6)A37 threonylcarbamoyladenosine biosynthesis protein TsaE	0.00848908	0.00909363	1.07122
tr|A0A4N2S3R0|A0A4N2S3R0_STREE Glutamine synthetase I alpha	0.0469024	0.0502426	1.07122
tr|A0A6A8VQ73|A0A6A8VQ73_STREE Choline-binding protein PcpA (Fragment)	0.0167395	0.0179316	1.07122
tr|A0A6I3UQG1|A0A6I3UQG1_STREE NADPH-dependent oxidoreductase	0.00807479	0.00864985	1.07122
tr|A0A6I3URF0|A0A6I3URF0_STREE Peptide methionine sulfoxide reductase MsrA	0.232155	0.248688	1.07122
tr|A0A6I3UXJ7|A0A6I3UXJ7_STREE Bifunctional hydroxymethylpyrimidine kinase/phosphomethylpyrimidine kinase	0.0563052	0.060315	1.07122
tr|A0A6I3UXL6|A0A6I3UXL6_STREE Pneumococcal surface protein A	0.0890828	0.0954269	1.07122
tr|B9W4V0|B9W4V0_STREE ABC transporter ATP-binding protein	0.029905	0.0320347	1.07122
tr|B9W4V1|B9W4V1_STREE ABC transporter permease	0.0160867	0.0172323	1.07122
tr|Q3I0J5|Q3I0J5_STREE Signal peptidase I	0.0297886	0.0319101	1.07122
tr|Q4K0U5|Q4K0U5_STREE UDP-N-acetylglucosamine 2-epimerase	0.309393	0.331427	1.07122
tr|Q9FBC4|Q9FBC4_STREE Malonyl CoA-acyl carrier protein transacylase	0.104393	0.111828	1.07122
tr|Q9S1J5|Q9S1J5_STREE Histidine kinase	0.00801453	0.0085853	1.07122
tr|A0A062WL05|A0A062WL05_STREE Riboflavin transporter	0.00818791	0.00877102	1.07122
tr|A0A062WL10|A0A062WL10_STREE Acetolactate synthase	0.0990022	0.106053	1.07122
tr|A0A062WLE9|A0A062WLE9_STREE Tryptophan--tRNA ligase	0.0646279	0.0692304	1.07122
tr|A0A062WLH6|A0A062WLH6_STREE UPF0109 protein A4260_03085	0.0237954	0.02549	1.07122
tr|A0A062WLU0|A0A062WLU0_STREE 50S ribosomal protein L10	0.670217	0.717947	1.07122
tr|A0A062WM29|A0A062WM29_STREE 30S ribosomal protein S15	0.113183	0.121244	1.07122
tr|A0A062WMW0|A0A062WMW0_STREE Inosine-5'-monophosphate dehydrogenase	0.672396	0.720282	1.07122
tr|A0A062WNF2|A0A062WNF2_STREE Transcription termination/antitermination protein NusG	0.117475	0.125841	1.07122
tr|A0A062WNK8|A0A062WNK8_STREE ABC transporter membrane-spanning permease-aspartate/glutamate transport	0.017583	0.0188351	1.07122
tr|A0A062WNX2|A0A062WNX2_STREE 50S ribosomal protein L13	0.354351	0.379586	1.07122
tr|A0A062WNX6|A0A062WNX6_STREE EIIAB-Man	0.478343	0.512409	1.07122
tr|A0A062WP27|A0A062WP27_STREE Putative NrdI-like protein	0.0713466	0.0764276	1.07122
tr|A0A062WR66|A0A062WR66_STREE Acyl carrier protein	0.0249772	0.026756	1.07122
tr|A0A062WRI1|A0A062WRI1_STREE 50S ribosomal protein L15	0.111541	0.119485	1.07122
tr|A0A062WRS7|A0A062WRS7_STREE Initiation-control protein YabA	0.020861	0.0223466	1.07122
tr|A0A062WS12|A0A062WS12_STREE DUF59 domain-containing protein	0.00879504	0.00942139	1.07122
tr|A0A062WS89|A0A062WS89_STREE NADH dehydrogenase	0.0825998	0.0884822	1.07122
tr|A0A062WT68|A0A062WT68_STREE Carboxypeptidase	0.0292208	0.0313018	1.07122
tr|A0A062WU83|A0A062WU83_STREE 3'-5' exonuclease	0.121489	0.130141	1.07122
tr|A0A062WUY2|A0A062WUY2_STREE Alkylphosphonate utilization operon protein PhnA	0.00874467	0.00936743	1.07122
tr|A0A062WV00|A0A062WV00_STREE 1-acyl-sn-glycerol-3-phosphate acyltransferase	0.0409223	0.0438367	1.07122
tr|A0A062WV49|A0A062WV49_STREE ClbS/DfsB family four-helix bundle protein	0.00844983	0.0090516	1.07122
tr|A0A062WVD7|A0A062WVD7_STREE Pur operon repressor	0.0545712	0.0584575	1.07122
tr|A0A064BV72|A0A064BV72_STREE DUF948 domain-containing protein	0.0365086	0.0391086	1.07122
tr|A0A064BWS1|A0A064BWS1_STREE Heat shock protein 15	0.0089959	0.00963655	1.07122
tr|A0A064BX14|A0A064BX14_STREE 50S ribosomal protein L32	0.0098054	0.0105037	1.07122
tr|A0A064BXN2|A0A064BXN2_STREE 50S ribosomal protein L27	0.0714412	0.076529	1.07122
tr|A0A064BY88|A0A064BY88_STREE 2,3,4,5-tetrahydropyridine-2,6-dicarboxylate N-acetyltransferase	0.205662	0.220308	1.07122
tr|A0A064BYH4|A0A064BYH4_STREE Chromosomal replication initiator protein DnaA	0.0583126	0.0624654	1.07122
tr|A0A064BYI2|A0A064BYI2_STREE 50S ribosomal protein L11	0.116669	0.124978	1.07122
tr|A0A064BYJ6|A0A064BYJ6_STREE HTH-type transcriptional regulator GlnR	0.0203178	0.0217648	1.07122
tr|A0A064BZ96|A0A064BZ96_STREE IICman	0.0414428	0.0443941	1.07122
tr|A0A064BZA9|A0A064BZA9_STREE ABC transporter ATP-binding protein	0.322815	0.345805	1.07122
tr|A0A064BZG4|A0A064BZG4_STREE DNA-binding protein HU	0.201992	0.216377	1.07122
tr|A0A064C0D7|A0A064C0D7_STREE UPF0154 protein A4260_01905	0.0461237	0.0494084	1.07122
tr|A0A064C0W9|A0A064C0W9_STREE HIT domain-containing protein	0.00841969	0.00901931	1.07122
tr|A0A064C1G0|A0A064C1G0_STREE 50S ribosomal protein L23	0.57916	0.620405	1.07122
tr|A0A064C1M9|A0A064C1M9_STREE 30S ribosomal protein S9	0.0564879	0.0605108	1.07122
tr|A0A064C1R3|A0A064C1R3_STREE 50S ribosomal protein L21	0.0216159	0.0231553	1.07122
tr|A0A064C209|A0A064C209_STREE 50S ribosomal protein L35	0.0515448	0.0552156	1.07122
tr|A0A064C249|A0A064C249_STREE 30S ribosomal protein S20	0.024233	0.0259588	1.07122
tr|A0A064C254|A0A064C254_STREE Enoyl-ACP reductase II	0.208752	0.223619	1.07122
tr|A0A064C286|A0A064C286_STREE Uncharacterized protein	0.0499404	0.053497	1.07122
tr|A0A064C2T1|A0A064C2T1_STREE 30S ribosomal protein S4	0.87637	0.938782	1.07122
tr|A0A064C2W3|A0A064C2W3_STREE 30S ribosomal protein S14	0.0430589	0.0461254	1.07122
tr|A0A064C387|A0A064C387_STREE Carbon-nitrogen hydrolase family protein	0.02745	0.0294049	1.07122
tr|A0A064C3F2|A0A064C3F2_STREE DUF1027 domain-containing protein	0.00831658	0.00890885	1.07122
tr|A0A064C4S1|A0A064C4S1_STREE GTPase HflX	0.0166997	0.017889	1.07122
tr|A0A064C520|A0A064C520_STREE Elongation factor P	0.0883739	0.0946676	1.07122
tr|A0A064C5M1|A0A064C5M1_STREE 30S ribosomal protein S10	0.714059	0.764911	1.07122
tr|A0A064C5P7|A0A064C5P7_STREE 30S ribosomal protein S11	0.0581413	0.0622819	1.07122
tr|A0A064C5P9|A0A064C5P9_STREE 50S ribosomal protein L14	0.274101	0.293621	1.07122
tr|A0A064C604|A0A064C604_STREE Probable GTP-binding protein EngB	0.139634	0.149578	1.07122
tr|A0A098YZG6|A0A098YZG6_STREE O-antigen polysaccharide polymerase Wzy	0.0255313	0.0273496	1.07122
tr|A0A098Z138|A0A098Z138_STREE Protein GrpE	0.0185617	0.0198836	1.07122
tr|A0A098Z6X1|A0A098Z6X1_STREE 50S ribosomal protein L36	0.0371594	0.0398057	1.07122
tr|A0A098Z728|A0A098Z728_STREE Bifunctional 2-keto-4-hydroxyglutarate aldolase/2-keto-3-deoxy-6-phosphogluconate aldolase	0.00835285	0.00894771	1.07122
tr|A0A098ZB44|A0A098ZB44_STREE Ribosome hibernation promoting factor	0.146991	0.157459	1.07122
tr|A0A098ZDX5|A0A098ZDX5_STREE Aminopeptidase P family protein	0.134202	0.143759	1.07122
tr|A0A0B7KTR5|A0A0B7KTR5_STREE Phosphate import ATP-binding protein PstB	0.134804	0.144404	1.07122
tr|A0A0B7KU46|A0A0B7KU46_STREE Cys-tRNA(Pro)/Cys-tRNA(Cys) deacylase	0.0326869	0.0350148	1.07122
tr|A0A0B7KXN7|A0A0B7KXN7_STREE ABC transporter permease	0.007839	0.00839726	1.07122
tr|A0A0B7L1K2|A0A0B7L1K2_STREE DNA-directed RNA polymerase subunit beta	0.615063	0.658866	1.07122
tr|A0A0B7L4W0|A0A0B7L4W0_STREE Cystathionine beta-lyase	0.0181994	0.0194955	1.07122
tr|A0A0B7L730|A0A0B7L730_STREE Diadenylate cyclase	0.00797123	0.00853891	1.07122
tr|A0A0B7L7H9|A0A0B7L7H9_STREE DUF1751 domain-containing protein	0.0179192	0.0191953	1.07122
tr|A0A0B7L9L1|A0A0B7L9L1_STREE Carbamate kinase	0.179252	0.192017	1.07122
tr|A0A0B7L9X0|A0A0B7L9X0_STREE ABC transporter substrate-binding lipoprotein	0.0409484	0.0438646	1.07122
tr|A0A0B7LA41|A0A0B7LA41_STREE Thioredoxin	0.385817	0.413294	1.07122
tr|A0A0B7LEE7|A0A0B7LEE7_STREE Phospho-N-acetylmuramoyl-pentapeptide-transferase	0.0515854	0.0552591	1.07122
tr|A0A0B7LFY3|A0A0B7LFY3_STREE Arginine-ornithine antiporter	0.0164242	0.0175938	1.07122
tr|A0A0B7LG02|A0A0B7LG02_STREE 3-phosphoshikimate 1-carboxyvinyltransferase	0.190684	0.204264	1.07122
tr|A0A0B7LGK4|A0A0B7LGK4_STREE Jag protein	0.14132	0.151384	1.07122
tr|A0A0B7LLG7|A0A0B7LLG7_STREE Undecaprenyl-diphosphatase	0.00795846	0.00852523	1.07122
[truncated: 229 more rows]

## Sheet: SP_MHV
Description	SP_Neg	SP_MHV	FC
[truncated: 611 more rows]
