# Supplementary material for: SARS-CoV-2 Spike Protein and Mouse Coronavirus Inhibit Biofilm Formation by Streptococcus pneumoniae and Staphylococcus aureus
Source: Int J Mol Sci. 2022 Mar 18;23(6):3291. doi: 10.3390/ijms23063291 (PMC8950232; doi:10.3390/ijms23063291)
Supplement: Supplementary file 1 [file ijms-23-03291-s001.zip › IJMS Spike Biofilm Supp Files March 2022/Supp File S4 Effect of MHV on bacterial growth.xlsx]

## Sheet: Sheet1
	Initial count	Final count (After 18 hours incubation)
		Without MHV (control)						With MHV					p-value
	Ave CFU/ml	CFU	Dilution factor 1	Dilution factor 2	CFU/ml	Ave CFU/ml		CFU	Dilution factor 1	Dilution factor 2	CFU/ml	Ave CFU/ml	MHV vs. control
S. pneumoniae 19F	30000000	5	40	1000000	200000000	1.86667e+08		3	40	1000000	120000000	1.73333e+08	0.750738
		5	40	1000000	200000000			6	40	1000000	240000000
		4	40	1000000	160000000			4	40	1000000	160000000
S. aureus A10	300000000	24	40	1000000	960000000	1040000000		24	40	1000000	960000000	880000000	0.070484
		26	40	1000000	1040000000			20	40	1000000	800000000
		28	40	1000000	1120000000			22	40	1000000	880000000
